# Supplementary material for: Little millet genome reveals evolutionary insights into tetraploid structure and genetic basis of micronutrient density
Source: Nat Commun. 2025 Nov 29;17:74. doi: 10.1038/s41467-025-66716-6 (PMC12769566; doi:10.1038/s41467-025-66716-6)
Supplement: Supplementary file 4 — Supplementaty Data 1 [file 41467_2025_66716_MOESM4_ESM.xlsx]

## Sheet: Data1
Supplementary Data 1. Distribution of transcription factor genes in the little millet genome
TF family/Chr No.	1A	1B	2A	2B	3A	3B	4A	4B	5A	5B	6A	6B	7A	7B	8A	8B	9A	9B	TOTAL
bHLH	22	22	21	21	17	16	10	10	26	26	17	14	13	14	4	6	33	34	326
ERF	26	27	23	22	12	12	13	15	12	12	16	16	17	17	9	7	21	20	297
NAC	13	12	14	16	19	18	9	10	22	21	10	10	10	10	11	9	20	17	251
MYB	14	13	16	19	24	23	8	8	23	25	11	10	12	13	8	6	13	13	259
C2H2	12	13	20	20	10	10	6	5	12	18	8	7	12	11	12	10	24	21	231
bZIP	13	13	16	15	16	16	11	10	12	14	7	7	2	2	6	4	12	12	188
WRKY	6	6	10	8	20	23	4	6	24	22	4	4	5	5	6	4	11	11	179
MYB_related	9	9	3	3	8	11	8	8	14	15	6	6	3	2	1		10	8	124
GRAS	3	3	6	6	14	14	4	4	5	4			5	5	15	10	13	13	124
B3	2	2	4	3	8	8	3	3	6	6	3	2	12	11	2	2	14	16	107
G2-like	7	8	6	6	6	7	6	5	5	6	4	4	4	4	1	1	7	8	95
C3H	6	6	3	3	10	9	4	3	10	12	2	2	6	5	1	1	4	3	90
HD-ZIP	5	5	7	8	2	2	3	3	5	6	5	5	6	4			12	12	90
MIKC_MADS	5	6	5	3	4	4	4	4	7	7	3	3	4	5			6	6	76
FAR1	2	3	10	7	4	3	2	1	1	2	4	3	4	5		1	10	8	70
Dof	3	3	3	3	5	5	1	1	4	5	1	1	2	2	1	1	9	9	59
Trihelix	8	8	1	1	3	3		1	3	2	1	1	7	8	1	1	7	7	63
AP2	2	3	3	3	5	5	3	3	1	1	1	1	2	2	2	1	5	5	48
LBD	1	1	3	4	5	6	1	1	5	5	4	4	1		1	1	11	11	65
GATA	4	4			6	7	2	2	4	4			2	1	2	1	6	5	50
M-type_MADS	2	1	3	4	2	2	5	8	6	7	2	1	2	1	2	2	2	3	55
HSF	3	3	5	5	1	1	1	2	5	5	1	1	1	1			7	7	49
TALE	2	2	3	1	4	3	3	3	2	2					1	1	10	12	49
ARF	4	4			5	5	4	4	3	4	1	1	5	5			1	1	47
TCP	2	3	3	3	3	3	1	2	3	2	2	2	2	2	1	1	2	3	40
SBP	3	3	4	4	1	1	1	2	2	1	4	3	1	1	2	2	1	1	37
NF-YB	2	2	2	2	2	2	3	4	3	1	2	3					1	1	30
Nin-like	3	4	1	1	2	1	1	1	2	2			2	2			2	2	26
NF-YC	1	1	1	1	3	3			1	1	3	3	1	1	2	2	2	2	28
CO-like	3	4		1			4	5			2	2	1	1			1	1	25
YABBY	1	1	2	2	1	2							1	1			3	3	17
ZF-HD	1	1	3	3	3	3					2	3	1	1	2	2	1	1	27
WOX			1	1	2	2			5	4	1	1	2	2	1	1	1	1	25
GeBP	3	3	2	2			1	1		1	2	2	1	3			2	2	25
ARR-B	2	2					2	2	1	1			3	3			3	3	22
CPP	1	1	1	1	3	3	1	1	2	2	1	1					1	1	20
E2F/DP	2	2			1	1	1	1	1	1			2	2			2	2	18
GRF	2	3	1	1			2	2					1	1	1	1	2	2	19
DBB	2	2	1	1	1	2	2	1	1	2			2	2					19
NF-YA	1	1	2	2	3	2											4	4	19
BES1	2	2	1	1			1	1	2	2									12
EIL	1	1	1	5							1	1	1	1			1	1	14
HB-other	1	2	1	1	1	1	1	2	1					1	1	1	1	1	16
CAMTA			2	2				1	1				1	1			2	3	13
SRS			2	2	1	1	1	1	1	1	1	2							13
LSD					1	1					2	2					1	1	8
RAV					2	2			2	2									8
BBR-BPC			1	1			1	1									1	1	6
HB-PHD	1				1	1			1	1									5
VOZ					1	1			1	1									4
Whirly	1	1					1	1											4
NF-X1							1		1	1									3
STAT																	1	1	2
HRT-like			1	1															2
LFY													1	1					2
S1Fa-like													1	1					2
TOTAL	209	216	218	219	242	245	140	149	248	257	134	128	161	160	96	79	303	299
