# Supplementary material for: Little millet genome reveals evolutionary insights into tetraploid structure and genetic basis of micronutrient density
Source: Nat Commun. 2025 Nov 29;17:74. doi: 10.1038/s41467-025-66716-6 (PMC12769566; doi:10.1038/s41467-025-66716-6)
Supplement: Supplementary file 5 — Supplementaty Data 2 [file 41467_2025_66716_MOESM5_ESM.xlsx]

## Sheet: Data2
Supplementary Data 2. List of identifiers encoding transcription factor genes in little millet genome
The little millet genome comprises 3,503 genes encoding transcription factors (TFs), spanning 56 distinct TF families.
Gene IDs	Chr No	TF Family
Psum.JK8.1r.1Ag000060.1	1A	C2H2
Psum.JK8.1r.1Ag000400.1	1A	MIKC_MADS
Psum.JK8.1r.1Ag000420.1	1A	Trihelix
Psum.JK8.1r.1Ag000910.1	1A	MYB
Psum.JK8.1r.1Ag000970.1	1A	C2H2
Psum.JK8.1r.1Ag001050.1	1A	bHLH
Psum.JK8.1r.1Ag001250.1	1A	bHLH
Psum.JK8.1r.1Ag001810.1	1A	GATA
Psum.JK8.1r.1Ag002050.1	1A	bZIP
Psum.JK8.1r.1Ag002150.1	1A	BES1
Psum.JK8.1r.1Ag002350.1	1A	bZIP
Psum.JK8.1r.1Ag002550.1	1A	Nin-like
Psum.JK8.1r.1Ag002750.1	1A	SBP
Psum.JK8.1r.1Ag002810.1	1A	ARF
Psum.JK8.1r.1Ag002960.1	1A	HB-PHD
Psum.JK8.1r.1Ag003070.1	1A	HD-ZIP
Psum.JK8.1r.1Ag003750.1	1A	ERF
Psum.JK8.1r.1Ag003830.1	1A	Whirly
Psum.JK8.1r.1Ag004080.1	1A	C3H
Psum.JK8.1r.1Ag004100.1	1A	C3H
Psum.JK8.1r.1Ag004220.1	1A	MYB
Psum.JK8.1r.1Ag004270.1	1A	ARF
Psum.JK8.1r.1Ag004600.1	1A	MIKC_MADS
Psum.JK8.1r.1Ag004610.1	1A	NF-YC
Psum.JK8.1r.1Ag004810.1	1A	G2-like
Psum.JK8.1r.1Ag004820.1	1A	SBP
Psum.JK8.1r.1Ag004840.1	1A	Trihelix
Psum.JK8.1r.1Ag004890.1	1A	bZIP
Psum.JK8.1r.1Ag005050.1	1A	SBP
Psum.JK8.1r.1Ag005330.1	1A	WRKY
Psum.JK8.1r.1Ag005380.1	1A	ARR-B
Psum.JK8.1r.1Ag005400.1	1A	C2H2
Psum.JK8.1r.1Ag005430.1	1A	bZIP
Psum.JK8.1r.1Ag005440.1	1A	TALE
Psum.JK8.1r.1Ag005710.1	1A	MYB
Psum.JK8.1r.1Ag005840.1	1A	ERF
Psum.JK8.1r.1Ag005980.1	1A	bZIP
Psum.JK8.1r.1Ag006180.1	1A	bZIP
Psum.JK8.1r.1Ag006220.1	1A	C3H
Psum.JK8.1r.1Ag006330.1	1A	bZIP
Psum.JK8.1r.1Ag006490.1	1A	GRAS
Psum.JK8.1r.1Ag006850.1	1A	ERF
Psum.JK8.1r.1Ag006930.1	1A	bZIP
Psum.JK8.1r.1Ag007080.1	1A	G2-like
Psum.JK8.1r.1Ag007710.1	1A	GATA
Psum.JK8.1r.1Ag007760.1	1A	bHLH
Psum.JK8.1r.1Ag007990.1	1A	TALE
Psum.JK8.1r.1Ag008070.1	1A	HB-other
Psum.JK8.1r.1Ag008280.1	1A	ERF
Psum.JK8.1r.1Ag008290.1	1A	bHLH
Psum.JK8.1r.1Ag008400.1	1A	HSF
Psum.JK8.1r.1Ag008460.1	1A	BES1
Psum.JK8.1r.1Ag008740.1	1A	G2-like
Psum.JK8.1r.1Ag008890.1	1A	bZIP
Psum.JK8.1r.1Ag009110.1	1A	Nin-like
Psum.JK8.1r.1Ag009360.1	1A	NAC
Psum.JK8.1r.1Ag009520.1	1A	C3H
Psum.JK8.1r.1Ag009660.1	1A	bHLH
Psum.JK8.1r.1Ag009920.1	1A	WRKY
Psum.JK8.1r.1Ag010140.1	1A	MYB
Psum.JK8.1r.1Ag010170.1	1A	MYB
Psum.JK8.1r.1Ag010380.1	1A	CPP
Psum.JK8.1r.1Ag011050.1	1A	GeBP
Psum.JK8.1r.1Ag011430.1	1A	NAC
Psum.JK8.1r.1Ag012020.1	1A	bHLH
Psum.JK8.1r.1Ag012090.1	1A	NAC
Psum.JK8.1r.1Ag012180.1	1A	Nin-like
Psum.JK8.1r.1Ag012350.1	1A	MYB_related
Psum.JK8.1r.1Ag013170.1	1A	bHLH
Psum.JK8.1r.1Ag013490.1	1A	WRKY
Psum.JK8.1r.1Ag014270.1	1A	Trihelix
Psum.JK8.1r.1Ag014600.1	1A	ERF
Psum.JK8.1r.1Ag014750.1	1A	C2H2
Psum.JK8.1r.1Ag015010.1	1A	MYB_related
Psum.JK8.1r.1Ag015240.1	1A	Trihelix
Psum.JK8.1r.1Ag015300.1	1A	ERF
Psum.JK8.1r.1Ag015350.1	1A	ERF
Psum.JK8.1r.1Ag015390.1	1A	C2H2
Psum.JK8.1r.1Ag015620.1	1A	HSF
Psum.JK8.1r.1Ag016310.1	1A	M-type_MADS
Psum.JK8.1r.1Ag016320.1	1A	NAC
Psum.JK8.1r.1Ag016330.1	1A	E2F/DP
Psum.JK8.1r.1Ag016390.1	1A	bZIP
Psum.JK8.1r.1Ag016480.1	1A	Trihelix
Psum.JK8.1r.1Ag016570.1	1A	Trihelix
Psum.JK8.1r.1Ag016650.1	1A	ERF
Psum.JK8.1r.1Ag016660.1	1A	ERF
Psum.JK8.1r.1Ag016670.1	1A	bHLH
Psum.JK8.1r.1Ag016680.1	1A	bHLH
Psum.JK8.1r.1Ag016760.1	1A	FAR1
Psum.JK8.1r.1Ag016790.1	1A	MYB_related
Psum.JK8.1r.1Ag016840.1	1A	C2H2
Psum.JK8.1r.1Ag017030.1	1A	NAC
Psum.JK8.1r.1Ag017310.1	1A	ARF
Psum.JK8.1r.1Ag017390.1	1A	ERF
Psum.JK8.1r.1Ag017660.1	1A	bHLH
Psum.JK8.1r.1Ag017670.1	1A	GRAS
Psum.JK8.1r.1Ag017690.1	1A	Trihelix
Psum.JK8.1r.1Ag017740.1	1A	HD-ZIP
Psum.JK8.1r.1Ag018050.1	1A	C2H2
Psum.JK8.1r.1Ag018160.1	1A	EIL
Psum.JK8.1r.1Ag018380.1	1A	NAC
Psum.JK8.1r.1Ag018390.1	1A	MYB
Psum.JK8.1r.1Ag018400.1	1A	MIKC_MADS
Psum.JK8.1r.1Ag019050.1	1A	ERF
Psum.JK8.1r.1Ag019060.1	1A	ERF
Psum.JK8.1r.1Ag019100.1	1A	NAC
Psum.JK8.1r.1Ag019370.1	1A	B3
Psum.JK8.1r.1Ag019660.1	1A	bHLH
Psum.JK8.1r.1Ag019760.1	1A	DBB
Psum.JK8.1r.1Ag019920.1	1A	FAR1
Psum.JK8.1r.1Ag020050.1	1A	CO-like
Psum.JK8.1r.1Ag020310.1	1A	MYB_related
Psum.JK8.1r.1Ag020380.1	1A	AP2
Psum.JK8.1r.1Ag020630.1	1A	MYB
Psum.JK8.1r.1Ag020870.1	1A	NAC
Psum.JK8.1r.1Ag020900.1	1A	MYB
Psum.JK8.1r.1Ag021050.1	1A	ARF
Psum.JK8.1r.1Ag021440.1	1A	TCP
Psum.JK8.1r.1Ag021670.1	1A	ERF
Psum.JK8.1r.1Ag021850.1	1A	MYB
Psum.JK8.1r.1Ag021880.1	1A	MYB
Psum.JK8.1r.1Ag021950.1	1A	YABBY
Psum.JK8.1r.1Ag021970.1	1A	NAC
Psum.JK8.1r.1Ag022090.1	1A	GATA
Psum.JK8.1r.1Ag022110.1	1A	DBB
Psum.JK8.1r.1Ag022160.1	1A	Trihelix
Psum.JK8.1r.1Ag022170.1	1A	HD-ZIP
Psum.JK8.1r.1Ag022310.1	1A	WRKY
Psum.JK8.1r.1Ag022480.1	1A	ERF
Psum.JK8.1r.1Ag022510.1	1A	ERF
Psum.JK8.1r.1Ag022630.1	1A	ERF
Psum.JK8.1r.1Ag022640.1	1A	ERF
Psum.JK8.1r.1Ag022650.1	1A	ERF
Psum.JK8.1r.1Ag022810.1	1A	C2H2
Psum.JK8.1r.1Ag022820.1	1A	C2H2
Psum.JK8.1r.1Ag023500.1	1A	bHLH
Psum.JK8.1r.1Ag023510.1	1A	C2H2
Psum.JK8.1r.1Ag023520.1	1A	G2-like
Psum.JK8.1r.1Ag023610.1	1A	Dof
Psum.JK8.1r.1Ag023700.1	1A	ERF
Psum.JK8.1r.1Ag023710.1	1A	ERF
Psum.JK8.1r.1Ag023730.1	1A	C3H
Psum.JK8.1r.1Ag023770.1	1A	GRF
Psum.JK8.1r.1Ag023850.1	1A	MYB_related
Psum.JK8.1r.1Ag023930.1	1A	GRAS
Psum.JK8.1r.1Ag023940.1	1A	MIKC_MADS
Psum.JK8.1r.1Ag023980.1	1A	B3
Psum.JK8.1r.1Ag024090.1	1A	MYB_related
Psum.JK8.1r.1Ag024400.1	1A	bHLH
Psum.JK8.1r.1Ag024600.1	1A	MYB
Psum.JK8.1r.1Ag024700.1	1A	G2-like
Psum.JK8.1r.1Ag024800.1	1A	WRKY
Psum.JK8.1r.1Ag024910.1	1A	bHLH
Psum.JK8.1r.1Ag024930.1	1A	G2-like
Psum.JK8.1r.1Ag024980.1	1A	GRF
Psum.JK8.1r.1Ag025230.1	1A	bHLH
Psum.JK8.1r.1Ag025250.1	1A	MYB_related
Psum.JK8.1r.1Ag025280.1	1A	ZF-HD
Psum.JK8.1r.1Ag025330.1	1A	Dof
Psum.JK8.1r.1Ag025560.1	1A	bHLH
Psum.JK8.1r.1Ag025570.1	1A	bHLH
Psum.JK8.1r.1Ag025730.1	1A	HSF
Psum.JK8.1r.1Ag026050.1	1A	C3H
Psum.JK8.1r.1Ag026360.1	1A	CO-like
Psum.JK8.1r.1Ag026480.1	1A	NF-YB
Psum.JK8.1r.1Ag026490.1	1A	NF-YB
Psum.JK8.1r.1Ag026510.1	1A	Dof
Psum.JK8.1r.1Ag026570.1	1A	bHLH
Psum.JK8.1r.1Ag026630.1	1A	bZIP
Psum.JK8.1r.1Ag026750.1	1A	HD-ZIP
Psum.JK8.1r.1Ag026920.1	1A	M-type_MADS
Psum.JK8.1r.1Ag026930.1	1A	NAC
Psum.JK8.1r.1Ag026960.1	1A	CO-like
Psum.JK8.1r.1Ag027030.1	1A	MYB
Psum.JK8.1r.1Ag027500.1	1A	E2F/DP
Psum.JK8.1r.1Ag027870.1	1A	NAC
Psum.JK8.1r.1Ag027930.1	1A	TCP
Psum.JK8.1r.1Ag027950.1	1A	AP2
Psum.JK8.1r.1Ag027970.1	1A	bHLH
Psum.JK8.1r.1Ag028290.1	1A	ERF
Psum.JK8.1r.1Ag028430.1	1A	MYB
Psum.JK8.1r.1Ag028750.1	1A	bHLH
Psum.JK8.1r.1Ag028860.1	1A	MIKC_MADS
Psum.JK8.1r.1Ag029080.1	1A	ERF
Psum.JK8.1r.1Ag029140.1	1A	bZIP
Psum.JK8.1r.1Ag029230.1	1A	ERF
Psum.JK8.1r.1Ag029300.1	1A	GeBP
Psum.JK8.1r.1Ag029460.1	1A	WRKY
Psum.JK8.1r.1Ag029510.1	1A	GeBP
Psum.JK8.1r.1Ag029590.1	1A	HD-ZIP
Psum.JK8.1r.1Ag029860.1	1A	NF-YA
Psum.JK8.1r.1Ag029880.1	1A	MYB_related
Psum.JK8.1r.1Ag030140.1	1A	ERF
Psum.JK8.1r.1Ag030270.1	1A	ERF
Psum.JK8.1r.1Ag030440.1	1A	MYB
Psum.JK8.1r.1Ag030970.1	1A	bHLH
Psum.JK8.1r.1Ag031040.1	1A	ARR-B
Psum.JK8.1r.1Ag031080.1	1A	ERF
Psum.JK8.1r.1Ag031500.1	1A	bHLH
Psum.JK8.1r.1Ag031590.1	1A	GATA
Psum.JK8.1r.1Ag031700.1	1A	NAC
Psum.JK8.1r.1Ag031990.1	1A	G2-like
Psum.JK8.1r.1Ag032550.1	1A	MYB_related
Psum.JK8.1r.1Ag032590.1	1A	LBD
Psum.JK8.1r.1Ag032660.1	1A	C2H2
Psum.JK8.1r.1Ag032770.1	1A	NAC
Psum.JK8.1r.1Ag032880.1	1A	C2H2
Psum.JK8.1r.1Ag033330.1	1A	bZIP
Psum.JK8.1r.1Bg000060.1	1B	C2H2
Psum.JK8.1r.1Bg000300.1	1B	MIKC_MADS
Psum.JK8.1r.1Bg000330.1	1B	Trihelix
Psum.JK8.1r.1Bg000840.1	1B	MYB
Psum.JK8.1r.1Bg000910.1	1B	C2H2
Psum.JK8.1r.1Bg000980.1	1B	bHLH
Psum.JK8.1r.1Bg001310.1	1B	bHLH
Psum.JK8.1r.1Bg001850.1	1B	GATA
Psum.JK8.1r.1Bg002100.1	1B	bZIP
Psum.JK8.1r.1Bg002190.1	1B	BES1
Psum.JK8.1r.1Bg002420.1	1B	bZIP
Psum.JK8.1r.1Bg002680.1	1B	Nin-like
Psum.JK8.1r.1Bg002880.1	1B	G2-like
Psum.JK8.1r.1Bg002920.1	1B	SBP
Psum.JK8.1r.1Bg003010.1	1B	ARF
Psum.JK8.1r.1Bg003150.1	1B	HB-other
Psum.JK8.1r.1Bg003260.1	1B	HD-ZIP
Psum.JK8.1r.1Bg003780.1	1B	ERF
Psum.JK8.1r.1Bg003820.1	1B	Whirly
Psum.JK8.1r.1Bg004010.1	1B	C3H
Psum.JK8.1r.1Bg004140.1	1B	MYB
Psum.JK8.1r.1Bg004190.1	1B	ARF
Psum.JK8.1r.1Bg004600.1	1B	MIKC_MADS
Psum.JK8.1r.1Bg004610.1	1B	NF-YC
Psum.JK8.1r.1Bg004820.1	1B	G2-like
Psum.JK8.1r.1Bg004830.1	1B	SBP
Psum.JK8.1r.1Bg004850.1	1B	Trihelix
Psum.JK8.1r.1Bg004890.1	1B	bZIP
Psum.JK8.1r.1Bg005040.1	1B	SBP
Psum.JK8.1r.1Bg005100.1	1B	CO-like
Psum.JK8.1r.1Bg005350.1	1B	WRKY
Psum.JK8.1r.1Bg005400.1	1B	ARR-B
Psum.JK8.1r.1Bg005410.1	1B	C2H2
Psum.JK8.1r.1Bg005440.1	1B	bZIP
Psum.JK8.1r.1Bg005450.1	1B	TALE
Psum.JK8.1r.1Bg005730.1	1B	MYB
Psum.JK8.1r.1Bg005860.1	1B	ERF
Psum.JK8.1r.1Bg005990.1	1B	bZIP
Psum.JK8.1r.1Bg006160.1	1B	bZIP
Psum.JK8.1r.1Bg006220.1	1B	C3H
Psum.JK8.1r.1Bg006330.1	1B	bZIP
Psum.JK8.1r.1Bg006550.1	1B	GRAS
Psum.JK8.1r.1Bg006950.1	1B	ERF
Psum.JK8.1r.1Bg007030.1	1B	bZIP
Psum.JK8.1r.1Bg007150.1	1B	G2-like
Psum.JK8.1r.1Bg007870.1	1B	GATA
Psum.JK8.1r.1Bg007920.1	1B	bHLH
Psum.JK8.1r.1Bg008180.1	1B	TALE
Psum.JK8.1r.1Bg008230.1	1B	HB-other
Psum.JK8.1r.1Bg008440.1	1B	ERF
Psum.JK8.1r.1Bg008450.1	1B	ERF
Psum.JK8.1r.1Bg008460.1	1B	bHLH
Psum.JK8.1r.1Bg008590.1	1B	HSF
Psum.JK8.1r.1Bg008650.1	1B	BES1
Psum.JK8.1r.1Bg008950.1	1B	G2-like
Psum.JK8.1r.1Bg009110.1	1B	bZIP
Psum.JK8.1r.1Bg009320.1	1B	Nin-like
Psum.JK8.1r.1Bg009590.1	1B	NAC
Psum.JK8.1r.1Bg009740.1	1B	C3H
Psum.JK8.1r.1Bg009860.1	1B	bHLH
Psum.JK8.1r.1Bg010150.1	1B	WRKY
Psum.JK8.1r.1Bg010450.1	1B	MYB_related
Psum.JK8.1r.1Bg010490.1	1B	MYB
Psum.JK8.1r.1Bg010560.1	1B	MYB_related
Psum.JK8.1r.1Bg010700.1	1B	Nin-like
Psum.JK8.1r.1Bg010780.1	1B	NAC
Psum.JK8.1r.1Bg011610.1	1B	GeBP
Psum.JK8.1r.1Bg012180.1	1B	CPP
Psum.JK8.1r.1Bg012760.1	1B	bHLH
Psum.JK8.1r.1Bg013360.1	1B	WRKY
Psum.JK8.1r.1Bg014140.1	1B	Trihelix
Psum.JK8.1r.1Bg014280.1	1B	HSF
Psum.JK8.1r.1Bg014350.1	1B	ERF
Psum.JK8.1r.1Bg014490.1	1B	C2H2
Psum.JK8.1r.1Bg014730.1	1B	MYB_related
Psum.JK8.1r.1Bg014960.1	1B	Trihelix
Psum.JK8.1r.1Bg015020.1	1B	ERF
Psum.JK8.1r.1Bg015080.1	1B	ERF
Psum.JK8.1r.1Bg015100.1	1B	C2H2
Psum.JK8.1r.1Bg015380.1	1B	HSF
Psum.JK8.1r.1Bg016000.1	1B	M-type_MADS
Psum.JK8.1r.1Bg016030.1	1B	NAC
Psum.JK8.1r.1Bg016060.1	1B	E2F/DP
Psum.JK8.1r.1Bg016120.1	1B	bZIP
Psum.JK8.1r.1Bg016200.1	1B	Trihelix
Psum.JK8.1r.1Bg016300.1	1B	Trihelix
Psum.JK8.1r.1Bg016370.1	1B	ERF
Psum.JK8.1r.1Bg016380.1	1B	ERF
Psum.JK8.1r.1Bg016390.1	1B	bHLH
Psum.JK8.1r.1Bg016400.1	1B	bHLH
Psum.JK8.1r.1Bg016470.1	1B	FAR1
Psum.JK8.1r.1Bg016490.1	1B	MYB_related
Psum.JK8.1r.1Bg016560.1	1B	C2H2
Psum.JK8.1r.1Bg016800.1	1B	NAC
Psum.JK8.1r.1Bg016990.1	1B	C3H
Psum.JK8.1r.1Bg017010.1	1B	ARF
Psum.JK8.1r.1Bg017070.1	1B	ERF
Psum.JK8.1r.1Bg017310.1	1B	bHLH
Psum.JK8.1r.1Bg017320.1	1B	GRAS
Psum.JK8.1r.1Bg017350.1	1B	Trihelix
Psum.JK8.1r.1Bg017410.1	1B	HD-ZIP
Psum.JK8.1r.1Bg017750.1	1B	C2H2
Psum.JK8.1r.1Bg017860.1	1B	EIL
Psum.JK8.1r.1Bg018100.1	1B	NAC
Psum.JK8.1r.1Bg018110.1	1B	MYB
Psum.JK8.1r.1Bg018120.1	1B	MIKC_MADS
Psum.JK8.1r.1Bg018840.1	1B	ERF
Psum.JK8.1r.1Bg018850.1	1B	ERF
Psum.JK8.1r.1Bg018900.1	1B	NAC
Psum.JK8.1r.1Bg019170.1	1B	B3
Psum.JK8.1r.1Bg019410.1	1B	bHLH
Psum.JK8.1r.1Bg019520.1	1B	DBB
Psum.JK8.1r.1Bg019670.1	1B	FAR1
Psum.JK8.1r.1Bg019840.1	1B	CO-like
Psum.JK8.1r.1Bg019980.1	1B	FAR1
Psum.JK8.1r.1Bg020180.1	1B	AP2
Psum.JK8.1r.1Bg020410.1	1B	MYB
Psum.JK8.1r.1Bg020580.1	1B	C2H2
Psum.JK8.1r.1Bg020720.1	1B	MYB
Psum.JK8.1r.1Bg020750.1	1B	NAC
Psum.JK8.1r.1Bg020870.1	1B	ARF
Psum.JK8.1r.1Bg021240.1	1B	TCP
Psum.JK8.1r.1Bg021480.1	1B	ERF
Psum.JK8.1r.1Bg021660.1	1B	MYB
Psum.JK8.1r.1Bg021680.1	1B	MYB
Psum.JK8.1r.1Bg021770.1	1B	YABBY
Psum.JK8.1r.1Bg021790.1	1B	NAC
Psum.JK8.1r.1Bg021910.1	1B	GATA
Psum.JK8.1r.1Bg021930.1	1B	DBB
Psum.JK8.1r.1Bg021980.1	1B	Trihelix
Psum.JK8.1r.1Bg021990.1	1B	HD-ZIP
Psum.JK8.1r.1Bg022140.1	1B	WRKY
Psum.JK8.1r.1Bg022280.1	1B	ERF
Psum.JK8.1r.1Bg022310.1	1B	ERF
Psum.JK8.1r.1Bg022480.1	1B	ERF
Psum.JK8.1r.1Bg022490.1	1B	ERF
Psum.JK8.1r.1Bg022500.1	1B	ERF
Psum.JK8.1r.1Bg022710.1	1B	C2H2
Psum.JK8.1r.1Bg022720.1	1B	C2H2
Psum.JK8.1r.1Bg023450.1	1B	bHLH
Psum.JK8.1r.1Bg023460.1	1B	C2H2
Psum.JK8.1r.1Bg023470.1	1B	G2-like
Psum.JK8.1r.1Bg023560.1	1B	Dof
Psum.JK8.1r.1Bg023650.1	1B	ERF
Psum.JK8.1r.1Bg023660.1	1B	ERF
Psum.JK8.1r.1Bg023680.1	1B	C3H
Psum.JK8.1r.1Bg023720.1	1B	GRF
Psum.JK8.1r.1Bg023800.1	1B	MYB_related
Psum.JK8.1r.1Bg023860.1	1B	GRAS
Psum.JK8.1r.1Bg023870.1	1B	MIKC_MADS
Psum.JK8.1r.1Bg023910.1	1B	B3
Psum.JK8.1r.1Bg024020.1	1B	MYB_related
Psum.JK8.1r.1Bg024340.1	1B	bHLH
Psum.JK8.1r.1Bg024530.1	1B	MYB
Psum.JK8.1r.1Bg024630.1	1B	G2-like
Psum.JK8.1r.1Bg024740.1	1B	WRKY
Psum.JK8.1r.1Bg024850.1	1B	bHLH
Psum.JK8.1r.1Bg024920.1	1B	G2-like
Psum.JK8.1r.1Bg024970.1	1B	GRF
Psum.JK8.1r.1Bg025210.1	1B	bHLH
Psum.JK8.1r.1Bg025230.1	1B	MYB_related
Psum.JK8.1r.1Bg025260.1	1B	ZF-HD
Psum.JK8.1r.1Bg025310.1	1B	Dof
Psum.JK8.1r.1Bg025520.1	1B	bHLH
Psum.JK8.1r.1Bg025530.1	1B	bHLH
Psum.JK8.1r.1Bg026100.1	1B	C3H
Psum.JK8.1r.1Bg026400.1	1B	CO-like
Psum.JK8.1r.1Bg026570.1	1B	NF-YB
Psum.JK8.1r.1Bg026580.1	1B	NF-YB
Psum.JK8.1r.1Bg026600.1	1B	Dof
Psum.JK8.1r.1Bg026640.1	1B	bHLH
Psum.JK8.1r.1Bg026700.1	1B	bZIP
Psum.JK8.1r.1Bg026810.1	1B	HD-ZIP
Psum.JK8.1r.1Bg026950.1	1B	MIKC_MADS
Psum.JK8.1r.1Bg026960.1	1B	NAC
Psum.JK8.1r.1Bg026990.1	1B	CO-like
Psum.JK8.1r.1Bg027060.1	1B	MYB
Psum.JK8.1r.1Bg027520.1	1B	E2F/DP
Psum.JK8.1r.1Bg027860.1	1B	Nin-like
Psum.JK8.1r.1Bg027900.1	1B	NAC
Psum.JK8.1r.1Bg027990.1	1B	TCP
Psum.JK8.1r.1Bg028010.1	1B	AP2
Psum.JK8.1r.1Bg028030.1	1B	bHLH
Psum.JK8.1r.1Bg028060.1	1B	AP2
Psum.JK8.1r.1Bg028080.1	1B	bHLH
Psum.JK8.1r.1Bg028370.1	1B	ERF
Psum.JK8.1r.1Bg028490.1	1B	MYB
Psum.JK8.1r.1Bg028750.1	1B	bHLH
Psum.JK8.1r.1Bg028870.1	1B	MIKC_MADS
Psum.JK8.1r.1Bg029080.1	1B	ERF
Psum.JK8.1r.1Bg029140.1	1B	bZIP
Psum.JK8.1r.1Bg029230.1	1B	ERF
Psum.JK8.1r.1Bg029290.1	1B	GeBP
Psum.JK8.1r.1Bg029390.1	1B	WRKY
Psum.JK8.1r.1Bg029450.1	1B	GeBP
Psum.JK8.1r.1Bg029530.1	1B	HD-ZIP
Psum.JK8.1r.1Bg029890.1	1B	NF-YA
Psum.JK8.1r.1Bg029920.1	1B	MYB_related
Psum.JK8.1r.1Bg029960.1	1B	GRF
Psum.JK8.1r.1Bg030210.1	1B	ERF
Psum.JK8.1r.1Bg030350.1	1B	ERF
Psum.JK8.1r.1Bg030530.1	1B	MYB
Psum.JK8.1r.1Bg031090.1	1B	bHLH
Psum.JK8.1r.1Bg031170.1	1B	ARR-B
Psum.JK8.1r.1Bg031210.1	1B	ERF
Psum.JK8.1r.1Bg031600.1	1B	bHLH
Psum.JK8.1r.1Bg031690.1	1B	GATA
Psum.JK8.1r.1Bg031810.1	1B	NAC
Psum.JK8.1r.1Bg032110.1	1B	G2-like
Psum.JK8.1r.1Bg032630.1	1B	MYB_related
Psum.JK8.1r.1Bg032680.1	1B	LBD
Psum.JK8.1r.1Bg032740.1	1B	C2H2
Psum.JK8.1r.1Bg032860.1	1B	NAC
Psum.JK8.1r.1Bg032970.1	1B	C2H2
Psum.JK8.1r.1Bg033190.1	1B	TCP
Psum.JK8.1r.1Bg033440.1	1B	bZIP
Psum.JK8.1r.2Ag000160.1	2A	C2H2
Psum.JK8.1r.2Ag000630.1	2A	WRKY
Psum.JK8.1r.2Ag000690.1	2A	MIKC_MADS
Psum.JK8.1r.2Ag000890.1	2A	MYB_related
Psum.JK8.1r.2Ag001020.1	2A	G2-like
Psum.JK8.1r.2Ag001720.1	2A	bZIP
Psum.JK8.1r.2Ag001780.1	2A	AP2
Psum.JK8.1r.2Ag001870.1	2A	TALE
Psum.JK8.1r.2Ag001900.1	2A	TALE
Psum.JK8.1r.2Ag001930.1	2A	TALE
Psum.JK8.1r.2Ag002030.1	2A	M-type_MADS
Psum.JK8.1r.2Ag002040.1	2A	M-type_MADS
Psum.JK8.1r.2Ag002170.1	2A	bHLH
Psum.JK8.1r.2Ag002250.1	2A	NAC
Psum.JK8.1r.2Ag002580.1	2A	TCP
Psum.JK8.1r.2Ag002880.1	2A	NF-YA
Psum.JK8.1r.2Ag002970.1	2A	YABBY
Psum.JK8.1r.2Ag003020.1	2A	LBD
Psum.JK8.1r.2Ag003870.1	2A	CPP
Psum.JK8.1r.2Ag004040.1	2A	HSF
Psum.JK8.1r.2Ag004120.1	2A	FAR1
Psum.JK8.1r.2Ag004140.1	2A	FAR1
Psum.JK8.1r.2Ag004290.1	2A	bZIP
Psum.JK8.1r.2Ag004310.1	2A	bHLH
Psum.JK8.1r.2Ag005250.1	2A	bHLH
Psum.JK8.1r.2Ag005350.1	2A	ERF
Psum.JK8.1r.2Ag005630.1	2A	ERF
Psum.JK8.1r.2Ag006960.1	2A	AP2
Psum.JK8.1r.2Ag007210.1	2A	ERF
Psum.JK8.1r.2Ag007240.1	2A	M-type_MADS
Psum.JK8.1r.2Ag007260.1	2A	NAC
Psum.JK8.1r.2Ag007580.1	2A	bHLH
Psum.JK8.1r.2Ag007610.1	2A	bZIP
Psum.JK8.1r.2Ag007850.1	2A	B3
Psum.JK8.1r.2Ag007860.1	2A	WRKY
Psum.JK8.1r.2Ag008520.1	2A	BBR-BPC
Psum.JK8.1r.2Ag008600.1	2A	ERF
Psum.JK8.1r.2Ag008690.1	2A	C2H2
Psum.JK8.1r.2Ag008810.1	2A	HD-ZIP
Psum.JK8.1r.2Ag009270.1	2A	G2-like
Psum.JK8.1r.2Ag009710.1	2A	WRKY
Psum.JK8.1r.2Ag009850.1	2A	FAR1
Psum.JK8.1r.2Ag010750.1	2A	MYB
Psum.JK8.1r.2Ag011060.1	2A	MYB
Psum.JK8.1r.2Ag011080.1	2A	ERF
Psum.JK8.1r.2Ag011090.1	2A	ERF
Psum.JK8.1r.2Ag011280.1	2A	C2H2
Psum.JK8.1r.2Ag011510.1	2A	NF-YB
Psum.JK8.1r.2Ag011650.1	2A	C2H2
Psum.JK8.1r.2Ag012060.1	2A	B3
Psum.JK8.1r.2Ag012850.1	2A	bZIP
Psum.JK8.1r.2Ag012940.1	2A	C2H2
Psum.JK8.1r.2Ag013590.1	2A	G2-like
Psum.JK8.1r.2Ag013620.1	2A	G2-like
Psum.JK8.1r.2Ag013680.1	2A	bZIP
Psum.JK8.1r.2Ag013800.1	2A	C2H2
Psum.JK8.1r.2Ag013880.1	2A	ERF
Psum.JK8.1r.2Ag013890.1	2A	ERF
Psum.JK8.1r.2Ag013900.1	2A	HB-other
Psum.JK8.1r.2Ag014560.1	2A	WRKY
Psum.JK8.1r.2Ag014570.1	2A	WRKY
Psum.JK8.1r.2Ag014840.1	2A	FAR1
Psum.JK8.1r.2Ag015160.1	2A	NAC
Psum.JK8.1r.2Ag015240.1	2A	C3H
Psum.JK8.1r.2Ag015250.1	2A	LBD
Psum.JK8.1r.2Ag015380.1	2A	FAR1
Psum.JK8.1r.2Ag015510.1	2A	ERF
Psum.JK8.1r.2Ag015990.1	2A	HD-ZIP
Psum.JK8.1r.2Ag016350.1	2A	G2-like
Psum.JK8.1r.2Ag016520.1	2A	MYB
Psum.JK8.1r.2Ag016530.1	2A	MYB
Psum.JK8.1r.2Ag016540.1	2A	MYB
Psum.JK8.1r.2Ag016550.1	2A	MYB
Psum.JK8.1r.2Ag016660.1	2A	C2H2
Psum.JK8.1r.2Ag016700.1	2A	TCP
Psum.JK8.1r.2Ag016710.1	2A	bHLH
Psum.JK8.1r.2Ag016790.1	2A	NAC
Psum.JK8.1r.2Ag016880.1	2A	NAC
Psum.JK8.1r.2Ag016930.1	2A	MYB
Psum.JK8.1r.2Ag016940.1	2A	ZF-HD
Psum.JK8.1r.2Ag016950.1	2A	ZF-HD
Psum.JK8.1r.2Ag017120.1	2A	bHLH
Psum.JK8.1r.2Ag017130.1	2A	WRKY
Psum.JK8.1r.2Ag017140.1	2A	WRKY
Psum.JK8.1r.2Ag017480.1	2A	AP2
Psum.JK8.1r.2Ag017690.1	2A	MYB
Psum.JK8.1r.2Ag017720.1	2A	C2H2
Psum.JK8.1r.2Ag017730.1	2A	C2H2
Psum.JK8.1r.2Ag017910.1	2A	ERF
Psum.JK8.1r.2Ag018540.1	2A	HD-ZIP
Psum.JK8.1r.2Ag018610.1	2A	C2H2
Psum.JK8.1r.2Ag018690.1	2A	GeBP
Psum.JK8.1r.2Ag018900.1	2A	NAC
Psum.JK8.1r.2Ag018910.1	2A	HSF
Psum.JK8.1r.2Ag018920.1	2A	bHLH
Psum.JK8.1r.2Ag018990.1	2A	bZIP
Psum.JK8.1r.2Ag019020.1	2A	HSF
Psum.JK8.1r.2Ag019060.1	2A	ERF
Psum.JK8.1r.2Ag019530.1	2A	bHLH
Psum.JK8.1r.2Ag019620.1	2A	ZF-HD
Psum.JK8.1r.2Ag019800.1	2A	bHLH
Psum.JK8.1r.2Ag019910.1	2A	HD-ZIP
Psum.JK8.1r.2Ag020100.1	2A	bZIP
Psum.JK8.1r.2Ag020120.1	2A	bHLH
Psum.JK8.1r.2Ag020170.1	2A	bHLH
Psum.JK8.1r.2Ag020210.1	2A	Dof
Psum.JK8.1r.2Ag020610.1	2A	NF-YC
Psum.JK8.1r.2Ag020680.1	2A	FAR1
Psum.JK8.1r.2Ag020710.1	2A	WRKY
Psum.JK8.1r.2Ag020960.1	2A	C2H2
Psum.JK8.1r.2Ag021070.1	2A	bHLH
Psum.JK8.1r.2Ag021150.1	2A	bZIP
Psum.JK8.1r.2Ag021160.1	2A	EIL
Psum.JK8.1r.2Ag021190.1	2A	SBP
Psum.JK8.1r.2Ag021230.1	2A	MYB_related
Psum.JK8.1r.2Ag021530.1	2A	NAC
Psum.JK8.1r.2Ag021680.1	2A	NAC
Psum.JK8.1r.2Ag021890.1	2A	bHLH
Psum.JK8.1r.2Ag022180.1	2A	SBP
Psum.JK8.1r.2Ag022190.1	2A	MIKC_MADS
Psum.JK8.1r.2Ag022230.1	2A	MIKC_MADS
Psum.JK8.1r.2Ag022250.1	2A	MIKC_MADS
Psum.JK8.1r.2Ag022400.1	2A	NAC
Psum.JK8.1r.2Ag022470.1	2A	bHLH
Psum.JK8.1r.2Ag022490.1	2A	ERF
Psum.JK8.1r.2Ag022840.1	2A	bZIP
Psum.JK8.1r.2Ag023130.1	2A	bHLH
Psum.JK8.1r.2Ag023140.1	2A	bHLH
Psum.JK8.1r.2Ag023190.1	2A	bZIP
Psum.JK8.1r.2Ag023260.1	2A	TCP
Psum.JK8.1r.2Ag023320.1	2A	ERF
Psum.JK8.1r.2Ag023330.1	2A	ERF
Psum.JK8.1r.2Ag023340.1	2A	ERF
Psum.JK8.1r.2Ag023350.1	2A	ERF
Psum.JK8.1r.2Ag023360.1	2A	ERF
Psum.JK8.1r.2Ag023370.1	2A	ERF
Psum.JK8.1r.2Ag023380.1	2A	ERF
Psum.JK8.1r.2Ag023480.1	2A	HD-ZIP
Psum.JK8.1r.2Ag023500.1	2A	HSF
Psum.JK8.1r.2Ag023660.1	2A	HD-ZIP
Psum.JK8.1r.2Ag023690.1	2A	DBB
Psum.JK8.1r.2Ag023810.1	2A	SRS
Psum.JK8.1r.2Ag023860.1	2A	SRS
Psum.JK8.1r.2Ag023900.1	2A	MYB
Psum.JK8.1r.2Ag024220.1	2A	MYB
Psum.JK8.1r.2Ag024360.1	2A	bZIP
Psum.JK8.1r.2Ag024990.1	2A	Nin-like
Psum.JK8.1r.2Ag025200.1	2A	NAC
Psum.JK8.1r.2Ag025210.1	2A	NAC
Psum.JK8.1r.2Ag025400.1	2A	C2H2
Psum.JK8.1r.2Ag025410.1	2A	C2H2
Psum.JK8.1r.2Ag025640.1	2A	Trihelix
Psum.JK8.1r.2Ag025670.1	2A	C2H2
Psum.JK8.1r.2Ag025940.1	2A	C2H2
Psum.JK8.1r.2Ag026010.1	2A	GRF
Psum.JK8.1r.2Ag026890.1	2A	CAMTA
Psum.JK8.1r.2Ag027110.1	2A	MYB
Psum.JK8.1r.2Ag027190.1	2A	FAR1
Psum.JK8.1r.2Ag027210.1	2A	FAR1
Psum.JK8.1r.2Ag027510.1	2A	SBP
Psum.JK8.1r.2Ag027520.1	2A	SBP
Psum.JK8.1r.2Ag027650.1	2A	Dof
Psum.JK8.1r.2Ag027930.1	2A	FAR1
Psum.JK8.1r.2Ag029100.1	2A	bHLH
Psum.JK8.1r.2Ag029190.1	2A	GRAS
Psum.JK8.1r.2Ag029430.1	2A	bHLH
Psum.JK8.1r.2Ag029840.1	2A	bHLH
Psum.JK8.1r.2Ag029950.1	2A	MYB
Psum.JK8.1r.2Ag030110.1	2A	B3
Psum.JK8.1r.2Ag030280.1	2A	NAC
Psum.JK8.1r.2Ag030360.1	2A	GRAS
Psum.JK8.1r.2Ag030420.1	2A	C3H
Psum.JK8.1r.2Ag030530.1	2A	C2H2
Psum.JK8.1r.2Ag030650.1	2A	YABBY
Psum.JK8.1r.2Ag030950.1	2A	ERF
Psum.JK8.1r.2Ag031210.1	2A	BES1
Psum.JK8.1r.2Ag031270.1	2A	C2H2
Psum.JK8.1r.2Ag031280.1	2A	HD-ZIP
Psum.JK8.1r.2Ag031380.1	2A	GRAS
Psum.JK8.1r.2Ag031390.1	2A	WRKY
Psum.JK8.1r.2Ag031620.1	2A	HRT-like
Psum.JK8.1r.2Ag031660.1	2A	GRAS
Psum.JK8.1r.2Ag031790.1	2A	bHLH
Psum.JK8.1r.2Ag031800.1	2A	C2H2
Psum.JK8.1r.2Ag031820.1	2A	LBD
Psum.JK8.1r.2Ag031830.1	2A	GRAS
Psum.JK8.1r.2Ag031860.1	2A	C2H2
Psum.JK8.1r.2Ag032290.1	2A	C2H2
Psum.JK8.1r.2Ag032670.1	2A	MIKC_MADS
Psum.JK8.1r.2Ag032770.1	2A	NF-YB
Psum.JK8.1r.2Ag032870.1	2A	NF-YA
Psum.JK8.1r.2Ag033030.1	2A	GRAS
Psum.JK8.1r.2Ag033230.1	2A	FAR1
Psum.JK8.1r.2Ag033310.1	2A	ERF
Psum.JK8.1r.2Ag033780.1	2A	CAMTA
Psum.JK8.1r.2Ag034120.1	2A	MYB
Psum.JK8.1r.2Ag034170.1	2A	bHLH
Psum.JK8.1r.2Ag034190.1	2A	MYB
Psum.JK8.1r.2Ag034500.1	2A	MYB
Psum.JK8.1r.2Ag034590.1	2A	GeBP
Psum.JK8.1r.2Ag034850.1	2A	HSF
Psum.JK8.1r.2Ag035130.1	2A	bZIP
Psum.JK8.1r.2Ag036420.1	2A	C3H
Psum.JK8.1r.2Ag036470.1	2A	ERF
Psum.JK8.1r.2Ag036580.1	2A	bZIP
Psum.JK8.1r.2Ag036850.1	2A	ERF
Psum.JK8.1r.2Ag037050.1	2A	bZIP
Psum.JK8.1r.2Ag037060.1	2A	B3
Psum.JK8.1r.2Ag037090.1	2A	WRKY
Psum.JK8.1r.2Ag037260.1	2A	NAC
Psum.JK8.1r.2Ag037300.1	2A	NAC
Psum.JK8.1r.2Ag037320.1	2A	WOX
Psum.JK8.1r.2Ag037330.1	2A	Dof
Psum.JK8.1r.2Ag037340.1	2A	G2-like
Psum.JK8.1r.2Ag037430.1	2A	MYB
Psum.JK8.1r.2Ag037470.1	2A	bZIP
Psum.JK8.1r.2Ag037590.1	2A	bZIP
Psum.JK8.1r.2Ag038000.1	2A	MYB_related
Psum.JK8.1r.2Bg000140.1	2B	C2H2
Psum.JK8.1r.2Bg000670.1	2B	WRKY
Psum.JK8.1r.2Bg000730.1	2B	MIKC_MADS
Psum.JK8.1r.2Bg001000.1	2B	MYB
Psum.JK8.1r.2Bg001160.1	2B	G2-like
Psum.JK8.1r.2Bg001280.1	2B	NAC
Psum.JK8.1r.2Bg002080.1	2B	AP2
Psum.JK8.1r.2Bg002270.1	2B	TALE
Psum.JK8.1r.2Bg002390.1	2B	M-type_MADS
Psum.JK8.1r.2Bg002400.1	2B	M-type_MADS
Psum.JK8.1r.2Bg002550.1	2B	NAC
Psum.JK8.1r.2Bg002600.1	2B	MYB
Psum.JK8.1r.2Bg002690.1	2B	bHLH
Psum.JK8.1r.2Bg002950.1	2B	TCP
Psum.JK8.1r.2Bg003300.1	2B	NF-YA
Psum.JK8.1r.2Bg003380.1	2B	YABBY
Psum.JK8.1r.2Bg003440.1	2B	LBD
Psum.JK8.1r.2Bg004320.1	2B	CPP
Psum.JK8.1r.2Bg004430.1	2B	HSF
Psum.JK8.1r.2Bg004610.1	2B	FAR1
Psum.JK8.1r.2Bg004760.1	2B	bZIP
Psum.JK8.1r.2Bg004780.1	2B	bHLH
Psum.JK8.1r.2Bg005830.1	2B	bHLH
Psum.JK8.1r.2Bg005930.1	2B	ERF
Psum.JK8.1r.2Bg005940.1	2B	ERF
Psum.JK8.1r.2Bg006260.1	2B	ERF
Psum.JK8.1r.2Bg007630.1	2B	AP2
Psum.JK8.1r.2Bg007890.1	2B	ERF
Psum.JK8.1r.2Bg007910.1	2B	M-type_MADS
Psum.JK8.1r.2Bg007920.1	2B	M-type_MADS
Psum.JK8.1r.2Bg007940.1	2B	NAC
Psum.JK8.1r.2Bg008080.1	2B	EIL
Psum.JK8.1r.2Bg008090.1	2B	EIL
Psum.JK8.1r.2Bg008100.1	2B	EIL
Psum.JK8.1r.2Bg008400.1	2B	bHLH
Psum.JK8.1r.2Bg008430.1	2B	bZIP
Psum.JK8.1r.2Bg009580.1	2B	BBR-BPC
Psum.JK8.1r.2Bg009670.1	2B	ERF
Psum.JK8.1r.2Bg009750.1	2B	C2H2
Psum.JK8.1r.2Bg009850.1	2B	HD-ZIP
Psum.JK8.1r.2Bg010030.1	2B	HD-ZIP
Psum.JK8.1r.2Bg010390.1	2B	G2-like
Psum.JK8.1r.2Bg011310.1	2B	C2H2
Psum.JK8.1r.2Bg011460.1	2B	NF-YB
Psum.JK8.1r.2Bg011700.1	2B	C2H2
Psum.JK8.1r.2Bg011880.1	2B	LBD
Psum.JK8.1r.2Bg011930.1	2B	ERF
Psum.JK8.1r.2Bg011940.1	2B	ERF
Psum.JK8.1r.2Bg011950.1	2B	MYB
Psum.JK8.1r.2Bg011980.1	2B	MYB
Psum.JK8.1r.2Bg012240.1	2B	MYB
Psum.JK8.1r.2Bg012330.1	2B	B3
Psum.JK8.1r.2Bg013760.1	2B	bZIP
Psum.JK8.1r.2Bg013830.1	2B	C2H2
Psum.JK8.1r.2Bg014500.1	2B	G2-like
Psum.JK8.1r.2Bg014510.1	2B	G2-like
Psum.JK8.1r.2Bg014540.1	2B	bZIP
Psum.JK8.1r.2Bg014640.1	2B	C2H2
Psum.JK8.1r.2Bg014740.1	2B	ERF
Psum.JK8.1r.2Bg014750.1	2B	ERF
Psum.JK8.1r.2Bg014760.1	2B	HB-other
Psum.JK8.1r.2Bg015440.1	2B	WRKY
Psum.JK8.1r.2Bg015480.1	2B	WRKY
Psum.JK8.1r.2Bg016050.1	2B	NAC
Psum.JK8.1r.2Bg016150.1	2B	C3H
Psum.JK8.1r.2Bg016160.1	2B	LBD
Psum.JK8.1r.2Bg016490.1	2B	ERF
Psum.JK8.1r.2Bg016970.1	2B	FAR1
Psum.JK8.1r.2Bg016990.1	2B	HD-ZIP
Psum.JK8.1r.2Bg017340.1	2B	G2-like
Psum.JK8.1r.2Bg017500.1	2B	MYB
Psum.JK8.1r.2Bg017510.1	2B	MYB
Psum.JK8.1r.2Bg017520.1	2B	MYB
Psum.JK8.1r.2Bg017530.1	2B	MYB
Psum.JK8.1r.2Bg017680.1	2B	C2H2
Psum.JK8.1r.2Bg017700.1	2B	C2H2
Psum.JK8.1r.2Bg017760.1	2B	TCP
Psum.JK8.1r.2Bg017770.1	2B	bHLH
Psum.JK8.1r.2Bg017830.1	2B	NAC
Psum.JK8.1r.2Bg017920.1	2B	NAC
Psum.JK8.1r.2Bg017970.1	2B	MYB
Psum.JK8.1r.2Bg017990.1	2B	ZF-HD
Psum.JK8.1r.2Bg018000.1	2B	ZF-HD
Psum.JK8.1r.2Bg018150.1	2B	bHLH
Psum.JK8.1r.2Bg018160.1	2B	WRKY
Psum.JK8.1r.2Bg018170.1	2B	WRKY
Psum.JK8.1r.2Bg018490.1	2B	AP2
Psum.JK8.1r.2Bg018710.1	2B	MYB
Psum.JK8.1r.2Bg018740.1	2B	C2H2
Psum.JK8.1r.2Bg018750.1	2B	C2H2
Psum.JK8.1r.2Bg018890.1	2B	ERF
Psum.JK8.1r.2Bg019590.1	2B	HD-ZIP
Psum.JK8.1r.2Bg019670.1	2B	C2H2
Psum.JK8.1r.2Bg019750.1	2B	GeBP
Psum.JK8.1r.2Bg019980.1	2B	NAC
Psum.JK8.1r.2Bg019990.1	2B	HSF
Psum.JK8.1r.2Bg020010.1	2B	bHLH
Psum.JK8.1r.2Bg020080.1	2B	bZIP
Psum.JK8.1r.2Bg020110.1	2B	HSF
Psum.JK8.1r.2Bg020150.1	2B	ERF
Psum.JK8.1r.2Bg020630.1	2B	bHLH
Psum.JK8.1r.2Bg020730.1	2B	ZF-HD
Psum.JK8.1r.2Bg020890.1	2B	bHLH
Psum.JK8.1r.2Bg021000.1	2B	HD-ZIP
Psum.JK8.1r.2Bg021210.1	2B	bZIP
Psum.JK8.1r.2Bg021230.1	2B	bHLH
Psum.JK8.1r.2Bg021270.1	2B	bHLH
Psum.JK8.1r.2Bg021300.1	2B	Dof
Psum.JK8.1r.2Bg021730.1	2B	NF-YC
Psum.JK8.1r.2Bg021830.1	2B	WRKY
Psum.JK8.1r.2Bg022070.1	2B	C2H2
Psum.JK8.1r.2Bg022180.1	2B	bHLH
Psum.JK8.1r.2Bg022260.1	2B	bZIP
Psum.JK8.1r.2Bg022270.1	2B	EIL
Psum.JK8.1r.2Bg022320.1	2B	SBP
Psum.JK8.1r.2Bg022360.1	2B	MYB_related
Psum.JK8.1r.2Bg022610.1	2B	NAC
Psum.JK8.1r.2Bg022780.1	2B	NAC
Psum.JK8.1r.2Bg023000.1	2B	bHLH
Psum.JK8.1r.2Bg023450.1	2B	SBP
Psum.JK8.1r.2Bg023460.1	2B	MIKC_MADS
Psum.JK8.1r.2Bg023630.1	2B	NAC
Psum.JK8.1r.2Bg023700.1	2B	bHLH
Psum.JK8.1r.2Bg024080.1	2B	bZIP
Psum.JK8.1r.2Bg024410.1	2B	bHLH
Psum.JK8.1r.2Bg024420.1	2B	bHLH
Psum.JK8.1r.2Bg024480.1	2B	bZIP
Psum.JK8.1r.2Bg024570.1	2B	TCP
Psum.JK8.1r.2Bg024620.1	2B	ERF
Psum.JK8.1r.2Bg024630.1	2B	ERF
Psum.JK8.1r.2Bg024640.1	2B	ERF
Psum.JK8.1r.2Bg024650.1	2B	ERF
Psum.JK8.1r.2Bg024660.1	2B	ERF
Psum.JK8.1r.2Bg024670.1	2B	ERF
Psum.JK8.1r.2Bg024780.1	2B	HD-ZIP
Psum.JK8.1r.2Bg024800.1	2B	HSF
Psum.JK8.1r.2Bg024970.1	2B	HD-ZIP
Psum.JK8.1r.2Bg025000.1	2B	DBB
Psum.JK8.1r.2Bg025120.1	2B	SRS
Psum.JK8.1r.2Bg025170.1	2B	SRS
Psum.JK8.1r.2Bg025210.1	2B	MYB
Psum.JK8.1r.2Bg025540.1	2B	MYB
Psum.JK8.1r.2Bg025690.1	2B	bZIP
Psum.JK8.1r.2Bg026390.1	2B	Nin-like
Psum.JK8.1r.2Bg026630.1	2B	NAC
Psum.JK8.1r.2Bg026640.1	2B	NAC
Psum.JK8.1r.2Bg026740.1	2B	MYB_related
Psum.JK8.1r.2Bg026860.1	2B	C2H2
Psum.JK8.1r.2Bg027090.1	2B	Trihelix
Psum.JK8.1r.2Bg027130.1	2B	C2H2
Psum.JK8.1r.2Bg027360.1	2B	C2H2
Psum.JK8.1r.2Bg027420.1	2B	GRF
Psum.JK8.1r.2Bg028360.1	2B	CAMTA
Psum.JK8.1r.2Bg028560.1	2B	MYB
Psum.JK8.1r.2Bg028630.1	2B	FAR1
Psum.JK8.1r.2Bg028650.1	2B	FAR1
Psum.JK8.1r.2Bg028960.1	2B	SBP
Psum.JK8.1r.2Bg028970.1	2B	SBP
Psum.JK8.1r.2Bg029160.1	2B	Dof
Psum.JK8.1r.2Bg029400.1	2B	FAR1
Psum.JK8.1r.2Bg030630.1	2B	bHLH
Psum.JK8.1r.2Bg030770.1	2B	GRAS
Psum.JK8.1r.2Bg030810.1	2B	NAC
Psum.JK8.1r.2Bg031000.1	2B	bHLH
Psum.JK8.1r.2Bg031390.1	2B	bHLH
Psum.JK8.1r.2Bg031490.1	2B	MYB
Psum.JK8.1r.2Bg031680.1	2B	B3
Psum.JK8.1r.2Bg031710.1	2B	FAR1
Psum.JK8.1r.2Bg031910.1	2B	NAC
Psum.JK8.1r.2Bg031990.1	2B	GRAS
Psum.JK8.1r.2Bg032030.1	2B	C3H
Psum.JK8.1r.2Bg032150.1	2B	C2H2
Psum.JK8.1r.2Bg032290.1	2B	YABBY
Psum.JK8.1r.2Bg032660.1	2B	ERF
Psum.JK8.1r.2Bg032970.1	2B	BES1
Psum.JK8.1r.2Bg033040.1	2B	C2H2
Psum.JK8.1r.2Bg033050.1	2B	HD-ZIP
Psum.JK8.1r.2Bg033160.1	2B	GRAS
Psum.JK8.1r.2Bg033170.1	2B	WRKY
Psum.JK8.1r.2Bg033400.1	2B	HRT-like
Psum.JK8.1r.2Bg033430.1	2B	GRAS
Psum.JK8.1r.2Bg033570.1	2B	bHLH
Psum.JK8.1r.2Bg033580.1	2B	C2H2
Psum.JK8.1r.2Bg033600.1	2B	LBD
Psum.JK8.1r.2Bg033610.1	2B	GRAS
Psum.JK8.1r.2Bg033640.1	2B	C2H2
Psum.JK8.1r.2Bg034000.1	2B	C2H2
Psum.JK8.1r.2Bg034340.1	2B	MIKC_MADS
Psum.JK8.1r.2Bg034400.1	2B	NF-YB
Psum.JK8.1r.2Bg034500.1	2B	NF-YA
Psum.JK8.1r.2Bg034650.1	2B	GRAS
Psum.JK8.1r.2Bg034830.1	2B	FAR1
Psum.JK8.1r.2Bg034910.1	2B	ERF
Psum.JK8.1r.2Bg035380.1	2B	CAMTA
Psum.JK8.1r.2Bg035730.1	2B	MYB
Psum.JK8.1r.2Bg035780.1	2B	bHLH
Psum.JK8.1r.2Bg035800.1	2B	MYB
Psum.JK8.1r.2Bg036100.1	2B	MYB
Psum.JK8.1r.2Bg036160.1	2B	GeBP
Psum.JK8.1r.2Bg036420.1	2B	HSF
Psum.JK8.1r.2Bg036680.1	2B	bZIP
Psum.JK8.1r.2Bg037790.1	2B	CO-like
Psum.JK8.1r.2Bg037900.1	2B	C3H
Psum.JK8.1r.2Bg037970.1	2B	ERF
Psum.JK8.1r.2Bg038070.1	2B	bZIP
Psum.JK8.1r.2Bg038360.1	2B	ERF
Psum.JK8.1r.2Bg038580.1	2B	bZIP
Psum.JK8.1r.2Bg038590.1	2B	B3
Psum.JK8.1r.2Bg038620.1	2B	WRKY
Psum.JK8.1r.2Bg038780.1	2B	NAC
Psum.JK8.1r.2Bg038820.1	2B	NAC
Psum.JK8.1r.2Bg038840.1	2B	WOX
Psum.JK8.1r.2Bg038850.1	2B	Dof
Psum.JK8.1r.2Bg038860.1	2B	G2-like
Psum.JK8.1r.2Bg038910.1	2B	EIL
Psum.JK8.1r.2Bg038970.1	2B	MYB
Psum.JK8.1r.2Bg039010.1	2B	bZIP
Psum.JK8.1r.2Bg039140.1	2B	bZIP
Psum.JK8.1r.2Bg039520.1	2B	MYB_related
Psum.JK8.1r.3Ag000040.1	3A	GRAS
Psum.JK8.1r.3Ag000090.1	3A	C3H
Psum.JK8.1r.3Ag000110.1	3A	NAC
Psum.JK8.1r.3Ag000120.1	3A	NAC
Psum.JK8.1r.3Ag000170.1	3A	ZF-HD
Psum.JK8.1r.3Ag000190.1	3A	MYB
Psum.JK8.1r.3Ag000240.1	3A	AP2
Psum.JK8.1r.3Ag000720.1	3A	NAC
Psum.JK8.1r.3Ag000850.1	3A	NAC
Psum.JK8.1r.3Ag000930.1	3A	NAC
Psum.JK8.1r.3Ag001010.1	3A	GRAS
Psum.JK8.1r.3Ag001020.1	3A	GRAS
Psum.JK8.1r.3Ag001030.1	3A	GRAS
Psum.JK8.1r.3Ag001320.1	3A	AP2
Psum.JK8.1r.3Ag001710.1	3A	bZIP
Psum.JK8.1r.3Ag001920.1	3A	bZIP
Psum.JK8.1r.3Ag002030.1	3A	B3
Psum.JK8.1r.3Ag002110.1	3A	E2F/DP
Psum.JK8.1r.3Ag002220.1	3A	bHLH
Psum.JK8.1r.3Ag002230.1	3A	FAR1
Psum.JK8.1r.3Ag002290.1	3A	bZIP
Psum.JK8.1r.3Ag002300.1	3A	GRAS
Psum.JK8.1r.3Ag002350.1	3A	Trihelix
Psum.JK8.1r.3Ag002630.1	3A	ERF
Psum.JK8.1r.3Ag002700.1	3A	GATA
Psum.JK8.1r.3Ag002810.1	3A	C2H2
Psum.JK8.1r.3Ag002890.1	3A	TCP
Psum.JK8.1r.3Ag002970.1	3A	MYB
Psum.JK8.1r.3Ag002980.1	3A	MYB
Psum.JK8.1r.3Ag003090.1	3A	NAC
Psum.JK8.1r.3Ag003460.1	3A	MYB
Psum.JK8.1r.3Ag003640.1	3A	bZIP
Psum.JK8.1r.3Ag003790.1	3A	NF-YC
Psum.JK8.1r.3Ag003800.1	3A	NF-YC
Psum.JK8.1r.3Ag003880.1	3A	MIKC_MADS
Psum.JK8.1r.3Ag003910.1	3A	ZF-HD
Psum.JK8.1r.3Ag004180.1	3A	FAR1
Psum.JK8.1r.3Ag004320.1	3A	Nin-like
Psum.JK8.1r.3Ag004390.1	3A	bZIP
Psum.JK8.1r.3Ag004830.1	3A	bHLH
Psum.JK8.1r.3Ag004920.1	3A	Nin-like
Psum.JK8.1r.3Ag005170.1	3A	WRKY
Psum.JK8.1r.3Ag005300.1	3A	C2H2
Psum.JK8.1r.3Ag005400.1	3A	MYB
Psum.JK8.1r.3Ag005470.1	3A	MYB
Psum.JK8.1r.3Ag006030.1	3A	DBB
Psum.JK8.1r.3Ag006040.1	3A	MIKC_MADS
Psum.JK8.1r.3Ag006510.1	3A	C2H2
Psum.JK8.1r.3Ag006730.1	3A	GRAS
Psum.JK8.1r.3Ag006740.1	3A	GRAS
Psum.JK8.1r.3Ag006790.1	3A	ERF
Psum.JK8.1r.3Ag006930.1	3A	Dof
Psum.JK8.1r.3Ag007070.1	3A	C2H2
Psum.JK8.1r.3Ag007100.1	3A	MYB
Psum.JK8.1r.3Ag007550.1	3A	WOX
Psum.JK8.1r.3Ag007650.1	3A	C2H2
Psum.JK8.1r.3Ag007670.1	3A	AP2
Psum.JK8.1r.3Ag007750.1	3A	LBD
Psum.JK8.1r.3Ag007900.1	3A	MYB_related
Psum.JK8.1r.3Ag007960.1	3A	Trihelix
Psum.JK8.1r.3Ag007980.1	3A	C3H
Psum.JK8.1r.3Ag008040.1	3A	bZIP
Psum.JK8.1r.3Ag008050.1	3A	TALE
Psum.JK8.1r.3Ag008190.1	3A	MYB
Psum.JK8.1r.3Ag008440.1	3A	WRKY
Psum.JK8.1r.3Ag008500.1	3A	M-type_MADS
Psum.JK8.1r.3Ag008540.1	3A	bHLH
Psum.JK8.1r.3Ag008550.1	3A	bHLH
Psum.JK8.1r.3Ag008560.1	3A	MYB
Psum.JK8.1r.3Ag008780.1	3A	MYB_related
Psum.JK8.1r.3Ag008800.1	3A	MYB_related
Psum.JK8.1r.3Ag009510.1	3A	RAV
Psum.JK8.1r.3Ag009640.1	3A	GATA
Psum.JK8.1r.3Ag009680.1	3A	GRAS
Psum.JK8.1r.3Ag010140.1	3A	bHLH
Psum.JK8.1r.3Ag010270.1	3A	LBD
Psum.JK8.1r.3Ag011140.1	3A	WRKY
Psum.JK8.1r.3Ag011330.1	3A	NAC
Psum.JK8.1r.3Ag011400.1	3A	C3H
Psum.JK8.1r.3Ag011410.1	3A	MYB_related
Psum.JK8.1r.3Ag011540.1	3A	bHLH
Psum.JK8.1r.3Ag011890.1	3A	C2H2
Psum.JK8.1r.3Ag012070.1	3A	LBD
Psum.JK8.1r.3Ag012460.1	3A	MYB_related
Psum.JK8.1r.3Ag012970.1	3A	WRKY
Psum.JK8.1r.3Ag013000.1	3A	WRKY
Psum.JK8.1r.3Ag013160.1	3A	NAC
Psum.JK8.1r.3Ag013250.1	3A	MYB_related
Psum.JK8.1r.3Ag013260.1	3A	MYB_related
Psum.JK8.1r.3Ag013280.1	3A	ZF-HD
Psum.JK8.1r.3Ag013320.1	3A	GATA
Psum.JK8.1r.3Ag013440.1	3A	HD-ZIP
Psum.JK8.1r.3Ag013510.1	3A	C3H
Psum.JK8.1r.3Ag013550.1	3A	GRAS
Psum.JK8.1r.3Ag013690.1	3A	NF-YB
Psum.JK8.1r.3Ag013780.1	3A	ERF
Psum.JK8.1r.3Ag013810.1	3A	WRKY
Psum.JK8.1r.3Ag013900.1	3A	bZIP
Psum.JK8.1r.3Ag014020.1	3A	MYB
Psum.JK8.1r.3Ag014050.1	3A	GATA
Psum.JK8.1r.3Ag014130.1	3A	WRKY
Psum.JK8.1r.3Ag014250.1	3A	WRKY
Psum.JK8.1r.3Ag014330.1	3A	ERF
Psum.JK8.1r.3Ag014340.1	3A	WOX
Psum.JK8.1r.3Ag014450.1	3A	ARF
Psum.JK8.1r.3Ag014470.1	3A	NAC
Psum.JK8.1r.3Ag014490.1	3A	HB-other
Psum.JK8.1r.3Ag014570.1	3A	Trihelix
Psum.JK8.1r.3Ag015160.1	3A	MYB
Psum.JK8.1r.3Ag015440.1	3A	RAV
Psum.JK8.1r.3Ag015730.1	3A	MYB
Psum.JK8.1r.3Ag015940.1	3A	bHLH
Psum.JK8.1r.3Ag015980.1	3A	MYB_related
Psum.JK8.1r.3Ag016110.1	3A	WRKY
Psum.JK8.1r.3Ag016140.1	3A	AP2
Psum.JK8.1r.3Ag016520.1	3A	HSF
Psum.JK8.1r.3Ag016650.1	3A	WRKY
Psum.JK8.1r.3Ag016760.1	3A	C3H
Psum.JK8.1r.3Ag017030.1	3A	GATA
Psum.JK8.1r.3Ag017180.1	3A	HB-PHD
Psum.JK8.1r.3Ag017390.1	3A	VOZ
Psum.JK8.1r.3Ag017460.1	3A	ARF
Psum.JK8.1r.3Ag017530.1	3A	Dof
Psum.JK8.1r.3Ag017660.1	3A	TCP
Psum.JK8.1r.3Ag017960.1	3A	CPP
Psum.JK8.1r.3Ag018080.1	3A	NAC
Psum.JK8.1r.3Ag018360.1	3A	bHLH
Psum.JK8.1r.3Ag018390.1	3A	GRAS
Psum.JK8.1r.3Ag018580.1	3A	C3H
Psum.JK8.1r.3Ag018590.1	3A	ERF
Psum.JK8.1r.3Ag018600.1	3A	ERF
Psum.JK8.1r.3Ag018730.1	3A	bZIP
Psum.JK8.1r.3Ag018800.1	3A	NF-YC
Psum.JK8.1r.3Ag018910.1	3A	bZIP
Psum.JK8.1r.3Ag018940.1	3A	G2-like
Psum.JK8.1r.3Ag019170.1	3A	bZIP
Psum.JK8.1r.3Ag019240.1	3A	G2-like
Psum.JK8.1r.3Ag019340.1	3A	GRAS
Psum.JK8.1r.3Ag019460.1	3A	B3
Psum.JK8.1r.3Ag019600.1	3A	WRKY
Psum.JK8.1r.3Ag019620.1	3A	WRKY
Psum.JK8.1r.3Ag019630.1	3A	WRKY
Psum.JK8.1r.3Ag019640.1	3A	WRKY
Psum.JK8.1r.3Ag019870.1	3A	WRKY
Psum.JK8.1r.3Ag019950.1	3A	ERF
Psum.JK8.1r.3Ag020380.1	3A	NF-YB
Psum.JK8.1r.3Ag020580.1	3A	C2H2
Psum.JK8.1r.3Ag020730.1	3A	MYB
Psum.JK8.1r.3Ag021030.1	3A	bHLH
Psum.JK8.1r.3Ag021050.1	3A	TALE
Psum.JK8.1r.3Ag021070.1	3A	TALE
Psum.JK8.1r.3Ag021240.1	3A	MYB
Psum.JK8.1r.3Ag021310.1	3A	MYB
Psum.JK8.1r.3Ag021430.1	3A	C2H2
Psum.JK8.1r.3Ag021460.1	3A	bZIP
Psum.JK8.1r.3Ag021540.1	3A	NAC
Psum.JK8.1r.3Ag021550.1	3A	MYB
Psum.JK8.1r.3Ag021660.1	3A	Dof
Psum.JK8.1r.3Ag021800.1	3A	bZIP
Psum.JK8.1r.3Ag022190.1	3A	MYB
Psum.JK8.1r.3Ag022440.1	3A	NAC
Psum.JK8.1r.3Ag022470.1	3A	GRAS
Psum.JK8.1r.3Ag022540.1	3A	MIKC_MADS
Psum.JK8.1r.3Ag022570.1	3A	NAC
Psum.JK8.1r.3Ag022620.1	3A	ERF
Psum.JK8.1r.3Ag022710.1	3A	NAC
Psum.JK8.1r.3Ag022830.1	3A	LBD
Psum.JK8.1r.3Ag022990.1	3A	G2-like
Psum.JK8.1r.3Ag023010.1	3A	bZIP
Psum.JK8.1r.3Ag023230.1	3A	SBP
Psum.JK8.1r.3Ag024310.1	3A	AP2
Psum.JK8.1r.3Ag024450.1	3A	SRS
Psum.JK8.1r.3Ag024710.1	3A	ERF
Psum.JK8.1r.3Ag025230.1	3A	GRAS
Psum.JK8.1r.3Ag026080.1	3A	MYB
Psum.JK8.1r.3Ag026090.1	3A	ERF
Psum.JK8.1r.3Ag026310.1	3A	LBD
Psum.JK8.1r.3Ag026330.1	3A	M-type_MADS
Psum.JK8.1r.3Ag026400.1	3A	ERF
Psum.JK8.1r.3Ag027510.1	3A	WRKY
Psum.JK8.1r.3Ag027520.1	3A	WRKY
Psum.JK8.1r.3Ag027920.1	3A	WRKY
Psum.JK8.1r.3Ag029030.1	3A	C2H2
Psum.JK8.1r.3Ag029040.1	3A	C3H
Psum.JK8.1r.3Ag029660.1	3A	C3H
Psum.JK8.1r.3Ag029760.1	3A	C3H
Psum.JK8.1r.3Ag031050.1	3A	ARF
Psum.JK8.1r.3Ag031140.1	3A	NAC
Psum.JK8.1r.3Ag031310.1	3A	ARF
Psum.JK8.1r.3Ag031720.1	3A	MYB
Psum.JK8.1r.3Ag031990.1	3A	MIKC_MADS
Psum.JK8.1r.3Ag032140.1	3A	WRKY
Psum.JK8.1r.3Ag032240.1	3A	FAR1
Psum.JK8.1r.3Ag032530.1	3A	MYB
Psum.JK8.1r.3Ag032550.1	3A	C3H
Psum.JK8.1r.3Ag032900.1	3A	bHLH
Psum.JK8.1r.3Ag033640.1	3A	bZIP
Psum.JK8.1r.3Ag033800.1	3A	MYB
Psum.JK8.1r.3Ag034010.1	3A	MYB
Psum.JK8.1r.3Ag034190.1	3A	Dof
Psum.JK8.1r.3Ag034330.1	3A	MYB
Psum.JK8.1r.3Ag034390.1	3A	GRAS
Psum.JK8.1r.3Ag034710.1	3A	NAC
Psum.JK8.1r.3Ag034720.1	3A	NAC
Psum.JK8.1r.3Ag034920.1	3A	ERF
Psum.JK8.1r.3Ag034960.1	3A	C2H2
Psum.JK8.1r.3Ag035000.1	3A	G2-like
Psum.JK8.1r.3Ag035010.1	3A	G2-like
Psum.JK8.1r.3Ag035060.1	3A	bHLH
Psum.JK8.1r.3Ag035100.1	3A	Dof
Psum.JK8.1r.3Ag035120.1	3A	B3
Psum.JK8.1r.3Ag035130.1	3A	B3
Psum.JK8.1r.3Ag035150.1	3A	B3
Psum.JK8.1r.3Ag035170.1	3A	B3
Psum.JK8.1r.3Ag035180.1	3A	B3
Psum.JK8.1r.3Ag035200.1	3A	G2-like
Psum.JK8.1r.3Ag035370.1	3A	B3
Psum.JK8.1r.3Ag035590.1	3A	WRKY
Psum.JK8.1r.3Ag035610.1	3A	bHLH
Psum.JK8.1r.3Ag035620.1	3A	bHLH
Psum.JK8.1r.3Ag035630.1	3A	bHLH
Psum.JK8.1r.3Ag035640.1	3A	bHLH
Psum.JK8.1r.3Ag035860.1	3A	bZIP
Psum.JK8.1r.3Ag036010.1	3A	CPP
Psum.JK8.1r.3Ag036020.1	3A	CPP
Psum.JK8.1r.3Ag036240.1	3A	bHLH
Psum.JK8.1r.3Ag036280.1	3A	NAC
Psum.JK8.1r.3Ag036300.1	3A	LSD
Psum.JK8.1r.3Ag036470.1	3A	HD-ZIP
Psum.JK8.1r.3Ag036480.1	3A	NF-YA
Psum.JK8.1r.3Ag036530.1	3A	ARF
Psum.JK8.1r.3Ag036710.1	3A	TCP
Psum.JK8.1r.3Ag036840.1	3A	NF-YA
Psum.JK8.1r.3Ag036850.1	3A	NF-YA
Psum.JK8.1r.3Ag036940.1	3A	FAR1
Psum.JK8.1r.3Ag037000.1	3A	YABBY
Psum.JK8.1r.3Ag037160.1	3A	GATA
Psum.JK8.1r.3Ag037390.1	3A	NAC
Psum.JK8.1r.3Ag037470.1	3A	bHLH
Psum.JK8.1r.3Ag037600.1	3A	bZIP
Psum.JK8.1r.3Ag037690.1	3A	TALE
Psum.JK8.1r.3Ag038050.1	3A	MYB
Psum.JK8.1r.3Bg000040.1	3B	LBD
Psum.JK8.1r.3Bg000150.1	3B	TCP
Psum.JK8.1r.3Bg000260.1	3B	C2H2
Psum.JK8.1r.3Bg000350.1	3B	GATA
Psum.JK8.1r.3Bg000410.1	3B	ERF
Psum.JK8.1r.3Bg000650.1	3B	Trihelix
Psum.JK8.1r.3Bg000710.1	3B	GRAS
Psum.JK8.1r.3Bg000720.1	3B	bZIP
Psum.JK8.1r.3Bg000800.1	3B	FAR1
Psum.JK8.1r.3Bg000810.1	3B	bHLH
Psum.JK8.1r.3Bg000930.1	3B	E2F/DP
Psum.JK8.1r.3Bg001010.1	3B	B3
Psum.JK8.1r.3Bg001140.1	3B	bZIP
Psum.JK8.1r.3Bg001320.1	3B	bZIP
Psum.JK8.1r.3Bg001700.1	3B	AP2
Psum.JK8.1r.3Bg002040.1	3B	GRAS
Psum.JK8.1r.3Bg002050.1	3B	GRAS
Psum.JK8.1r.3Bg002140.1	3B	NAC
Psum.JK8.1r.3Bg002210.1	3B	NAC
Psum.JK8.1r.3Bg002370.1	3B	NAC
Psum.JK8.1r.3Bg002460.1	3B	C2H2
Psum.JK8.1r.3Bg002850.1	3B	AP2
Psum.JK8.1r.3Bg002950.1	3B	MYB
Psum.JK8.1r.3Bg002970.1	3B	ZF-HD
Psum.JK8.1r.3Bg003040.1	3B	NAC
Psum.JK8.1r.3Bg003050.1	3B	NAC
Psum.JK8.1r.3Bg003110.1	3B	GRAS
Psum.JK8.1r.3Bg003330.1	3B	WRKY
Psum.JK8.1r.3Bg003340.1	3B	WRKY
Psum.JK8.1r.3Bg003360.1	3B	WRKY
Psum.JK8.1r.3Bg003370.1	3B	WRKY
Psum.JK8.1r.3Bg003740.1	3B	FAR1
Psum.JK8.1r.3Bg003830.1	3B	MYB
Psum.JK8.1r.3Bg003840.1	3B	MYB
Psum.JK8.1r.3Bg003950.1	3B	NAC
Psum.JK8.1r.3Bg004540.1	3B	bZIP
Psum.JK8.1r.3Bg004710.1	3B	NF-YC
Psum.JK8.1r.3Bg004720.1	3B	NF-YC
Psum.JK8.1r.3Bg004790.1	3B	MIKC_MADS
Psum.JK8.1r.3Bg004820.1	3B	ZF-HD
Psum.JK8.1r.3Bg004840.1	3B	DBB
Psum.JK8.1r.3Bg005080.1	3B	FAR1
Psum.JK8.1r.3Bg005230.1	3B	Nin-like
Psum.JK8.1r.3Bg005280.1	3B	NAC
Psum.JK8.1r.3Bg005320.1	3B	bZIP
Psum.JK8.1r.3Bg005970.1	3B	bHLH
Psum.JK8.1r.3Bg006120.1	3B	WRKY
Psum.JK8.1r.3Bg006260.1	3B	C2H2
Psum.JK8.1r.3Bg006360.1	3B	MYB
Psum.JK8.1r.3Bg006430.1	3B	MYB
Psum.JK8.1r.3Bg006940.1	3B	DBB
Psum.JK8.1r.3Bg006950.1	3B	MIKC_MADS
Psum.JK8.1r.3Bg007460.1	3B	C2H2
Psum.JK8.1r.3Bg007650.1	3B	GRAS
Psum.JK8.1r.3Bg007660.1	3B	GRAS
Psum.JK8.1r.3Bg007670.1	3B	GRAS
Psum.JK8.1r.3Bg007850.1	3B	Dof
Psum.JK8.1r.3Bg008000.1	3B	C2H2
Psum.JK8.1r.3Bg008030.1	3B	MYB
Psum.JK8.1r.3Bg008050.1	3B	MYB
Psum.JK8.1r.3Bg008410.1	3B	WOX
Psum.JK8.1r.3Bg008470.1	3B	C2H2
Psum.JK8.1r.3Bg008490.1	3B	AP2
Psum.JK8.1r.3Bg008600.1	3B	LBD
Psum.JK8.1r.3Bg008750.1	3B	MYB_related
Psum.JK8.1r.3Bg008810.1	3B	Trihelix
Psum.JK8.1r.3Bg008830.1	3B	C3H
Psum.JK8.1r.3Bg008910.1	3B	bZIP
Psum.JK8.1r.3Bg008920.1	3B	TALE
Psum.JK8.1r.3Bg009070.1	3B	MYB
Psum.JK8.1r.3Bg009320.1	3B	WRKY
Psum.JK8.1r.3Bg009390.1	3B	M-type_MADS
Psum.JK8.1r.3Bg009430.1	3B	bHLH
Psum.JK8.1r.3Bg009440.1	3B	bHLH
Psum.JK8.1r.3Bg009450.1	3B	MYB
Psum.JK8.1r.3Bg009690.1	3B	MYB_related
Psum.JK8.1r.3Bg009700.1	3B	MYB_related
Psum.JK8.1r.3Bg009720.1	3B	MYB_related
Psum.JK8.1r.3Bg010420.1	3B	RAV
Psum.JK8.1r.3Bg010550.1	3B	GATA
Psum.JK8.1r.3Bg010610.1	3B	GRAS
Psum.JK8.1r.3Bg010720.1	3B	bHLH
Psum.JK8.1r.3Bg010930.1	3B	MYB_related
Psum.JK8.1r.3Bg011050.1	3B	bHLH
Psum.JK8.1r.3Bg011170.1	3B	LBD
Psum.JK8.1r.3Bg012110.1	3B	WRKY
Psum.JK8.1r.3Bg012290.1	3B	NAC
Psum.JK8.1r.3Bg012340.1	3B	C3H
Psum.JK8.1r.3Bg012350.1	3B	MYB_related
Psum.JK8.1r.3Bg012500.1	3B	bHLH
Psum.JK8.1r.3Bg012820.1	3B	C2H2
Psum.JK8.1r.3Bg013010.1	3B	LBD
Psum.JK8.1r.3Bg013430.1	3B	MYB_related
Psum.JK8.1r.3Bg013900.1	3B	WRKY
Psum.JK8.1r.3Bg013930.1	3B	WRKY
Psum.JK8.1r.3Bg014100.1	3B	NAC
Psum.JK8.1r.3Bg014160.1	3B	MYB_related
Psum.JK8.1r.3Bg014170.1	3B	MYB_related
Psum.JK8.1r.3Bg014190.1	3B	ZF-HD
Psum.JK8.1r.3Bg014240.1	3B	GATA
Psum.JK8.1r.3Bg014370.1	3B	HD-ZIP
Psum.JK8.1r.3Bg014450.1	3B	C3H
Psum.JK8.1r.3Bg014510.1	3B	GRAS
Psum.JK8.1r.3Bg014660.1	3B	NF-YB
Psum.JK8.1r.3Bg014760.1	3B	ERF
Psum.JK8.1r.3Bg014790.1	3B	WRKY
Psum.JK8.1r.3Bg014890.1	3B	bZIP
Psum.JK8.1r.3Bg015040.1	3B	MYB_related
Psum.JK8.1r.3Bg015070.1	3B	GATA
Psum.JK8.1r.3Bg015150.1	3B	WRKY
Psum.JK8.1r.3Bg015250.1	3B	WRKY
Psum.JK8.1r.3Bg015330.1	3B	ERF
Psum.JK8.1r.3Bg015340.1	3B	WOX
Psum.JK8.1r.3Bg015470.1	3B	ARF
Psum.JK8.1r.3Bg015490.1	3B	NAC
Psum.JK8.1r.3Bg015510.1	3B	HB-other
Psum.JK8.1r.3Bg015620.1	3B	Trihelix
Psum.JK8.1r.3Bg016200.1	3B	MYB
Psum.JK8.1r.3Bg016530.1	3B	RAV
Psum.JK8.1r.3Bg016810.1	3B	MYB
Psum.JK8.1r.3Bg017020.1	3B	bHLH
Psum.JK8.1r.3Bg017060.1	3B	MYB_related
Psum.JK8.1r.3Bg017190.1	3B	WRKY
Psum.JK8.1r.3Bg017220.1	3B	AP2
Psum.JK8.1r.3Bg017580.1	3B	HSF
Psum.JK8.1r.3Bg017710.1	3B	WRKY
Psum.JK8.1r.3Bg017830.1	3B	C3H
Psum.JK8.1r.3Bg018130.1	3B	GATA
Psum.JK8.1r.3Bg018270.1	3B	HB-PHD
Psum.JK8.1r.3Bg018510.1	3B	VOZ
Psum.JK8.1r.3Bg018570.1	3B	ARF
Psum.JK8.1r.3Bg018670.1	3B	Dof
Psum.JK8.1r.3Bg018790.1	3B	TCP
Psum.JK8.1r.3Bg019090.1	3B	CPP
Psum.JK8.1r.3Bg019200.1	3B	NAC
Psum.JK8.1r.3Bg019460.1	3B	bHLH
Psum.JK8.1r.3Bg019490.1	3B	GRAS
Psum.JK8.1r.3Bg019660.1	3B	GATA
Psum.JK8.1r.3Bg019710.1	3B	C3H
Psum.JK8.1r.3Bg019730.1	3B	ERF
Psum.JK8.1r.3Bg019740.1	3B	ERF
Psum.JK8.1r.3Bg019870.1	3B	bZIP
Psum.JK8.1r.3Bg019940.1	3B	NF-YC
Psum.JK8.1r.3Bg020200.1	3B	bZIP
Psum.JK8.1r.3Bg020240.1	3B	G2-like
Psum.JK8.1r.3Bg020460.1	3B	bZIP
Psum.JK8.1r.3Bg020530.1	3B	G2-like
Psum.JK8.1r.3Bg020640.1	3B	GRAS
Psum.JK8.1r.3Bg020760.1	3B	B3
Psum.JK8.1r.3Bg020880.1	3B	WRKY
Psum.JK8.1r.3Bg020900.1	3B	WRKY
Psum.JK8.1r.3Bg020940.1	3B	WRKY
Psum.JK8.1r.3Bg021150.1	3B	WRKY
Psum.JK8.1r.3Bg021240.1	3B	ERF
Psum.JK8.1r.3Bg021730.1	3B	NF-YB
Psum.JK8.1r.3Bg022090.1	3B	MYB
Psum.JK8.1r.3Bg022350.1	3B	bHLH
Psum.JK8.1r.3Bg022360.1	3B	TALE
Psum.JK8.1r.3Bg022520.1	3B	MYB
Psum.JK8.1r.3Bg022590.1	3B	MYB
Psum.JK8.1r.3Bg022720.1	3B	C2H2
Psum.JK8.1r.3Bg022730.1	3B	bZIP
Psum.JK8.1r.3Bg022790.1	3B	NAC
Psum.JK8.1r.3Bg022800.1	3B	MYB
Psum.JK8.1r.3Bg022900.1	3B	Dof
Psum.JK8.1r.3Bg023030.1	3B	bZIP
Psum.JK8.1r.3Bg023080.1	3B	ERF
Psum.JK8.1r.3Bg023420.1	3B	MYB
Psum.JK8.1r.3Bg023660.1	3B	NAC
Psum.JK8.1r.3Bg023690.1	3B	GRAS
Psum.JK8.1r.3Bg023760.1	3B	MIKC_MADS
Psum.JK8.1r.3Bg023790.1	3B	NAC
Psum.JK8.1r.3Bg023850.1	3B	ERF
Psum.JK8.1r.3Bg023940.1	3B	NAC
Psum.JK8.1r.3Bg024070.1	3B	LBD
Psum.JK8.1r.3Bg024280.1	3B	G2-like
Psum.JK8.1r.3Bg024300.1	3B	bZIP
Psum.JK8.1r.3Bg024620.1	3B	SBP
Psum.JK8.1r.3Bg025680.1	3B	AP2
Psum.JK8.1r.3Bg025830.1	3B	SRS
Psum.JK8.1r.3Bg026350.1	3B	GRAS
Psum.JK8.1r.3Bg026970.1	3B	ERF
Psum.JK8.1r.3Bg027630.1	3B	MYB
Psum.JK8.1r.3Bg027640.1	3B	ERF
Psum.JK8.1r.3Bg027800.1	3B	LBD
Psum.JK8.1r.3Bg027830.1	3B	M-type_MADS
Psum.JK8.1r.3Bg027860.1	3B	ERF
Psum.JK8.1r.3Bg027960.1	3B	WRKY
Psum.JK8.1r.3Bg028380.1	3B	WRKY
Psum.JK8.1r.3Bg028390.1	3B	WRKY
Psum.JK8.1r.3Bg029370.1	3B	C2H2
Psum.JK8.1r.3Bg029380.1	3B	C3H
Psum.JK8.1r.3Bg030210.1	3B	C3H
Psum.JK8.1r.3Bg030260.1	3B	C3H
Psum.JK8.1r.3Bg031240.1	3B	ARF
Psum.JK8.1r.3Bg031320.1	3B	NAC
Psum.JK8.1r.3Bg031440.1	3B	ARF
Psum.JK8.1r.3Bg031920.1	3B	MYB
Psum.JK8.1r.3Bg032240.1	3B	MIKC_MADS
Psum.JK8.1r.3Bg032520.1	3B	WRKY
Psum.JK8.1r.3Bg032880.1	3B	MYB
Psum.JK8.1r.3Bg032900.1	3B	C3H
Psum.JK8.1r.3Bg034160.1	3B	bZIP
Psum.JK8.1r.3Bg034300.1	3B	MYB
Psum.JK8.1r.3Bg034530.1	3B	MYB
Psum.JK8.1r.3Bg034690.1	3B	Dof
Psum.JK8.1r.3Bg034820.1	3B	MYB
Psum.JK8.1r.3Bg034920.1	3B	GRAS
Psum.JK8.1r.3Bg035620.1	3B	ERF
Psum.JK8.1r.3Bg035660.1	3B	C2H2
Psum.JK8.1r.3Bg035690.1	3B	G2-like
Psum.JK8.1r.3Bg035710.1	3B	G2-like
Psum.JK8.1r.3Bg035790.1	3B	bHLH
Psum.JK8.1r.3Bg035850.1	3B	Dof
Psum.JK8.1r.3Bg035920.1	3B	B3
Psum.JK8.1r.3Bg035930.1	3B	B3
Psum.JK8.1r.3Bg035940.1	3B	B3
Psum.JK8.1r.3Bg035960.1	3B	B3
Psum.JK8.1r.3Bg035970.1	3B	B3
Psum.JK8.1r.3Bg035990.1	3B	G2-like
Psum.JK8.1r.3Bg036150.1	3B	B3
Psum.JK8.1r.3Bg036330.1	3B	G2-like
Psum.JK8.1r.3Bg036360.1	3B	WRKY
Psum.JK8.1r.3Bg036380.1	3B	bHLH
Psum.JK8.1r.3Bg036390.1	3B	bHLH
Psum.JK8.1r.3Bg036400.1	3B	bHLH
Psum.JK8.1r.3Bg036610.1	3B	bZIP
Psum.JK8.1r.3Bg036790.1	3B	CPP
Psum.JK8.1r.3Bg036800.1	3B	CPP
Psum.JK8.1r.3Bg037060.1	3B	bHLH
Psum.JK8.1r.3Bg037110.1	3B	NAC
Psum.JK8.1r.3Bg037130.1	3B	LSD
Psum.JK8.1r.3Bg037290.1	3B	HD-ZIP
Psum.JK8.1r.3Bg037300.1	3B	NF-YA
Psum.JK8.1r.3Bg037380.1	3B	ARF
Psum.JK8.1r.3Bg037600.1	3B	TCP
Psum.JK8.1r.3Bg037750.1	3B	NF-YA
Psum.JK8.1r.3Bg037920.1	3B	YABBY
Psum.JK8.1r.3Bg037940.1	3B	YABBY
Psum.JK8.1r.3Bg038130.1	3B	GATA
Psum.JK8.1r.3Bg038350.1	3B	NAC
Psum.JK8.1r.3Bg038450.1	3B	bHLH
Psum.JK8.1r.3Bg038570.1	3B	bZIP
Psum.JK8.1r.3Bg038660.1	3B	TALE
Psum.JK8.1r.3Bg039100.1	3B	MYB
Psum.JK8.1r.4Ag000030.1	4A	C2H2
Psum.JK8.1r.4Ag000400.1	4A	MYB_related
Psum.JK8.1r.4Ag000420.1	4A	FAR1
Psum.JK8.1r.4Ag000550.1	4A	C2H2
Psum.JK8.1r.4Ag000610.1	4A	NAC
Psum.JK8.1r.4Ag000840.1	4A	bHLH
Psum.JK8.1r.4Ag000910.1	4A	bZIP
Psum.JK8.1r.4Ag001050.1	4A	bZIP
Psum.JK8.1r.4Ag001320.1	4A	DBB
Psum.JK8.1r.4Ag001350.1	4A	MIKC_MADS
Psum.JK8.1r.4Ag001360.1	4A	SRS
Psum.JK8.1r.4Ag001670.1	4A	G2-like
Psum.JK8.1r.4Ag001840.1	4A	C3H
Psum.JK8.1r.4Ag001880.1	4A	G2-like
Psum.JK8.1r.4Ag001930.1	4A	ARF
Psum.JK8.1r.4Ag002250.1	4A	GATA
Psum.JK8.1r.4Ag002350.1	4A	HD-ZIP
Psum.JK8.1r.4Ag002930.1	4A	ERF
Psum.JK8.1r.4Ag003180.1	4A	ARF
Psum.JK8.1r.4Ag003610.1	4A	MYB
Psum.JK8.1r.4Ag003690.1	4A	ARF
Psum.JK8.1r.4Ag003700.1	4A	C3H
Psum.JK8.1r.4Ag003810.1	4A	NAC
Psum.JK8.1r.4Ag004040.1	4A	G2-like
Psum.JK8.1r.4Ag004080.1	4A	MYB_related
Psum.JK8.1r.4Ag004230.1	4A	MIKC_MADS
Psum.JK8.1r.4Ag004460.1	4A	G2-like
Psum.JK8.1r.4Ag004590.1	4A	bZIP
Psum.JK8.1r.4Ag004810.1	4A	SBP
Psum.JK8.1r.4Ag004860.1	4A	AP2
Psum.JK8.1r.4Ag004930.1	4A	CO-like
Psum.JK8.1r.4Ag005360.1	4A	WRKY
Psum.JK8.1r.4Ag005470.1	4A	bZIP
Psum.JK8.1r.4Ag005480.1	4A	TALE
Psum.JK8.1r.4Ag005920.1	4A	AP2
Psum.JK8.1r.4Ag006000.1	4A	MYB
Psum.JK8.1r.4Ag006070.1	4A	ERF
Psum.JK8.1r.4Ag006080.1	4A	ERF
Psum.JK8.1r.4Ag006200.1	4A	bZIP
Psum.JK8.1r.4Ag006280.1	4A	bZIP
Psum.JK8.1r.4Ag006380.1	4A	B3
Psum.JK8.1r.4Ag006530.1	4A	bZIP
Psum.JK8.1r.4Ag006630.1	4A	C3H
Psum.JK8.1r.4Ag006690.1	4A	bZIP
Psum.JK8.1r.4Ag006700.1	4A	ARR-B
Psum.JK8.1r.4Ag006760.1	4A	bHLH
Psum.JK8.1r.4Ag006830.1	4A	C2H2
Psum.JK8.1r.4Ag006960.1	4A	GRAS
Psum.JK8.1r.4Ag006970.1	4A	GRAS
Psum.JK8.1r.4Ag007250.1	4A	MYB
Psum.JK8.1r.4Ag007320.1	4A	ERF
Psum.JK8.1r.4Ag007500.1	4A	bZIP
Psum.JK8.1r.4Ag007520.1	4A	HB-other
Psum.JK8.1r.4Ag007660.1	4A	bHLH
Psum.JK8.1r.4Ag007720.1	4A	FAR1
Psum.JK8.1r.4Ag008650.1	4A	GATA
Psum.JK8.1r.4Ag008700.1	4A	bHLH
Psum.JK8.1r.4Ag009060.1	4A	TALE
Psum.JK8.1r.4Ag009170.1	4A	NAC
Psum.JK8.1r.4Ag009450.1	4A	ERF
Psum.JK8.1r.4Ag009470.1	4A	HSF
Psum.JK8.1r.4Ag009520.1	4A	BES1
Psum.JK8.1r.4Ag009700.1	4A	M-type_MADS
Psum.JK8.1r.4Ag009870.1	4A	G2-like
Psum.JK8.1r.4Ag010030.1	4A	M-type_MADS
Psum.JK8.1r.4Ag010060.1	4A	WRKY
Psum.JK8.1r.4Ag010650.1	4A	bHLH
Psum.JK8.1r.4Ag010980.1	4A	NAC
Psum.JK8.1r.4Ag011420.1	4A	MYB
Psum.JK8.1r.4Ag011760.1	4A	M-type_MADS
Psum.JK8.1r.4Ag011920.1	4A	CPP
Psum.JK8.1r.4Ag012250.1	4A	NAC
Psum.JK8.1r.4Ag012280.1	4A	G2-like
Psum.JK8.1r.4Ag012850.1	4A	NAC
Psum.JK8.1r.4Ag013130.1	4A	CO-like
Psum.JK8.1r.4Ag013350.1	4A	Dof
Psum.JK8.1r.4Ag013390.1	4A	NF-YB
Psum.JK8.1r.4Ag013400.1	4A	NF-YB
Psum.JK8.1r.4Ag013680.1	4A	CO-like
Psum.JK8.1r.4Ag014130.1	4A	NF-YB
Psum.JK8.1r.4Ag014150.1	4A	MYB_related
Psum.JK8.1r.4Ag014160.1	4A	C2H2
Psum.JK8.1r.4Ag014450.1	4A	M-type_MADS
Psum.JK8.1r.4Ag014660.1	4A	C3H
Psum.JK8.1r.4Ag014770.1	4A	C2H2
Psum.JK8.1r.4Ag015620.1	4A	MYB_related
Psum.JK8.1r.4Ag015990.1	4A	MIKC_MADS
Psum.JK8.1r.4Ag016100.1	4A	bHLH
Psum.JK8.1r.4Ag016340.1	4A	MYB
Psum.JK8.1r.4Ag016390.1	4A	ERF
Psum.JK8.1r.4Ag016440.1	4A	M-type_MADS
Psum.JK8.1r.4Ag016500.1	4A	NAC
Psum.JK8.1r.4Ag016620.1	4A	bHLH
Psum.JK8.1r.4Ag016660.1	4A	TCP
Psum.JK8.1r.4Ag016760.1	4A	Nin-like
Psum.JK8.1r.4Ag017550.1	4A	E2F/DP
Psum.JK8.1r.4Ag017720.1	4A	NF-X1
Psum.JK8.1r.4Ag018050.1	4A	MYB_related
Psum.JK8.1r.4Ag018060.1	4A	MYB
Psum.JK8.1r.4Ag018140.1	4A	CO-like
Psum.JK8.1r.4Ag018260.1	4A	bZIP
Psum.JK8.1r.4Ag018360.1	4A	bZIP
Psum.JK8.1r.4Ag018460.1	4A	ERF
Psum.JK8.1r.4Ag018520.1	4A	GeBP
Psum.JK8.1r.4Ag018810.1	4A	MYB
Psum.JK8.1r.4Ag018820.1	4A	GRF
Psum.JK8.1r.4Ag019100.1	4A	ERF
Psum.JK8.1r.4Ag019120.1	4A	ARF
Psum.JK8.1r.4Ag019240.1	4A	ERF
Psum.JK8.1r.4Ag019250.1	4A	bHLH
Psum.JK8.1r.4Ag019750.1	4A	LBD
Psum.JK8.1r.4Ag019830.1	4A	bHLH
Psum.JK8.1r.4Ag019900.1	4A	ARR-B
Psum.JK8.1r.4Ag019960.1	4A	ERF
Psum.JK8.1r.4Ag020000.1	4A	MYB_related
Psum.JK8.1r.4Ag020470.1	4A	MYB_related
Psum.JK8.1r.4Ag020870.1	4A	ERF
Psum.JK8.1r.4Ag020880.1	4A	C2H2
Psum.JK8.1r.4Ag020950.1	4A	bHLH
Psum.JK8.1r.4Ag021050.1	4A	MIKC_MADS
Psum.JK8.1r.4Ag021250.1	4A	ERF
Psum.JK8.1r.4Ag021390.1	4A	WRKY
Psum.JK8.1r.4Ag021770.1	4A	DBB
Psum.JK8.1r.4Ag022210.1	4A	WRKY
Psum.JK8.1r.4Ag022220.1	4A	Whirly
Psum.JK8.1r.4Ag022230.1	4A	AP2
Psum.JK8.1r.4Ag022590.1	4A	HD-ZIP
Psum.JK8.1r.4Ag022600.1	4A	HD-ZIP
Psum.JK8.1r.4Ag023070.1	4A	NAC
Psum.JK8.1r.4Ag023220.1	4A	BBR-BPC
Psum.JK8.1r.4Ag023500.1	4A	ERF
Psum.JK8.1r.4Ag023530.1	4A	GRAS
Psum.JK8.1r.4Ag023830.1	4A	GRF
Psum.JK8.1r.4Ag024220.1	4A	B3
Psum.JK8.1r.4Ag024240.1	4A	MYB
Psum.JK8.1r.4Ag024360.1	4A	TALE
Psum.JK8.1r.4Ag024380.1	4A	B3
Psum.JK8.1r.4Ag024470.1	4A	MYB_related
Psum.JK8.1r.4Ag024510.1	4A	GRAS
Psum.JK8.1r.4Ag024570.1	4A	NAC
Psum.JK8.1r.4Bg000060.1	4B	GATA
Psum.JK8.1r.4Bg000230.1	4B	MYB_related
Psum.JK8.1r.4Bg000260.1	4B	WRKY
Psum.JK8.1r.4Bg000270.1	4B	G2-like
Psum.JK8.1r.4Bg001280.1	4B	SRS
Psum.JK8.1r.4Bg001350.1	4B	bHLH
Psum.JK8.1r.4Bg001770.1	4B	GRAS
Psum.JK8.1r.4Bg002340.1	4B	NF-YB
Psum.JK8.1r.4Bg002350.1	4B	NF-YB
Psum.JK8.1r.4Bg002360.1	4B	C2H2
Psum.JK8.1r.4Bg002450.1	4B	HB-other
Psum.JK8.1r.4Bg002830.1	4B	bHLH
Psum.JK8.1r.4Bg002850.1	4B	ARF
Psum.JK8.1r.4Bg002890.1	4B	Trihelix
Psum.JK8.1r.4Bg003020.1	4B	NAC
Psum.JK8.1r.4Bg003130.1	4B	TCP
Psum.JK8.1r.4Bg003170.1	4B	CAMTA
Psum.JK8.1r.4Bg003210.1	4B	M-type_MADS
Psum.JK8.1r.4Bg003230.1	4B	SBP
Psum.JK8.1r.4Bg003640.1	4B	ERF
Psum.JK8.1r.4Bg003920.1	4B	ARF
Psum.JK8.1r.4Bg004340.1	4B	MYB
Psum.JK8.1r.4Bg004410.1	4B	ARF
Psum.JK8.1r.4Bg004420.1	4B	C3H
Psum.JK8.1r.4Bg004490.1	4B	M-type_MADS
Psum.JK8.1r.4Bg004540.1	4B	NAC
Psum.JK8.1r.4Bg004940.1	4B	G2-like
Psum.JK8.1r.4Bg004980.1	4B	MYB_related
Psum.JK8.1r.4Bg005100.1	4B	MIKC_MADS
Psum.JK8.1r.4Bg005280.1	4B	G2-like
Psum.JK8.1r.4Bg005400.1	4B	bZIP
Psum.JK8.1r.4Bg005700.1	4B	SBP
Psum.JK8.1r.4Bg005750.1	4B	AP2
Psum.JK8.1r.4Bg005850.1	4B	CO-like
Psum.JK8.1r.4Bg006300.1	4B	WRKY
Psum.JK8.1r.4Bg006400.1	4B	bZIP
Psum.JK8.1r.4Bg006410.1	4B	TALE
Psum.JK8.1r.4Bg006890.1	4B	AP2
Psum.JK8.1r.4Bg006990.1	4B	MYB
Psum.JK8.1r.4Bg007080.1	4B	ERF
Psum.JK8.1r.4Bg007100.1	4B	ERF
Psum.JK8.1r.4Bg007120.1	4B	ERF
Psum.JK8.1r.4Bg007240.1	4B	bZIP
Psum.JK8.1r.4Bg007290.1	4B	B3
Psum.JK8.1r.4Bg007400.1	4B	bZIP
Psum.JK8.1r.4Bg007580.1	4B	bZIP
Psum.JK8.1r.4Bg007670.1	4B	C3H
Psum.JK8.1r.4Bg007730.1	4B	bZIP
Psum.JK8.1r.4Bg007740.1	4B	ARR-B
Psum.JK8.1r.4Bg007780.1	4B	bHLH
Psum.JK8.1r.4Bg007870.1	4B	C2H2
Psum.JK8.1r.4Bg008020.1	4B	GRAS
Psum.JK8.1r.4Bg008380.1	4B	MYB
Psum.JK8.1r.4Bg008450.1	4B	ERF
Psum.JK8.1r.4Bg008630.1	4B	bZIP
Psum.JK8.1r.4Bg008650.1	4B	HB-other
Psum.JK8.1r.4Bg008780.1	4B	FAR1
Psum.JK8.1r.4Bg009710.1	4B	GATA
Psum.JK8.1r.4Bg009750.1	4B	bHLH
Psum.JK8.1r.4Bg010010.1	4B	HSF
Psum.JK8.1r.4Bg010040.1	4B	M-type_MADS
Psum.JK8.1r.4Bg010160.1	4B	TALE
Psum.JK8.1r.4Bg010260.1	4B	NAC
Psum.JK8.1r.4Bg010540.1	4B	ERF
Psum.JK8.1r.4Bg010560.1	4B	HSF
Psum.JK8.1r.4Bg010620.1	4B	BES1
Psum.JK8.1r.4Bg010840.1	4B	M-type_MADS
Psum.JK8.1r.4Bg010970.1	4B	G2-like
Psum.JK8.1r.4Bg011120.1	4B	MYB
Psum.JK8.1r.4Bg011600.1	4B	NAC
Psum.JK8.1r.4Bg011780.1	4B	bHLH
Psum.JK8.1r.4Bg012360.1	4B	WRKY
Psum.JK8.1r.4Bg012370.1	4B	WRKY
Psum.JK8.1r.4Bg012380.1	4B	M-type_MADS
Psum.JK8.1r.4Bg012390.1	4B	M-type_MADS
Psum.JK8.1r.4Bg012620.1	4B	CPP
Psum.JK8.1r.4Bg012780.1	4B	M-type_MADS
Psum.JK8.1r.4Bg013030.1	4B	NAC
Psum.JK8.1r.4Bg013100.1	4B	G2-like
Psum.JK8.1r.4Bg013450.1	4B	NAC
Psum.JK8.1r.4Bg013760.1	4B	CO-like
Psum.JK8.1r.4Bg013770.1	4B	bZIP
Psum.JK8.1r.4Bg013990.1	4B	Dof
Psum.JK8.1r.4Bg014070.1	4B	NF-YB
Psum.JK8.1r.4Bg014080.1	4B	NF-YB
Psum.JK8.1r.4Bg014480.1	4B	CO-like
Psum.JK8.1r.4Bg014720.1	4B	MYB_related
Psum.JK8.1r.4Bg014730.1	4B	C2H2
Psum.JK8.1r.4Bg015170.1	4B	M-type_MADS
Psum.JK8.1r.4Bg015440.1	4B	C3H
Psum.JK8.1r.4Bg015660.1	4B	C2H2
Psum.JK8.1r.4Bg016500.1	4B	MYB_related
Psum.JK8.1r.4Bg016930.1	4B	MIKC_MADS
Psum.JK8.1r.4Bg017040.1	4B	bHLH
Psum.JK8.1r.4Bg017260.1	4B	MYB
Psum.JK8.1r.4Bg017330.1	4B	ERF
Psum.JK8.1r.4Bg017400.1	4B	MIKC_MADS
Psum.JK8.1r.4Bg017530.1	4B	NAC
Psum.JK8.1r.4Bg017630.1	4B	bHLH
Psum.JK8.1r.4Bg017690.1	4B	TCP
Psum.JK8.1r.4Bg017800.1	4B	Nin-like
Psum.JK8.1r.4Bg018520.1	4B	E2F/DP
Psum.JK8.1r.4Bg019040.1	4B	MYB_related
Psum.JK8.1r.4Bg019050.1	4B	MYB
Psum.JK8.1r.4Bg019150.1	4B	CO-like
Psum.JK8.1r.4Bg019270.1	4B	bZIP
Psum.JK8.1r.4Bg019380.1	4B	bZIP
Psum.JK8.1r.4Bg019470.1	4B	ERF
Psum.JK8.1r.4Bg019520.1	4B	GeBP
Psum.JK8.1r.4Bg019660.1	4B	HD-ZIP
Psum.JK8.1r.4Bg019770.1	4B	MYB
Psum.JK8.1r.4Bg019780.1	4B	GRF
Psum.JK8.1r.4Bg020070.1	4B	ERF
Psum.JK8.1r.4Bg020080.1	4B	ERF
Psum.JK8.1r.4Bg020100.1	4B	ARF
Psum.JK8.1r.4Bg020230.1	4B	ERF
Psum.JK8.1r.4Bg020240.1	4B	bHLH
Psum.JK8.1r.4Bg020720.1	4B	LBD
Psum.JK8.1r.4Bg020810.1	4B	bHLH
Psum.JK8.1r.4Bg020940.1	4B	ARR-B
Psum.JK8.1r.4Bg021000.1	4B	ERF
Psum.JK8.1r.4Bg021050.1	4B	MYB_related
Psum.JK8.1r.4Bg021490.1	4B	MYB_related
Psum.JK8.1r.4Bg021830.1	4B	ERF
Psum.JK8.1r.4Bg021840.1	4B	C2H2
Psum.JK8.1r.4Bg021910.1	4B	bHLH
Psum.JK8.1r.4Bg022010.1	4B	MIKC_MADS
Psum.JK8.1r.4Bg022220.1	4B	ERF
Psum.JK8.1r.4Bg022360.1	4B	WRKY
Psum.JK8.1r.4Bg022790.1	4B	DBB
Psum.JK8.1r.4Bg023270.1	4B	WRKY
Psum.JK8.1r.4Bg023280.1	4B	Whirly
Psum.JK8.1r.4Bg023290.1	4B	AP2
Psum.JK8.1r.4Bg023670.1	4B	HD-ZIP
Psum.JK8.1r.4Bg023680.1	4B	HD-ZIP
Psum.JK8.1r.4Bg024190.1	4B	NAC
Psum.JK8.1r.4Bg024380.1	4B	BBR-BPC
Psum.JK8.1r.4Bg024650.1	4B	ERF
Psum.JK8.1r.4Bg024700.1	4B	GRAS
Psum.JK8.1r.4Bg024940.1	4B	GRF
Psum.JK8.1r.4Bg025400.1	4B	B3
Psum.JK8.1r.4Bg025420.1	4B	MYB
Psum.JK8.1r.4Bg025540.1	4B	TALE
Psum.JK8.1r.4Bg025560.1	4B	B3
Psum.JK8.1r.4Bg025640.1	4B	MYB_related
Psum.JK8.1r.4Bg025690.1	4B	GRAS
Psum.JK8.1r.4Bg025760.1	4B	NAC
Psum.JK8.1r.4Bg025900.1	4B	CO-like
Psum.JK8.1r.4Bg025990.1	4B	NAC
Psum.JK8.1r.5Ag000060.1	5A	GATA
Psum.JK8.1r.5Ag000230.1	5A	MYB_related
Psum.JK8.1r.5Ag000260.1	5A	WRKY
Psum.JK8.1r.5Ag000290.1	5A	G2-like
Psum.JK8.1r.5Ag001330.1	5A	SRS
Psum.JK8.1r.5Ag001420.1	5A	bHLH
Psum.JK8.1r.5Ag001820.1	5A	GRAS
Psum.JK8.1r.5Ag001880.1	5A	NAC
Psum.JK8.1r.5Ag002440.1	5A	NF-YB
Psum.JK8.1r.5Ag002450.1	5A	NF-YB
Psum.JK8.1r.5Ag002460.1	5A	C2H2
Psum.JK8.1r.5Ag002540.1	5A	HB-other
Psum.JK8.1r.5Ag002910.1	5A	bHLH
Psum.JK8.1r.5Ag002930.1	5A	ARF
Psum.JK8.1r.5Ag002970.1	5A	Trihelix
Psum.JK8.1r.5Ag003100.1	5A	NAC
Psum.JK8.1r.5Ag003250.1	5A	TCP
Psum.JK8.1r.5Ag003320.1	5A	CAMTA
Psum.JK8.1r.5Ag003360.1	5A	M-type_MADS
Psum.JK8.1r.5Ag003380.1	5A	SBP
Psum.JK8.1r.5Ag003850.1	5A	C3H
Psum.JK8.1r.5Ag003980.1	5A	bHLH
Psum.JK8.1r.5Ag004120.1	5A	M-type_MADS
Psum.JK8.1r.5Ag004210.1	5A	M-type_MADS
Psum.JK8.1r.5Ag004240.1	5A	B3
Psum.JK8.1r.5Ag004390.1	5A	C2H2
Psum.JK8.1r.5Ag004400.1	5A	C2H2
Psum.JK8.1r.5Ag004560.1	5A	C2H2
Psum.JK8.1r.5Ag004660.1	5A	B3
Psum.JK8.1r.5Ag004680.1	5A	ARR-B
Psum.JK8.1r.5Ag004740.1	5A	GRAS
Psum.JK8.1r.5Ag004910.1	5A	bHLH
Psum.JK8.1r.5Ag004960.1	5A	AP2
Psum.JK8.1r.5Ag005570.1	5A	LBD
Psum.JK8.1r.5Ag005660.1	5A	NAC
Psum.JK8.1r.5Ag005760.1	5A	MIKC_MADS
Psum.JK8.1r.5Ag005780.1	5A	ERF
Psum.JK8.1r.5Ag005890.1	5A	NAC
Psum.JK8.1r.5Ag005950.1	5A	MIKC_MADS
Psum.JK8.1r.5Ag006060.1	5A	GRAS
Psum.JK8.1r.5Ag006100.1	5A	NAC
Psum.JK8.1r.5Ag006490.1	5A	MYB
Psum.JK8.1r.5Ag006620.1	5A	C2H2
Psum.JK8.1r.5Ag006790.1	5A	ERF
Psum.JK8.1r.5Ag006840.1	5A	bZIP
Psum.JK8.1r.5Ag006950.1	5A	Dof
Psum.JK8.1r.5Ag007090.1	5A	MYB_related
Psum.JK8.1r.5Ag007100.1	5A	NAC
Psum.JK8.1r.5Ag007270.1	5A	bZIP
Psum.JK8.1r.5Ag007290.1	5A	bZIP
Psum.JK8.1r.5Ag007310.1	5A	C2H2
Psum.JK8.1r.5Ag007630.1	5A	WOX
Psum.JK8.1r.5Ag007720.1	5A	MYB
Psum.JK8.1r.5Ag007960.1	5A	MYB
Psum.JK8.1r.5Ag008060.1	5A	TALE
Psum.JK8.1r.5Ag008280.1	5A	G2-like
Psum.JK8.1r.5Ag008360.1	5A	WRKY
Psum.JK8.1r.5Ag008410.1	5A	GRAS
Psum.JK8.1r.5Ag008450.1	5A	MYB
Psum.JK8.1r.5Ag008520.1	5A	WOX
Psum.JK8.1r.5Ag009020.1	5A	C3H
Psum.JK8.1r.5Ag009040.1	5A	NF-YB
Psum.JK8.1r.5Ag009240.1	5A	bHLH
Psum.JK8.1r.5Ag009530.1	5A	WRKY
Psum.JK8.1r.5Ag009610.1	5A	LBD
Psum.JK8.1r.5Ag009820.1	5A	WRKY
Psum.JK8.1r.5Ag009830.1	5A	WRKY
Psum.JK8.1r.5Ag009850.1	5A	WRKY
Psum.JK8.1r.5Ag009860.1	5A	WRKY
Psum.JK8.1r.5Ag009870.1	5A	WRKY
Psum.JK8.1r.5Ag009970.1	5A	WOX
Psum.JK8.1r.5Ag010130.1	5A	NAC
Psum.JK8.1r.5Ag010270.1	5A	NAC
Psum.JK8.1r.5Ag010360.1	5A	ERF
Psum.JK8.1r.5Ag010370.1	5A	bZIP
Psum.JK8.1r.5Ag010440.1	5A	MYB
Psum.JK8.1r.5Ag010580.1	5A	bZIP
Psum.JK8.1r.5Ag010900.1	5A	bZIP
Psum.JK8.1r.5Ag011180.1	5A	ERF
Psum.JK8.1r.5Ag011190.1	5A	ERF
Psum.JK8.1r.5Ag011440.1	5A	HD-ZIP
Psum.JK8.1r.5Ag011550.1	5A	C2H2
Psum.JK8.1r.5Ag011600.1	5A	bHLH
Psum.JK8.1r.5Ag012300.1	5A	bHLH
Psum.JK8.1r.5Ag012510.1	5A	LBD
Psum.JK8.1r.5Ag012700.1	5A	NAC
Psum.JK8.1r.5Ag013270.1	5A	TCP
Psum.JK8.1r.5Ag013410.1	5A	CPP
Psum.JK8.1r.5Ag013440.1	5A	HD-ZIP
Psum.JK8.1r.5Ag013610.1	5A	Dof
Psum.JK8.1r.5Ag013750.1	5A	bZIP
Psum.JK8.1r.5Ag013880.1	5A	ARF
Psum.JK8.1r.5Ag013930.1	5A	VOZ
Psum.JK8.1r.5Ag013970.1	5A	ERF
Psum.JK8.1r.5Ag014090.1	5A	WRKY
Psum.JK8.1r.5Ag014140.1	5A	HSF
Psum.JK8.1r.5Ag014260.1	5A	HB-PHD
Psum.JK8.1r.5Ag014440.1	5A	GATA
Psum.JK8.1r.5Ag015050.1	5A	WRKY
Psum.JK8.1r.5Ag015090.1	5A	HSF
Psum.JK8.1r.5Ag015210.1	5A	WRKY
Psum.JK8.1r.5Ag015450.1	5A	MIKC_MADS
Psum.JK8.1r.5Ag015600.1	5A	B3
Psum.JK8.1r.5Ag015620.1	5A	B3
Psum.JK8.1r.5Ag015710.1	5A	MYB
Psum.JK8.1r.5Ag016210.1	5A	WRKY
Psum.JK8.1r.5Ag016280.1	5A	B3
Psum.JK8.1r.5Ag016520.1	5A	MYB
Psum.JK8.1r.5Ag016590.1	5A	MYB_related
Psum.JK8.1r.5Ag016600.1	5A	bHLH
Psum.JK8.1r.5Ag016690.1	5A	bHLH
Psum.JK8.1r.5Ag016900.1	5A	MYB
Psum.JK8.1r.5Ag017240.1	5A	MYB
Psum.JK8.1r.5Ag017420.1	5A	RAV
Psum.JK8.1r.5Ag017880.1	5A	MYB
Psum.JK8.1r.5Ag018160.1	5A	E2F/DP
Psum.JK8.1r.5Ag018280.1	5A	NAC
Psum.JK8.1r.5Ag018290.1	5A	NAC
Psum.JK8.1r.5Ag018300.1	5A	NAC
Psum.JK8.1r.5Ag018450.1	5A	Trihelix
Psum.JK8.1r.5Ag018480.1	5A	Dof
Psum.JK8.1r.5Ag018620.1	5A	NAC
Psum.JK8.1r.5Ag018630.1	5A	ARF
Psum.JK8.1r.5Ag018790.1	5A	WOX
Psum.JK8.1r.5Ag018920.1	5A	WRKY
Psum.JK8.1r.5Ag019040.1	5A	MYB_related
Psum.JK8.1r.5Ag019050.1	5A	GATA
Psum.JK8.1r.5Ag019260.1	5A	bZIP
Psum.JK8.1r.5Ag019320.1	5A	ERF
Psum.JK8.1r.5Ag019360.1	5A	WRKY
Psum.JK8.1r.5Ag019410.1	5A	C2H2
Psum.JK8.1r.5Ag019430.1	5A	C2H2
Psum.JK8.1r.5Ag019920.1	5A	GRAS
Psum.JK8.1r.5Ag019950.1	5A	C3H
Psum.JK8.1r.5Ag020070.1	5A	HD-ZIP
Psum.JK8.1r.5Ag020330.1	5A	MYB
Psum.JK8.1r.5Ag020340.1	5A	MYB
Psum.JK8.1r.5Ag020420.1	5A	MYB_related
Psum.JK8.1r.5Ag020430.1	5A	MYB_related
Psum.JK8.1r.5Ag020840.1	5A	WRKY
Psum.JK8.1r.5Ag020890.1	5A	HSF
Psum.JK8.1r.5Ag020910.1	5A	WRKY
Psum.JK8.1r.5Ag021140.1	5A	MYB_related
Psum.JK8.1r.5Ag021370.1	5A	C3H
Psum.JK8.1r.5Ag021570.1	5A	CPP
Psum.JK8.1r.5Ag021730.1	5A	M-type_MADS
Psum.JK8.1r.5Ag022210.1	5A	MYB_related
Psum.JK8.1r.5Ag022810.1	5A	MYB_related
Psum.JK8.1r.5Ag023050.1	5A	WRKY
Psum.JK8.1r.5Ag023070.1	5A	NAC
Psum.JK8.1r.5Ag023160.1	5A	WRKY
Psum.JK8.1r.5Ag023500.1	5A	bHLH
Psum.JK8.1r.5Ag023600.1	5A	C2H2
Psum.JK8.1r.5Ag023620.1	5A	C3H
Psum.JK8.1r.5Ag023630.1	5A	HSF
Psum.JK8.1r.5Ag023820.1	5A	bHLH
Psum.JK8.1r.5Ag024540.1	5A	Nin-like
Psum.JK8.1r.5Ag024730.1	5A	WRKY
Psum.JK8.1r.5Ag024870.1	5A	MYB
Psum.JK8.1r.5Ag025060.1	5A	bZIP
Psum.JK8.1r.5Ag025740.1	5A	HSF
Psum.JK8.1r.5Ag025790.1	5A	MYB_related
Psum.JK8.1r.5Ag025900.1	5A	bHLH
Psum.JK8.1r.5Ag027810.1	5A	GATA
Psum.JK8.1r.5Ag028460.1	5A	Trihelix
Psum.JK8.1r.5Ag028680.1	5A	ERF
Psum.JK8.1r.5Ag028880.1	5A	G2-like
Psum.JK8.1r.5Ag029070.1	5A	MYB
Psum.JK8.1r.5Ag029240.1	5A	TALE
Psum.JK8.1r.5Ag029330.1	5A	MYB
Psum.JK8.1r.5Ag029460.1	5A	bHLH
Psum.JK8.1r.5Ag029470.1	5A	SBP
Psum.JK8.1r.5Ag029620.1	5A	WRKY
Psum.JK8.1r.5Ag029690.1	5A	bHLH
Psum.JK8.1r.5Ag029740.1	5A	MYB
Psum.JK8.1r.5Ag029830.1	5A	MIKC_MADS
Psum.JK8.1r.5Ag030010.1	5A	bZIP
Psum.JK8.1r.5Ag030400.1	5A	MYB
Psum.JK8.1r.5Ag030410.1	5A	MYB
Psum.JK8.1r.5Ag030990.1	5A	Dof
Psum.JK8.1r.5Ag031110.1	5A	NAC
Psum.JK8.1r.5Ag031240.1	5A	C3H
Psum.JK8.1r.5Ag031250.1	5A	C3H
Psum.JK8.1r.5Ag031580.1	5A	C3H
Psum.JK8.1r.5Ag031620.1	5A	NAC
Psum.JK8.1r.5Ag032320.1	5A	NAC
Psum.JK8.1r.5Ag032350.1	5A	bHLH
Psum.JK8.1r.5Ag032400.1	5A	NAC
Psum.JK8.1r.5Ag032580.1	5A	bHLH
Psum.JK8.1r.5Ag032590.1	5A	NAC
Psum.JK8.1r.5Ag032600.1	5A	bHLH
Psum.JK8.1r.5Ag032610.1	5A	bHLH
Psum.JK8.1r.5Ag032800.1	5A	bHLH
Psum.JK8.1r.5Ag032990.1	5A	HD-ZIP
Psum.JK8.1r.5Ag033490.1	5A	MYB
Psum.JK8.1r.5Ag033560.1	5A	LBD
Psum.JK8.1r.5Ag033640.1	5A	ERF
Psum.JK8.1r.5Ag033910.1	5A	WOX
Psum.JK8.1r.5Ag034230.1	5A	RAV
Psum.JK8.1r.5Ag034320.1	5A	bHLH
Psum.JK8.1r.5Ag034350.1	5A	MYB
Psum.JK8.1r.5Ag034520.1	5A	MIKC_MADS
Psum.JK8.1r.5Ag034530.1	5A	MIKC_MADS
Psum.JK8.1r.5Ag034540.1	5A	M-type_MADS
Psum.JK8.1r.5Ag034910.1	5A	FAR1
Psum.JK8.1r.5Ag035270.1	5A	NF-X1
Psum.JK8.1r.5Ag035340.1	5A	bHLH
Psum.JK8.1r.5Ag035370.1	5A	MYB_related
Psum.JK8.1r.5Ag035420.1	5A	M-type_MADS
Psum.JK8.1r.5Ag035490.1	5A	ERF
Psum.JK8.1r.5Ag035750.1	5A	MYB
Psum.JK8.1r.5Ag035790.1	5A	LBD
Psum.JK8.1r.5Ag036070.1	5A	bZIP
Psum.JK8.1r.5Ag036100.1	5A	C3H
Psum.JK8.1r.5Ag036280.1	5A	G2-like
Psum.JK8.1r.5Ag036300.1	5A	BES1
Psum.JK8.1r.5Ag036660.1	5A	WRKY
Psum.JK8.1r.5Ag036710.1	5A	NF-YC
Psum.JK8.1r.5Ag036950.1	5A	WRKY
Psum.JK8.1r.5Ag036960.1	5A	WRKY
Psum.JK8.1r.5Ag037090.1	5A	MYB_related
Psum.JK8.1r.5Ag037190.1	5A	NAC
Psum.JK8.1r.5Ag037220.1	5A	MYB
Psum.JK8.1r.5Ag037230.1	5A	C3H
Psum.JK8.1r.5Ag037240.1	5A	MYB_related
Psum.JK8.1r.5Ag037320.1	5A	MYB_related
Psum.JK8.1r.5Ag037380.1	5A	C2H2
Psum.JK8.1r.5Ag037460.1	5A	bHLH
Psum.JK8.1r.5Ag037730.1	5A	HD-ZIP
Psum.JK8.1r.5Ag037760.1	5A	ERF
Psum.JK8.1r.5Ag037850.1	5A	MIKC_MADS
Psum.JK8.1r.5Ag037870.1	5A	DBB
Psum.JK8.1r.5Ag037890.1	5A	BES1
Psum.JK8.1r.5Ag038300.1	5A	bZIP
Psum.JK8.1r.5Ag038380.1	5A	TCP
Psum.JK8.1r.5Ag038590.1	5A	bHLH
Psum.JK8.1r.5Ag038610.1	5A	bHLH
Psum.JK8.1r.5Ag038830.1	5A	NAC
Psum.JK8.1r.5Ag038990.1	5A	ERF
Psum.JK8.1r.5Ag039440.1	5A	MYB
Psum.JK8.1r.5Ag039510.1	5A	bHLH
Psum.JK8.1r.5Ag039700.1	5A	B3
Psum.JK8.1r.5Ag039800.1	5A	bHLH
Psum.JK8.1r.5Ag039840.1	5A	Nin-like
Psum.JK8.1r.5Ag039930.1	5A	G2-like
Psum.JK8.1r.5Ag039980.1	5A	NAC
Psum.JK8.1r.5Ag040010.1	5A	C2H2
Psum.JK8.1r.5Ag040030.1	5A	WRKY
Psum.JK8.1r.5Bg000040.1	5B	C2H2
Psum.JK8.1r.5Bg000440.1	5B	MYB_related
Psum.JK8.1r.5Bg000580.1	5B	C2H2
Psum.JK8.1r.5Bg000640.1	5B	NAC
Psum.JK8.1r.5Bg000940.1	5B	bHLH
Psum.JK8.1r.5Bg001010.1	5B	bZIP
Psum.JK8.1r.5Bg001130.1	5B	bZIP
Psum.JK8.1r.5Bg001440.1	5B	DBB
Psum.JK8.1r.5Bg001480.1	5B	MIKC_MADS
Psum.JK8.1r.5Bg001490.1	5B	SRS
Psum.JK8.1r.5Bg001790.1	5B	G2-like
Psum.JK8.1r.5Bg001960.1	5B	C3H
Psum.JK8.1r.5Bg002000.1	5B	G2-like
Psum.JK8.1r.5Bg002050.1	5B	ARF
Psum.JK8.1r.5Bg002370.1	5B	GATA
Psum.JK8.1r.5Bg002460.1	5B	HD-ZIP
Psum.JK8.1r.5Bg003090.1	5B	C3H
Psum.JK8.1r.5Bg003220.1	5B	bHLH
Psum.JK8.1r.5Bg003340.1	5B	M-type_MADS
Psum.JK8.1r.5Bg003430.1	5B	M-type_MADS
Psum.JK8.1r.5Bg003460.1	5B	B3
Psum.JK8.1r.5Bg003590.1	5B	C2H2
Psum.JK8.1r.5Bg003600.1	5B	C2H2
Psum.JK8.1r.5Bg003740.1	5B	C2H2
Psum.JK8.1r.5Bg003830.1	5B	B3
Psum.JK8.1r.5Bg003850.1	5B	ARR-B
Psum.JK8.1r.5Bg003900.1	5B	GRAS
Psum.JK8.1r.5Bg004060.1	5B	bHLH
Psum.JK8.1r.5Bg004140.1	5B	AP2
Psum.JK8.1r.5Bg004690.1	5B	LBD
Psum.JK8.1r.5Bg004700.1	5B	C2H2
Psum.JK8.1r.5Bg004780.1	5B	NAC
Psum.JK8.1r.5Bg004900.1	5B	MIKC_MADS
Psum.JK8.1r.5Bg004920.1	5B	ERF
Psum.JK8.1r.5Bg005030.1	5B	NAC
Psum.JK8.1r.5Bg005090.1	5B	MIKC_MADS
Psum.JK8.1r.5Bg005190.1	5B	GRAS
Psum.JK8.1r.5Bg005230.1	5B	NAC
Psum.JK8.1r.5Bg005610.1	5B	MYB
Psum.JK8.1r.5Bg005740.1	5B	C2H2
Psum.JK8.1r.5Bg005890.1	5B	ERF
Psum.JK8.1r.5Bg005940.1	5B	bZIP
Psum.JK8.1r.5Bg006070.1	5B	Dof
Psum.JK8.1r.5Bg006210.1	5B	MYB_related
Psum.JK8.1r.5Bg006220.1	5B	NAC
Psum.JK8.1r.5Bg006390.1	5B	bZIP
Psum.JK8.1r.5Bg006410.1	5B	bZIP
Psum.JK8.1r.5Bg006430.1	5B	C2H2
Psum.JK8.1r.5Bg006650.1	5B	MYB
Psum.JK8.1r.5Bg006730.1	5B	WOX
Psum.JK8.1r.5Bg006800.1	5B	MYB
Psum.JK8.1r.5Bg007030.1	5B	MYB
Psum.JK8.1r.5Bg007120.1	5B	TALE
Psum.JK8.1r.5Bg007330.1	5B	G2-like
Psum.JK8.1r.5Bg007410.1	5B	WRKY
Psum.JK8.1r.5Bg007440.1	5B	GRAS
Psum.JK8.1r.5Bg007480.1	5B	MYB
Psum.JK8.1r.5Bg007550.1	5B	WOX
Psum.JK8.1r.5Bg007670.1	5B	C2H2
Psum.JK8.1r.5Bg008020.1	5B	C3H
Psum.JK8.1r.5Bg008040.1	5B	NF-YB
Psum.JK8.1r.5Bg008240.1	5B	bHLH
Psum.JK8.1r.5Bg008520.1	5B	WRKY
Psum.JK8.1r.5Bg008590.1	5B	LBD
Psum.JK8.1r.5Bg008790.1	5B	WRKY
Psum.JK8.1r.5Bg008800.1	5B	WRKY
Psum.JK8.1r.5Bg008810.1	5B	WRKY
Psum.JK8.1r.5Bg008820.1	5B	WRKY
Psum.JK8.1r.5Bg008910.1	5B	WOX
Psum.JK8.1r.5Bg009060.1	5B	NAC
Psum.JK8.1r.5Bg009190.1	5B	NAC
Psum.JK8.1r.5Bg009280.1	5B	ERF
Psum.JK8.1r.5Bg009300.1	5B	bZIP
Psum.JK8.1r.5Bg009380.1	5B	MYB
Psum.JK8.1r.5Bg009530.1	5B	bZIP
Psum.JK8.1r.5Bg009700.1	5B	FAR1
Psum.JK8.1r.5Bg009820.1	5B	bZIP
Psum.JK8.1r.5Bg010110.1	5B	ERF
Psum.JK8.1r.5Bg010120.1	5B	ERF
Psum.JK8.1r.5Bg010390.1	5B	HD-ZIP
Psum.JK8.1r.5Bg010520.1	5B	C2H2
Psum.JK8.1r.5Bg010570.1	5B	bHLH
Psum.JK8.1r.5Bg011260.1	5B	bHLH
Psum.JK8.1r.5Bg011480.1	5B	LBD
Psum.JK8.1r.5Bg011680.1	5B	NAC
Psum.JK8.1r.5Bg011850.1	5B	FAR1
Psum.JK8.1r.5Bg012220.1	5B	TCP
Psum.JK8.1r.5Bg012340.1	5B	CPP
Psum.JK8.1r.5Bg012370.1	5B	HD-ZIP
Psum.JK8.1r.5Bg012530.1	5B	Dof
Psum.JK8.1r.5Bg012670.1	5B	bZIP
Psum.JK8.1r.5Bg012800.1	5B	ARF
Psum.JK8.1r.5Bg012850.1	5B	VOZ
Psum.JK8.1r.5Bg012890.1	5B	ERF
Psum.JK8.1r.5Bg013010.1	5B	WRKY
Psum.JK8.1r.5Bg013060.1	5B	HSF
Psum.JK8.1r.5Bg013190.1	5B	HB-PHD
Psum.JK8.1r.5Bg013370.1	5B	GATA
Psum.JK8.1r.5Bg013980.1	5B	WRKY
Psum.JK8.1r.5Bg014020.1	5B	HSF
Psum.JK8.1r.5Bg014140.1	5B	WRKY
Psum.JK8.1r.5Bg014400.1	5B	MIKC_MADS
Psum.JK8.1r.5Bg014520.1	5B	B3
Psum.JK8.1r.5Bg014540.1	5B	B3
Psum.JK8.1r.5Bg014620.1	5B	MYB
Psum.JK8.1r.5Bg015060.1	5B	WRKY
Psum.JK8.1r.5Bg015120.1	5B	B3
Psum.JK8.1r.5Bg015390.1	5B	MYB
Psum.JK8.1r.5Bg015470.1	5B	MYB_related
Psum.JK8.1r.5Bg015480.1	5B	bHLH
Psum.JK8.1r.5Bg015560.1	5B	bHLH
[truncated: 1,506 more rows]
