# Supplementary material for: Little millet genome reveals evolutionary insights into tetraploid structure and genetic basis of micronutrient density
Source: Nat Commun. 2025 Nov 29;17:74. doi: 10.1038/s41467-025-66716-6 (PMC12769566; doi:10.1038/s41467-025-66716-6)
Supplement: Supplementary file 6 — Supplementaty Data 3 [file 41467_2025_66716_MOESM6_ESM.xlsx]

## Sheet: Data3
Supplementary Data 3. Catalogue of Pfam domains identified in little millet genes
InterProScan analysis identified 4,468 Pfam domains across 59,045 predicted genes in little millet. Among these, 28,548 genes had a single Pfam domain, while 16,497 contained two or more. The Protein Kinase domain (PF00069) was the most prevalent, followed by Leucine-Rich Repeat (PF00560, PF13855), Protein Tyrosine/Serine-Threonine Kinase (PF07714), PPR repeats (PF01535, PF13041), Cytochrome P450…
Gene/Protein ID	Sequence length	Pfam Domain	Domain description	Start-End position	e-value
Psum.JK8.1r.1Ag000010.1	426	PF12906	RING-variant domain	187-233	3.7e-07
Psum.JK8.1r.1Ag000020.1	556	PF00085	Thioredoxin	73-177	1.1e-25
Psum.JK8.1r.1Ag000020.1	556	PF00085	Thioredoxin	417-519	4.8e-15
Psum.JK8.1r.1Ag000020.1	556	PF13848	Thioredoxin-like domain	218-391	5.1e-18
Psum.JK8.1r.1Ag000030.1	395	PF17830	STI1/HOP, DP domain	339-389	2.2e-08
Psum.JK8.1r.1Ag000030.1	395	PF13432	Tetratricopeptide repeat	132-194	0.59
Psum.JK8.1r.1Ag000030.1	395	PF18253	Hsp70-interacting protein N N-terminal domain	2-43	1.5e-14
Psum.JK8.1r.1Ag000040.1	341	PF03171	2OG-Fe(II) oxygenase superfamily	175-270	1.9e-24
Psum.JK8.1r.1Ag000050.1	346	PF05340	Protein of unknown function (DUF740)	15-51	0.071
Psum.JK8.1r.1Ag000060.1	137	PF13912	C2H2-type zinc finger	40-64	0.00047
Psum.JK8.1r.1Ag000070.1	568	PF01490	Transmembrane amino acid transporter protein	179-559	3.1e-69
Psum.JK8.1r.1Ag000080.1	384	PF00657	GDSL-like Lipase/Acylhydrolase	64-373	4.9e-24
Psum.JK8.1r.1Ag000090.1	386	PF00389	D-isomer specific 2-hydroxyacid dehydrogenase, catalytic domain	30-347	2.7e-13
Psum.JK8.1r.1Ag000090.1	386	PF02826	D-isomer specific 2-hydroxyacid dehydrogenase, NAD binding domain	129-322	3e-40
Psum.JK8.1r.1Ag000100.1	172	PF01466	Skp1 family, dimerisation domain	121-168	1.7e-22
Psum.JK8.1r.1Ag000100.1	172	PF03931	Skp1 family, tetramerisation domain	9-68	5.3e-18
Psum.JK8.1r.1Ag000110.1	1839	PF00632	HECT-domain (ubiquitin-transferase)	1490-1839	1.9e-76
Psum.JK8.1r.1Ag000130.1	658	PF00225	Kinesin motor domain	45-331	2.9e-50
Psum.JK8.1r.1Ag000140.1	360	PF01190	Pollen protein Ole e 1 like	39-109	0.00056
Psum.JK8.1r.1Ag000150.1	298	PF00462	Glutaredoxin	142-211	1.6e-09
Psum.JK8.1r.1Ag000160.1	134	PF00581	Rhodanese-like domain	25-123	6.1e-13
Psum.JK8.1r.1Ag000170.1	144	PF00581	Rhodanese-like domain	25-124	8.2e-06
Psum.JK8.1r.1Ag000180.1	510	PF00333	Ribosomal protein S5, N-terminal domain	348-411	4.1e-15
Psum.JK8.1r.1Ag000180.1	510	PF03719	Ribosomal protein S5, C-terminal domain	425-485	1.3e-11
Psum.JK8.1r.1Ag000190.1	156	PF12796	Ankyrin repeats (3 copies)	11-80	6e-11
Psum.JK8.1r.1Ag000190.1	156	PF12796	Ankyrin repeats (3 copies)	84-129	0.0089
Psum.JK8.1r.1Ag000200.1	186	PF20241	Domain of unknown function (DUF6598)	3-167	2.4e-20
Psum.JK8.1r.1Ag000210.1	156	PF12796	Ankyrin repeats (3 copies)	11-80	6e-11
Psum.JK8.1r.1Ag000210.1	156	PF12796	Ankyrin repeats (3 copies)	84-129	0.0089
Psum.JK8.1r.1Ag000220.1	454	PF20241	Domain of unknown function (DUF6598)	192-435	6.5e-49
Psum.JK8.1r.1Ag000230.1	138	PF00581	Rhodanese-like domain	19-118	7.1e-06
Psum.JK8.1r.1Ag000240.1	506	PF03719	Ribosomal protein S5, C-terminal domain	425-495	2.1e-14
Psum.JK8.1r.1Ag000240.1	506	PF00333	Ribosomal protein S5, N-terminal domain	348-411	4.1e-15
Psum.JK8.1r.1Ag000250.1	156	PF12796	Ankyrin repeats (3 copies)	11-80	6e-11
Psum.JK8.1r.1Ag000250.1	156	PF12796	Ankyrin repeats (3 copies)	84-129	0.0089
Psum.JK8.1r.1Ag000260.1	138	PF00581	Rhodanese-like domain	19-118	7.1e-06
Psum.JK8.1r.1Ag000270.1	450	PF20241	Domain of unknown function (DUF6598)	195-441	7.9e-50
Psum.JK8.1r.1Ag000290.1	812	PF01852	START domain	296-437	7.3e-18
Psum.JK8.1r.1Ag000290.1	812	PF07059	Protein ENHANCED DISEASE RESISTANCE 2, C-terminal	571-775	1.6e-71
Psum.JK8.1r.1Ag000290.1	812	PF00169	PH domain	81-186	0.0027
Psum.JK8.1r.1Ag000300.1	598	PF00118	TCP-1/cpn60 chaperonin family	74-577	7.5e-79
Psum.JK8.1r.1Ag000310.1	853	PF00503	G-protein alpha subunit	438-821	4.6e-65
Psum.JK8.1r.1Ag000320.1	1148	PF04567	RNA polymerase Rpb2, domain 5	621-666	0.0014
Psum.JK8.1r.1Ag000320.1	1148	PF04563	RNA polymerase beta subunit	41-412	3.1e-47
Psum.JK8.1r.1Ag000320.1	1148	PF04566	RNA polymerase Rpb2, domain 4	539-599	2.7e-20
Psum.JK8.1r.1Ag000320.1	1148	PF04560	RNA polymerase Rpb2, domain 7	1054-1144	2.5e-27
Psum.JK8.1r.1Ag000320.1	1148	PF04565	RNA polymerase Rpb2, domain 3	438-502	7.2e-16
Psum.JK8.1r.1Ag000320.1	1148	PF04561	RNA polymerase Rpb2, domain 2	190-363	1.7e-21
Psum.JK8.1r.1Ag000320.1	1148	PF00562	RNA polymerase Rpb2, domain 6	674-1052	2.2e-129
Psum.JK8.1r.1Ag000330.1	180	PF04043	Plant invertase/pectin methylesterase inhibitor	29-176	4.4e-22
Psum.JK8.1r.1Ag000340.1	211	PF04043	Plant invertase/pectin methylesterase inhibitor	59-204	1e-18
Psum.JK8.1r.1Ag000350.1	372	PF00892	EamA-like transporter family	12-153	5.7e-12
Psum.JK8.1r.1Ag000350.1	372	PF00892	EamA-like transporter family	198-337	3e-05
Psum.JK8.1r.1Ag000360.1	190	PF00347	Ribosomal protein L6	98-177	2.5e-09
Psum.JK8.1r.1Ag000360.1	190	PF00347	Ribosomal protein L6	12-86	3e-10
Psum.JK8.1r.1Ag000370.1	356	PF00970	Oxidoreductase FAD-binding domain	109-195	0.33
Psum.JK8.1r.1Ag000370.1	356	PF00175	Oxidoreductase NAD-binding domain	209-323	1.9e-22
Psum.JK8.1r.1Ag000380.1	241	PF00892	EamA-like transporter family	67-204	5.9e-10
Psum.JK8.1r.1Ag000390.1	385	PF00892	EamA-like transporter family	202-338	7.7e-06
Psum.JK8.1r.1Ag000390.1	385	PF00892	EamA-like transporter family	31-159	1.5e-08
Psum.JK8.1r.1Ag000400.1	270	PF00319	SRF-type transcription factor (DNA-binding and dimerisation domain)	34-81	7.7e-23
Psum.JK8.1r.1Ag000400.1	270	PF01486	K-box region	112-195	3.4e-21
Psum.JK8.1r.1Ag000420.1	722	PF13837	Myb/SANT-like DNA-binding domain	531-618	5.9e-22
Psum.JK8.1r.1Ag000430.1	552	PF01926	50S ribosome-binding GTPase	280-350	0.0012
Psum.JK8.1r.1Ag000430.1	552	PF21516	YqeH-like, C-terminal	405-484	0.0015
Psum.JK8.1r.1Ag000450.1	222	PF00076	RNA recognition motif	23-92	0.0044
Psum.JK8.1r.1Ag000460.1	1497	PF12932	Vesicle coat trafficking protein Sec16 mid-region	630-754	5.2e-18
Psum.JK8.1r.1Ag000460.1	1497	PF12931	Sec23-binding domain of Sec16	815-1096	9.8e-52
Psum.JK8.1r.1Ag000470.1	453	PF00056	lactate/malate dehydrogenase, NAD binding domain	39-176	1.2e-39
Psum.JK8.1r.1Ag000480.1	453	PF00056	lactate/malate dehydrogenase, NAD binding domain	39-176	1.2e-39
Psum.JK8.1r.1Ag000490.1	536	PF00198	2-oxoacid dehydrogenases acyltransferase (catalytic domain)	307-536	2.7e-78
Psum.JK8.1r.1Ag000490.1	536	PF00364	Biotin-requiring enzyme	118-190	1.7e-14
Psum.JK8.1r.1Ag000490.1	536	PF02817	e3 binding domain	252-287	1.8e-13
Psum.JK8.1r.1Ag000500.1	353	PF00056	lactate/malate dehydrogenase, NAD binding domain	40-179	7.5e-39
Psum.JK8.1r.1Ag000500.1	353	PF02866	lactate/malate dehydrogenase, alpha/beta C-terminal domain	182-349	1.4e-27
Psum.JK8.1r.1Ag000510.1	354	PF02866	lactate/malate dehydrogenase, alpha/beta C-terminal domain	183-348	8.5e-29
Psum.JK8.1r.1Ag000510.1	354	PF00056	lactate/malate dehydrogenase, NAD binding domain	41-180	6.1e-41
Psum.JK8.1r.1Ag000530.1	674	PF08244	Glycosyl hydrolases family 32 C terminal	472-659	1.7e-17
Psum.JK8.1r.1Ag000530.1	674	PF00251	Glycosyl hydrolases family 32 N-terminal domain	138-469	1.6e-99
Psum.JK8.1r.1Ag000530.1	674	PF11837	Beta-fructofuranosidase, N-terminal domain	16-130	8e-18
Psum.JK8.1r.1Ag000540.1	753	PF01535	PPR repeat	520-545	0.05
Psum.JK8.1r.1Ag000540.1	753	PF01535	PPR repeat	81-110	3900
Psum.JK8.1r.1Ag000540.1	753	PF01535	PPR repeat	53-73	4000
Psum.JK8.1r.1Ag000540.1	753	PF01535	PPR repeat	420-442	7.3
Psum.JK8.1r.1Ag000540.1	753	PF01535	PPR repeat	189-214	480
Psum.JK8.1r.1Ag000540.1	753	PF01535	PPR repeat	215-243	0.049
Psum.JK8.1r.1Ag000540.1	753	PF13041	PPR repeat family	446-493	2.2e-05
Psum.JK8.1r.1Ag000540.1	753	PF13041	PPR repeat family	244-290	9.7e-05
Psum.JK8.1r.1Ag000540.1	753	PF13041	PPR repeat family	344-393	1.5e-07
Psum.JK8.1r.1Ag000540.1	753	PF14432	DYW family of nucleic acid deaminases	661-753	4.8e-37
Psum.JK8.1r.1Ag000540.1	753	PF20431	E motif	565-625	2.6e-16
Psum.JK8.1r.1Ag000550.1	197	PF13639	Ring finger domain	126-171	1.4e-10
Psum.JK8.1r.1Ag000560.1	277	PF04751	Protein of unknown function (DUF615)	73-258	1.3e-27
Psum.JK8.1r.1Ag000570.1	412	PF07910	Peptidase family C78	127-387	1.7e-43
Psum.JK8.1r.1Ag000580.1	373	PF07851	TMPIT-like protein	41-356	7.7e-91
Psum.JK8.1r.1Ag000590.1	393	PF00069	Protein kinase domain	98-313	6e-27
Psum.JK8.1r.1Ag000600.1	2178	PF00270	DEAD/DEAH box helicase	1365-1537	1.3e-26
Psum.JK8.1r.1Ag000600.1	2178	PF18149	N-terminal helicase PWI domain	281-390	1.2e-35
Psum.JK8.1r.1Ag000600.1	2178	PF00270	DEAD/DEAH box helicase	522-697	7.3e-29
Psum.JK8.1r.1Ag000600.1	2178	PF02889	Sec63 Brl domain	1019-1320	3.9e-93
Psum.JK8.1r.1Ag000600.1	2178	PF21188	Pre-mRNA-splicing helicase BRR2 plug domain	123-188	1.7e-06
Psum.JK8.1r.1Ag000600.1	2178	PF02889	Sec63 Brl domain	1851-2168	2.9e-72
Psum.JK8.1r.1Ag000600.1	2178	PF00271	Helicase conserved C-terminal domain	810-896	2.9e-05
Psum.JK8.1r.1Ag000610.1	503	PF00067	Cytochrome P450	41-489	2.6e-64
Psum.JK8.1r.1Ag000620.1	414	PF05633	Protein ROH1-like	14-388	1.1e-72
Psum.JK8.1r.1Ag000630.1	995	PF10497	Zinc-finger domain of monoamine-oxidase A repressor R1	124-195	0.0027
Psum.JK8.1r.1Ag000630.1	995	PF02373	JmjC domain, hydroxylase	817-917	1.3e-10
Psum.JK8.1r.1Ag000640.1	598	PF13424	Tetratricopeptide repeat	384-450	2.1e-05
Psum.JK8.1r.1Ag000640.1	598	PF13424	Tetratricopeptide repeat	466-538	4e-10
Psum.JK8.1r.1Ag000640.1	598	PF13424	Tetratricopeptide repeat	295-369	1.8e-08
Psum.JK8.1r.1Ag000640.1	598	PF13424	Tetratricopeptide repeat	175-245	6.4e-07
Psum.JK8.1r.1Ag000670.1	294	PF00657	GDSL-like Lipase/Acylhydrolase	2-282	7.1e-14
Psum.JK8.1r.1Ag000680.1	264	PF06203	CCT motif	200-242	1.1e-12
Psum.JK8.1r.1Ag000700.1	509	PF00067	Cytochrome P450	353-435	6e-09
Psum.JK8.1r.1Ag000710.1	755	PF01535	PPR repeat	431-458	21
Psum.JK8.1r.1Ag000710.1	755	PF01535	PPR repeat	472-501	590
Psum.JK8.1r.1Ag000710.1	755	PF01535	PPR repeat	577-605	1600
Psum.JK8.1r.1Ag000710.1	755	PF01535	PPR repeat	185-211	230
Psum.JK8.1r.1Ag000710.1	755	PF01535	PPR repeat	506-533	48
Psum.JK8.1r.1Ag000710.1	755	PF13041	PPR repeat family	216-260	0.0012
Psum.JK8.1r.1Ag000710.1	755	PF13041	PPR repeat family	283-330	8.7e-11
Psum.JK8.1r.1Ag000720.1	639	PF00069	Protein kinase domain	228-507	1e-41
Psum.JK8.1r.1Ag000730.1	2246	PF00176	SNF2-related domain	234-357	2.2e-05
Psum.JK8.1r.1Ag000730.1	2246	PF11496	Class II histone deacetylase complex subunits 2 and 3	394-618	0.0002
Psum.JK8.1r.1Ag000740.1	543	PF03901	Alg9-like mannosyltransferase family	42-448	9e-109
Psum.JK8.1r.1Ag000750.1	710	PF00069	Protein kinase domain	394-659	1.6e-43
Psum.JK8.1r.1Ag000750.1	710	PF13947	Wall-associated receptor kinase galacturonan-binding	6-64	4.3e-10
Psum.JK8.1r.1Ag000760.1	427	PF00646	F-box domain	26-58	3.7e-05
Psum.JK8.1r.1Ag000770.1	93	PF01907	Ribosomal protein L37e	2-53	5.6e-25
Psum.JK8.1r.1Ag000780.1	1030	PF00069	Protein kinase domain	713-930	2.8e-39
Psum.JK8.1r.1Ag000780.1	1030	PF00560	Leucine Rich Repeat	290-311	250
Psum.JK8.1r.1Ag000780.1	1030	PF00560	Leucine Rich Repeat	508-527	320
Psum.JK8.1r.1Ag000780.1	1030	PF00560	Leucine Rich Repeat	433-453	2000
Psum.JK8.1r.1Ag000780.1	1030	PF00560	Leucine Rich Repeat	193-215	560
Psum.JK8.1r.1Ag000780.1	1030	PF00560	Leucine Rich Repeat	266-286	2500
Psum.JK8.1r.1Ag000780.1	1030	PF08263	Leucine rich repeat N-terminal domain	28-69	5.5e-08
Psum.JK8.1r.1Ag000780.1	1030	PF13855	Leucine rich repeat	529-588	1.7e-05
Psum.JK8.1r.1Ag000780.1	1030	PF13855	Leucine rich repeat	312-371	0.0021
Psum.JK8.1r.1Ag000790.1	493	PF00270	DEAD/DEAH box helicase	212-384	1.5e-30
Psum.JK8.1r.1Ag000800.1	521	PF07690	Major Facilitator Superfamily	66-423	2.8e-17
Psum.JK8.1r.1Ag000810.1	314	PF04414	D-aminoacyl-tRNA deacylase	70-307	2.6e-53
Psum.JK8.1r.1Ag000830.1	528	PF07690	Major Facilitator Superfamily	67-423	4.5e-21
Psum.JK8.1r.1Ag000840.1	528	PF07690	Major Facilitator Superfamily	67-423	4.5e-21
Psum.JK8.1r.1Ag000850.1	351	PF14226	non-haem dioxygenase in morphine synthesis N-terminal	40-134	7.5e-15
Psum.JK8.1r.1Ag000850.1	351	PF03171	2OG-Fe(II) oxygenase superfamily	192-286	1.9e-23
Psum.JK8.1r.1Ag000860.1	2201	PF08880	QLQ	443-476	0.0029
Psum.JK8.1r.1Ag000860.1	2201	PF00176	SNF2-related domain	968-1273	1.7e-81
Psum.JK8.1r.1Ag000860.1	2201	PF00271	Helicase conserved C-terminal domain	1296-1406	2.9e-19
Psum.JK8.1r.1Ag000870.1	505	PF00450	Serine carboxypeptidase	84-487	4.9e-126
Psum.JK8.1r.1Ag000880.1	514	PF01553	Acyltransferase	305-404	0.00018
Psum.JK8.1r.1Ag000880.1	514	PF12710	haloacid dehalogenase-like hydrolase	28-207	1.1e-14
Psum.JK8.1r.1Ag000890.1	346	PF00646	F-box domain	12-48	0.0042
Psum.JK8.1r.1Ag000890.1	346	PF01344	Kelch motif	147-187	0.31
Psum.JK8.1r.1Ag000890.1	346	PF13418	Galactose oxidase, central domain	99-146	0.0008
Psum.JK8.1r.1Ag000900.1	582	PF17146	PIN domain of ribonuclease	73-159	4.2e-21
Psum.JK8.1r.1Ag000900.1	582	PF08772	Nin one binding (NOB1) Zn-ribbon like	434-504	1.2e-20
Psum.JK8.1r.1Ag000910.1	289	PF00249	Myb-like DNA-binding domain	15-62	6.9e-12
Psum.JK8.1r.1Ag000910.1	289	PF00249	Myb-like DNA-binding domain	68-113	6.3e-13
Psum.JK8.1r.1Ag000920.1	245	PF00327	Ribosomal protein L30p/L7e	87-137	7.1e-16
Psum.JK8.1r.1Ag000920.1	245	PF08079	Ribosomal L30 N-terminal domain	11-81	6.6e-20
Psum.JK8.1r.1Ag000930.1	423	PF00400	WD domain, G-beta repeat	74-107	5.2
Psum.JK8.1r.1Ag000930.1	423	PF00400	WD domain, G-beta repeat	170-202	0.62
Psum.JK8.1r.1Ag000940.1	790	PF00575	S1 RNA binding domain	602-674	5.2e-10
Psum.JK8.1r.1Ag000950.1	495	PF06628	Catalase-related immune-responsive	426-489	7.3e-11
Psum.JK8.1r.1Ag000950.1	495	PF00199	Catalase	18-398	1.2e-167
Psum.JK8.1r.1Ag000960.1	665	PF00012	Hsp70 protein	35-642	3.8e-261
Psum.JK8.1r.1Ag000970.1	376	PF00096	Zinc finger, C2H2 type	70-92	14
Psum.JK8.1r.1Ag000970.1	376	PF00096	Zinc finger, C2H2 type	98-122	0.21
Psum.JK8.1r.1Ag000970.1	376	PF00096	Zinc finger, C2H2 type	255-279	1.1
Psum.JK8.1r.1Ag000970.1	376	PF00096	Zinc finger, C2H2 type	164-188	13
Psum.JK8.1r.1Ag000980.1	461	PF13041	PPR repeat family	226-273	6.5e-08
Psum.JK8.1r.1Ag000980.1	461	PF20431	E motif	343-405	9.8e-11
Psum.JK8.1r.1Ag000980.1	461	PF01535	PPR repeat	300-324	32
Psum.JK8.1r.1Ag000980.1	461	PF01535	PPR repeat	200-225	0.96
Psum.JK8.1r.1Ag000980.1	461	PF01535	PPR repeat	96-124	110
Psum.JK8.1r.1Ag000980.1	461	PF01535	PPR repeat	68-90	5.9
Psum.JK8.1r.1Ag000980.1	461	PF01535	PPR repeat	127-156	1.7
Psum.JK8.1r.1Ag000990.1	602	PF03169	OPT oligopeptide transporter protein	1-580	3.3e-126
Psum.JK8.1r.1Ag001000.1	687	PF03169	OPT oligopeptide transporter protein	29-655	2.7e-144
Psum.JK8.1r.1Ag001010.1	689	PF03169	OPT oligopeptide transporter protein	34-654	1.7e-153
Psum.JK8.1r.1Ag001020.1	153	PF17302	Family of unknown function (DUF5351)	97-128	0.0005
Psum.JK8.1r.1Ag001040.1	399	PF00106	short chain dehydrogenase	85-292	7e-27
Psum.JK8.1r.1Ag001050.1	238	PF00010	Helix-loop-helix DNA-binding domain	72-120	7.8e-07
Psum.JK8.1r.1Ag001060.1	1091	PF13855	Leucine rich repeat	449-509	0.0036
Psum.JK8.1r.1Ag001060.1	1091	PF00560	Leucine Rich Repeat	374-394	2800
Psum.JK8.1r.1Ag001060.1	1091	PF00560	Leucine Rich Repeat	107-126	3700
Psum.JK8.1r.1Ag001060.1	1091	PF00560	Leucine Rich Repeat	612-634	40
Psum.JK8.1r.1Ag001060.1	1091	PF00560	Leucine Rich Repeat	588-610	540
Psum.JK8.1r.1Ag001060.1	1091	PF00069	Protein kinase domain	787-1061	2.5e-36
Psum.JK8.1r.1Ag001070.1	509	PF03763	Remorin, C-terminal region	398-500	1.8e-28
Psum.JK8.1r.1Ag001080.1	143	PF03874	RNA polymerase Rpb4	23-137	1.2e-22
Psum.JK8.1r.1Ag001090.1	378	PF09353	Domain of unknown function (DUF1995)	72-334	2.4e-43
Psum.JK8.1r.1Ag001100.1	186	PF11938	TLR4 regulator and MIR-interacting MSAP	33-173	1.9e-33
Psum.JK8.1r.1Ag001110.1	345	PF04258	Signal peptide peptidase	50-322	1.8e-86
Psum.JK8.1r.1Ag001120.1	183	PF03732	Retrotransposon gag protein	79-173	3.5e-20
Psum.JK8.1r.1Ag001130.1	935	PF01094	Receptor family ligand binding region	48-407	5e-88
Psum.JK8.1r.1Ag001130.1	935	PF00060	Ligand-gated ion channel	812-844	5.5e-34
Psum.JK8.1r.1Ag001130.1	935	PF00497	Bacterial extracellular solute-binding proteins, family 3	483-590	1.8e-08
Psum.JK8.1r.1Ag001140.1	223	PF00254	FKBP-type peptidyl-prolyl cis-trans isomerase	96-215	3.7e-10
Psum.JK8.1r.1Ag001150.1	467	PF01704	UTP--glucose-1-phosphate uridylyltransferase	26-435	5.1e-175
Psum.JK8.1r.1Ag001160.1	366	PF04106	Autophagy protein ATG5, UblB domain	218-359	3.4e-15
Psum.JK8.1r.1Ag001160.1	366	PF20638	Autophagy protein ATG5, UblA domain	19-112	8.4e-25
Psum.JK8.1r.1Ag001160.1	366	PF20637	Autophagy protein ATG5, alpha-helical bundle region	126-182	4.2e-19
Psum.JK8.1r.1Ag001170.1	421	PF14416	PMR5 N terminal Domain	66-115	0.00012
Psum.JK8.1r.1Ag001170.1	421	PF13839	GDSL/SGNH-like Acyl-Esterase family found in Pmr5 and Cas1p	120-410	2e-62
Psum.JK8.1r.1Ag001180.1	440	PF07714	Protein tyrosine and serine/threonine kinase	100-376	2.7e-43
Psum.JK8.1r.1Ag001190.1	449	PF00777	Glycosyltransferase family 29 (sialyltransferase)	164-265	2.4e-17
Psum.JK8.1r.1Ag001200.1	169	PF00079	Serpin (serine protease inhibitor)	16-166	2.3e-20
Psum.JK8.1r.1Ag001210.1	82	PF00079	Serpin (serine protease inhibitor)	7-79	4.6e-14
Psum.JK8.1r.1Ag001220.1	425	PF14735	HAUS augmin-like complex subunit 4	179-414	4.2e-80
Psum.JK8.1r.1Ag001230.1	530	PF13193	AMP-binding enzyme C-terminal domain	432-509	8.8e-24
Psum.JK8.1r.1Ag001230.1	530	PF00501	AMP-binding enzyme	13-382	1.7e-69
Psum.JK8.1r.1Ag001240.1	429	PF00246	Zinc carboxypeptidase	48-314	3.7e-29
Psum.JK8.1r.1Ag001250.1	545	PF00010	Helix-loop-helix DNA-binding domain	305-347	1.5e-07
Psum.JK8.1r.1Ag001270.1	229	PF10294	Lysine methyltransferase	32-178	1.7e-19
Psum.JK8.1r.1Ag001280.1	913	PF00168	C2 domain	89-162	0.0036
Psum.JK8.1r.1Ag001280.1	913	PF00614	Phospholipase D Active site motif	759-779	0.00092
Psum.JK8.1r.1Ag001280.1	913	PF12357	Phospholipase D C terminal	833-903	8.9e-18
Psum.JK8.1r.1Ag001290.1	567	PF07714	Protein tyrosine and serine/threonine kinase	289-538	6.1e-69
Psum.JK8.1r.1Ag001300.1	477	PF01535	PPR repeat	255-280	170
Psum.JK8.1r.1Ag001300.1	477	PF01535	PPR repeat	183-211	3.7
Psum.JK8.1r.1Ag001310.1	372	PF00657	GDSL-like Lipase/Acylhydrolase	32-349	1.4e-23
Psum.JK8.1r.1Ag001330.1	389	PF01066	CDP-alcohol phosphatidyltransferase	47-150	1.6e-06
Psum.JK8.1r.1Ag001340.1	388	PF01535	PPR repeat	338-359	3000
Psum.JK8.1r.1Ag001340.1	388	PF13041	PPR repeat family	263-312	2.7e-14
Psum.JK8.1r.1Ag001340.1	388	PF13041	PPR repeat family	194-242	9.8e-07
Psum.JK8.1r.1Ag001370.1	818	PF02358	Trehalose-phosphatase	570-805	1.4e-52
Psum.JK8.1r.1Ag001370.1	818	PF00982	Glycosyltransferase family 20	75-510	1.4e-131
Psum.JK8.1r.1Ag001380.1	148	PF00179	Ubiquitin-conjugating enzyme	5-140	4e-50
Psum.JK8.1r.1Ag001390.1	197	PF00071	Ras family	8-178	2.4e-46
Psum.JK8.1r.1Ag001400.1	368	PF02882	Tetrahydrofolate dehydrogenase/cyclohydrolase, NAD(P)-binding domain	198-363	1.2e-65
Psum.JK8.1r.1Ag001400.1	368	PF00763	Tetrahydrofolate dehydrogenase/cyclohydrolase, catalytic domain	80-195	1.3e-39
Psum.JK8.1r.1Ag001410.1	571	PF19269	Anticodon binding domain	407-524	0.051
Psum.JK8.1r.1Ag001410.1	571	PF00749	tRNA synthetases class I (E and Q), catalytic domain	55-371	8.5e-99
Psum.JK8.1r.1Ag001420.1	243	PF00098	Zinc knuckle	160-175	0.00015
Psum.JK8.1r.1Ag001420.1	243	PF00098	Zinc knuckle	124-140	5.9e-06
Psum.JK8.1r.1Ag001420.1	243	PF00098	Zinc knuckle	227-242	0.00023
Psum.JK8.1r.1Ag001420.1	243	PF00098	Zinc knuckle	195-210	2.4e-05
Psum.JK8.1r.1Ag001420.1	243	PF00313	'Cold-shock' DNA-binding domain	8-72	3.5e-24
Psum.JK8.1r.1Ag001430.1	467	PF05971	RNA methyltransferase	14-176	9e-50
Psum.JK8.1r.1Ag001430.1	467	PF05971	RNA methyltransferase	205-324	6.6e-26
Psum.JK8.1r.1Ag001440.1	172	PF00160	Cyclophilin type peptidyl-prolyl cis-trans isomerase/CLD	7-169	4.6e-46
Psum.JK8.1r.1Ag001470.1	376	PF03134	TB2/DP1, HVA22 family	111-189	1.7e-20
Psum.JK8.1r.1Ag001480.1	441	PF01397	Terpene synthase, N-terminal domain	63-205	4e-26
Psum.JK8.1r.1Ag001480.1	441	PF03936	Terpene synthase family, metal binding domain	263-432	2.3e-44
Psum.JK8.1r.1Ag001490.1	557	PF01397	Terpene synthase, N-terminal domain	59-204	1.2e-23
Psum.JK8.1r.1Ag001490.1	557	PF03936	Terpene synthase family, metal binding domain	264-507	7.8e-59
Psum.JK8.1r.1Ag001500.1	623	PF13041	PPR repeat family	261-309	4e-11
Psum.JK8.1r.1Ag001500.1	623	PF13041	PPR repeat family	194-242	1.5e-15
Psum.JK8.1r.1Ag001500.1	623	PF13041	PPR repeat family	412-456	0.00065
Psum.JK8.1r.1Ag001500.1	623	PF01535	PPR repeat	552-578	42
Psum.JK8.1r.1Ag001500.1	623	PF01535	PPR repeat	52-74	3900
Psum.JK8.1r.1Ag001500.1	623	PF01535	PPR repeat	378-405	140
Psum.JK8.1r.1Ag001500.1	623	PF12854	PPR repeat	152-182	2.1e-07
Psum.JK8.1r.1Ag001510.1	479	PF03936	Terpene synthase family, metal binding domain	189-429	1.8e-57
Psum.JK8.1r.1Ag001510.1	479	PF01397	Terpene synthase, N-terminal domain	2-128	3.2e-23
Psum.JK8.1r.1Ag001520.1	152	PF06487	Sin3 associated polypeptide p18 (SAP18)	34-151	1.3e-40
Psum.JK8.1r.1Ag001530.1	579	PF22600	Poly(A) RNA polymerase, mitochondrial-like, central palm domain	260-389	2.8e-30
Psum.JK8.1r.1Ag001530.1	579	PF03828	Cid1 family poly A polymerase	477-536	4.9e-16
Psum.JK8.1r.1Ag001540.1	536	PF01554	MatE	108-259	4.2e-11
Psum.JK8.1r.1Ag001550.1	231	PF08597	Translation initiation factor eIF3 subunit	1-231	1.9e-53
Psum.JK8.1r.1Ag001560.1	762	PF13355	ARC6-like, IMS domain	639-755	8.9e-32
Psum.JK8.1r.1Ag001570.1	282	PF13301	Protein of unknown function (DUF4079)	87-274	1.4e-40
Psum.JK8.1r.1Ag001580.1	144	PF13833	EF-hand domain pair	46-98	1e-11
Psum.JK8.1r.1Ag001590.1	358	PF00628	PHD-finger	31-75	1.3e-08
Psum.JK8.1r.1Ag001590.1	358	PF00856	SET domain	235-346	0.00012
Psum.JK8.1r.1Ag001600.1	286	PF00076	RNA recognition motif	97-159	1.1e-08
Psum.JK8.1r.1Ag001600.1	286	PF00076	RNA recognition motif	4-62	1.6e-11
Psum.JK8.1r.1Ag001610.1	342	PF00398	Ribosomal RNA adenine dimethylase	73-321	1.1e-42
Psum.JK8.1r.1Ag001620.1	292	PF00069	Protein kinase domain	4-286	1.3e-74
Psum.JK8.1r.1Ag001630.1	374	PF08610	Peroxisomal membrane protein (Pex16)	2-365	4.8e-89
Psum.JK8.1r.1Ag001650.1	190	PF06749	Protein of unknown function (DUF1218)	62-157	1.9e-22
Psum.JK8.1r.1Ag001660.1	332	PF00248	Aldo/keto reductase family	38-314	5.1e-53
Psum.JK8.1r.1Ag001670.1	317	PF00248	Aldo/keto reductase family	24-299	1.6e-49
Psum.JK8.1r.1Ag001680.1	73	PF00759	Glycosyl hydrolase family 9	39-67	0.0014
Psum.JK8.1r.1Ag001690.1	359	PF00759	Glycosyl hydrolase family 9	7-349	2.3e-86
Psum.JK8.1r.1Ag001700.1	87	PF00280	Potato inhibitor I family	25-87	8.9e-19
Psum.JK8.1r.1Ag001710.1	92	PF00280	Potato inhibitor I family	30-92	1.6e-13
Psum.JK8.1r.1Ag001740.1	594	PF22906	L-gulonolactone oxidase 2-like, C-terminal domain	550-588	1.1e-20
Psum.JK8.1r.1Ag001740.1	594	PF01565	FAD binding domain	65-196	7.8e-15
Psum.JK8.1r.1Ag001740.1	594	PF04030	D-arabinono-1,4-lactone oxidase	399-537	2.2e-05
Psum.JK8.1r.1Ag001750.1	1900	PF12894	Anaphase-promoting complex subunit 4 WD40 domain	451-526	0.15
Psum.JK8.1r.1Ag001750.1	1900	PF12816	Golgi CORVET complex core vacuolar protein 8	966-1151	2e-50
Psum.JK8.1r.1Ag001790.1	191	PF13639	Ring finger domain	98-139	4e-10
Psum.JK8.1r.1Ag001810.1	309	PF00320	GATA zinc finger	220-253	5.9e-12
Psum.JK8.1r.1Ag001820.1	511	PF00330	Aconitase family (aconitate hydratase)	74-360	3.7e-52
Psum.JK8.1r.1Ag001820.1	511	PF00330	Aconitase family (aconitate hydratase)	363-501	8.9e-22
Psum.JK8.1r.1Ag001830.1	372	PF03479	Plants and Prokaryotes Conserved (PCC) domain	158-271	7.8e-20
Psum.JK8.1r.1Ag001840.1	251	PF01027	Inhibitor of apoptosis-promoting Bax1	36-234	2.1e-37
Psum.JK8.1r.1Ag001850.1	251	PF08613	Cyclin	13-174	6.5e-33
Psum.JK8.1r.1Ag001860.1	523	PF00013	KH domain	377-439	6.1e-05
Psum.JK8.1r.1Ag001860.1	523	PF00013	KH domain	93-147	3.1e-09
Psum.JK8.1r.1Ag001860.1	523	PF00013	KH domain	186-252	7.5e-09
Psum.JK8.1r.1Ag001870.1	331	PF20241	Domain of unknown function (DUF6598)	140-325	7.6e-32
Psum.JK8.1r.1Ag001880.1	565	PF12899	Alkaline and neutral invertase	102-537	9.4e-203
Psum.JK8.1r.1Ag001900.1	291	PF03850	Transcription factor Tfb4	13-273	1.2e-93
Psum.JK8.1r.1Ag001910.1	560	PF03999	Microtubule associated protein (MAP65/ASE1 family)	20-505	1.1e-85
Psum.JK8.1r.1Ag001920.1	524	PF00069	Protein kinase domain	60-320	3.2e-68
Psum.JK8.1r.1Ag001920.1	524	PF13499	EF-hand domain pair	367-428	1.5e-06
Psum.JK8.1r.1Ag001920.1	524	PF13499	EF-hand domain pair	447-503	7.7e-10
Psum.JK8.1r.1Ag001930.1	337	PF01535	PPR repeat	227-247	4600
Psum.JK8.1r.1Ag001930.1	337	PF01535	PPR repeat	122-143	600
Psum.JK8.1r.1Ag001930.1	337	PF20431	E motif	274-334	6.4e-09
Psum.JK8.1r.1Ag001930.1	337	PF13041	PPR repeat family	153-199	0.00037
Psum.JK8.1r.1Ag001950.1	91	PF01423	LSM domain	20-77	0.00042
Psum.JK8.1r.1Ag001960.1	244	PF12352	Snare region anchored in the vesicle membrane C-terminus	155-219	6.1e-13
Psum.JK8.1r.1Ag001970.1	369	PF01148	Cytidylyltransferase family	78-362	7.9e-57
Psum.JK8.1r.1Ag001980.1	913	PF01535	PPR repeat	604-634	29
Psum.JK8.1r.1Ag001980.1	913	PF01535	PPR repeat	674-703	110
Psum.JK8.1r.1Ag001980.1	913	PF13041	PPR repeat family	391-436	0.0012
Psum.JK8.1r.1Ag001980.1	913	PF13041	PPR repeat family	820-868	2.6e-11
Psum.JK8.1r.1Ag001990.1	398	PF14572	Phosphoribosyl synthetase-associated domain	283-388	2.1e-19
Psum.JK8.1r.1Ag001990.1	398	PF13793	N-terminal domain of ribose phosphate pyrophosphokinase	82-198	1.1e-50
Psum.JK8.1r.1Ag002000.1	362	PF00722	Glycosyl hydrolases family 16	36-219	3.9e-51
Psum.JK8.1r.1Ag002000.1	362	PF06955	Xyloglucan endo-transglycosylase (XET) C-terminus	264-299	5.8e-10
Psum.JK8.1r.1Ag002020.1	171	PF00011	Hsp20/alpha crystallin family	67-169	3.2e-23
Psum.JK8.1r.1Ag002050.1	354	PF16596	Disordered region downstream of MFMR	128-232	1.9e-20
Psum.JK8.1r.1Ag002050.1	354	PF07777	G-box binding protein MFMR	1-97	4.6e-25
Psum.JK8.1r.1Ag002050.1	354	PF00170	bZIP transcription factor	250-312	6.5e-18
Psum.JK8.1r.1Ag002070.1	340	PF01556	DnaJ C terminal domain	166-323	2e-32
Psum.JK8.1r.1Ag002070.1	340	PF00226	DnaJ domain	4-67	5.7e-23
Psum.JK8.1r.1Ag002080.1	194	PF00025	ADP-ribosylation factor family	7-176	6.2e-66
Psum.JK8.1r.1Ag002090.1	316	PF21362	E3 ubiquitin-protein ligase sina/sinah, RING finger	66-101	4.7e-10
Psum.JK8.1r.1Ag002090.1	316	PF03145	Sina, TRAF-like domain	210-307	6.6e-30
Psum.JK8.1r.1Ag002090.1	316	PF21361	Sina, zinc finger	115-190	3.3e-26
Psum.JK8.1r.1Ag002100.1	427	PF01490	Transmembrane amino acid transporter protein	152-411	9.2e-57
Psum.JK8.1r.1Ag002100.1	427	PF01490	Transmembrane amino acid transporter protein	42-151	1.8e-22
Psum.JK8.1r.1Ag002120.1	117	PF01127	Succinate dehydrogenase/Fumarate reductase transmembrane subunit	69-103	0.0038
Psum.JK8.1r.1Ag002130.1	324	PF09353	Domain of unknown function (DUF1995)	75-317	2.8e-41
Psum.JK8.1r.1Ag002140.1	659	PF01535	PPR repeat	163-186	0.43
Psum.JK8.1r.1Ag002140.1	659	PF01535	PPR repeat	195-223	0.0043
Psum.JK8.1r.1Ag002140.1	659	PF01535	PPR repeat	132-160	7.2e-06
Psum.JK8.1r.1Ag002140.1	659	PF01535	PPR repeat	70-96	0.16
Psum.JK8.1r.1Ag002140.1	659	PF01535	PPR repeat	318-346	0.031
Psum.JK8.1r.1Ag002140.1	659	PF01535	PPR repeat	288-316	0.75
Psum.JK8.1r.1Ag002140.1	659	PF01535	PPR repeat	41-69	75
Psum.JK8.1r.1Ag002140.1	659	PF01535	PPR repeat	101-129	38
Psum.JK8.1r.1Ag002140.1	659	PF13041	PPR repeat family	253-286	3.6e-05
Psum.JK8.1r.1Ag002140.1	659	PF13041	PPR repeat family	443-492	2.4e-09
Psum.JK8.1r.1Ag002140.1	659	PF20431	E motif	561-623	1e-10
Psum.JK8.1r.1Ag002150.1	655	PF01373	Glycosyl hydrolase family 14	238-609	2.1e-78
Psum.JK8.1r.1Ag002150.1	655	PF05687	BES1/BZR1 plant transcription factor, N-terminal	46-196	4.1e-44
Psum.JK8.1r.1Ag002170.1	364	PF07819	PGAP1-like protein	168-209	0.0088
Psum.JK8.1r.1Ag002180.1	128	PF02201	SWIB/MDM2 domain	52-125	3.9e-25
Psum.JK8.1r.1Ag002190.1	253	PF01174	SNO glutamine amidotransferase family	6-219	9.8e-45
Psum.JK8.1r.1Ag002200.1	516	PF00295	Glycosyl hydrolases family 28	137-464	1.6e-86
Psum.JK8.1r.1Ag002210.1	353	PF13920	Zinc finger, C3HC4 type (RING finger)	305-343	1.3e-05
Psum.JK8.1r.1Ag002230.1	536	PF01915	Glycosyl hydrolase family 3 C-terminal domain	317-531	1e-34
Psum.JK8.1r.1Ag002230.1	536	PF00933	Glycosyl hydrolase family 3 N terminal domain	5-280	1.5e-58
Psum.JK8.1r.1Ag002240.1	650	PF01915	Glycosyl hydrolase family 3 C-terminal domain	431-644	4e-35
Psum.JK8.1r.1Ag002240.1	650	PF00933	Glycosyl hydrolase family 3 N terminal domain	66-394	8.8e-65
Psum.JK8.1r.1Ag002260.1	542	PF01566	Natural resistance-associated macrophage protein-like	70-430	4.2e-103
Psum.JK8.1r.1Ag002270.1	242	PF15704	Mitochondrial ATP synthase subunit	37-221	3.1e-75
Psum.JK8.1r.1Ag002320.1	866	PF01535	PPR repeat	726-753	320
Psum.JK8.1r.1Ag002320.1	866	PF13041	PPR repeat family	316-363	1.3e-10
Psum.JK8.1r.1Ag002320.1	866	PF13041	PPR repeat family	547-594	3.5e-13
Psum.JK8.1r.1Ag002320.1	866	PF13041	PPR repeat family	206-254	7e-10
Psum.JK8.1r.1Ag002320.1	866	PF13041	PPR repeat family	384-431	8.6e-14
Psum.JK8.1r.1Ag002320.1	866	PF13041	PPR repeat family	617-666	1.3e-11
Psum.JK8.1r.1Ag002320.1	866	PF12854	PPR repeat	510-540	3.7e-06
Psum.JK8.1r.1Ag002320.1	866	PF12854	PPR repeat	279-308	0.0018
Psum.JK8.1r.1Ag002320.1	866	PF12854	PPR repeat	140-171	0.021
Psum.JK8.1r.1Ag002320.1	866	PF12854	PPR repeat	450-482	0.021
Psum.JK8.1r.1Ag002340.1	272	PF12906	RING-variant domain	85-132	6.9e-08
Psum.JK8.1r.1Ag002350.1	171	PF00170	bZIP transcription factor	36-78	4e-06
Psum.JK8.1r.1Ag002360.1	913	PF01535	PPR repeat	552-580	3000
Psum.JK8.1r.1Ag002360.1	913	PF01535	PPR repeat	517-545	3600
Psum.JK8.1r.1Ag002360.1	913	PF01535	PPR repeat	655-681	2900
Psum.JK8.1r.1Ag002360.1	913	PF01535	PPR repeat	619-640	730
Psum.JK8.1r.1Ag002370.1	554	PF00134	Cyclin, N-terminal domain	34-154	1.8e-12
Psum.JK8.1r.1Ag002380.1	624	PF00650	CRAL/TRIO domain	156-318	8.1e-29
Psum.JK8.1r.1Ag002380.1	624	PF03765	CRAL/TRIO, N-terminal domain	102-129	0.027
Psum.JK8.1r.1Ag002390.1	604	PF03765	CRAL/TRIO, N-terminal domain	92-118	0.0031
Psum.JK8.1r.1Ag002390.1	604	PF00650	CRAL/TRIO domain	146-308	2.1e-28
Psum.JK8.1r.1Ag002400.1	266	PF00227	Proteasome subunit	29-214	9e-51
Psum.JK8.1r.1Ag002400.1	266	PF10584	Proteasome subunit A N-terminal signature	6-28	7.1e-11
Psum.JK8.1r.1Ag002410.1	485	PF14543	Xylanase inhibitor N-terminal	80-264	1.7e-37
Psum.JK8.1r.1Ag002410.1	485	PF14541	Xylanase inhibitor C-terminal	281-433	7.8e-22
Psum.JK8.1r.1Ag002420.1	385	PF05705	Eukaryotic protein of unknown function (DUF829)	112-376	3.4e-64
Psum.JK8.1r.1Ag002430.1	231	PF01467	Cytidylyltransferase-like	67-206	3.7e-10
Psum.JK8.1r.1Ag002440.1	280	PF07816	Protein of unknown function (DUF1645)	81-258	3.4e-10
Psum.JK8.1r.1Ag002450.1	651	PF02910	Fumarate reductase flavoprotein C-term	533-618	5.1e-13
Psum.JK8.1r.1Ag002450.1	651	PF00890	FAD binding domain	90-474	1.2e-87
Psum.JK8.1r.1Ag002460.1	342	PF04535	Casparian strip membrane protein domain	191-325	1.2e-20
Psum.JK8.1r.1Ag002470.1	509	PF00069	Protein kinase domain	14-304	1.8e-63
Psum.JK8.1r.1Ag002480.1	536	PF00069	Protein kinase domain	283-526	3e-46
Psum.JK8.1r.1Ag002490.1	491	PF04577	Glycosyltransferase 61	293-395	7.2e-12
Psum.JK8.1r.1Ag002510.1	1272	PF04931	DNA polymerase phi	162-1012	7e-156
Psum.JK8.1r.1Ag002520.1	192	PF02845	CUE domain	114-150	0.23
Psum.JK8.1r.1Ag002530.1	301	PF16561	Glycogen recognition site of AMP-activated protein kinase	221-300	5.3e-14
Psum.JK8.1r.1Ag002540.1	228	PF00888	Cullin family	63-218	3.9e-16
Psum.JK8.1r.1Ag002550.1	767	PF02042	RWP-RK domain	529-575	1.7e-17
Psum.JK8.1r.1Ag002550.1	767	PF22922	NLP protein GAF domain	256-422	8.6e-42
Psum.JK8.1r.1Ag002550.1	767	PF00564	PB1 domain	663-732	4.1e-12
Psum.JK8.1r.1Ag002560.1	795	PF08263	Leucine rich repeat N-terminal domain	138-177	0.16
Psum.JK8.1r.1Ag002560.1	795	PF13855	Leucine rich repeat	204-261	0.00085
Psum.JK8.1r.1Ag002560.1	795	PF07714	Protein tyrosine and serine/threonine kinase	512-775	1e-19
Psum.JK8.1r.1Ag002580.1	322	PF09713	Plant protein 1589 of unknown function (A_thal_3526)	18-69	8.4e-23
Psum.JK8.1r.1Ag002590.1	265	PF00297	Ribosomal protein L3	136-231	4.8e-11
Psum.JK8.1r.1Ag002620.1	1720	PF02135	TAZ zinc finger	1613-1683	3.1e-11
Psum.JK8.1r.1Ag002620.1	1720	PF02135	TAZ zinc finger	669-736	6.1e-12
Psum.JK8.1r.1Ag002620.1	1720	PF08214	Histone acetylation protein	1146-1380	3.2e-35
Psum.JK8.1r.1Ag002620.1	1720	PF00569	Zinc finger, ZZ type	1546-1586	0.082
Psum.JK8.1r.1Ag002630.1	414	PF01795	MraW methylase family	97-413	1.6e-75
Psum.JK8.1r.1Ag002640.1	596	PF13460	NAD(P)H-binding	482-548	2.2e-09
Psum.JK8.1r.1Ag002640.1	596	PF13460	NAD(P)H-binding	167-259	8e-10
Psum.JK8.1r.1Ag002640.1	596	PF08547	Complex I intermediate-associated protein 30 (CIA30)	310-410	8.3e-06
Psum.JK8.1r.1Ag002650.1	155	PF00631	GGL domain	79-137	2.1e-07
Psum.JK8.1r.1Ag002660.1	1202	PF16124	RecQ zinc-binding	770-845	2.5e-12
Psum.JK8.1r.1Ag002660.1	1202	PF09382	RQC domain	852-967	1.3e-16
Psum.JK8.1r.1Ag002660.1	1202	PF00570	HRDC domain	1001-1068	1.2e-12
Psum.JK8.1r.1Ag002660.1	1202	PF00271	Helicase conserved C-terminal domain	652-759	2.1e-16
Psum.JK8.1r.1Ag002660.1	1202	PF00270	DEAD/DEAH box helicase	448-615	2.4e-23
Psum.JK8.1r.1Ag002670.1	740	PF13855	Leucine rich repeat	150-208	2.1e-05
Psum.JK8.1r.1Ag002670.1	740	PF08263	Leucine rich repeat N-terminal domain	65-99	1.9
Psum.JK8.1r.1Ag002690.1	561	PF00076	RNA recognition motif	25-73	0.41
Psum.JK8.1r.1Ag002700.1	436	PF01699	Sodium/calcium exchanger protein	283-425	1.8e-21
Psum.JK8.1r.1Ag002700.1	436	PF01699	Sodium/calcium exchanger protein	94-247	5e-15
Psum.JK8.1r.1Ag002720.1	202	PF09229	Activator of Hsp90 ATPase, N-terminal	66-200	9.4e-26
Psum.JK8.1r.1Ag002730.1	653	PF05185	PRMT5 arginine-N-methyltransferase	313-482	2.8e-69
Psum.JK8.1r.1Ag002730.1	653	PF17286	PRMT5 oligomerisation domain	485-651	3.3e-58
Psum.JK8.1r.1Ag002730.1	653	PF17285	PRMT5 TIM barrel domain	41-306	1e-76
Psum.JK8.1r.1Ag002740.1	489	PF00332	Glycosyl hydrolases family 17	30-347	2.5e-58
Psum.JK8.1r.1Ag002740.1	489	PF07983	X8 domain	368-439	2.7e-12
Psum.JK8.1r.1Ag002750.1	475	PF03110	SBP domain	182-255	1.7e-28
Psum.JK8.1r.1Ag002760.1	494	PF00152	tRNA synthetases class II (D, K and N)	169-488	9.5e-74
Psum.JK8.1r.1Ag002770.1	757	PF13243	Squalene-hopene cyclase C-terminal domain	411-748	1.3e-44
Psum.JK8.1r.1Ag002770.1	757	PF13249	Squalene-hopene cyclase N-terminal domain	96-375	1.1e-33
Psum.JK8.1r.1Ag002780.1	542	PF13249	Squalene-hopene cyclase N-terminal domain	96-376	3.1e-34
Psum.JK8.1r.1Ag002780.1	542	PF13243	Squalene-hopene cyclase C-terminal domain	411-534	0.0047
Psum.JK8.1r.1Ag002790.1	194	PF02391	MoaE protein	39-146	3.3e-33
Psum.JK8.1r.1Ag002800.1	230	PF06094	Gamma-glutamyl cyclotransferase, AIG2-like	93-204	2.6e-19
Psum.JK8.1r.1Ag002810.1	1138	PF02362	B3 DNA binding domain	140-241	2.4e-15
Psum.JK8.1r.1Ag002810.1	1138	PF02309	AUX/IAA family	1003-1090	1.7e-05
Psum.JK8.1r.1Ag002810.1	1138	PF06507	Auxin response factor	266-349	6e-30
Psum.JK8.1r.1Ag002820.1	989	PF00288	GHMP kinases N terminal domain	631-697	2.4e-10
Psum.JK8.1r.1Ag002820.1	989	PF10509	Galactokinase galactose-binding signature	495-534	0.0061
Psum.JK8.1r.1Ag002840.1	1503	PF17238	Family of unknown function (DUF5311)	543-735	1.5e-77
Psum.JK8.1r.1Ag002840.1	1503	PF11715	Nucleoporin Nup120/160	54-527	1.6e-27
Psum.JK8.1r.1Ag002850.1	1033	PF21052	EFR3, armadillo repeat	72-159	5.4e-14
Psum.JK8.1r.1Ag002860.1	142	PF02519	Auxin responsive protein	31-113	2.8e-20
Psum.JK8.1r.1Ag002870.1	125	PF02519	Auxin responsive protein	17-105	6.8e-25
Psum.JK8.1r.1Ag002880.1	470	PF12894	Anaphase-promoting complex subunit 4 WD40 domain	188-244	0.11
Psum.JK8.1r.1Ag002880.1	470	PF00400	WD domain, G-beta repeat	320-358	0.35
Psum.JK8.1r.1Ag002880.1	470	PF00400	WD domain, G-beta repeat	408-443	0.01
Psum.JK8.1r.1Ag002880.1	470	PF00400	WD domain, G-beta repeat	269-304	9.8e-05
Psum.JK8.1r.1Ag002890.1	425	PF10357	Domain of Kin17 curved DNA-binding protein	52-177	1e-42
Psum.JK8.1r.1Ag002890.1	425	PF18131	KN17 SH3-like C-terminal domain	306-359	7.5e-21
Psum.JK8.1r.1Ag002900.1	1280	PF08920	Splicing factor 3B subunit 1	296-425	4.5e-45
Psum.JK8.1r.1Ag002900.1	1280	PF22646	PPP2R1A-like HEAT repeat	1062-1134	1.5e-17
Psum.JK8.1r.1Ag002920.1	410	PF00270	DEAD/DEAH box helicase	62-224	3.4e-40
Psum.JK8.1r.1Ag002920.1	410	PF00271	Helicase conserved C-terminal domain	263-371	2.9e-28
Psum.JK8.1r.1Ag002930.1	487	PF00201	UDP-glucoronosyl and UDP-glucosyl transferase	267-408	1.2e-15
Psum.JK8.1r.1Ag002940.1	889	PF18051	26S proteasome non-ATPase regulatory subunit RPN1 C-terminal	833-886	7.1e-29
Psum.JK8.1r.1Ag002940.1	889	PF01851	Proteasome/cyclosome repeat	704-735	0.23
Psum.JK8.1r.1Ag002940.1	889	PF01851	Proteasome/cyclosome repeat	483-514	0.35
Psum.JK8.1r.1Ag002940.1	889	PF17781	RPN1 N-terminal domain	47-350	2.9e-120
Psum.JK8.1r.1Ag002960.1	742	PF00046	Homeodomain	449-496	0.015
Psum.JK8.1r.1Ag002960.1	742	PF00628	PHD-finger	198-249	1.6e-05
Psum.JK8.1r.1Ag002970.1	480	PF06203	CCT motif	426-468	6.1e-15
Psum.JK8.1r.1Ag002980.1	208	PF01294	Ribosomal protein L13e	7-186	4.8e-76
Psum.JK8.1r.1Ag002990.1	370	PF00069	Protein kinase domain	34-319	1.2e-63
Psum.JK8.1r.1Ag003010.1	362	PF13883	Pyridoxamine 5'-phosphate oxidase	149-293	2.2e-16
Psum.JK8.1r.1Ag003030.1	692	PF12066	SERRATE/Ars2, N-terminal domain	213-294	2e-11
Psum.JK8.1r.1Ag003030.1	692	PF04959	Arsenite-resistance protein 2	458-621	4.2e-25
Psum.JK8.1r.1Ag003040.1	455	PF01873	Domain found in IF2B/IF5	11-127	1.8e-30
Psum.JK8.1r.1Ag003040.1	455	PF02020	eIF4-gamma/eIF5/eIF2-epsilon	378-455	2.3e-17
Psum.JK8.1r.1Ag003050.1	667	PF03081	Exo70 exocyst complex subunit C-terminal	275-629	2.3e-91
Psum.JK8.1r.1Ag003060.1	346	PF00481	Protein phosphatase 2C	101-315	3.8e-63
Psum.JK8.1r.1Ag003070.1	238	PF02183	Homeobox associated leucine zipper	178-210	0.00019
Psum.JK8.1r.1Ag003070.1	238	PF00046	Homeodomain	122-176	1.6e-12
Psum.JK8.1r.1Ag003090.1	620	PF00271	Helicase conserved C-terminal domain	417-521	1.2e-27
Psum.JK8.1r.1Ag003090.1	620	PF00270	DEAD/DEAH box helicase	199-378	1.8e-37
Psum.JK8.1r.1Ag003100.1	400	PF07839	Plant calmodulin-binding domain	301-379	0.012
Psum.JK8.1r.1Ag003110.1	358	PF07992	Pyridine nucleotide-disulphide oxidoreductase	9-284	5.6e-30
Psum.JK8.1r.1Ag003130.1	592	PF13639	Ring finger domain	542-584	3.4e-09
Psum.JK8.1r.1Ag003140.1	615	PF13426	PAS domain	48-154	1.1e-11
Psum.JK8.1r.1Ag003140.1	615	PF13418	Galactose oxidase, central domain	299-348	3.1e-05
Psum.JK8.1r.1Ag003140.1	615	PF13418	Galactose oxidase, central domain	402-439	0.083
Psum.JK8.1r.1Ag003140.1	615	PF13418	Galactose oxidase, central domain	350-399	7.1e-05
Psum.JK8.1r.1Ag003140.1	615	PF07646	Kelch motif	523-570	0.011
Psum.JK8.1r.1Ag003140.1	615	PF12937	F-box-like	211-249	1e-06
Psum.JK8.1r.1Ag003150.1	321	PF07800	Protein of unknown function (DUF1644)	29-188	5.9e-59
Psum.JK8.1r.1Ag003170.1	521	PF00759	Glycosyl hydrolase family 9	30-496	1.9e-151
Psum.JK8.1r.1Ag003180.1	823	PF00069	Protein kinase domain	504-762	2e-33
Psum.JK8.1r.1Ag003180.1	823	PF00582	Universal stress protein family	46-185	1.8e-06
Psum.JK8.1r.1Ag003190.1	743	PF07227	PHD - plant homeodomain finger protein	143-259	2.2e-26
Psum.JK8.1r.1Ag003210.1	256	PF14372	hAT-like transposase, RNase-H fold	1-81	0.01
Psum.JK8.1r.1Ag003210.1	256	PF05699	hAT family C-terminal dimerisation region	133-215	4.7e-24
Psum.JK8.1r.1Ag003220.1	316	PF20241	Domain of unknown function (DUF6598)	79-307	2.4e-45
Psum.JK8.1r.1Ag003230.1	153	PF00240	Ubiquitin family	3-74	4.2e-29
Psum.JK8.1r.1Ag003230.1	153	PF00240	Ubiquitin family	79-150	4.2e-29
Psum.JK8.1r.1Ag003240.1	240	PF00240	Ubiquitin family	171-240	5.8e-28
Psum.JK8.1r.1Ag003240.1	240	PF00240	Ubiquitin family	95-166	1.1e-28
Psum.JK8.1r.1Ag003250.1	272	PF10173	Mitochondrial K+-H+ exchange-related	4-194	5.2e-35
Psum.JK8.1r.1Ag003260.1	1951	PF04997	RNA polymerase Rpb1, domain 1	43-284	6.7e-11
Psum.JK8.1r.1Ag003260.1	1951	PF04983	RNA polymerase Rpb1, domain 3	484-626	1.1e-10
Psum.JK8.1r.1Ag003260.1	1951	PF11523	Protein of unknown function (DUF3223)	1789-1859	1.4e-20
Psum.JK8.1r.1Ag003260.1	1951	PF00623	RNA polymerase Rpb1, domain 2	327-481	1.3e-33
Psum.JK8.1r.1Ag003260.1	1951	PF04998	RNA polymerase Rpb1, domain 5	755-1182	1.9e-09
Psum.JK8.1r.1Ag003280.1	681	PF04784	Protein of unknown function, DUF547	447-580	1.4e-34
Psum.JK8.1r.1Ag003280.1	681	PF14389	Leucine-zipper of ternary complex factor MIP1	89-170	1.9e-18
Psum.JK8.1r.1Ag003290.1	1050	PF00560	Leucine Rich Repeat	575-596	1400
Psum.JK8.1r.1Ag003290.1	1050	PF00560	Leucine Rich Repeat	552-572	5000
Psum.JK8.1r.1Ag003290.1	1050	PF00560	Leucine Rich Repeat	207-226	3000
Psum.JK8.1r.1Ag003290.1	1050	PF00560	Leucine Rich Repeat	598-620	11
Psum.JK8.1r.1Ag003290.1	1050	PF00560	Leucine Rich Repeat	179-199	440
Psum.JK8.1r.1Ag003290.1	1050	PF00560	Leucine Rich Repeat	349-371	99
Psum.JK8.1r.1Ag003290.1	1050	PF08263	Leucine rich repeat N-terminal domain	39-76	0.00034
Psum.JK8.1r.1Ag003290.1	1050	PF00069	Protein kinase domain	765-1032	1.3e-37
Psum.JK8.1r.1Ag003290.1	1050	PF13855	Leucine rich repeat	275-335	0.0076
Psum.JK8.1r.1Ag003290.1	1050	PF13855	Leucine rich repeat	449-507	0.0012
Psum.JK8.1r.1Ag003300.1	1057	PF13855	Leucine rich repeat	560-615	0.0059
Psum.JK8.1r.1Ag003300.1	1057	PF13855	Leucine rich repeat	335-386	0.0044
Psum.JK8.1r.1Ag003300.1	1057	PF08263	Leucine rich repeat N-terminal domain	39-76	2.4e-05
Psum.JK8.1r.1Ag003300.1	1057	PF00069	Protein kinase domain	769-1036	5.2e-38
Psum.JK8.1r.1Ag003300.1	1057	PF00560	Leucine Rich Repeat	499-519	640
Psum.JK8.1r.1Ag003300.1	1057	PF00560	Leucine Rich Repeat	303-324	1900
Psum.JK8.1r.1Ag003300.1	1057	PF00560	Leucine Rich Repeat	475-497	5000
Psum.JK8.1r.1Ag003300.1	1057	PF00560	Leucine Rich Repeat	451-473	9.5
Psum.JK8.1r.1Ag003300.1	1057	PF00560	Leucine Rich Repeat	180-201	2000
Psum.JK8.1r.1Ag003300.1	1057	PF00560	Leucine Rich Repeat	278-300	85
Psum.JK8.1r.1Ag003310.1	1055	PF00560	Leucine Rich Repeat	180-201	690
Psum.JK8.1r.1Ag003310.1	1055	PF00560	Leucine Rich Repeat	558-576	2600
Psum.JK8.1r.1Ag003310.1	1055	PF00560	Leucine Rich Repeat	604-626	1300
Psum.JK8.1r.1Ag003310.1	1055	PF00560	Leucine Rich Repeat	500-519	1300
Psum.JK8.1r.1Ag003310.1	1055	PF00560	Leucine Rich Repeat	106-124	4200
Psum.JK8.1r.1Ag003310.1	1055	PF00560	Leucine Rich Repeat	475-497	200
Psum.JK8.1r.1Ag003310.1	1055	PF00560	Leucine Rich Repeat	208-227	210
Psum.JK8.1r.1Ag003310.1	1055	PF00560	Leucine Rich Repeat	279-300	990
Psum.JK8.1r.1Ag003310.1	1055	PF00560	Leucine Rich Repeat	451-473	150
Psum.JK8.1r.1Ag003310.1	1055	PF00560	Leucine Rich Repeat	303-324	140
Psum.JK8.1r.1Ag003310.1	1055	PF00560	Leucine Rich Repeat	581-602	1300
Psum.JK8.1r.1Ag003310.1	1055	PF00069	Protein kinase domain	772-1038	4.4e-35
Psum.JK8.1r.1Ag003310.1	1055	PF08263	Leucine rich repeat N-terminal domain	40-77	1.4e-05
Psum.JK8.1r.1Ag003310.1	1055	PF13855	Leucine rich repeat	325-386	6.3e-05
Psum.JK8.1r.1Ag003340.1	998	PF08263	Leucine rich repeat N-terminal domain	41-77	2.3e-05
Psum.JK8.1r.1Ag003340.1	998	PF13855	Leucine rich repeat	325-385	0.002
Psum.JK8.1r.1Ag003340.1	998	PF13855	Leucine rich repeat	507-564	0.0062
Psum.JK8.1r.1Ag003340.1	998	PF00069	Protein kinase domain	720-986	3.3e-37
Psum.JK8.1r.1Ag003340.1	998	PF00560	Leucine Rich Repeat	279-300	27
Psum.JK8.1r.1Ag003340.1	998	PF00560	Leucine Rich Repeat	302-324	150
Psum.JK8.1r.1Ag003340.1	998	PF00560	Leucine Rich Repeat	180-201	660
Psum.JK8.1r.1Ag003350.1	1057	PF00069	Protein kinase domain	770-1035	2.7e-35
Psum.JK8.1r.1Ag003350.1	1057	PF00560	Leucine Rich Repeat	105-123	120
Psum.JK8.1r.1Ag003350.1	1057	PF00560	Leucine Rich Repeat	499-518	370
Psum.JK8.1r.1Ag003350.1	1057	PF00560	Leucine Rich Repeat	603-625	41
Psum.JK8.1r.1Ag003350.1	1057	PF00560	Leucine Rich Repeat	179-200	390
Psum.JK8.1r.1Ag003350.1	1057	PF08263	Leucine rich repeat N-terminal domain	41-76	0.014
Psum.JK8.1r.1Ag003350.1	1057	PF13855	Leucine rich repeat	324-385	0.0017
Psum.JK8.1r.1Ag003350.1	1057	PF13855	Leucine rich repeat	423-485	0.0076
Psum.JK8.1r.1Ag003350.1	1057	PF13855	Leucine rich repeat	252-311	0.0081
Psum.JK8.1r.1Ag003380.1	492	PF03078	ATHILA ORF-1 family	75-224	0.0065
Psum.JK8.1r.1Ag003400.1	693	PF13650	Aspartyl protease	473-564	0.014
Psum.JK8.1r.1Ag003400.1	693	PF03732	Retrotransposon gag protein	79-173	2.1e-19
Psum.JK8.1r.1Ag003420.1	714	PF00560	Leucine Rich Repeat	598-620	12
Psum.JK8.1r.1Ag003420.1	714	PF00560	Leucine Rich Repeat	575-596	83
Psum.JK8.1r.1Ag003420.1	714	PF00560	Leucine Rich Repeat	179-199	280
Psum.JK8.1r.1Ag003420.1	714	PF00560	Leucine Rich Repeat	553-572	930
Psum.JK8.1r.1Ag003420.1	714	PF00560	Leucine Rich Repeat	349-371	62
Psum.JK8.1r.1Ag003420.1	714	PF08263	Leucine rich repeat N-terminal domain	39-76	0.00022
Psum.JK8.1r.1Ag003420.1	714	PF13855	Leucine rich repeat	450-508	0.00017
Psum.JK8.1r.1Ag003420.1	714	PF13855	Leucine rich repeat	275-335	0.0036
Psum.JK8.1r.1Ag003430.1	576	PF08263	Leucine rich repeat N-terminal domain	41-78	2.5e-05
Psum.JK8.1r.1Ag003430.1	576	PF00560	Leucine Rich Repeat	208-227	450
Psum.JK8.1r.1Ag003430.1	576	PF00560	Leucine Rich Repeat	437-458	64
Psum.JK8.1r.1Ag003430.1	576	PF00560	Leucine Rich Repeat	276-298	260
Psum.JK8.1r.1Ag003430.1	576	PF00560	Leucine Rich Repeat	415-434	720
Psum.JK8.1r.1Ag003430.1	576	PF00560	Leucine Rich Repeat	360-379	65
Psum.JK8.1r.1Ag003430.1	576	PF00560	Leucine Rich Repeat	300-322	190
Psum.JK8.1r.1Ag003430.1	576	PF00560	Leucine Rich Repeat	180-200	280
Psum.JK8.1r.1Ag003430.1	576	PF00560	Leucine Rich Repeat	460-482	2.7
Psum.JK8.1r.1Ag003430.1	576	PF00560	Leucine Rich Repeat	106-125	670
Psum.JK8.1r.1Ag003440.1	670	PF12799	Leucine Rich repeats (2 copies)	252-291	0.0023
Psum.JK8.1r.1Ag003440.1	670	PF08263	Leucine rich repeat N-terminal domain	41-78	2e-05
Psum.JK8.1r.1Ag003440.1	670	PF00560	Leucine Rich Repeat	449-471	370
Psum.JK8.1r.1Ag003440.1	670	PF00560	Leucine Rich Repeat	300-322	100
Psum.JK8.1r.1Ag003440.1	670	PF00560	Leucine Rich Repeat	498-516	3100
Psum.JK8.1r.1Ag003440.1	670	PF00560	Leucine Rich Repeat	107-125	2500
Psum.JK8.1r.1Ag003440.1	670	PF00560	Leucine Rich Repeat	207-227	130
Psum.JK8.1r.1Ag003440.1	670	PF00560	Leucine Rich Repeat	230-251	1600
Psum.JK8.1r.1Ag003440.1	670	PF00560	Leucine Rich Repeat	156-175	1900
Psum.JK8.1r.1Ag003440.1	670	PF00560	Leucine Rich Repeat	473-495	460
Psum.JK8.1r.1Ag003440.1	670	PF00560	Leucine Rich Repeat	349-371	370
Psum.JK8.1r.1Ag003450.1	268	PF00560	Leucine Rich Repeat	114-131	1300
Psum.JK8.1r.1Ag003450.1	268	PF00560	Leucine Rich Repeat	136-154	560
Psum.JK8.1r.1Ag003450.1	268	PF00560	Leucine Rich Repeat	192-210	250
Psum.JK8.1r.1Ag003450.1	268	PF00560	Leucine Rich Repeat	215-236	500
Psum.JK8.1r.1Ag003470.1	1963	PF03108	MuDR family transposase	842-897	0.0005
Psum.JK8.1r.1Ag003470.1	1963	PF10551	MULE transposase domain	1039-1117	8.6e-11
Psum.JK8.1r.1Ag003470.1	1963	PF10536	Plant mobile domain	1355-1741	4.4e-45
Psum.JK8.1r.1Ag003470.1	1963	PF00560	Leucine Rich Repeat	583-604	64
Psum.JK8.1r.1Ag003470.1	1963	PF00560	Leucine Rich Repeat	501-520	750
Psum.JK8.1r.1Ag003470.1	1963	PF00560	Leucine Rich Repeat	303-325	2800
Psum.JK8.1r.1Ag003470.1	1963	PF00560	Leucine Rich Repeat	352-374	2100
Psum.JK8.1r.1Ag003470.1	1963	PF00560	Leucine Rich Repeat	231-251	4600
Psum.JK8.1r.1Ag003470.1	1963	PF00560	Leucine Rich Repeat	560-580	450
Psum.JK8.1r.1Ag003470.1	1963	PF00560	Leucine Rich Repeat	606-626	44
Psum.JK8.1r.1Ag003470.1	1963	PF00560	Leucine Rich Repeat	279-301	440
Psum.JK8.1r.1Ag003470.1	1963	PF00560	Leucine Rich Repeat	181-202	800
Psum.JK8.1r.1Ag003470.1	1963	PF00560	Leucine Rich Repeat	476-498	610
Psum.JK8.1r.1Ag003470.1	1963	PF08263	Leucine rich repeat N-terminal domain	41-78	5.6e-06
Psum.JK8.1r.1Ag003480.1	674	PF00560	Leucine Rich Repeat	284-306	350
Psum.JK8.1r.1Ag003480.1	674	PF00560	Leucine Rich Repeat	433-455	620
Psum.JK8.1r.1Ag003480.1	674	PF00560	Leucine Rich Repeat	164-184	370
Psum.JK8.1r.1Ag003480.1	674	PF00560	Leucine Rich Repeat	260-282	140
Psum.JK8.1r.1Ag003480.1	674	PF00560	Leucine Rich Repeat	192-211	380
Psum.JK8.1r.1Ag003480.1	674	PF00560	Leucine Rich Repeat	90-108	2600
Psum.JK8.1r.1Ag003480.1	674	PF00560	Leucine Rich Repeat	214-234	1100
Psum.JK8.1r.1Ag003480.1	674	PF00560	Leucine Rich Repeat	458-479	2100
Psum.JK8.1r.1Ag003480.1	674	PF08263	Leucine rich repeat N-terminal domain	24-61	7.5e-06
Psum.JK8.1r.1Ag003480.1	674	PF13855	Leucine rich repeat	512-569	4e-07
Psum.JK8.1r.1Ag003500.1	907	PF13960	Domain of unknown function (DUF4218)	514-614	3.5e-24
Psum.JK8.1r.1Ag003500.1	907	PF13952	Domain of unknown function (DUF4216)	773-841	1.1e-05
Psum.JK8.1r.1Ag003500.1	907	PF02992	Transposase family tnp2	177-309	1.1e-28
Psum.JK8.1r.1Ag003500.1	907	PF02992	Transposase family tnp2	123-176	3.7e-15
Psum.JK8.1r.1Ag003510.1	235	PF03087	Protein BPS1	42-232	2.9e-23
Psum.JK8.1r.1Ag003520.1	241	PF03087	Protein BPS1	46-237	6.2e-33
Psum.JK8.1r.1Ag003530.1	239	PF03087	Protein BPS1	45-235	8.5e-25
Psum.JK8.1r.1Ag003540.1	237	PF03087	Protein BPS1	45-233	1.3e-26
Psum.JK8.1r.1Ag003560.1	209	PF03087	Protein BPS1	17-205	5.2e-26
Psum.JK8.1r.1Ag003570.1	640	PF00560	Leucine Rich Repeat	189-208	3600
Psum.JK8.1r.1Ag003570.1	640	PF00560	Leucine Rich Repeat	78-94	670
Psum.JK8.1r.1Ag003570.1	640	PF00560	Leucine Rich Repeat	464-484	1200
Psum.JK8.1r.1Ag003570.1	640	PF00560	Leucine Rich Repeat	283-305	120
Psum.JK8.1r.1Ag003570.1	640	PF00560	Leucine Rich Repeat	510-532	63
Psum.JK8.1r.1Ag003570.1	640	PF00560	Leucine Rich Repeat	136-153	2800
Psum.JK8.1r.1Ag003570.1	640	PF00560	Leucine Rich Repeat	160-180	1500
Psum.JK8.1r.1Ag003570.1	640	PF00560	Leucine Rich Repeat	332-351	110
Psum.JK8.1r.1Ag003570.1	640	PF00560	Leucine Rich Repeat	260-281	230
Psum.JK8.1r.1Ag003570.1	640	PF00560	Leucine Rich Repeat	487-508	87
Psum.JK8.1r.1Ag003580.1	209	PF03087	Protein BPS1	17-174	3.6e-21
Psum.JK8.1r.1Ag003590.1	237	PF03087	Protein BPS1	45-233	1.7e-24
Psum.JK8.1r.1Ag003600.1	237	PF03087	Protein BPS1	45-201	1e-19
Psum.JK8.1r.1Ag003620.1	877	PF08263	Leucine rich repeat N-terminal domain	23-59	0.0049
Psum.JK8.1r.1Ag003620.1	877	PF03087	Protein BPS1	685-873	2.2e-26
Psum.JK8.1r.1Ag003620.1	877	PF13855	Leucine rich repeat	471-504	0.0055
Psum.JK8.1r.1Ag003620.1	877	PF00560	Leucine Rich Repeat	517-539	7
Psum.JK8.1r.1Ag003620.1	877	PF00560	Leucine Rich Repeat	335-357	670
Psum.JK8.1r.1Ag003620.1	877	PF00560	Leucine Rich Repeat	287-308	3200
Psum.JK8.1r.1Ag003620.1	877	PF00560	Leucine Rich Repeat	192-211	2000
Psum.JK8.1r.1Ag003620.1	877	PF00560	Leucine Rich Repeat	89-108	2200
Psum.JK8.1r.1Ag003620.1	877	PF00560	Leucine Rich Repeat	262-284	91
Psum.JK8.1r.1Ag003640.1	706	PF08263	Leucine rich repeat N-terminal domain	24-62	2.4e-06
Psum.JK8.1r.1Ag003640.1	706	PF13855	Leucine rich repeat	439-498	2.3e-05
Psum.JK8.1r.1Ag003640.1	706	PF00560	Leucine Rich Repeat	592-614	23
Psum.JK8.1r.1Ag003640.1	706	PF00560	Leucine Rich Repeat	569-590	1700
Psum.JK8.1r.1Ag003640.1	706	PF00560	Leucine Rich Repeat	90-109	37
Psum.JK8.1r.1Ag003640.1	706	PF00560	Leucine Rich Repeat	547-566	760
Psum.JK8.1r.1Ag003640.1	706	PF00560	Leucine Rich Repeat	143-161	2600
Psum.JK8.1r.1Ag003640.1	706	PF00560	Leucine Rich Repeat	339-361	93
Psum.JK8.1r.1Ag003640.1	706	PF00560	Leucine Rich Repeat	266-288	510
Psum.JK8.1r.1Ag003640.1	706	PF00560	Leucine Rich Repeat	290-312	380
Psum.JK8.1r.1Ag003640.1	706	PF00560	Leucine Rich Repeat	168-188	130
Psum.JK8.1r.1Ag003640.1	706	PF00560	Leucine Rich Repeat	196-215	690
Psum.JK8.1r.1Ag003650.1	253	PF00240	Ubiquitin family	165-190	0.023
Psum.JK8.1r.1Ag003650.1	253	PF00240	Ubiquitin family	195-253	9e-22
Psum.JK8.1r.1Ag003650.1	253	PF00240	Ubiquitin family	1-71	8.2e-28
Psum.JK8.1r.1Ag003650.1	253	PF00240	Ubiquitin family	76-147	6.6e-28
Psum.JK8.1r.1Ag003660.1	716	PF00560	Leucine Rich Repeat	449-471	47
Psum.JK8.1r.1Ag003660.1	716	PF00560	Leucine Rich Repeat	473-495	500
Psum.JK8.1r.1Ag003660.1	716	PF00560	Leucine Rich Repeat	349-371	560
Psum.JK8.1r.1Ag003660.1	716	PF00560	Leucine Rich Repeat	578-600	1500
Psum.JK8.1r.1Ag003660.1	716	PF00560	Leucine Rich Repeat	300-322	370
Psum.JK8.1r.1Ag003660.1	716	PF00560	Leucine Rich Repeat	602-624	4.8
Psum.JK8.1r.1Ag003660.1	716	PF00560	Leucine Rich Repeat	276-298	530
Psum.JK8.1r.1Ag003660.1	716	PF00560	Leucine Rich Repeat	206-225	840
Psum.JK8.1r.1Ag003660.1	716	PF08263	Leucine rich repeat N-terminal domain	30-71	0.0001
Psum.JK8.1r.1Ag003670.1	131	PF00581	Rhodanese-like domain	20-120	8.3e-12
Psum.JK8.1r.1Ag003680.1	669	PF00009	Elongation factor Tu GTP binding domain	73-251	3.5e-54
Psum.JK8.1r.1Ag003680.1	669	PF03144	Elongation factor Tu domain 2	274-344	7.7e-09
Psum.JK8.1r.1Ag003680.1	669	PF00679	Elongation factor G C-terminus	468-554	4.3e-19
Psum.JK8.1r.1Ag003680.1	669	PF06421	GTP-binding protein LepA C-terminus	557-663	1.8e-45
Psum.JK8.1r.1Ag003690.1	382	PF07200	Modifier of rudimentary (Mod(r)) protein	228-371	5.6e-36
Psum.JK8.1r.1Ag003710.1	1406	PF07727	Reverse transcriptase (RNA-dependent DNA polymerase)	1103-1165	1.9e-06
Psum.JK8.1r.1Ag003710.1	1406	PF07727	Reverse transcriptase (RNA-dependent DNA polymerase)	1008-1102	7.2e-27
Psum.JK8.1r.1Ag003710.1	1406	PF00665	Integrase core domain	718-815	1.8e-13
Psum.JK8.1r.1Ag003710.1	1406	PF13976	GAG-pre-integrase domain	635-704	7.4e-15
Psum.JK8.1r.1Ag003710.1	1406	PF14223	gag-polypeptide of LTR copia-type	32-120	1.8e-11
Psum.JK8.1r.1Ag003720.1	971	PF07727	Reverse transcriptase (RNA-dependent DNA polymerase)	488-730	1e-71
Psum.JK8.1r.1Ag003720.1	971	PF14223	gag-polypeptide of LTR copia-type	23-159	3.8e-12
Psum.JK8.1r.1Ag003730.1	371	PF04059	RNA recognition motif 2	203-308	1.7e-17
Psum.JK8.1r.1Ag003740.1	1002	PF13855	Leucine rich repeat	331-382	0.0012
Psum.JK8.1r.1Ag003740.1	1002	PF13855	Leucine rich repeat	538-597	2.4e-06
Psum.JK8.1r.1Ag003740.1	1002	PF00069	Protein kinase domain	707-925	1.3e-34
Psum.JK8.1r.1Ag003740.1	1002	PF00560	Leucine Rich Repeat	444-465	4400
Psum.JK8.1r.1Ag003740.1	1002	PF00560	Leucine Rich Repeat	492-512	2400
Psum.JK8.1r.1Ag003740.1	1002	PF00560	Leucine Rich Repeat	396-415	720
Psum.JK8.1r.1Ag003740.1	1002	PF00560	Leucine Rich Repeat	299-321	140
Psum.JK8.1r.1Ag003740.1	1002	PF00560	Leucine Rich Repeat	276-297	330
Psum.JK8.1r.1Ag003750.1	196	PF00847	AP2 domain	19-68	3.1e-09
Psum.JK8.1r.1Ag003760.1	598	PF00350	Dynamin family	253-413	8.7e-10
Psum.JK8.1r.1Ag003760.1	598	PF16880	N-terminal EH-domain containing protein	216-248	3.8e-10
Psum.JK8.1r.1Ag003760.1	598	PF18150	Domain of unknown function (DUF5600)	488-589	3.6e-35
Psum.JK8.1r.1Ag003760.1	598	PF12763	Cytoskeletal-regulatory complex EF hand	71-132	0.022
Psum.JK8.1r.1Ag003770.1	560	PF00118	TCP-1/cpn60 chaperonin family	35-526	1.3e-158
Psum.JK8.1r.1Ag003780.1	176	PF13639	Ring finger domain	72-114	1.8e-10
Psum.JK8.1r.1Ag003800.1	179	PF13639	Ring finger domain	72-114	3.4e-11
Psum.JK8.1r.1Ag003810.1	162	PF13639	Ring finger domain	72-114	7.9e-11
Psum.JK8.1r.1Ag003820.1	346	PF01380	SIS domain	62-190	3.4e-09
Psum.JK8.1r.1Ag003820.1	346	PF00571	CBS domain	221-277	0.01
Psum.JK8.1r.1Ag003820.1	346	PF00571	CBS domain	289-344	1.8e-05
Psum.JK8.1r.1Ag003830.1	229	PF08536	Whirly transcription factor	54-188	1.9e-55
Psum.JK8.1r.1Ag003840.1	325	PF21729	IRX15/IRX15L/GXM	117-303	1.2e-75
Psum.JK8.1r.1Ag003860.1	572	PF10250	GDP-fucose protein O-fucosyltransferase	176-507	9.2e-96
Psum.JK8.1r.1Ag003870.1	424	PF00571	CBS domain	361-408	0.022
Psum.JK8.1r.1Ag003880.1	501	PF08387	FBD	393-429	0.29
Psum.JK8.1r.1Ag003880.1	501	PF00646	F-box domain	26-64	3.2e-05
Psum.JK8.1r.1Ag003910.1	1038	PF08284	Retroviral aspartyl protease	281-409	8e-26
Psum.JK8.1r.1Ag003910.1	1038	PF00078	Reverse transcriptase (RNA-dependent DNA polymerase)	519-679	1.6e-31
Psum.JK8.1r.1Ag003910.1	1038	PF03732	Retrotransposon gag protein	37-132	9.8e-14
Psum.JK8.1r.1Ag003910.1	1038	PF17917	RNase H-like domain found in reverse transcriptase	767-866	1.8e-32
Psum.JK8.1r.1Ag003910.1	1038	PF00098	Zinc knuckle	240-256	0.48
Psum.JK8.1r.1Ag003910.1	1038	PF17921	Integrase zinc binding domain	978-1023	1.1e-07
Psum.JK8.1r.1Ag003930.1	692	PF03398	Regulator of Vps4 activity in the MVB pathway	15-170	1.3e-42
Psum.JK8.1r.1Ag003950.1	140	PF00280	Potato inhibitor I family	70-140	8.1e-19
Psum.JK8.1r.1Ag003960.1	67	PF09072	Translation machinery associated TMA7	5-67	1e-18
Psum.JK8.1r.1Ag003970.1	307	PF02630	SCO1/SenC	148-282	4.2e-50
Psum.JK8.1r.1Ag003980.1	1379	PF08148	DSHCT (NUC185) domain	1201-1371	7.3e-55
Psum.JK8.1r.1Ag003980.1	1379	PF21408	Exosome RNA helicase MTR4-like, stalk	875-939	1.3e-07
Psum.JK8.1r.1Ag003980.1	1379	PF17911	Ski2 N-terminal region	147-219	0.0011
Psum.JK8.1r.1Ag003980.1	1379	PF00271	Helicase conserved C-terminal domain	743-820	0.0097
Psum.JK8.1r.1Ag003980.1	1379	PF13234	Mtr4-like, beta-barrel domain	942-1175	1.9e-23
Psum.JK8.1r.1Ag003980.1	1379	PF00270	DEAD/DEAH box helicase	386-534	1.7e-20
Psum.JK8.1r.1Ag004000.1	498	PF08387	FBD	409-438	0.0025
Psum.JK8.1r.1Ag004000.1	498	PF00646	F-box domain	28-63	0.12
Psum.JK8.1r.1Ag004010.1	158	PF04969	CS domain	21-93	6.6e-16
Psum.JK8.1r.1Ag004020.1	521	PF00083	Sugar (and other) transporter	28-490	5e-113
Psum.JK8.1r.1Ag004040.1	87	PF12609	Wound-induced protein	15-86	7.1e-17
Psum.JK8.1r.1Ag004050.1	464	PF00069	Protein kinase domain	12-265	2.9e-71
Psum.JK8.1r.1Ag004050.1	464	PF03822	NAF domain	315-371	3.2e-17
Psum.JK8.1r.1Ag004070.1	795	PF02181	Formin Homology 2 Domain	342-743	9.5e-82
Psum.JK8.1r.1Ag004080.1	440	PF00642	Zinc finger C-x8-C-x5-C-x3-H type (and similar)	33-57	0.44
Psum.JK8.1r.1Ag004120.1	136	PF08263	Leucine rich repeat N-terminal domain	23-60	6.3e-05
Psum.JK8.1r.1Ag004130.1	344	PF00141	Peroxidase	50-300	3.2e-80
Psum.JK8.1r.1Ag004140.1	252	PF00240	Ubiquitin family	79-150	1.3e-28
Psum.JK8.1r.1Ag004140.1	252	PF00240	Ubiquitin family	3-74	1.2e-28
Psum.JK8.1r.1Ag004140.1	252	PF00240	Ubiquitin family	155-226	1.3e-28
Psum.JK8.1r.1Ag004160.1	292	PF02298	Plastocyanin-like domain	43-118	1.7e-16
Psum.JK8.1r.1Ag004170.1	201	PF02298	Plastocyanin-like domain	41-116	9.1e-17
Psum.JK8.1r.1Ag004180.1	150	PF00411	Ribosomal protein S11	28-146	2.2e-43
Psum.JK8.1r.1Ag004210.1	3221	PF20426	Neurobeachin beta propeller domain	2864-3208	1.8e-187
Psum.JK8.1r.1Ag004210.1	3221	PF15787	Neurobeachin/BDCP, DUF4704 alpha solenoid region	1319-1824	2.7e-137
Psum.JK8.1r.1Ag004210.1	3221	PF20425	Neurobeachin alpha solenoid region	650-1070	5.7e-194
Psum.JK8.1r.1Ag004210.1	3221	PF02138	Beige/BEACH domain	2563-2839	7.2e-120
Psum.JK8.1r.1Ag004210.1	3221	PF13385	Concanavalin A-like lectin/glucanases superfamily	1083-1252	5.1e-05
Psum.JK8.1r.1Ag004210.1	3221	PF16057	Domain of unknown function (DUF4800)	2188-2275	0.00076
Psum.JK8.1r.1Ag004210.1	3221	PF14844	PH domain associated with Beige/BEACH	2386-2522	1.6e-12
Psum.JK8.1r.1Ag004220.1	407	PF00249	Myb-like DNA-binding domain	31-78	3.3e-11
Psum.JK8.1r.1Ag004220.1	407	PF00249	Myb-like DNA-binding domain	84-127	8.8e-15
Psum.JK8.1r.1Ag004230.1	399	PF13334	Domain of unknown function (DUF4094)	12-104	1.2e-27
Psum.JK8.1r.1Ag004230.1	399	PF01762	Galactosyltransferase	144-341	1.1e-44
Psum.JK8.1r.1Ag004250.1	473	PF01535	PPR repeat	156-182	74
Psum.JK8.1r.1Ag004250.1	473	PF01535	PPR repeat	259-284	0.41
Psum.JK8.1r.1Ag004250.1	473	PF01535	PPR repeat	184-211	0.072
Psum.JK8.1r.1Ag004250.1	473	PF01535	PPR repeat	360-383	3100
Psum.JK8.1r.1Ag004250.1	473	PF13041	PPR repeat family	285-332	4.9e-06
Psum.JK8.1r.1Ag004250.1	473	PF20431	E motif	403-464	3.1e-06
Psum.JK8.1r.1Ag004260.1	208	PF02338	OTU-like cysteine protease	11-112	3e-05
Psum.JK8.1r.1Ag004270.1	907	PF06507	Auxin response factor	260-342	2.9e-30
Psum.JK8.1r.1Ag004270.1	907	PF02362	B3 DNA binding domain	134-235	5.8e-20
Psum.JK8.1r.1Ag004270.1	907	PF02309	AUX/IAA family	766-861	0.00087
Psum.JK8.1r.1Ag004280.1	399	PF07714	Protein tyrosine and serine/threonine kinase	48-245	3.2e-42
Psum.JK8.1r.1Ag004310.1	261	PF04852	ALOG domain	18-135	1.6e-61
Psum.JK8.1r.1Ag004320.1	383	PF03099	Biotin/lipoate A/B protein ligase family	131-258	7.2e-26
Psum.JK8.1r.1Ag004320.1	383	PF02237	Biotin protein ligase C terminal domain	320-373	0.19
Psum.JK8.1r.1Ag004330.1	307	PF00581	Rhodanese-like domain	9-128	4e-12
Psum.JK8.1r.1Ag004330.1	307	PF00581	Rhodanese-like domain	178-293	2.3e-08
Psum.JK8.1r.1Ag004340.1	807	PF01535	PPR repeat	658-683	3.8
Psum.JK8.1r.1Ag004340.1	807	PF01535	PPR repeat	290-314	1.7
Psum.JK8.1r.1Ag004340.1	807	PF01535	PPR repeat	181-203	130
Psum.JK8.1r.1Ag004340.1	807	PF01535	PPR repeat	77-105	29
Psum.JK8.1r.1Ag004340.1	807	PF20431	E motif	701-763	4.2e-11
Psum.JK8.1r.1Ag004340.1	807	PF13041	PPR repeat family	482-531	9.5e-07
Psum.JK8.1r.1Ag004340.1	807	PF13041	PPR repeat family	106-152	0.0013
Psum.JK8.1r.1Ag004340.1	807	PF13041	PPR repeat family	583-631	3.1e-08
Psum.JK8.1r.1Ag004340.1	807	PF13041	PPR repeat family	206-254	0.00063
Psum.JK8.1r.1Ag004340.1	807	PF13041	PPR repeat family	316-363	2.4e-09
Psum.JK8.1r.1Ag004340.1	807	PF13041	PPR repeat family	381-429	7.5e-08
Psum.JK8.1r.1Ag004350.1	651	PF04578	Protein of unknown function, DUF594	570-617	1e-13
Psum.JK8.1r.1Ag004350.1	651	PF13968	Domain of unknown function (DUF4220)	46-373	2.4e-76
Psum.JK8.1r.1Ag004360.1	225	PF00190	Cupin	68-215	1.3e-40
Psum.JK8.1r.1Ag004370.1	446	PF00091	Tubulin/FtsZ family, GTPase domain	3-211	4.1e-61
Psum.JK8.1r.1Ag004370.1	446	PF03953	Tubulin C-terminal domain	261-382	4.9e-37
Psum.JK8.1r.1Ag004380.1	446	PF03953	Tubulin C-terminal domain	261-382	4.9e-37
Psum.JK8.1r.1Ag004380.1	446	PF00091	Tubulin/FtsZ family, GTPase domain	3-211	4.1e-61
Psum.JK8.1r.1Ag004390.1	1041	PF17780	OCRE domain	582-631	2.3e-16
Psum.JK8.1r.1Ag004390.1	1041	PF00076	RNA recognition motif	446-512	2.7e-14
Psum.JK8.1r.1Ag004390.1	1041	PF00076	RNA recognition motif	285-344	2.8e-08
Psum.JK8.1r.1Ag004390.1	1041	PF01585	G-patch domain	966-1007	1.4e-09
Psum.JK8.1r.1Ag004400.1	115	PF02519	Auxin responsive protein	29-103	1.3e-15
Psum.JK8.1r.1Ag004410.1	1219	PF08623	TATA-binding protein interacting (TIP20)	1040-1203	5.4e-53
Psum.JK8.1r.1Ag004420.1	259	PF01730	UreF	69-216	1.6e-24
Psum.JK8.1r.1Ag004430.1	440	PF00903	Glyoxalase/Bleomycin resistance protein/Dioxygenase superfamily	214-338	0.088
Psum.JK8.1r.1Ag004460.1	442	PF10250	GDP-fucose protein O-fucosyltransferase	78-385	2.3e-17
Psum.JK8.1r.1Ag004470.1	227	PF02338	OTU-like cysteine protease	95-184	4.1e-08
Psum.JK8.1r.1Ag004480.1	207	PF00254	FKBP-type peptidyl-prolyl cis-trans isomerase	81-201	3.6e-17
Psum.JK8.1r.1Ag004490.1	356	PF01379	Porphobilinogen deaminase, dipyromethane cofactor binding domain	48-259	2e-77
Psum.JK8.1r.1Ag004490.1	356	PF03900	Porphobilinogen deaminase, C-terminal domain	272-344	9.7e-11
Psum.JK8.1r.1Ag004500.1	164	PF08615	Ribonuclease H2 non-catalytic subunit (Ylr154p-like)	30-144	1.6e-20
Psum.JK8.1r.1Ag004540.1	147	PF00828	Ribosomal proteins 50S-L15, 50S-L18e, 60S-L27A	28-144	4.2e-17
Psum.JK8.1r.1Ag004550.1	402	PF00162	Phosphoglycerate kinase	12-391	6.6e-165
Psum.JK8.1r.1Ag004560.1	359	PF00459	Inositol monophosphatase family	75-329	4.5e-65
Psum.JK8.1r.1Ag004570.1	696	PF12274	Protein of unknown function (DUF3615)	536-601	0.00054
Psum.JK8.1r.1Ag004570.1	696	PF20235	PIR2-like, helical domain	284-395	1.3e-29
Psum.JK8.1r.1Ag004570.1	696	PF20235	PIR2-like, helical domain	26-160	7.7e-31
Psum.JK8.1r.1Ag004580.1	158	PF01597	Glycine cleavage H-protein	35-154	5.4e-47
Psum.JK8.1r.1Ag004600.1	262	PF00319	SRF-type transcription factor (DNA-binding and dimerisation domain)	10-57	4.1e-22
Psum.JK8.1r.1Ag004600.1	262	PF01486	K-box region	81-169	6.9e-21
Psum.JK8.1r.1Ag004610.1	258	PF00125	Core histone H2A/H2B/H3/H4	66-166	3.8e-15
Psum.JK8.1r.1Ag004630.1	418	PF01464	Transglycosylase SLT domain	97-178	0.02
Psum.JK8.1r.1Ag004630.1	418	PF01464	Transglycosylase SLT domain	311-387	0.056
Psum.JK8.1r.1Ag004640.1	412	PF02800	Glyceraldehyde 3-phosphate dehydrogenase, C-terminal domain	231-388	1.5e-66
Psum.JK8.1r.1Ag004640.1	412	PF00044	Glyceraldehyde 3-phosphate dehydrogenase, NAD binding domain	78-178	1.9e-34
Psum.JK8.1r.1Ag004670.1	106	PF00304	Gamma-thionin family	40-86	1.4e-05
Psum.JK8.1r.1Ag004690.1	92	PF00304	Gamma-thionin family	28-71	2.1e-06
Psum.JK8.1r.1Ag004700.1	1002	PF00702	haloacid dehalogenase-like hydrolase	651-890	3.9e-26
Psum.JK8.1r.1Ag004700.1	1002	PF00122	E1-E2 ATPase	437-634	2.2e-46
Psum.JK8.1r.1Ag004700.1	1002	PF00403	Heavy-metal-associated domain	54-114	1.6e-09
Psum.JK8.1r.1Ag004700.1	1002	PF00403	Heavy-metal-associated domain	136-196	8e-13
Psum.JK8.1r.1Ag004710.1	252	PF04640	PLATZ transcription factor	59-130	2.6e-27
Psum.JK8.1r.1Ag004720.1	299	PF01774	UreD urease accessory protein	48-274	5.5e-51
Psum.JK8.1r.1Ag004730.1	477	PF00067	Cytochrome P450	100-475	2.7e-58
Psum.JK8.1r.1Ag004740.1	76	PF00067	Cytochrome P450	7-70	3.5e-11
Psum.JK8.1r.1Ag004750.1	240	PF05678	VQ motif	83-106	2.1e-06
Psum.JK8.1r.1Ag004760.1	318	PF01467	Cytidylyltransferase-like	56-185	1.9e-28
Psum.JK8.1r.1Ag004770.1	192	PF00702	haloacid dehalogenase-like hydrolase	6-142	2.5e-15
Psum.JK8.1r.1Ag004780.1	460	PF10672	S-adenosylmethionine-dependent methyltransferase	245-420	6.6e-16
Psum.JK8.1r.1Ag004780.1	460	PF17785	PUA-like domain	60-123	1.7e-06
Psum.JK8.1r.1Ag004790.1	348	PF03381	LEM3 (ligand-effect modulator 3) family / CDC50 family	68-332	1.3e-87
Psum.JK8.1r.1Ag004800.1	524	PF00171	Aldehyde dehydrogenase family	59-518	1.6e-168
Psum.JK8.1r.1Ag004810.1	354	PF14379	MYB-CC type transfactor, LHEQLE motif	134-178	6.6e-22
Psum.JK8.1r.1Ag004810.1	354	PF00249	Myb-like DNA-binding domain	38-88	0.00022
Psum.JK8.1r.1Ag004820.1	332	PF03110	SBP domain	61-134	2.4e-27
Psum.JK8.1r.1Ag004830.1	422	PF07714	Protein tyrosine and serine/threonine kinase	143-394	4.2e-64
Psum.JK8.1r.1Ag004840.1	387	PF13837	Myb/SANT-like DNA-binding domain	79-163	0.0032
Psum.JK8.1r.1Ag004850.1	658	PF08263	Leucine rich repeat N-terminal domain	37-81	0.0054
Psum.JK8.1r.1Ag004850.1	658	PF07714	Protein tyrosine and serine/threonine kinase	374-573	2.7e-22
Psum.JK8.1r.1Ag004850.1	658	PF00560	Leucine Rich Repeat	206-226	560
Psum.JK8.1r.1Ag004850.1	658	PF13855	Leucine rich repeat	111-170	4e-05
Psum.JK8.1r.1Ag004860.1	395	PF00806	Pumilio-family RNA binding repeat	279-312	0.078
Psum.JK8.1r.1Ag004860.1	395	PF00806	Pumilio-family RNA binding repeat	323-354	1400
Psum.JK8.1r.1Ag004860.1	395	PF00806	Pumilio-family RNA binding repeat	133-165	3.7e-05
Psum.JK8.1r.1Ag004860.1	395	PF00806	Pumilio-family RNA binding repeat	69-94	11
Psum.JK8.1r.1Ag004860.1	395	PF00806	Pumilio-family RNA binding repeat	174-195	0.13
Psum.JK8.1r.1Ag004860.1	395	PF00806	Pumilio-family RNA binding repeat	99-126	0.19
Psum.JK8.1r.1Ag004860.1	395	PF00806	Pumilio-family RNA binding repeat	245-273	0.026
Psum.JK8.1r.1Ag004860.1	395	PF00806	Pumilio-family RNA binding repeat	210-240	7e-06
Psum.JK8.1r.1Ag004870.1	212	PF04570	zinc-finger of the FCS-type, C2-C2	131-180	5.2e-17
Psum.JK8.1r.1Ag004880.1	442	PF02386	Cation transport protein	22-362	2.6e-24
Psum.JK8.1r.1Ag004890.1	308	PF00170	bZIP transcription factor	135-184	4.9e-11
Psum.JK8.1r.1Ag004900.1	631	PF04783	Protein of unknown function (DUF630)	1-58	6.3e-19
Psum.JK8.1r.1Ag004900.1	631	PF04782	Protein of unknown function (DUF632)	266-546	2.3e-54
Psum.JK8.1r.1Ag004910.1	621	PF16886	ATPsynthase alpha/beta subunit N-term extension	100-220	4e-37
Psum.JK8.1r.1Ag004910.1	621	PF22919	C-terminal domain of V and A type ATP synthase	464-550	2.2e-25
Psum.JK8.1r.1Ag004910.1	621	PF02874	ATP synthase alpha/beta family, beta-barrel domain	23-83	1e-11
Psum.JK8.1r.1Ag004910.1	621	PF00006	ATP synthase alpha/beta family, nucleotide-binding domain	230-456	5.6e-71
Psum.JK8.1r.1Ag004920.1	388	PF02485	Core-2/I-Branching enzyme	104-332	2.4e-78
Psum.JK8.1r.1Ag004930.1	573	PF07651	ANTH domain	28-306	1.8e-87
Psum.JK8.1r.1Ag004950.1	482	PF10253	Mitotic checkpoint regulator, MAD2B-interacting	239-482	0.0076
Psum.JK8.1r.1Ag004970.1	790	PF08263	Leucine rich repeat N-terminal domain	38-76	0.16
Psum.JK8.1r.1Ag004970.1	790	PF07714	Protein tyrosine and serine/threonine kinase	511-778	4.1e-29
Psum.JK8.1r.1Ag004970.1	790	PF00560	Leucine Rich Repeat	173-194	94
Psum.JK8.1r.1Ag004970.1	790	PF00560	Leucine Rich Repeat	125-146	1300
Psum.JK8.1r.1Ag004970.1	790	PF00560	Leucine Rich Repeat	102-121	210
Psum.JK8.1r.1Ag004980.1	103	PF05915	Transmembrane proteins 230/134	29-101	3e-11
Psum.JK8.1r.1Ag005000.1	1090	PF00689	Cation transporting ATPase, C-terminus	877-1054	1.2e-39
Psum.JK8.1r.1Ag005000.1	1090	PF00690	Cation transporter/ATPase, N-terminus	144-212	1.2e-07
Psum.JK8.1r.1Ag005000.1	1090	PF12515	Ca2+-ATPase N terminal autoinhibitory domain	38-80	6.2e-16
Psum.JK8.1r.1Ag005000.1	1090	PF00122	E1-E2 ATPase	263-465	3.1e-32
Psum.JK8.1r.1Ag005000.1	1090	PF00702	haloacid dehalogenase-like hydrolase	485-806	3.9e-13
Psum.JK8.1r.1Ag005010.1	356	PF00398	Ribosomal RNA adenine dimethylase	28-267	2.6e-63
Psum.JK8.1r.1Ag005020.1	455	PF07738	Sad1 / UNC-like C-terminal	309-446	4.2e-37
Psum.JK8.1r.1Ag005030.1	320	PF01263	Aldose 1-epimerase	24-297	2.4e-59
Psum.JK8.1r.1Ag005050.1	465	PF03110	SBP domain	217-290	3.3e-28
Psum.JK8.1r.1Ag005060.1	843	PF00097	Zinc finger, C3HC4 type (RING finger)	791-829	0.00011
Psum.JK8.1r.1Ag005080.1	196	PF04535	Casparian strip membrane protein domain	8-158	4e-26
Psum.JK8.1r.1Ag005090.1	574	PF02782	FGGY family of carbohydrate kinases, C-terminal domain	306-515	3.6e-51
Psum.JK8.1r.1Ag005090.1	574	PF00370	FGGY family of carbohydrate kinases, N-terminal domain	10-281	1.6e-18
Psum.JK8.1r.1Ag005100.1	250	PF06203	CCT motif	155-197	1.2e-14
Psum.JK8.1r.1Ag005120.1	69	PF00584	SecE/Sec61-gamma subunits of protein translocation complex	13-65	4.3e-11
Psum.JK8.1r.1Ag005130.1	647	PF08553	VID27 C-terminal WD40-like domain	275-591	6.4e-39
Psum.JK8.1r.1Ag005140.1	191	PF13639	Ring finger domain	140-183	7.5e-10
Psum.JK8.1r.1Ag005160.1	262	PF00646	F-box domain	79-112	0.14
Psum.JK8.1r.1Ag005180.1	626	PF12076	CER1-like, C-terminal domain	455-625	3.6e-65
Psum.JK8.1r.1Ag005180.1	626	PF04116	Fatty acid hydroxylase	131-271	2.8e-16
Psum.JK8.1r.1Ag005190.1	533	PF00069	Protein kinase domain	26-290	5.7e-57
Psum.JK8.1r.1Ag005200.1	248	PF13023	HD domain	80-236	5.2e-47
Psum.JK8.1r.1Ag005210.1	293	PF00627	UBA/TS-N domain	76-112	2.1e-08
Psum.JK8.1r.1Ag005210.1	293	PF00627	UBA/TS-N domain	249-285	1.7e-08
Psum.JK8.1r.1Ag005210.1	293	PF09280	XPC-binding domain	168-223	5e-19
Psum.JK8.1r.1Ag005220.1	399	PF01167	Tub family	144-393	8.4e-43
Psum.JK8.1r.1Ag005230.1	390	PF03006	Haemolysin-III related	74-369	5.9e-55
Psum.JK8.1r.1Ag005240.1	613	PF11443	Domain of unknown function (DUF2828)	18-590	4.1e-215
Psum.JK8.1r.1Ag005250.1	1134	PF10377	Autophagy-related protein 11	995-1128	8.1e-16
Psum.JK8.1r.1Ag005250.1	1134	PF04108	Autophagy protein ATG17-like domain	155-486	2.8e-21
Psum.JK8.1r.1Ag005260.1	946	PF04818	CID domain	439-567	0.00011
Psum.JK8.1r.1Ag005260.1	946	PF08312	cwf21 domain	804-848	3.4e-07
Psum.JK8.1r.1Ag005260.1	946	PF00076	RNA recognition motif	179-251	1e-07
Psum.JK8.1r.1Ag005260.1	946	PF01805	Surp module	325-376	1.9e-11
Psum.JK8.1r.1Ag005270.1	359	PF00481	Protein phosphatase 2C	23-104	2.2e-07
Psum.JK8.1r.1Ag005270.1	359	PF00481	Protein phosphatase 2C	140-313	2.5e-58
Psum.JK8.1r.1Ag005280.1	186	PF02575	YbaB/EbfC DNA-binding family	88-174	2.8e-11
Psum.JK8.1r.1Ag005290.1	450	PF00583	Acetyltransferase (GNAT) family	86-186	8.3e-09
Psum.JK8.1r.1Ag005310.1	259	PF01817	Chorismate mutase type II	134-250	3.8e-05
Psum.JK8.1r.1Ag005320.1	343	PF01370	NAD dependent epimerase/dehydratase family	5-243	3.6e-29
Psum.JK8.1r.1Ag005330.1	356	PF03106	WRKY DNA -binding domain	188-245	1e-21
Psum.JK8.1r.1Ag005350.1	311	PF03152	Ubiquitin fusion degradation protein UFD1	13-184	1.2e-77
Psum.JK8.1r.1Ag005370.1	988	PF00004	ATPase family associated with various cellular activities (AAA)	303-415	1.7e-08
Psum.JK8.1r.1Ag005370.1	988	PF10431	C-terminal, D2-small domain, of ClpB protein	875-955	1e-21
Psum.JK8.1r.1Ag005370.1	988	PF07724	AAA domain (Cdc48 subfamily)	699-868	9.5e-66
Psum.JK8.1r.1Ag005370.1	988	PF02861	Clp amino terminal domain, pathogenicity island component	116-167	1.6e-09
Psum.JK8.1r.1Ag005370.1	988	PF02861	Clp amino terminal domain, pathogenicity island component	193-244	4.2e-05
Psum.JK8.1r.1Ag005370.1	988	PF17871	AAA lid domain	442-543	2e-31
Psum.JK8.1r.1Ag005380.1	636	PF00072	Response regulator receiver domain	28-136	3.2e-20
Psum.JK8.1r.1Ag005380.1	636	PF00249	Myb-like DNA-binding domain	212-262	0.00043
Psum.JK8.1r.1Ag005390.1	345	PF00586	AIR synthase related protein, N-terminal domain	57-167	2.8e-14
Psum.JK8.1r.1Ag005390.1	345	PF02769	AIR synthase related protein, C-terminal domain	180-342	7.3e-32
Psum.JK8.1r.1Ag005410.1	204	PF00227	Proteasome subunit	7-188	6.1e-42
Psum.JK8.1r.1Ag005420.1	460	PF00069	Protein kinase domain	163-390	4.7e-44
Psum.JK8.1r.1Ag005440.1	300	PF03790	KNOX1 domain	42-79	4.6e-14
Psum.JK8.1r.1Ag005440.1	300	PF03789	ELK domain	204-225	0.0026
Psum.JK8.1r.1Ag005440.1	300	PF05920	Homeobox KN domain	244-283	1.4e-15
Psum.JK8.1r.1Ag005440.1	300	PF03791	KNOX2 domain	101-147	6.5e-11
Psum.JK8.1r.1Ag005460.1	486	PF02148	Zn-finger in ubiquitin-hydrolases and other protein	219-278	1.1e-20
Psum.JK8.1r.1Ag005460.1	486	PF13639	Ring finger domain	167-208	0.00011
Psum.JK8.1r.1Ag005460.1	486	PF07576	BRCA1-associated protein 2	58-155	5.4e-37
Psum.JK8.1r.1Ag005470.1	237	PF04640	PLATZ transcription factor	63-134	3e-24
Psum.JK8.1r.1Ag005500.1	640	PF01529	DHHC palmitoyltransferase	384-511	1.2e-28
Psum.JK8.1r.1Ag005500.1	640	PF12796	Ankyrin repeats (3 copies)	52-141	5.4e-11
Psum.JK8.1r.1Ag005500.1	640	PF12796	Ankyrin repeats (3 copies)	149-234	4.7e-11
Psum.JK8.1r.1Ag005510.1	768	PF03030	Inorganic H+ pyrophosphatase	74-753	3e-251
Psum.JK8.1r.1Ag005520.1	964	PF00862	Sucrose synthase	159-424	1.1e-08
Psum.JK8.1r.1Ag005520.1	964	PF05116	Sucrose-6F-phosphate phosphohydrolase	707-909	1.1e-07
Psum.JK8.1r.1Ag005520.1	964	PF00534	Glycosyl transferases group 1	460-633	3.7e-18
Psum.JK8.1r.1Ag005530.1	277	PF02845	CUE domain	47-86	0.0025
Psum.JK8.1r.1Ag005540.1	521	PF00067	Cytochrome P450	39-506	3.5e-97
Psum.JK8.1r.1Ag005550.1	463	PF00067	Cytochrome P450	12-444	2.9e-84
Psum.JK8.1r.1Ag005570.1	300	PF08387	FBD	253-298	2.1e-10
Psum.JK8.1r.1Ag005580.1	380	PF07714	Protein tyrosine and serine/threonine kinase	49-317	6.4e-40
Psum.JK8.1r.1Ag005600.1	448	PF14303	No apical meristem-associated C-terminal domain	273-442	6.2e-22
Psum.JK8.1r.1Ag005610.1	510	PF00067	Cytochrome P450	39-486	2.5e-92
Psum.JK8.1r.1Ag005620.1	515	PF00067	Cytochrome P450	43-494	1.3e-95
Psum.JK8.1r.1Ag005630.1	517	PF00067	Cytochrome P450	43-500	4.5e-96
Psum.JK8.1r.1Ag005640.1	281	PF04199	Putative cyclase	69-223	6.2e-16
Psum.JK8.1r.1Ag005650.1	172	PF04199	Putative cyclase	11-127	6.4e-16
Psum.JK8.1r.1Ag005660.1	411	PF03016	Exostosin family	87-364	1.8e-57
Psum.JK8.1r.1Ag005670.1	321	PF09335	VTT domain	170-270	5.9e-05
Psum.JK8.1r.1Ag005680.1	674	PF03009	Glycerophosphoryl diester phosphodiesterase family	281-568	1.1e-19
Psum.JK8.1r.1Ag005690.1	144	PF01894	Uncharacterised protein family UPF0047	22-140	7e-37
Psum.JK8.1r.1Ag005700.1	281	PF12263	Protein of unknown function (DUF3611)	91-263	4.7e-50
Psum.JK8.1r.1Ag005710.1	306	PF00249	Myb-like DNA-binding domain	11-57	9.1e-15
Psum.JK8.1r.1Ag005710.1	306	PF00249	Myb-like DNA-binding domain	63-106	7.3e-14
Psum.JK8.1r.1Ag005720.1	365	PF00107	Zinc-binding dehydrogenase	191-313	4.1e-20
Psum.JK8.1r.1Ag005720.1	365	PF08240	Alcohol dehydrogenase GroES-like domain	33-150	7.3e-23
Psum.JK8.1r.1Ag005730.1	493	PF00201	UDP-glucoronosyl and UDP-glucosyl transferase	292-436	2.9e-20
Psum.JK8.1r.1Ag005740.1	504	PF00201	UDP-glucoronosyl and UDP-glucosyl transferase	282-410	5.4e-19
Psum.JK8.1r.1Ag005750.1	261	PF18036	Ubiquitin-like domain	51-137	1.7e-24
Psum.JK8.1r.1Ag005770.1	139	PF01165	Ribosomal protein S21	50-104	1.2e-10
Psum.JK8.1r.1Ag005790.1	115	PF10280	Mediator complex protein	9-110	1.3e-15
Psum.JK8.1r.1Ag005810.1	366	PF00657	GDSL-like Lipase/Acylhydrolase	31-356	9.6e-27
Psum.JK8.1r.1Ag005820.1	364	PF00657	GDSL-like Lipase/Acylhydrolase	36-349	8.6e-26
Psum.JK8.1r.1Ag005830.1	406	PF05627	Cleavage site for pathogenic type III effector avirulence factor Avr	7-33	0.00052
Psum.JK8.1r.1Ag005830.1	406	PF05627	Cleavage site for pathogenic type III effector avirulence factor Avr	319-348	2e-05
Psum.JK8.1r.1Ag005840.1	202	PF00847	AP2 domain	15-65	7.4e-11
Psum.JK8.1r.1Ag005850.1	613	PF00005	ABC transporter	433-580	2.8e-28
Psum.JK8.1r.1Ag005860.1	514	PF00664	ABC transporter transmembrane region	1-189	6e-20
Psum.JK8.1r.1Ag005860.1	514	PF00005	ABC transporter	263-370	1.4e-09
Psum.JK8.1r.1Ag005880.1	542	PF00005	ABC transporter	448-532	1.3e-13
Psum.JK8.1r.1Ag005880.1	542	PF00664	ABC transporter transmembrane region	108-376	4.8e-47
Psum.JK8.1r.1Ag005900.1	200	PF00177	Ribosomal protein S7p/S5e	57-200	1.1e-37
Psum.JK8.1r.1Ag005910.1	1244	PF00664	ABC transporter transmembrane region	678-946	3e-46
Psum.JK8.1r.1Ag005910.1	1244	PF00664	ABC transporter transmembrane region	38-310	2.9e-39
Psum.JK8.1r.1Ag005910.1	1244	PF00005	ABC transporter	382-528	7.4e-30
Psum.JK8.1r.1Ag005910.1	1244	PF00005	ABC transporter	1018-1166	6.1e-30
Psum.JK8.1r.1Ag005920.1	720	PF13855	Leucine rich repeat	94-151	0.0068
Psum.JK8.1r.1Ag005920.1	720	PF07714	Protein tyrosine and serine/threonine kinase	414-684	6.8e-40
Psum.JK8.1r.1Ag005920.1	720	PF08263	Leucine rich repeat N-terminal domain	27-67	0.0079
Psum.JK8.1r.1Ag005920.1	720	PF00560	Leucine Rich Repeat	213-233	780
Psum.JK8.1r.1Ag005920.1	720	PF00560	Leucine Rich Repeat	164-186	400
Psum.JK8.1r.1Ag005930.1	543	PF05834	Lycopene cyclase protein	124-519	9.3e-138
Psum.JK8.1r.1Ag005940.1	410	PF12146	Serine aminopeptidase, S33	98-205	0.00034
Psum.JK8.1r.1Ag005950.1	128	PF10046	Biogenesis of lysosome-related organelles complex-1 subunit 2	24-118	8.4e-25
Psum.JK8.1r.1Ag005960.1	458	PF01490	Transmembrane amino acid transporter protein	42-427	1.4e-53
Psum.JK8.1r.1Ag005980.1	158	PF00170	bZIP transcription factor	68-114	1.9e-05
Psum.JK8.1r.1Ag005990.1	544	PF17958	EF-hand domain	221-310	1.4e-29
Psum.JK8.1r.1Ag005990.1	544	PF13833	EF-hand domain pair	405-427	120
Psum.JK8.1r.1Ag006030.1	2263	PF00628	PHD-finger	1401-1445	1e-07
Psum.JK8.1r.1Ag006030.1	2263	PF00439	Bromodomain	1286-1338	0.47
Psum.JK8.1r.1Ag006030.1	2263	PF15612	WSTF, HB1, Itc1p, MBD9 motif 1	1486-1522	2.2e-07
Psum.JK8.1r.1Ag006040.1	521	PF13632	Glycosyl transferase family group 2	177-371	5.9e-20
Psum.JK8.1r.1Ag006050.1	232	PF08534	Redoxin	68-228	6.8e-31
Psum.JK8.1r.1Ag006060.1	152	PF05699	hAT family C-terminal dimerisation region	41-123	6.9e-26
Psum.JK8.1r.1Ag006070.1	685	PF01476	LysM domain	199-242	0.0069
Psum.JK8.1r.1Ag006070.1	685	PF07714	Protein tyrosine and serine/threonine kinase	417-657	3.3e-30
Psum.JK8.1r.1Ag006080.1	205	PF14009	PADRE domain	1-140	4e-13
Psum.JK8.1r.1Ag006090.1	199	PF14009	PADRE domain	1-155	3.5e-18
Psum.JK8.1r.1Ag006100.1	208	PF14009	PADRE domain	1-179	9.3e-16
Psum.JK8.1r.1Ag006110.1	219	PF04640	PLATZ transcription factor	78-151	7.9e-17
Psum.JK8.1r.1Ag006120.1	199	PF04640	PLATZ transcription factor	76-147	1.4e-16
Psum.JK8.1r.1Ag006130.1	403	PF08311	Mad3/BUB1 homology region 1	82-203	6.3e-38
Psum.JK8.1r.1Ag006150.1	1700	PF16213	Mon2/Sec7/BIG1-like, dimerisation and cyclophilin-binding domain	24-210	3.2e-12
Psum.JK8.1r.1Ag006150.1	1700	PF01369	Sec7 domain	553-734	8.1e-71
Psum.JK8.1r.1Ag006150.1	1700	PF20252	BIG2 C-terminal domain	1491-1691	4.5e-30
Psum.JK8.1r.1Ag006150.1	1700	PF16206	C-terminal region of Mon2 protein	1269-1386	0.01
Psum.JK8.1r.1Ag006150.1	1700	PF09324	Mon2/Sec7/BIG1-like, HDS	1101-1183	9.6e-28
Psum.JK8.1r.1Ag006150.1	1700	PF12783	Mon2/Sec7/BIG1-like, HUS domain	278-436	1.1e-39
Psum.JK8.1r.1Ag006160.1	217	PF09637	Med18 protein	81-133	0.87
Psum.JK8.1r.1Ag006180.1	310	PF07716	Basic region leucine zipper	129-170	7.5e-05
Psum.JK8.1r.1Ag006190.1	498	PF16495	SWIRM-associated region 1	403-479	0.00033
Psum.JK8.1r.1Ag006190.1	498	PF00249	Myb-like DNA-binding domain	252-295	4.2e-08
Psum.JK8.1r.1Ag006190.1	498	PF04433	SWIRM domain	86-168	9.6e-17
Psum.JK8.1r.1Ag006200.1	267	PF03878	YIF1	41-262	2.9e-54
Psum.JK8.1r.1Ag006210.1	472	PF00285	Citrate synthase, C-terminal domain	78-456	1.5e-89
Psum.JK8.1r.1Ag006220.1	296	PF00642	Zinc finger C-x8-C-x5-C-x3-H type (and similar)	97-122	0.2
Psum.JK8.1r.1Ag006220.1	296	PF00642	Zinc finger C-x8-C-x5-C-x3-H type (and similar)	262-287	0.0004
Psum.JK8.1r.1Ag006220.1	296	PF00013	KH domain	168-232	1.7e-08
Psum.JK8.1r.1Ag006230.1	353	PF08743	Nse4 C-terminal	203-288	4.7e-20
Psum.JK8.1r.1Ag006240.1	848	PF13855	Leucine rich repeat	299-358	0.00037
Psum.JK8.1r.1Ag006240.1	848	PF13855	Leucine rich repeat	3-46	0.00017
Psum.JK8.1r.1Ag006240.1	848	PF13855	Leucine rich repeat	442-501	8.7e-07
Psum.JK8.1r.1Ag006240.1	848	PF13855	Leucine rich repeat	371-427	0.00014
Psum.JK8.1r.1Ag006240.1	848	PF13855	Leucine rich repeat	59-118	0.00026
Psum.JK8.1r.1Ag006240.1	848	PF00560	Leucine Rich Repeat	251-273	530
Psum.JK8.1r.1Ag006240.1	848	PF00560	Leucine Rich Repeat	203-225	3500
Psum.JK8.1r.1Ag006240.1	848	PF00560	Leucine Rich Repeat	700-721	300
Psum.JK8.1r.1Ag006240.1	848	PF00560	Leucine Rich Repeat	131-153	1300
Psum.JK8.1r.1Ag006240.1	848	PF00560	Leucine Rich Repeat	179-201	140
Psum.JK8.1r.1Ag006240.1	848	PF00560	Leucine Rich Repeat	530-548	1100
Psum.JK8.1r.1Ag006240.1	848	PF00560	Leucine Rich Repeat	724-744	2400
Psum.JK8.1r.1Ag006240.1	848	PF00560	Leucine Rich Repeat	647-665	650
Psum.JK8.1r.1Ag006240.1	848	PF00560	Leucine Rich Repeat	599-618	1400
Psum.JK8.1r.1Ag006240.1	848	PF00560	Leucine Rich Repeat	551-572	3400
Psum.JK8.1r.1Ag006260.1	1188	PF13855	Leucine rich repeat	337-393	0.0014
Psum.JK8.1r.1Ag006260.1	1188	PF13855	Leucine rich repeat	408-467	8.9e-07
Psum.JK8.1r.1Ag006260.1	1188	PF00560	Leucine Rich Repeat	496-514	1200
Psum.JK8.1r.1Ag006260.1	1188	PF00560	Leucine Rich Repeat	49-71	1900
Psum.JK8.1r.1Ag006260.1	1188	PF00560	Leucine Rich Repeat	666-687	84
Psum.JK8.1r.1Ag006260.1	1188	PF00560	Leucine Rich Repeat	145-167	200
Psum.JK8.1r.1Ag006260.1	1188	PF00560	Leucine Rich Repeat	313-334	310
Psum.JK8.1r.1Ag006260.1	1188	PF00560	Leucine Rich Repeat	121-143	350
Psum.JK8.1r.1Ag006260.1	1188	PF00560	Leucine Rich Repeat	565-586	1200
Psum.JK8.1r.1Ag006260.1	1188	PF00560	Leucine Rich Repeat	25-47	350
Psum.JK8.1r.1Ag006260.1	1188	PF00560	Leucine Rich Repeat	97-119	1100
Psum.JK8.1r.1Ag006260.1	1188	PF00560	Leucine Rich Repeat	613-632	750
Psum.JK8.1r.1Ag006260.1	1188	PF00069	Protein kinase domain	835-1041	1.1e-35
Psum.JK8.1r.1Ag006280.1	753	PF13855	Leucine rich repeat	119-178	1.3e-06
Psum.JK8.1r.1Ag006280.1	753	PF00069	Protein kinase domain	430-641	4e-27
Psum.JK8.1r.1Ag006280.1	753	PF00560	Leucine Rich Repeat	98-117	130
Psum.JK8.1r.1Ag006290.1	901	PF01477	PLAT/LH2 domain	134-205	7.9e-08
Psum.JK8.1r.1Ag006290.1	901	PF00305	Lipoxygenase	218-884	0
Psum.JK8.1r.1Ag006300.1	574	PF07986	Tubulin binding cofactor C	338-453	5.6e-27
Psum.JK8.1r.1Ag006330.1	474	PF00170	bZIP transcription factor	154-191	0.00015
Psum.JK8.1r.1Ag006330.1	474	PF14144	Seed dormancy control	239-319	9.1e-20
Psum.JK8.1r.1Ag006340.1	366	PF09752	Alpha/beta hydrolase domain containing 18	28-365	9.4e-135
Psum.JK8.1r.1Ag006350.1	877	PF20736	Beta-L-arabinofuranosidase, GH127 middle domain	526-624	2.4e-08
Psum.JK8.1r.1Ag006350.1	877	PF07944	Beta-L-arabinofuranosidase, GH127 catalytic domain	131-512	7.8e-114
Psum.JK8.1r.1Ag006360.1	173	PF01428	AN1-like Zinc finger	114-150	3.7e-06
Psum.JK8.1r.1Ag006360.1	173	PF01754	A20-like zinc finger	15-38	8.6e-09
Psum.JK8.1r.1Ag006370.1	284	PF00226	DnaJ domain	35-96	8.9e-23
Psum.JK8.1r.1Ag006380.1	277	PF02535	ZIP Zinc transporter	113-262	1.1e-16
Psum.JK8.1r.1Ag006390.1	695	PF01535	PPR repeat	361-387	52
Psum.JK8.1r.1Ag006390.1	695	PF01535	PPR repeat	162-185	3600
Psum.JK8.1r.1Ag006390.1	695	PF01535	PPR repeat	389-418	0.001
Psum.JK8.1r.1Ag006390.1	695	PF01535	PPR repeat	260-282	110
Psum.JK8.1r.1Ag006390.1	695	PF01535	PPR repeat	288-311	3500
Psum.JK8.1r.1Ag006390.1	695	PF20431	E motif	505-566	1.6e-17
Psum.JK8.1r.1Ag006390.1	695	PF13041	PPR repeat family	81-127	8.2e-05
Psum.JK8.1r.1Ag006390.1	695	PF14432	DYW family of nucleic acid deaminases	603-695	2.1e-36
Psum.JK8.1r.1Ag006400.1	660	PF07244	Surface antigen variable number repeat	262-323	0.032
Psum.JK8.1r.1Ag006400.1	660	PF01103	Omp85 superfamily domain	356-659	3.1e-54
Psum.JK8.1r.1Ag006410.1	974	PF00122	E1-E2 ATPase	430-615	1e-46
Psum.JK8.1r.1Ag006410.1	974	PF00702	haloacid dehalogenase-like hydrolase	632-857	5.3e-29
Psum.JK8.1r.1Ag006410.1	974	PF00403	Heavy-metal-associated domain	112-171	1.9e-08
Psum.JK8.1r.1Ag006410.1	974	PF00403	Heavy-metal-associated domain	38-98	8e-10
Psum.JK8.1r.1Ag006420.1	430	PF00295	Glycosyl hydrolases family 28	90-417	2.7e-100
Psum.JK8.1r.1Ag006440.1	425	PF01557	Fumarylacetoacetate (FAA) hydrolase family	134-420	3.2e-36
Psum.JK8.1r.1Ag006440.1	425	PF09298	Fumarylacetoacetase N-terminal	22-127	2.2e-29
Psum.JK8.1r.1Ag006450.1	465	PF02801	Beta-ketoacyl synthase, C-terminal domain	304-421	1.5e-37
Psum.JK8.1r.1Ag006450.1	465	PF00109	Beta-ketoacyl synthase, N-terminal domain	37-296	1.9e-51
Psum.JK8.1r.1Ag006460.1	672	PF00069	Protein kinase domain	356-564	6.8e-46
Psum.JK8.1r.1Ag006460.1	672	PF01657	Salt stress response/antifungal	31-127	3.7e-14
Psum.JK8.1r.1Ag006460.1	672	PF01657	Salt stress response/antifungal	154-245	1.3e-05
Psum.JK8.1r.1Ag006470.1	549	PF07983	X8 domain	465-535	1.9e-19
Psum.JK8.1r.1Ag006470.1	549	PF07983	X8 domain	378-448	7.5e-20
Psum.JK8.1r.1Ag006470.1	549	PF00332	Glycosyl hydrolases family 17	28-261	8.4e-44
Psum.JK8.1r.1Ag006480.1	119	PF00109	Beta-ketoacyl synthase, N-terminal domain	5-92	1.9e-19
Psum.JK8.1r.1Ag006490.1	416	PF03514	GRAS domain family	31-416	2.7e-86
Psum.JK8.1r.1Ag006510.1	444	PF13540	Regulator of chromosome condensation (RCC1) repeat	69-98	4.6e-06
Psum.JK8.1r.1Ag006510.1	444	PF13540	Regulator of chromosome condensation (RCC1) repeat	269-298	0.0041
Psum.JK8.1r.1Ag006510.1	444	PF00415	Regulator of chromosome condensation (RCC1) repeat	140-190	2.6e-09
Psum.JK8.1r.1Ag006510.1	444	PF00415	Regulator of chromosome condensation (RCC1) repeat	393-441	2.6e-10
Psum.JK8.1r.1Ag006510.1	444	PF00415	Regulator of chromosome condensation (RCC1) repeat	345-389	0.0034
Psum.JK8.1r.1Ag006520.1	660	PF07727	Reverse transcriptase (RNA-dependent DNA polymerase)	103-253	8.3e-32
Psum.JK8.1r.1Ag006540.1	502	PF12146	Serine aminopeptidase, S33	68-176	3.2e-07
Psum.JK8.1r.1Ag006550.1	226	PF13499	EF-hand domain pair	57-102	0.00052
Psum.JK8.1r.1Ag006550.1	226	PF13499	EF-hand domain pair	145-209	0.00029
Psum.JK8.1r.1Ag006570.1	880	PF00560	Leucine Rich Repeat	468-489	500
Psum.JK8.1r.1Ag006570.1	880	PF00560	Leucine Rich Repeat	514-534	1100
Psum.JK8.1r.1Ag006570.1	880	PF00560	Leucine Rich Repeat	154-175	180
Psum.JK8.1r.1Ag006570.1	880	PF00560	Leucine Rich Repeat	537-558	670
Psum.JK8.1r.1Ag006570.1	880	PF00560	Leucine Rich Repeat	303-323	2700
Psum.JK8.1r.1Ag006570.1	880	PF13855	Leucine rich repeat	346-405	0.0023
Psum.JK8.1r.1Ag006570.1	880	PF08263	Leucine rich repeat N-terminal domain	10-47	7.1e-07
Psum.JK8.1r.1Ag006570.1	880	PF00069	Protein kinase domain	697-857	1.8e-23
Psum.JK8.1r.1Ag006580.1	423	PF02458	Transferase family	16-353	4.4e-41
Psum.JK8.1r.1Ag006590.1	323	PF00168	C2 domain	167-254	2e-22
Psum.JK8.1r.1Ag006590.1	323	PF01412	Putative GTPase activating protein for Arf	16-130	2.5e-37
Psum.JK8.1r.1Ag006620.1	411	PF00240	Ubiquitin family	3-72	4e-12
Psum.JK8.1r.1Ag006620.1	411	PF09668	Aspartyl protease	173-295	8.9e-51
Psum.JK8.1r.1Ag006620.1	411	PF00627	UBA/TS-N domain	374-408	4.2e-05
Psum.JK8.1r.1Ag006630.1	804	PF02225	PA domain	431-504	8.8e-09
Psum.JK8.1r.1Ag006630.1	804	PF00082	Subtilase family	155-646	2.4e-33
Psum.JK8.1r.1Ag006630.1	804	PF17766	Fibronectin type-III domain	703-799	1.1e-22
Psum.JK8.1r.1Ag006630.1	804	PF05922	Peptidase inhibitor I9	33-126	1.2e-11
Psum.JK8.1r.1Ag006640.1	317	PF05910	Plant protein of unknown function (DUF868)	30-315	2.9e-90
Psum.JK8.1r.1Ag006650.1	262	PF00542	Ribosomal protein L7/L12 C-terminal domain	195-258	9.1e-17
Psum.JK8.1r.1Ag006660.1	493	PF00931	NB-ARC domain	181-397	1.3e-15
Psum.JK8.1r.1Ag006670.1	206	PF00254	FKBP-type peptidyl-prolyl cis-trans isomerase	122-203	2.6e-10
Psum.JK8.1r.1Ag006680.1	429	PF03478	Domain of unknown function (DUF295)	92-287	2.2e-05
Psum.JK8.1r.1Ag006700.1	604	PF01535	PPR repeat	486-514	1300
Psum.JK8.1r.1Ag006700.1	604	PF01535	PPR repeat	237-266	770
Psum.JK8.1r.1Ag006700.1	604	PF01535	PPR repeat	414-441	270
Psum.JK8.1r.1Ag006710.1	1096	PF16016	VAD1 Analog of StAR-related lipid transfer domain	329-478	2.6e-30
Psum.JK8.1r.1Ag006710.1	1096	PF16016	VAD1 Analog of StAR-related lipid transfer domain	928-1069	2e-15
Psum.JK8.1r.1Ag006710.1	1096	PF00168	C2 domain	24-126	1.3e-18
Psum.JK8.1r.1Ag006710.1	1096	PF00168	C2 domain	613-713	3.8e-11
Psum.JK8.1r.1Ag006710.1	1096	PF02893	GRAM domain	765-839	2.7e-12
Psum.JK8.1r.1Ag006720.1	400	PF16450	Proteasomal ATPase OB C-terminal domain	64-119	8.8e-11
Psum.JK8.1r.1Ag006720.1	400	PF17862	AAA+ lid domain	333-375	1.9e-09
Psum.JK8.1r.1Ag006720.1	400	PF00004	ATPase family associated with various cellular activities (AAA)	177-310	3e-40
Psum.JK8.1r.1Ag006730.1	327	PF00650	CRAL/TRIO domain	89-241	2.9e-16
Psum.JK8.1r.1Ag006730.1	327	PF03765	CRAL/TRIO, N-terminal domain	9-59	2e-07
Psum.JK8.1r.1Ag006740.1	468	PF00332	Glycosyl hydrolases family 17	106-418	3.7e-73
Psum.JK8.1r.1Ag006750.1	348	PF06886	Targeting protein for Xklp2 (TPX2) domain	144-219	1e-21
Psum.JK8.1r.1Ag006760.1	652	PF13516	Leucine Rich repeat	223-246	2.9
Psum.JK8.1r.1Ag006760.1	652	PF13516	Leucine Rich repeat	275-297	3000
Psum.JK8.1r.1Ag006770.1	330	PF08100	Dimerisation domain	1-50	0.00011
Psum.JK8.1r.1Ag006770.1	330	PF00891	O-methyltransferase domain	106-312	1.1e-43
Psum.JK8.1r.1Ag006780.1	363	PF00891	O-methyltransferase domain	144-345	1.6e-43
Psum.JK8.1r.1Ag006780.1	363	PF08100	Dimerisation domain	29-77	5.8e-06
Psum.JK8.1r.1Ag006790.1	332	PF00153	Mitochondrial carrier protein	230-318	4.3e-13
Psum.JK8.1r.1Ag006790.1	332	PF00153	Mitochondrial carrier protein	130-221	8.3e-16
Psum.JK8.1r.1Ag006790.1	332	PF00153	Mitochondrial carrier protein	25-120	2.5e-18
Psum.JK8.1r.1Ag006800.1	217	PF00011	Hsp20/alpha crystallin family	119-217	1e-16
Psum.JK8.1r.1Ag006810.1	172	PF13259	Gag1-like, clamp domain	62-130	9.1e-08
Psum.JK8.1r.1Ag006810.1	172	PF13259	Gag1-like, clamp domain	131-172	5.8e-08
Psum.JK8.1r.1Ag006830.1	526	PF13499	EF-hand domain pair	144-200	2.8e-06
Psum.JK8.1r.1Ag006830.1	526	PF00153	Mitochondrial carrier protein	436-523	1.3e-24
Psum.JK8.1r.1Ag006830.1	526	PF00153	Mitochondrial carrier protein	341-424	1e-19
Psum.JK8.1r.1Ag006830.1	526	PF00153	Mitochondrial carrier protein	242-330	7.2e-22
Psum.JK8.1r.1Ag006830.1	526	PF13833	EF-hand domain pair	111-139	27
Psum.JK8.1r.1Ag006850.1	204	PF00847	AP2 domain	6-50	5.6e-09
Psum.JK8.1r.1Ag006860.1	539	PF00271	Helicase conserved C-terminal domain	368-479	7.1e-18
Psum.JK8.1r.1Ag006860.1	539	PF04438	HIT zinc finger	41-68	0.0014
Psum.JK8.1r.1Ag006860.1	539	PF00270	DEAD/DEAH box helicase	161-332	3.6e-41
Psum.JK8.1r.1Ag006870.1	287	PF03105	SPX domain	111-165	2e-07
Psum.JK8.1r.1Ag006870.1	287	PF03105	SPX domain	1-37	2e-07
Psum.JK8.1r.1Ag006880.1	1838	PF11894	Nuclear pore complex scaffold, nucleoporins 186/192/205	458-1598	2.6e-77
Psum.JK8.1r.1Ag006880.1	1838	PF11894	Nuclear pore complex scaffold, nucleoporins 186/192/205	30-369	1.1e-09
Psum.JK8.1r.1Ag006890.1	427	PF00153	Mitochondrial carrier protein	124-209	2.7e-19
Psum.JK8.1r.1Ag006890.1	427	PF00153	Mitochondrial carrier protein	316-406	2.8e-21
Psum.JK8.1r.1Ag006890.1	427	PF00153	Mitochondrial carrier protein	218-304	6.3e-22
Psum.JK8.1r.1Ag006900.1	141	PF01918	Alba	32-93	1.6e-09
Psum.JK8.1r.1Ag006910.1	284	PF08238	Sel1 repeat	128-161	9900
Psum.JK8.1r.1Ag006910.1	284	PF08238	Sel1 repeat	166-199	0.0053
Psum.JK8.1r.1Ag006920.1	415	PF01344	Kelch motif	200-243	7.2e-09
Psum.JK8.1r.1Ag006920.1	415	PF00646	F-box domain	61-99	0.013
Psum.JK8.1r.1Ag006930.1	167	PF00170	bZIP transcription factor	87-148	1.4e-10
Psum.JK8.1r.1Ag006940.1	184	PF15697	Domain of unknown function (DUF4666)	38-168	3.2e-21
Psum.JK8.1r.1Ag006950.1	1044	PF00931	NB-ARC domain	173-392	1.4e-18
Psum.JK8.1r.1Ag006960.1	172	PF00641	Zn-finger in Ran binding protein and others	128-157	1e-05
Psum.JK8.1r.1Ag006960.1	172	PF00641	Zn-finger in Ran binding protein and others	4-31	2.7
Psum.JK8.1r.1Ag006960.1	172	PF00641	Zn-finger in Ran binding protein and others	66-92	0.16
Psum.JK8.1r.1Ag006970.1	232	PF13432	Tetratricopeptide repeat	151-211	1.7e-05
Psum.JK8.1r.1Ag006990.1	837	PF00160	Cyclophilin type peptidyl-prolyl cis-trans isomerase/CLD	11-167	6.2e-35
Psum.JK8.1r.1Ag007010.1	543	PF03441	FAD binding domain of DNA photolyase	299-495	1.4e-74
Psum.JK8.1r.1Ag007010.1	543	PF00875	DNA photolyase	11-173	2.1e-36
Psum.JK8.1r.1Ag007020.1	546	PF00067	Cytochrome P450	94-510	1.6e-72
Psum.JK8.1r.1Ag007030.1	373	PF04862	Protein of unknown function (DUF642)	28-186	5.7e-62
Psum.JK8.1r.1Ag007030.1	373	PF04862	Protein of unknown function (DUF642)	198-365	6e-14
Psum.JK8.1r.1Ag007040.1	422	PF17862	AAA+ lid domain	358-400	4.3e-11
Psum.JK8.1r.1Ag007040.1	422	PF16450	Proteasomal ATPase OB C-terminal domain	88-143	1e-09
Psum.JK8.1r.1Ag007040.1	422	PF00004	ATPase family associated with various cellular activities (AAA)	201-334	1.6e-40
Psum.JK8.1r.1Ag007050.1	175	PF00400	WD domain, G-beta repeat	12-48	1.7
Psum.JK8.1r.1Ag007050.1	175	PF00400	WD domain, G-beta repeat	97-131	0.0002
Psum.JK8.1r.1Ag007060.1	514	PF00646	F-box domain	43-79	0.02
Psum.JK8.1r.1Ag007070.1	522	PF08541	3-Oxoacyl-[acyl-carrier-protein (ACP)] synthase III C terminal	408-487	7.4e-06
Psum.JK8.1r.1Ag007070.1	522	PF08392	FAE1/Type III polyketide synthase-like protein	100-389	2.7e-138
Psum.JK8.1r.1Ag007080.1	414	PF00249	Myb-like DNA-binding domain	245-296	0.0066
Psum.JK8.1r.1Ag007090.1	490	PF00201	UDP-glucoronosyl and UDP-glucosyl transferase	298-414	2e-19
Psum.JK8.1r.1Ag007100.1	874	PF00004	ATPase family associated with various cellular activities (AAA)	206-320	1.2e-08
Psum.JK8.1r.1Ag007100.1	874	PF10431	C-terminal, D2-small domain, of ClpB protein	770-849	1.6e-16
Psum.JK8.1r.1Ag007100.1	874	PF17871	AAA lid domain	347-446	5.1e-28
Psum.JK8.1r.1Ag007100.1	874	PF02861	Clp amino terminal domain, pathogenicity island component	18-68	0.013
Psum.JK8.1r.1Ag007100.1	874	PF02861	Clp amino terminal domain, pathogenicity island component	99-149	0.47
Psum.JK8.1r.1Ag007100.1	874	PF07724	AAA domain (Cdc48 subfamily)	599-764	4.7e-63
Psum.JK8.1r.1Ag007110.1	505	PF00201	UDP-glucoronosyl and UDP-glucosyl transferase	288-418	8.7e-20
Psum.JK8.1r.1Ag007120.1	223	PF00201	UDP-glucoronosyl and UDP-glucosyl transferase	24-145	9.1e-20
Psum.JK8.1r.1Ag007130.1	352	PF00069	Protein kinase domain	34-252	3.2e-33
Psum.JK8.1r.1Ag007140.1	336	PF12146	Serine aminopeptidase, S33	55-299	1.3e-45
Psum.JK8.1r.1Ag007150.1	685	PF07887	Calmodulin binding protein-like N-terminal domain	74-212	2.3e-27
Psum.JK8.1r.1Ag007150.1	685	PF20452	Calmodulin binding protein C-terminal domain	306-360	1.8e-08
Psum.JK8.1r.1Ag007150.1	685	PF20451	Calmodulin binding protein central domain	232-296	3.2e-14
Psum.JK8.1r.1Ag007160.1	662	PF03219	TLC ATP/ADP transporter	88-565	9.4e-202
Psum.JK8.1r.1Ag007170.1	329	PF00076	RNA recognition motif	9-78	5.1e-18
Psum.JK8.1r.1Ag007180.1	1441	PF08370	Plant PDR ABC transporter associated	722-787	1.6e-21
Psum.JK8.1r.1Ag007180.1	1441	PF19055	ABC-2 type transporter	384-436	0.0091
Psum.JK8.1r.1Ag007180.1	1441	PF14510	ABC-transporter N-terminal	95-145	0.0047
Psum.JK8.1r.1Ag007180.1	1441	PF00005	ABC transporter	870-1022	7.7e-17
Psum.JK8.1r.1Ag007180.1	1441	PF00005	ABC transporter	170-350	1.6e-13
Psum.JK8.1r.1Ag007180.1	1441	PF01061	ABC-2 type transporter	1167-1381	2.1e-58
Psum.JK8.1r.1Ag007180.1	1441	PF01061	ABC-2 type transporter	505-717	3.9e-45
Psum.JK8.1r.1Ag007190.1	60	PF12734	Cysteine-rich TM module stress tolerance	19-45	0.013
Psum.JK8.1r.1Ag007200.1	410	PF01643	Acyl-ACP thioesterase N-terminal domain	125-260	8.4e-38
Psum.JK8.1r.1Ag007200.1	410	PF20791	Acyl-ACP thioesterase C-terminal domain	292-392	1.8e-23
Psum.JK8.1r.1Ag007200.1	410	PF12590	Acyl-ATP thioesterase	1-119	1.7e-37
Psum.JK8.1r.1Ag007210.1	1110	PF07744	SPOC domain	683-828	1.3e-21
Psum.JK8.1r.1Ag007210.1	1110	PF07500	Transcription factor S-II (TFIIS), central domain	336-426	1e-25
Psum.JK8.1r.1Ag007220.1	392	PF01344	Kelch motif	183-228	0.00014
Psum.JK8.1r.1Ag007220.1	392	PF01344	Kelch motif	144-180	0.0094
Psum.JK8.1r.1Ag007220.1	392	PF00646	F-box domain	30-65	0.26
Psum.JK8.1r.1Ag007230.1	715	PF01412	Putative GTPase activating protein for Arf	13-123	1.9e-25
Psum.JK8.1r.1Ag007240.1	921	PF00400	WD domain, G-beta repeat	220-256	5.5e-07
Psum.JK8.1r.1Ag007240.1	921	PF00400	WD domain, G-beta repeat	133-171	0.0018
Psum.JK8.1r.1Ag007240.1	921	PF00400	WD domain, G-beta repeat	177-215	0.00023
Psum.JK8.1r.1Ag007240.1	921	PF00400	WD domain, G-beta repeat	16-43	35
Psum.JK8.1r.1Ag007240.1	921	PF00400	WD domain, G-beta repeat	91-127	2.6e-05
Psum.JK8.1r.1Ag007240.1	921	PF04053	Coatomer WD associated region	319-763	1.8e-158
Psum.JK8.1r.1Ag007250.1	52	PF06376	Arabinogalactan peptide	17-52	2.4e-08
Psum.JK8.1r.1Ag007260.1	62	PF14990	Domain of unknown function (DUF4516)	14-54	5.7e-15
Psum.JK8.1r.1Ag007270.1	484	PF00646	F-box domain	28-66	0.16
Psum.JK8.1r.1Ag007280.1	399	PF00646	F-box domain	29-66	0.18
Psum.JK8.1r.1Ag007300.1	75	PF00646	F-box domain	28-66	0.0069
Psum.JK8.1r.1Ag007310.1	311	PF00804	Syntaxin	40-245	1.7e-64
Psum.JK8.1r.1Ag007310.1	311	PF05739	SNARE domain	247-298	3.7e-08
Psum.JK8.1r.1Ag007320.1	314	PF13947	Wall-associated receptor kinase galacturonan-binding	37-104	1.6e-05
Psum.JK8.1r.1Ag007330.1	522	PF06722	Erythromycin biosynthesis protein CIII-like, C-terminal domain	395-477	4.8e-09
Psum.JK8.1r.1Ag007360.1	543	PF12698	ABC-2 family transporter protein	32-177	4.2e-05
Psum.JK8.1r.1Ag007360.1	543	PF00005	ABC transporter	241-385	4.3e-24
Psum.JK8.1r.1Ag007370.1	857	PF12698	ABC-2 family transporter protein	345-472	7.5e-07
Psum.JK8.1r.1Ag007370.1	857	PF00005	ABC transporter	560-703	2.1e-23
Psum.JK8.1r.1Ag007380.1	946	PF00005	ABC transporter	651-795	3.9e-24
Psum.JK8.1r.1Ag007380.1	946	PF12698	ABC-2 family transporter protein	348-558	3.3e-05
Psum.JK8.1r.1Ag007430.1	806	PF05879	Root hair defective 3 GTP-binding protein (RHD3) GTPase domain	43-278	2.2e-110
Psum.JK8.1r.1Ag007430.1	806	PF20428	Sey1 three-helix bundle domain	320-755	6.8e-133
Psum.JK8.1r.1Ag007440.1	443	PF04431	Pectate lyase, N terminus	30-76	1.9e-12
Psum.JK8.1r.1Ag007440.1	443	PF00544	Pectate lyase	179-360	2.3e-19
Psum.JK8.1r.1Ag007460.1	517	PF00850	Histone deacetylase domain	42-329	1.6e-84
Psum.JK8.1r.1Ag007470.1	188	PF00072	Response regulator receiver domain	65-179	5.6e-05
Psum.JK8.1r.1Ag007480.1	680	PF13855	Leucine rich repeat	72-110	0.0012
Psum.JK8.1r.1Ag007480.1	680	PF13855	Leucine rich repeat	198-257	0.0016
Psum.JK8.1r.1Ag007480.1	680	PF00560	Leucine Rich Repeat	155-176	280
Psum.JK8.1r.1Ag007480.1	680	PF00560	Leucine Rich Repeat	130-152	17
Psum.JK8.1r.1Ag007480.1	680	PF00069	Protein kinase domain	363-595	1.2e-32
Psum.JK8.1r.1Ag007490.1	148	PF20100	Family of unknown function (DUF6490)	25-141	1.1e-27
Psum.JK8.1r.1Ag007500.1	143	PF14368	Probable lipid transfer	35-123	1.5e-09
Psum.JK8.1r.1Ag007510.1	162	PF20100	Family of unknown function (DUF6490)	27-141	1.5e-28
Psum.JK8.1r.1Ag007520.1	148	PF20100	Family of unknown function (DUF6490)	31-141	5.1e-31
Psum.JK8.1r.1Ag007530.1	142	PF20100	Family of unknown function (DUF6490)	29-137	1.2e-31
Psum.JK8.1r.1Ag007540.1	166	PF20100	Family of unknown function (DUF6490)	3-105	0.00058
Psum.JK8.1r.1Ag007560.1	437	PF06807	Pre-mRNA cleavage complex II protein Clp1	325-436	5.6e-31
Psum.JK8.1r.1Ag007560.1	437	PF16573	N-terminal beta-sandwich domain of polyadenylation factor	19-110	1.6e-26
Psum.JK8.1r.1Ag007560.1	437	PF16575	mRNA cleavage and polyadenylation factor CLP1 P-loop	132-320	6.5e-67
Psum.JK8.1r.1Ag007580.1	306	PF00149	Calcineurin-like phosphoesterase	48-241	1.6e-41
Psum.JK8.1r.1Ag007590.1	518	PF01189	16S rRNA methyltransferase RsmB/F	244-412	3e-23
Psum.JK8.1r.1Ag007590.1	518	PF21148	NOL1/NOP2/Sun domain family member 5, ferredoxin-like domain	203-235	0.0031
Psum.JK8.1r.1Ag007590.1	518	PF21153	NOL1/NOP2/Sun domain family member 5, N-terminal domain	82-168	3.4e-15
Psum.JK8.1r.1Ag007600.1	178	PF00011	Hsp20/alpha crystallin family	59-171	1.2e-19
Psum.JK8.1r.1Ag007610.1	838	PF11838	ERAP1-like C-terminal domain	495-812	6.5e-78
Psum.JK8.1r.1Ag007610.1	838	PF17900	Peptidase M1 N-terminal domain	22-206	5.4e-46
Psum.JK8.1r.1Ag007610.1	838	PF01433	Peptidase family M1 domain	241-348	1.5e-44
Psum.JK8.1r.1Ag007620.1	724	PF00582	Universal stress protein family	25-128	4.1e-05
Psum.JK8.1r.1Ag007620.1	724	PF00069	Protein kinase domain	430-680	1.1e-37
Psum.JK8.1r.1Ag007630.1	778	PF00069	Protein kinase domain	416-620	3.1e-33
Psum.JK8.1r.1Ag007630.1	778	PF04564	U-box domain	702-770	9.4e-16
Psum.JK8.1r.1Ag007640.1	455	PF05004	Interferon-related developmental regulator (IFRD)	60-338	1.8e-28
Psum.JK8.1r.1Ag007650.1	732	PF21467	Beta-galactosidase, galactose-binding domain	476-543	0.0095
Psum.JK8.1r.1Ag007650.1	732	PF21467	Beta-galactosidase, galactose-binding domain	622-710	1.3e-21
Psum.JK8.1r.1Ag007650.1	732	PF17834	Beta-sandwich domain in beta galactosidase	370-426	6e-21
Psum.JK8.1r.1Ag007650.1	732	PF01301	Glycosyl hydrolases family 35	43-347	3.5e-115
Psum.JK8.1r.1Ag007660.1	407	PF01650	Peptidase C13 family	52-284	1.7e-42
Psum.JK8.1r.1Ag007670.1	268	PF00335	Tetraspanin family	6-253	1.1e-26
Psum.JK8.1r.1Ag007680.1	183	PF04535	Casparian strip membrane protein domain	7-142	5e-32
Psum.JK8.1r.1Ag007690.1	538	PF09265	Cytokinin dehydrogenase 1, FAD and cytokinin binding	246-526	1.1e-109
Psum.JK8.1r.1Ag007690.1	538	PF01565	FAD binding domain	67-214	2.5e-16
Psum.JK8.1r.1Ag007700.1	506	PF01565	FAD binding domain	71-220	7.5e-12
Psum.JK8.1r.1Ag007700.1	506	PF09265	Cytokinin dehydrogenase 1, FAD and cytokinin binding	252-506	6.4e-92
Psum.JK8.1r.1Ag007710.1	342	PF00320	GATA zinc finger	176-210	1.5e-11
Psum.JK8.1r.1Ag007720.1	416	PF02798	Glutathione S-transferase, N-terminal domain	4-75	5.2e-12
Psum.JK8.1r.1Ag007720.1	416	PF00647	Elongation factor 1 gamma, conserved domain	255-363	1.8e-38
Psum.JK8.1r.1Ag007720.1	416	PF00043	Glutathione S-transferase, C-terminal domain	128-197	2.2e-07
Psum.JK8.1r.1Ag007730.1	853	PF07714	Protein tyrosine and serine/threonine kinase	590-839	1.4e-62
Psum.JK8.1r.1Ag007730.1	853	PF14381	Ethylene-responsive protein kinase Le-CTR1	140-345	3.2e-61
Psum.JK8.1r.1Ag007740.1	89	PF00258	Flavodoxin	21-89	4.8e-14
Psum.JK8.1r.1Ag007750.1	358	PF00850	Histone deacetylase domain	59-339	5.2e-53
Psum.JK8.1r.1Ag007760.1	611	PF00010	Helix-loop-helix DNA-binding domain	397-440	1e-07
Psum.JK8.1r.1Ag007770.1	268	PF12776	Myb/SANT-like DNA-binding domain	6-97	3.6e-13
Psum.JK8.1r.1Ag007780.1	488	PF22919	C-terminal domain of V and A type ATP synthase	383-482	7.8e-31
Psum.JK8.1r.1Ag007780.1	488	PF00006	ATP synthase alpha/beta family, nucleotide-binding domain	147-377	7.8e-73
Psum.JK8.1r.1Ag007780.1	488	PF02874	ATP synthase alpha/beta family, beta-barrel domain	24-90	9.2e-12
Psum.JK8.1r.1Ag007790.1	800	PF00270	DEAD/DEAH box helicase	489-620	2.7e-14
Psum.JK8.1r.1Ag007790.1	800	PF00271	Helicase conserved C-terminal domain	659-756	1.1e-08
Psum.JK8.1r.1Ag007800.1	205	PF05553	Cotton fibre expressed protein	168-201	2.8e-12
Psum.JK8.1r.1Ag007800.1	205	PF14364	Domain of unknown function (DUF4408)	4-31	2.2e-07
Psum.JK8.1r.1Ag007810.1	392	PF00076	RNA recognition motif	147-216	2.4e-17
Psum.JK8.1r.1Ag007810.1	392	PF00076	RNA recognition motif	58-125	2.4e-11
Psum.JK8.1r.1Ag007820.1	378	PF13499	EF-hand domain pair	295-356	4.1e-06
Psum.JK8.1r.1Ag007820.1	378	PF13202	EF hand	213-233	1.2
Psum.JK8.1r.1Ag007830.1	558	PF00067	Cytochrome P450	51-537	4.5e-74
Psum.JK8.1r.1Ag007850.1	386	PF00291	Pyridoxal-phosphate dependent enzyme	25-236	4.4e-48
Psum.JK8.1r.1Ag007850.1	386	PF00291	Pyridoxal-phosphate dependent enzyme	284-360	1.4e-07
Psum.JK8.1r.1Ag007860.1	386	PF00481	Protein phosphatase 2C	156-338	6.9e-38
Psum.JK8.1r.1Ag007870.1	530	PF00400	WD domain, G-beta repeat	239-274	28
Psum.JK8.1r.1Ag007880.1	350	PF07970	Endoplasmic reticulum vesicle transporter	155-330	2.3e-42
Psum.JK8.1r.1Ag007880.1	350	PF13850	Endoplasmic Reticulum-Golgi Intermediate Compartment (ERGIC)	7-96	1.2e-23
Psum.JK8.1r.1Ag007890.1	689	PF00013	KH domain	242-309	9.2e-15
Psum.JK8.1r.1Ag007890.1	689	PF00013	KH domain	148-214	1.2e-13
Psum.JK8.1r.1Ag007900.1	507	PF00557	Metallopeptidase family M24	198-462	1.1e-52
Psum.JK8.1r.1Ag007900.1	507	PF05195	Aminopeptidase P, N-terminal domain	19-140	3.5e-23
Psum.JK8.1r.1Ag007910.1	268	PF20241	Domain of unknown function (DUF6598)	31-254	8.6e-41
Psum.JK8.1r.1Ag007920.1	348	PF03096	Ndr family	22-306	5.3e-105
Psum.JK8.1r.1Ag007930.1	424	PF14476	Petal formation-expressed	77-401	1.9e-137
Psum.JK8.1r.1Ag007940.1	433	PF14476	Petal formation-expressed	83-409	5.2e-136
Psum.JK8.1r.1Ag007950.1	205	PF04117	Mpv17 / PMP22 family	134-194	1.2e-15
Psum.JK8.1r.1Ag007970.1	305	PF06888	Putative Phosphatase	11-251	2.2e-69
Psum.JK8.1r.1Ag007980.1	337	PF00153	Mitochondrial carrier protein	22-106	4.4e-20
Psum.JK8.1r.1Ag007980.1	337	PF00153	Mitochondrial carrier protein	116-216	2e-21
Psum.JK8.1r.1Ag007980.1	337	PF00153	Mitochondrial carrier protein	222-312	7.7e-18
Psum.JK8.1r.1Ag007990.1	528	PF07526	Associated with HOX	243-378	8.3e-20
Psum.JK8.1r.1Ag007990.1	528	PF05920	Homeobox KN domain	447-486	8.4e-14
Psum.JK8.1r.1Ag008010.1	198	PF10604	Polyketide cyclase / dehydrase and lipid transport	43-180	2.2e-12
Psum.JK8.1r.1Ag008020.1	633	PF01535	PPR repeat	393-421	63
Psum.JK8.1r.1Ag008020.1	633	PF01535	PPR repeat	357-383	16
Psum.JK8.1r.1Ag008020.1	633	PF01535	PPR repeat	184-213	270
Psum.JK8.1r.1Ag008020.1	633	PF13041	PPR repeat family	217-262	1.9e-14
Psum.JK8.1r.1Ag008020.1	633	PF13041	PPR repeat family	493-541	8.3e-15
Psum.JK8.1r.1Ag008020.1	633	PF13041	PPR repeat family	287-334	3.1e-09
Psum.JK8.1r.1Ag008020.1	633	PF13041	PPR repeat family	563-606	7.2e-10
Psum.JK8.1r.1Ag008020.1	633	PF13041	PPR repeat family	424-470	6.7e-08
Psum.JK8.1r.1Ag008030.1	531	PF02130	Endoribonuclease YbeY	147-259	5.2e-31
Psum.JK8.1r.1Ag008030.1	531	PF08282	haloacid dehalogenase-like hydrolase	309-515	4.4e-15
Psum.JK8.1r.1Ag008050.1	417	PF13639	Ring finger domain	358-403	2.6e-05
Psum.JK8.1r.1Ag008050.1	417	PF13639	Ring finger domain	126-172	1.3e-05
Psum.JK8.1r.1Ag008070.1	272	PF16719	SAWADEE domain	130-258	1.2e-26
Psum.JK8.1r.1Ag008070.1	272	PF00046	Homeodomain	20-78	0.042
Psum.JK8.1r.1Ag008090.1	94	PF03386	Early nodulin 93 ENOD93 protein	14-88	4.6e-33
Psum.JK8.1r.1Ag008100.1	734	PF04926	Poly(A) polymerase predicted RNA binding domain	368-425	2.9e-06
Psum.JK8.1r.1Ag008100.1	734	PF04926	Poly(A) polymerase predicted RNA binding domain	429-500	0.012
Psum.JK8.1r.1Ag008100.1	734	PF20750	Poly(A) polymerase nucleotidyltransferase domain	22-215	2.7e-68
Psum.JK8.1r.1Ag008100.1	734	PF04928	Poly(A) polymerase central domain	220-364	5.4e-66
Psum.JK8.1r.1Ag008140.1	1021	PF00069	Protein kinase domain	686-892	1.3e-37
Psum.JK8.1r.1Ag008140.1	1021	PF13855	Leucine rich repeat	289-348	0.0022
Psum.JK8.1r.1Ag008140.1	1021	PF13855	Leucine rich repeat	92-130	0.00019
Psum.JK8.1r.1Ag008140.1	1021	PF13855	Leucine rich repeat	501-560	0.0028
Psum.JK8.1r.1Ag008140.1	1021	PF08263	Leucine rich repeat N-terminal domain	32-67	6.9e-05
Psum.JK8.1r.1Ag008140.1	1021	PF00560	Leucine Rich Repeat	574-596	39
Psum.JK8.1r.1Ag008140.1	1021	PF00560	Leucine Rich Repeat	146-164	1100
Psum.JK8.1r.1Ag008140.1	1021	PF00560	Leucine Rich Repeat	243-264	1100
Psum.JK8.1r.1Ag008160.1	276	PF02309	AUX/IAA family	31-261	2.1e-58
Psum.JK8.1r.1Ag008180.1	277	PF10275	Peptidase C65 Otubain	64-265	2e-29
Psum.JK8.1r.1Ag008190.1	137	PF01282	Ribosomal protein S24e	29-107	1.8e-32
Psum.JK8.1r.1Ag008210.1	745	PF00083	Sugar (and other) transporter	505-734	3.4e-40
Psum.JK8.1r.1Ag008210.1	745	PF00083	Sugar (and other) transporter	7-224	1.4e-49
Psum.JK8.1r.1Ag008220.1	1270	PF00225	Kinesin motor domain	729-1040	5.4e-103
Psum.JK8.1r.1Ag008230.1	295	PF05553	Cotton fibre expressed protein	242-262	0.00011
Psum.JK8.1r.1Ag008240.1	212	PF07911	Protein of unknown function (DUF1677)	79-166	8.5e-30
Psum.JK8.1r.1Ag008260.1	343	PF12799	Leucine Rich repeats (2 copies)	256-296	4.5e-05
Psum.JK8.1r.1Ag008270.1	172	PF02298	Plastocyanin-like domain	51-128	5.2e-10
Psum.JK8.1r.1Ag008280.1	192	PF00847	AP2 domain	3-43	4.4e-07
Psum.JK8.1r.1Ag008300.1	161	PF04885	Stigma-specific protein, Stig1	52-160	9e-22
Psum.JK8.1r.1Ag008330.1	372	PF13359	DDE superfamily endonuclease	198-302	0.0066
Psum.JK8.1r.1Ag008340.1	668	PF16363	GDP-mannose 4,6 dehydratase	11-317	3.6e-63
Psum.JK8.1r.1Ag008340.1	668	PF04321	RmlD substrate binding domain	382-554	2e-08
Psum.JK8.1r.1Ag008350.1	361	PF16363	GDP-mannose 4,6 dehydratase	11-317	5.3e-63
Psum.JK8.1r.1Ag008360.1	859	PF08312	cwf21 domain	64-103	4.5e-10
Psum.JK8.1r.1Ag008370.1	502	PF00285	Citrate synthase, C-terminal domain	90-458	5.7e-131
Psum.JK8.1r.1Ag008380.1	184	PF01161	Phosphatidylethanolamine-binding protein	49-152	8.8e-08
Psum.JK8.1r.1Ag008390.1	406	PF04827	Plant transposon protein	156-344	1.3e-87
Psum.JK8.1r.1Ag008400.1	277	PF00447	HSF-type DNA-binding	12-101	3.5e-25
Psum.JK8.1r.1Ag008410.1	1040	PF00069	Protein kinase domain	689-954	2.7e-44
Psum.JK8.1r.1Ag008410.1	1040	PF00560	Leucine Rich Repeat	167-188	2300
Psum.JK8.1r.1Ag008410.1	1040	PF00560	Leucine Rich Repeat	121-142	510
Psum.JK8.1r.1Ag008410.1	1040	PF13855	Leucine rich repeat	287-346	0.0021
Psum.JK8.1r.1Ag008410.1	1040	PF11721	Malectin domain	417-599	5.4e-37
Psum.JK8.1r.1Ag008420.1	277	PF00230	Major intrinsic protein	36-247	6.2e-59
Psum.JK8.1r.1Ag008430.1	502	PF00646	F-box domain	31-69	0.0003
Psum.JK8.1r.1Ag008440.1	417	PF00646	F-box domain	33-70	0.043
Psum.JK8.1r.1Ag008450.1	510	PF04366	Las17-binding protein actin regulator	379-503	4.9e-34
Psum.JK8.1r.1Ag008450.1	510	PF01363	FYVE zinc finger	197-262	2.2e-14
Psum.JK8.1r.1Ag008460.1	380	PF05687	BES1/BZR1 plant transcription factor, N-terminal	39-145	2.3e-38
Psum.JK8.1r.1Ag008470.1	494	PF01436	NHL repeat	153-179	0.012
Psum.JK8.1r.1Ag008480.1	730	PF00514	Armadillo/beta-catenin-like repeat	434-471	0.00064
Psum.JK8.1r.1Ag008480.1	730	PF04564	U-box domain	299-366	2e-13
Psum.JK8.1r.1Ag008490.1	840	PF08276	PAN-like domain	396-442	0.79
Psum.JK8.1r.1Ag008490.1	840	PF00069	Protein kinase domain	539-803	4.2e-48
Psum.JK8.1r.1Ag008490.1	840	PF01453	D-mannose binding lectin	119-206	5.6e-13
Psum.JK8.1r.1Ag008500.1	586	PF08547	Complex I intermediate-associated protein 30 (CIA30)	260-418	2.9e-42
Psum.JK8.1r.1Ag008500.1	586	PF13460	NAD(P)H-binding	121-203	3.8e-07
Psum.JK8.1r.1Ag008500.1	586	PF13460	NAD(P)H-binding	433-532	5.9e-12
Psum.JK8.1r.1Ag008530.1	174	PF04062	ARP2/3 complex ARPC3 (21 kDa) subunit	2-170	6.6e-59
Psum.JK8.1r.1Ag008540.1	224	PF00252	Ribosomal protein L16p/L10e	12-166	3.1e-34
Psum.JK8.1r.1Ag008550.1	231	PF12274	Protein of unknown function (DUF3615)	111-213	0.0092
Psum.JK8.1r.1Ag008570.1	464	PF01565	FAD binding domain	89-233	1.2e-22
Psum.JK8.1r.1Ag008580.1	90	PF08031	Berberine and berberine like	12-69	8.1e-16
Psum.JK8.1r.1Ag008590.1	428	PF00155	Aminotransferase class I and II	58-423	8.3e-88
Psum.JK8.1r.1Ag008600.1	625	PF08263	Leucine rich repeat N-terminal domain	39-79	1e-05
Psum.JK8.1r.1Ag008600.1	625	PF00560	Leucine Rich Repeat	107-129	64
Psum.JK8.1r.1Ag008600.1	625	PF13855	Leucine rich repeat	131-190	0.00075
Psum.JK8.1r.1Ag008600.1	625	PF00069	Protein kinase domain	304-573	2.2e-39
Psum.JK8.1r.1Ag008610.1	397	PF00069	Protein kinase domain	57-341	2.1e-58
Psum.JK8.1r.1Ag008620.1	324	PF00141	Peroxidase	46-288	1e-81
Psum.JK8.1r.1Ag008630.1	327	PF00141	Peroxidase	47-288	5.9e-79
Psum.JK8.1r.1Ag008640.1	324	PF00141	Peroxidase	46-288	9.6e-78
Psum.JK8.1r.1Ag008650.1	321	PF00141	Peroxidase	41-282	2e-81
Psum.JK8.1r.1Ag008660.1	96	PF00141	Peroxidase	42-95	1.1e-11
Psum.JK8.1r.1Ag008670.1	241	PF00141	Peroxidase	70-203	7.6e-29
Psum.JK8.1r.1Ag008680.1	309	PF00141	Peroxidase	45-272	2.6e-69
Psum.JK8.1r.1Ag008690.1	321	PF00141	Peroxidase	42-284	3.5e-80
Psum.JK8.1r.1Ag008700.1	525	PF00069	Protein kinase domain	208-482	3.7e-44
Psum.JK8.1r.1Ag008710.1	255	PF01453	D-mannose binding lectin	97-174	5.6e-08
Psum.JK8.1r.1Ag008720.1	653	PF07714	Protein tyrosine and serine/threonine kinase	397-525	1.2e-08
Psum.JK8.1r.1Ag008730.1	353	PF00657	GDSL-like Lipase/Acylhydrolase	34-346	1e-32
Psum.JK8.1r.1Ag008740.1	515	PF00249	Myb-like DNA-binding domain	120-171	0.00015
Psum.JK8.1r.1Ag008750.1	725	PF14381	Ethylene-responsive protein kinase Le-CTR1	8-203	5.6e-44
Psum.JK8.1r.1Ag008750.1	725	PF07714	Protein tyrosine and serine/threonine kinase	486-705	2e-54
Psum.JK8.1r.1Ag008760.1	496	PF00201	UDP-glucoronosyl and UDP-glucosyl transferase	258-422	2.5e-19
Psum.JK8.1r.1Ag008770.1	489	PF00201	UDP-glucoronosyl and UDP-glucosyl transferase	275-414	9.7e-19
Psum.JK8.1r.1Ag008780.1	441	PF00201	UDP-glucoronosyl and UDP-glucosyl transferase	232-417	6.2e-20
Psum.JK8.1r.1Ag008790.1	323	PF00400	WD domain, G-beta repeat	103-141	3.8
Psum.JK8.1r.1Ag008790.1	323	PF00400	WD domain, G-beta repeat	147-184	0.013
Psum.JK8.1r.1Ag008790.1	323	PF00400	WD domain, G-beta repeat	191-227	0.029
Psum.JK8.1r.1Ag008790.1	323	PF00400	WD domain, G-beta repeat	234-271	0.026
Psum.JK8.1r.1Ag008790.1	323	PF00400	WD domain, G-beta repeat	60-95	89
Psum.JK8.1r.1Ag008800.1	965	PF00311	Phosphoenolpyruvate carboxylase	37-965	0
Psum.JK8.1r.1Ag008810.1	363	PF00076	RNA recognition motif	180-242	2.7e-08
Psum.JK8.1r.1Ag008810.1	363	PF00076	RNA recognition motif	277-344	2e-05
Psum.JK8.1r.1Ag008810.1	363	PF07145	Ataxin-2 C-terminal region	64-79	0.058
Psum.JK8.1r.1Ag008820.1	976	PF00443	Ubiquitin carboxyl-terminal hydrolase	441-744	5e-48
Psum.JK8.1r.1Ag008820.1	976	PF01753	MYND finger	88-125	1.7e-05
Psum.JK8.1r.1Ag008840.1	209	PF12507	Human Cytomegalovirus UL139 protein	22-134	8.9e-15
Psum.JK8.1r.1Ag008850.1	705	PF00520	Ion transport protein	56-304	3.2e-37
Psum.JK8.1r.1Ag008850.1	705	PF00027	Cyclic nucleotide-binding domain	393-479	1.8e-13
Psum.JK8.1r.1Ag008850.1	705	PF11834	KHA, dimerisation domain of potassium ion channel	633-702	1.5e-18
Psum.JK8.1r.1Ag008860.1	130	PF01920	Prefoldin subunit	20-121	1.2e-16
Psum.JK8.1r.1Ag008880.1	1993	PF14288	1,3-beta-glucan synthase subunit FKS1, domain-1	331-443	1.8e-38
Psum.JK8.1r.1Ag008880.1	1993	PF02364	1,3-beta-glucan synthase component	1126-1206	3.5e-19
Psum.JK8.1r.1Ag008880.1	1993	PF02364	1,3-beta-glucan synthase component	1211-1898	2.2e-190
Psum.JK8.1r.1Ag008880.1	1993	PF04652	Vta1 like	77-137	2.6e-06
Psum.JK8.1r.1Ag008890.1	252	PF00170	bZIP transcription factor	124-172	5.2e-06
Psum.JK8.1r.1Ag008900.1	570	PF01699	Sodium/calcium exchanger protein	417-561	8.6e-13
Psum.JK8.1r.1Ag008900.1	570	PF01699	Sodium/calcium exchanger protein	74-252	0.21
Psum.JK8.1r.1Ag008900.1	570	PF13499	EF-hand domain pair	296-359	6e-05
Psum.JK8.1r.1Ag008910.1	530	PF00067	Cytochrome P450	40-509	3.1e-85
Psum.JK8.1r.1Ag008920.1	447	PF00271	Helicase conserved C-terminal domain	284-401	1.4e-14
Psum.JK8.1r.1Ag008920.1	447	PF00270	DEAD/DEAH box helicase	74-238	7.4e-29
Psum.JK8.1r.1Ag008930.1	109	PF02751	Transcription initiation factor IIA, gamma subunit	60-101	2.1e-18
Psum.JK8.1r.1Ag008930.1	109	PF02268	Transcription initiation factor IIA, gamma subunit, helical domain	4-49	8e-18
Psum.JK8.1r.1Ag008940.1	415	PF00403	Heavy-metal-associated domain	13-69	1.9e-11
Psum.JK8.1r.1Ag008960.1	254	PF13639	Ring finger domain	159-203	1.1e-11
Psum.JK8.1r.1Ag008970.1	199	PF13639	Ring finger domain	142-185	3.2e-10
Psum.JK8.1r.1Ag008980.1	771	PF11145	Protein of unknown function (DUF2921)	53-765	5.7e-102
Psum.JK8.1r.1Ag008990.1	1021	PF11145	Protein of unknown function (DUF2921)	59-1006	3.2e-174
Psum.JK8.1r.1Ag009000.1	162	PF13639	Ring finger domain	109-152	1.8e-11
Psum.JK8.1r.1Ag009010.1	234	PF13639	Ring finger domain	178-222	1.7e-09
Psum.JK8.1r.1Ag009020.1	211	PF11145	Protein of unknown function (DUF2921)	3-195	3.9e-48
Psum.JK8.1r.1Ag009040.1	176	PF13639	Ring finger domain	109-152	4.6e-11
Psum.JK8.1r.1Ag009050.1	230	PF13639	Ring finger domain	175-218	6.2e-09
Psum.JK8.1r.1Ag009070.1	203	PF13639	Ring finger domain	148-191	2.3e-10
Psum.JK8.1r.1Ag009080.1	210	PF13639	Ring finger domain	155-198	5.8e-10
Psum.JK8.1r.1Ag009100.1	358	PF00248	Aldo/keto reductase family	15-346	2.5e-63
Psum.JK8.1r.1Ag009110.1	226	PF02042	RWP-RK domain	112-159	3.8e-20
Psum.JK8.1r.1Ag009120.1	194	PF13639	Ring finger domain	131-174	1e-10
Psum.JK8.1r.1Ag009130.1	205	PF13639	Ring finger domain	134-177	8.8e-11
Psum.JK8.1r.1Ag009170.1	217	PF13639	Ring finger domain	143-185	4.1e-08
Psum.JK8.1r.1Ag009190.1	198	PF13639	Ring finger domain	123-166	4.2e-10
Psum.JK8.1r.1Ag009200.1	176	PF13639	Ring finger domain	114-157	1.6e-09
Psum.JK8.1r.1Ag009210.1	161	PF13639	Ring finger domain	105-148	9.9e-12
Psum.JK8.1r.1Ag009220.1	190	PF13639	Ring finger domain	108-151	2e-09
Psum.JK8.1r.1Ag009240.1	244	PF00355	Rieske [2Fe-2S] domain	150-210	2.3e-06
Psum.JK8.1r.1Ag009250.1	400	PF00646	F-box domain	28-64	0.0037
Psum.JK8.1r.1Ag009270.1	692	PF00439	Bromodomain	350-431	1.7e-17
Psum.JK8.1r.1Ag009270.1	692	PF17035	Bromodomain extra-terminal - transcription regulation	514-575	4.4e-17
Psum.JK8.1r.1Ag009280.1	382	PF00657	GDSL-like Lipase/Acylhydrolase	40-367	1.3e-24
Psum.JK8.1r.1Ag009290.1	1013	PF00560	Leucine Rich Repeat	293-315	910
Psum.JK8.1r.1Ag009290.1	1013	PF00560	Leucine Rich Repeat	504-526	120
Psum.JK8.1r.1Ag009290.1	1013	PF00560	Leucine Rich Repeat	553-573	15
Psum.JK8.1r.1Ag009290.1	1013	PF00560	Leucine Rich Repeat	317-337	860
Psum.JK8.1r.1Ag009290.1	1013	PF00560	Leucine Rich Repeat	222-244	3600
Psum.JK8.1r.1Ag009290.1	1013	PF00560	Leucine Rich Repeat	123-139	2900
Psum.JK8.1r.1Ag009290.1	1013	PF00560	Leucine Rich Repeat	578-597	1900
Psum.JK8.1r.1Ag009290.1	1013	PF00560	Leucine Rich Repeat	197-220	1500
Psum.JK8.1r.1Ag009290.1	1013	PF00560	Leucine Rich Repeat	97-114	1900
Psum.JK8.1r.1Ag009290.1	1013	PF00560	Leucine Rich Repeat	529-548	430
Psum.JK8.1r.1Ag009290.1	1013	PF08263	Leucine rich repeat N-terminal domain	27-68	0.0021
Psum.JK8.1r.1Ag009290.1	1013	PF07714	Protein tyrosine and serine/threonine kinase	694-981	1.4e-37
Psum.JK8.1r.1Ag009330.1	129	PF05678	VQ motif	10-34	1.1e-05
Psum.JK8.1r.1Ag009340.1	144	PF05678	VQ motif	18-42	0.056
Psum.JK8.1r.1Ag009350.1	454	PF01694	Rhomboid family	260-398	1.7e-26
Psum.JK8.1r.1Ag009360.1	357	PF02365	No apical meristem (NAM) protein	11-140	6.3e-42
Psum.JK8.1r.1Ag009380.1	589	PF03140	Plant protein of unknown function	59-569	5.3e-98
Psum.JK8.1r.1Ag009390.1	241	PF05078	Protein of unknown function (DUF679)	75-236	8.4e-57
Psum.JK8.1r.1Ag009410.1	302	PF03140	Plant protein of unknown function	1-196	4.3e-35
Psum.JK8.1r.1Ag009420.1	60	PF03140	Plant protein of unknown function	2-59	1.1e-11
Psum.JK8.1r.1Ag009430.1	132	PF03140	Plant protein of unknown function	10-112	4.8e-18
Psum.JK8.1r.1Ag009450.1	310	PF04427	Brix domain	36-232	4.1e-37
Psum.JK8.1r.1Ag009460.1	386	PF01564	Spermine/spermidine synthase domain	124-308	1.1e-68
Psum.JK8.1r.1Ag009460.1	386	PF17284	Spermidine synthase tetramerisation domain	73-120	1.5e-17
Psum.JK8.1r.1Ag009470.1	226	PF00027	Cyclic nucleotide-binding domain	18-107	0.0065
Psum.JK8.1r.1Ag009480.1	442	PF07714	Protein tyrosine and serine/threonine kinase	120-401	1.5e-38
Psum.JK8.1r.1Ag009500.1	704	PF00520	Ion transport protein	86-399	9.6e-14
Psum.JK8.1r.1Ag009500.1	704	PF00027	Cyclic nucleotide-binding domain	496-585	0.00025
Psum.JK8.1r.1Ag009510.1	359	PF00481	Protein phosphatase 2C	108-346	1.1e-59
Psum.JK8.1r.1Ag009520.1	338	PF13920	Zinc finger, C3HC4 type (RING finger)	265-307	0.00021
Psum.JK8.1r.1Ag009520.1	338	PF00642	Zinc finger C-x8-C-x5-C-x3-H type (and similar)	187-212	1.3e-06
Psum.JK8.1r.1Ag009530.1	468	PF00201	UDP-glucoronosyl and UDP-glucosyl transferase	263-434	5.6e-24
Psum.JK8.1r.1Ag009540.1	102	PF00201	UDP-glucoronosyl and UDP-glucosyl transferase	2-59	0.63
Psum.JK8.1r.1Ag009560.1	216	PF10604	Polyketide cyclase / dehydrase and lipid transport	60-203	8.4e-15
Psum.JK8.1r.1Ag009570.1	452	PF00295	Glycosyl hydrolases family 28	144-425	1.4e-38
Psum.JK8.1r.1Ag009580.1	219	PF13639	Ring finger domain	143-185	2.2e-09
Psum.JK8.1r.1Ag009590.1	222	PF13639	Ring finger domain	140-183	3.6e-11
Psum.JK8.1r.1Ag009620.1	125	PF02298	Plastocyanin-like domain	45-119	9.2e-16
Psum.JK8.1r.1Ag009660.1	402	PF00010	Helix-loop-helix DNA-binding domain	124-174	7.6e-10
Psum.JK8.1r.1Ag009680.1	487	PF00505	HMG (high mobility group) box	287-353	1.1e-14
Psum.JK8.1r.1Ag009680.1	487	PF00505	HMG (high mobility group) box	412-479	4.2e-11
Psum.JK8.1r.1Ag009680.1	487	PF00505	HMG (high mobility group) box	166-227	1.2e-13
Psum.JK8.1r.1Ag009690.1	861	PF22910	Enhanced disease resistance 4-like, N-terminal domain	29-59	9.4e-08
Psum.JK8.1r.1Ag009690.1	861	PF11331	Probable zinc-ribbon domain	459-500	1.8e-13
Psum.JK8.1r.1Ag009700.1	455	PF03140	Plant protein of unknown function	47-435	5.3e-104
Psum.JK8.1r.1Ag009710.1	621	PF00023	Ankyrin repeat	28-53	39
Psum.JK8.1r.1Ag009710.1	621	PF12796	Ankyrin repeats (3 copies)	194-277	3e-11
Psum.JK8.1r.1Ag009710.1	621	PF12796	Ankyrin repeats (3 copies)	313-378	0.013
Psum.JK8.1r.1Ag009720.1	492	PF00201	UDP-glucoronosyl and UDP-glucosyl transferase	286-434	9.3e-17
Psum.JK8.1r.1Ag009750.1	214	PF00829	Ribosomal prokaryotic L21 protein	97-197	9.7e-28
Psum.JK8.1r.1Ag009780.1	1373	PF02179	BAG domain	631-703	5.3e-08
Psum.JK8.1r.1Ag009790.1	406	PF12937	F-box-like	44-86	6.9e-06
Psum.JK8.1r.1Ag009810.1	539	PF07707	BTB And C-terminal Kelch	247-343	1.7e-05
Psum.JK8.1r.1Ag009810.1	539	PF21536	Kelch-like protein 33-like, BTB/POZ domain	156-220	5.1e-12
Psum.JK8.1r.1Ag009830.1	308	PF12706	Beta-lactamase superfamily domain	76-277	1.6e-08
Psum.JK8.1r.1Ag009860.1	711	PF14694	Lines N-terminus	519-627	0.01
Psum.JK8.1r.1Ag009860.1	711	PF14695	Lines C-terminus	671-706	6.9e-08
Psum.JK8.1r.1Ag009870.1	69	PF01357	Expansin C-terminal domain	1-52	3.2e-12
Psum.JK8.1r.1Ag009880.1	272	PF03330	Lytic transglycolase	78-166	8.5e-16
Psum.JK8.1r.1Ag009880.1	272	PF01357	Expansin C-terminal domain	177-256	1.3e-25
Psum.JK8.1r.1Ag009890.1	277	PF03330	Lytic transglycolase	84-171	3.8e-17
Psum.JK8.1r.1Ag009890.1	277	PF01357	Expansin C-terminal domain	182-260	5.1e-26
Psum.JK8.1r.1Ag009900.1	525	PF00067	Cytochrome P450	44-506	2.5e-79
Psum.JK8.1r.1Ag009910.1	72	PF06376	Arabinogalactan peptide	30-61	4.8e-12
Psum.JK8.1r.1Ag009920.1	357	PF03106	WRKY DNA -binding domain	166-222	1e-21
Psum.JK8.1r.1Ag009930.1	189	PF12850	Calcineurin-like phosphoesterase superfamily domain	4-157	1.4e-18
Psum.JK8.1r.1Ag009950.1	844	PF10613	Ligated ion channel L-glutamate- and glycine-binding site	473-567	1.8e-06
Psum.JK8.1r.1Ag009950.1	844	PF01094	Receptor family ligand binding region	48-399	2.4e-74
Psum.JK8.1r.1Ag009960.1	208	PF03168	Late embryogenesis abundant protein	86-185	3.8e-11
Psum.JK8.1r.1Ag009970.1	242	PF02453	Reticulon	57-212	2e-52
Psum.JK8.1r.1Ag009980.1	269	PF00697	N-(5'phosphoribosyl)anthranilate (PRA) isomerase	61-260	2.9e-34
Psum.JK8.1r.1Ag009990.1	230	PF06220	U1 zinc finger	1-38	2.5e-18
Psum.JK8.1r.1Ag010000.1	632	PF13041	PPR repeat family	509-558	3.6e-11
Psum.JK8.1r.1Ag010000.1	632	PF13041	PPR repeat family	263-312	5.2e-08
Psum.JK8.1r.1Ag010000.1	632	PF13041	PPR repeat family	368-418	3e-11
Psum.JK8.1r.1Ag010000.1	632	PF13041	PPR repeat family	196-242	8.7e-08
Psum.JK8.1r.1Ag010000.1	632	PF13041	PPR repeat family	579-625	3.3e-07
Psum.JK8.1r.1Ag010000.1	632	PF01535	PPR repeat	478-507	0.21
Psum.JK8.1r.1Ag010000.1	632	PF01535	PPR repeat	443-470	0.58
Psum.JK8.1r.1Ag010000.1	632	PF12854	PPR repeat	330-362	0.00028
Psum.JK8.1r.1Ag010010.1	452	PF00004	ATPase family associated with various cellular activities (AAA)	215-330	4.9e-09
Psum.JK8.1r.1Ag010010.1	452	PF00023	Ankyrin repeat	86-122	0.13
Psum.JK8.1r.1Ag010010.1	452	PF12796	Ankyrin repeats (3 copies)	16-83	4.8e-10
Psum.JK8.1r.1Ag010020.1	184	PF00501	AMP-binding enzyme	22-89	1.5e-08
Psum.JK8.1r.1Ag010030.1	309	PF00069	Protein kinase domain	39-294	4.3e-54
Psum.JK8.1r.1Ag010040.1	300	PF10502	Signal peptidase, peptidase S26	110-267	4.5e-39
Psum.JK8.1r.1Ag010050.1	259	PF03330	Lytic transglycolase	65-153	2e-18
Psum.JK8.1r.1Ag010050.1	259	PF01357	Expansin C-terminal domain	164-242	1.1e-27
Psum.JK8.1r.1Ag010060.1	269	PF03330	Lytic transglycolase	75-164	8.7e-19
Psum.JK8.1r.1Ag010060.1	269	PF01357	Expansin C-terminal domain	175-253	4.9e-27
Psum.JK8.1r.1Ag010070.1	533	PF00069	Protein kinase domain	26-290	8.8e-56
Psum.JK8.1r.1Ag010080.1	283	PF04367	Protein of unknown function (DUF502)	125-226	5e-25
Psum.JK8.1r.1Ag010090.1	418	PF03478	Domain of unknown function (DUF295)	83-389	2.4e-37
Psum.JK8.1r.1Ag010100.1	409	PF03478	Domain of unknown function (DUF295)	80-380	3.1e-39
Psum.JK8.1r.1Ag010120.1	744	PF05922	Peptidase inhibitor I9	31-109	1.8e-15
Psum.JK8.1r.1Ag010120.1	744	PF00082	Subtilase family	136-563	1.7e-43
Psum.JK8.1r.1Ag010120.1	744	PF17766	Fibronectin type-III domain	632-732	2.7e-25
Psum.JK8.1r.1Ag010130.1	96	PF01221	Dynein light chain type 1	5-90	9.3e-28
Psum.JK8.1r.1Ag010140.1	651	PF13921	Myb-like DNA-binding domain	338-398	2.3e-11
Psum.JK8.1r.1Ag010140.1	651	PF13921	Myb-like DNA-binding domain	78-138	1.6e-10
Psum.JK8.1r.1Ag010170.1	363	PF00249	Myb-like DNA-binding domain	116-157	4.4e-12
Psum.JK8.1r.1Ag010170.1	363	PF00249	Myb-like DNA-binding domain	66-110	1.9e-08
Psum.JK8.1r.1Ag010190.1	199	PF13855	Leucine rich repeat	117-174	0.00014
Psum.JK8.1r.1Ag010200.1	235	PF00069	Protein kinase domain	47-206	4.3e-19
Psum.JK8.1r.1Ag010210.1	525	PF03759	PRONE (Plant-specific Rop nucleotide exchanger)	78-421	1.8e-158
Psum.JK8.1r.1Ag010230.1	131	PF04885	Stigma-specific protein, Stig1	29-130	1.3e-25
Psum.JK8.1r.1Ag010240.1	145	PF04885	Stigma-specific protein, Stig1	34-144	3.3e-23
Psum.JK8.1r.1Ag010250.1	223	PF06105	Aph-1 protein	8-210	1.8e-49
Psum.JK8.1r.1Ag010260.1	401	PF01063	Amino-transferase class IV	136-363	9.3e-38
Psum.JK8.1r.1Ag010270.1	664	PF00790	VHS domain	5-118	4.7e-28
Psum.JK8.1r.1Ag010270.1	664	PF03127	GAT domain	192-265	8.1e-14
Psum.JK8.1r.1Ag010280.1	79	PF16953	Protein-only RNase P	1-70	1.6e-16
Psum.JK8.1r.1Ag010290.1	362	PF17177	Pentacotripeptide-repeat region of PRORP	130-191	3e-13
Psum.JK8.1r.1Ag010290.1	362	PF17177	Pentacotripeptide-repeat region of PRORP	263-361	1e-25
Psum.JK8.1r.1Ag010300.1	527	PF04578	Protein of unknown function, DUF594	468-519	2e-15
Psum.JK8.1r.1Ag010320.1	195	PF13456	Reverse transcriptase-like	100-186	1.1e-12
Psum.JK8.1r.1Ag010340.1	727	PF02737	3-hydroxyacyl-CoA dehydrogenase, NAD binding domain	312-490	8.5e-56
Psum.JK8.1r.1Ag010340.1	727	PF00378	Enoyl-CoA hydratase/isomerase	15-211	1.6e-34
Psum.JK8.1r.1Ag010340.1	727	PF00725	3-hydroxyacyl-CoA dehydrogenase, C-terminal domain	493-586	3e-16
Psum.JK8.1r.1Ag010350.1	361	PF02737	3-hydroxyacyl-CoA dehydrogenase, NAD binding domain	312-360	1.3e-05
Psum.JK8.1r.1Ag010350.1	361	PF00378	Enoyl-CoA hydratase/isomerase	16-204	1.7e-33
Psum.JK8.1r.1Ag010360.1	355	PF02737	3-hydroxyacyl-CoA dehydrogenase, NAD binding domain	2-116	2.2e-35
Psum.JK8.1r.1Ag010360.1	355	PF00725	3-hydroxyacyl-CoA dehydrogenase, C-terminal domain	119-212	9.1e-16
Psum.JK8.1r.1Ag010370.1	539	PF00560	Leucine Rich Repeat	126-147	1200
Psum.JK8.1r.1Ag010370.1	539	PF13516	Leucine Rich repeat	352-365	2200
Psum.JK8.1r.1Ag010370.1	539	PF08263	Leucine rich repeat N-terminal domain	18-58	6.5e-07
Psum.JK8.1r.1Ag010370.1	539	PF13855	Leucine rich repeat	368-410	0.0046
Psum.JK8.1r.1Ag010370.1	539	PF13855	Leucine rich repeat	199-261	4.9e-05
Psum.JK8.1r.1Ag010380.1	506	PF03638	Tesmin/TSO1-like CXC domain, cysteine-rich domain	68-102	1.5e-06
Psum.JK8.1r.1Ag010380.1	506	PF03638	Tesmin/TSO1-like CXC domain, cysteine-rich domain	154-188	2.3e-08
Psum.JK8.1r.1Ag010390.1	208	PF11317	Protein of unknown function (DUF3119)	71-198	1.7e-31
Psum.JK8.1r.1Ag010400.1	482	PF00083	Sugar (and other) transporter	48-476	4.8e-93
Psum.JK8.1r.1Ag010410.1	152	PF03918	Cytochrome C biogenesis protein	13-132	1.5e-25
Psum.JK8.1r.1Ag010420.1	244	PF03254	Xyloglucan fucosyltransferase	1-208	4.9e-62
Psum.JK8.1r.1Ag010430.1	333	PF03254	Xyloglucan fucosyltransferase	91-304	1.4e-54
Psum.JK8.1r.1Ag010440.1	107	PF03254	Xyloglucan fucosyltransferase	1-72	1.6e-16
Psum.JK8.1r.1Ag010450.1	426	PF03254	Xyloglucan fucosyltransferase	78-426	2.8e-108
Psum.JK8.1r.1Ag010470.1	567	PF00995	Sec1 family	22-553	3.8e-119
Psum.JK8.1r.1Ag010480.1	309	PF12776	Myb/SANT-like DNA-binding domain	47-132	9.9e-06
Psum.JK8.1r.1Ag010490.1	150	PF00125	Core histone H2A/H2B/H3/H4	18-102	3.6e-08
Psum.JK8.1r.1Ag010490.1	150	PF16211	C-terminus of histone H2A	105-138	3.6e-14
Psum.JK8.1r.1Ag010500.1	241	PF00857	Isochorismatase family	56-237	7.2e-31
Psum.JK8.1r.1Ag010520.1	517	PF14249	Tocopherol cyclase	121-476	1.5e-137
Psum.JK8.1r.1Ag010540.1	498	PF07992	Pyridine nucleotide-disulphide oxidoreductase	36-207	5e-06
Psum.JK8.1r.1Ag010550.1	430	PF00069	Protein kinase domain	137-397	7e-40
Psum.JK8.1r.1Ag010550.1	430	PF08263	Leucine rich repeat N-terminal domain	4-30	0.15
Psum.JK8.1r.1Ag010600.1	473	PF00201	UDP-glucoronosyl and UDP-glucosyl transferase	290-418	4.9e-21
Psum.JK8.1r.1Ag010630.1	175	PF00201	UDP-glucoronosyl and UDP-glucosyl transferase	2-114	4.6e-20
Psum.JK8.1r.1Ag010650.1	428	PF06991	Microfibril-associated/Pre-mRNA processing	164-385	2.7e-73
Psum.JK8.1r.1Ag010660.1	308	PF04434	SWIM zinc finger	122-149	0.041
Psum.JK8.1r.1Ag010680.1	295	PF00722	Glycosyl hydrolases family 16	31-212	2.5e-53
Psum.JK8.1r.1Ag010680.1	295	PF06955	Xyloglucan endo-transglycosylase (XET) C-terminus	253-290	3e-10
Psum.JK8.1r.1Ag010700.1	203	PF10497	Zinc-finger domain of monoamine-oxidase A repressor R1	38-133	1.8e-22
Psum.JK8.1r.1Ag010710.1	294	PF00722	Glycosyl hydrolases family 16	27-208	2.1e-50
Psum.JK8.1r.1Ag010710.1	294	PF06955	Xyloglucan endo-transglycosylase (XET) C-terminus	251-289	4.3e-10
Psum.JK8.1r.1Ag010720.1	417	PF00069	Protein kinase domain	9-233	7.9e-24
Psum.JK8.1r.1Ag010730.1	348	PF00903	Glyoxalase/Bleomycin resistance protein/Dioxygenase superfamily	219-334	3.9e-11
Psum.JK8.1r.1Ag010730.1	348	PF00903	Glyoxalase/Bleomycin resistance protein/Dioxygenase superfamily	86-207	2.5e-24
Psum.JK8.1r.1Ag010740.1	447	PF13976	GAG-pre-integrase domain	32-101	1.3e-13
Psum.JK8.1r.1Ag010740.1	447	PF00665	Integrase core domain	115-216	2.1e-14
Psum.JK8.1r.1Ag010760.1	1083	PF00069	Protein kinase domain	795-1026	5e-29
Psum.JK8.1r.1Ag010760.1	1083	PF00027	Cyclic nucleotide-binding domain	631-733	3.4e-06
Psum.JK8.1r.1Ag010760.1	1083	PF00027	Cyclic nucleotide-binding domain	506-596	5.9e-13
Psum.JK8.1r.1Ag010760.1	1083	PF00481	Protein phosphatase 2C	133-373	2.6e-30
Psum.JK8.1r.1Ag010780.1	219	PF13516	Leucine Rich repeat	84-102	3300
Psum.JK8.1r.1Ag010780.1	219	PF13516	Leucine Rich repeat	160-180	71
Psum.JK8.1r.1Ag010780.1	219	PF13516	Leucine Rich repeat	61-77	1300
Psum.JK8.1r.1Ag010800.1	162	PF03732	Retrotransposon gag protein	79-153	1.3e-12
Psum.JK8.1r.1Ag010810.1	320	PF18052	Rx N-terminal domain	45-105	5e-06
Psum.JK8.1r.1Ag010810.1	320	PF00931	NB-ARC domain	222-312	4.1e-18
Psum.JK8.1r.1Ag010830.1	366	PF00005	ABC transporter	129-256	1.3e-14
Psum.JK8.1r.1Ag010840.1	189	PF00005	ABC transporter	67-187	2.5e-06
Psum.JK8.1r.1Ag010840.1	189	PF00037	4Fe-4S binding domain	16-37	1.2e-06
Psum.JK8.1r.1Ag010880.1	824	PF00069	Protein kinase domain	517-787	3.5e-43
Psum.JK8.1r.1Ag010880.1	824	PF00954	S-locus glycoprotein domain	219-333	3.7e-21
Psum.JK8.1r.1Ag010880.1	824	PF08276	PAN-like domain	363-419	2.5e-10
Psum.JK8.1r.1Ag010880.1	824	PF01453	D-mannose binding lectin	80-186	3.6e-29
Psum.JK8.1r.1Ag010900.1	547	PF00069	Protein kinase domain	378-481	6.9e-17
Psum.JK8.1r.1Ag010900.1	547	PF00069	Protein kinase domain	142-295	8.3e-30
Psum.JK8.1r.1Ag010910.1	230	PF05558	DREPP plasma membrane polypeptide	1-213	3.3e-71
Psum.JK8.1r.1Ag010930.1	472	PF06925	Monogalactosyldiacylglycerol (MGDG) synthase	86-254	2.2e-51
Psum.JK8.1r.1Ag010930.1	472	PF04101	Glycosyltransferase family 28 C-terminal domain	282-400	4.1e-05
Psum.JK8.1r.1Ag010940.1	558	PF14624	VWA / Hh protein intein-like	419-487	0.098
Psum.JK8.1r.1Ag010940.1	558	PF00092	von Willebrand factor type A domain	61-206	8.9e-07
Psum.JK8.1r.1Ag010950.1	607	PF13855	Leucine rich repeat	86-124	0.0071
Psum.JK8.1r.1Ag010950.1	607	PF00560	Leucine Rich Repeat	137-158	720
Psum.JK8.1r.1Ag010950.1	607	PF07714	Protein tyrosine and serine/threonine kinase	287-558	1.2e-37
Psum.JK8.1r.1Ag010950.1	607	PF08263	Leucine rich repeat N-terminal domain	22-61	2.6e-06
Psum.JK8.1r.1Ag010960.1	583	PF22906	L-gulonolactone oxidase 2-like, C-terminal domain	539-577	1.3e-16
Psum.JK8.1r.1Ag010960.1	583	PF01565	FAD binding domain	56-194	2.3e-13
Psum.JK8.1r.1Ag010960.1	583	PF04030	D-arabinono-1,4-lactone oxidase	430-529	1.3e-09
Psum.JK8.1r.1Ag010980.1	672	PF21018	TypA/BipA C-terminal domain	561-665	1.2e-36
Psum.JK8.1r.1Ag010980.1	672	PF00679	Elongation factor G C-terminus	471-557	8.9e-18
Psum.JK8.1r.1Ag010980.1	672	PF03144	Elongation factor Tu domain 2	295-365	1.2e-07
Psum.JK8.1r.1Ag010980.1	672	PF00009	Elongation factor Tu GTP binding domain	80-271	6.5e-50
Psum.JK8.1r.1Ag010990.1	345	PF01764	Lipase (class 3)	141-181	0.023
Psum.JK8.1r.1Ag011000.1	322	PF22732	MSL3 chromodomain-like	34-100	3.3e-14
Psum.JK8.1r.1Ag011000.1	322	PF05712	MRG	140-309	6e-45
Psum.JK8.1r.1Ag011020.1	552	PF01095	Pectinesterase	238-535	4.1e-124
Psum.JK8.1r.1Ag011020.1	552	PF04043	Plant invertase/pectin methylesterase inhibitor	54-152	6.1e-08
Psum.JK8.1r.1Ag011030.1	410	PF12937	F-box-like	28-62	3.9e-05
Psum.JK8.1r.1Ag011050.1	605	PF04504	Glabrous-enhancer-binding protein-like family, DBD domain	257-344	9.6e-11
Psum.JK8.1r.1Ag011060.1	215	PF01554	MatE	1-148	5.8e-27
Psum.JK8.1r.1Ag011070.1	510	PF01554	MatE	34-194	3.4e-25
Psum.JK8.1r.1Ag011070.1	510	PF01554	MatE	255-416	5.9e-30
Psum.JK8.1r.1Ag011080.1	478	PF01554	MatE	36-196	7.7e-27
Psum.JK8.1r.1Ag011080.1	478	PF01554	MatE	257-419	1.5e-26
Psum.JK8.1r.1Ag011090.1	148	PF00179	Ubiquitin-conjugating enzyme	45-134	1.3e-10
Psum.JK8.1r.1Ag011100.1	435	PF01554	MatE	1-148	5.9e-26
Psum.JK8.1r.1Ag011100.1	435	PF01554	MatE	209-372	5.7e-27
Psum.JK8.1r.1Ag011120.1	134	PF13499	EF-hand domain pair	62-121	2.9e-06
Psum.JK8.1r.1Ag011140.1	432	PF01554	MatE	209-371	3.7e-25
Psum.JK8.1r.1Ag011140.1	432	PF01554	MatE	1-148	2.1e-27
Psum.JK8.1r.1Ag011160.1	289	PF03587	EMG1/NEP1 methyltransferase	86-283	4.7e-65
Psum.JK8.1r.1Ag011170.1	540	PF00240	Ubiquitin family	66-105	0.0036
Psum.JK8.1r.1Ag011170.1	540	PF00454	Phosphatidylinositol 3- and 4-kinase	250-488	1.3e-44
Psum.JK8.1r.1Ag011180.1	324	PF00141	Peroxidase	45-287	5e-68
Psum.JK8.1r.1Ag011190.1	795	PF00326	Prolyl oligopeptidase family	596-794	7.8e-47
Psum.JK8.1r.1Ag011190.1	795	PF00930	Dipeptidyl peptidase IV (DPP IV) N-terminal region	167-509	2.1e-72
Psum.JK8.1r.1Ag011200.1	414	PF00657	GDSL-like Lipase/Acylhydrolase	50-371	1.2e-28
Psum.JK8.1r.1Ag011210.1	174	PF13202	EF hand	114-137	1.6e-05
Psum.JK8.1r.1Ag011220.1	235	PF13963	Transposase-associated domain	3-79	2.6e-17
Psum.JK8.1r.1Ag011240.1	584	PF22669	Endonuclease/Exonuclease/phosphatase family 2	324-552	6.9e-58
Psum.JK8.1r.1Ag011240.1	584	PF22669	Endonuclease/Exonuclease/phosphatase family 2	85-152	0.00018
Psum.JK8.1r.1Ag011260.1	115	PF12937	F-box-like	21-67	5.5e-08
Psum.JK8.1r.1Ag011290.1	1244	PF00005	ABC transporter	1023-1172	8.2e-30
Psum.JK8.1r.1Ag011290.1	1244	PF00005	ABC transporter	373-520	8.8e-30
Psum.JK8.1r.1Ag011290.1	1244	PF00664	ABC transporter transmembrane region	683-955	1.4e-49
Psum.JK8.1r.1Ag011290.1	1244	PF00664	ABC transporter transmembrane region	33-304	1.7e-57
Psum.JK8.1r.1Ag011310.1	380	PF00657	GDSL-like Lipase/Acylhydrolase	44-359	1.6e-17
Psum.JK8.1r.1Ag011340.1	273	PF02431	Chalcone-flavanone isomerase	79-270	4.9e-12
Psum.JK8.1r.1Ag011350.1	325	PF13410	Glutathione S-transferase, C-terminal domain	203-271	3.1e-11
Psum.JK8.1r.1Ag011350.1	325	PF13409	Glutathione S-transferase, N-terminal domain	48-154	1.1e-06
Psum.JK8.1r.1Ag011360.1	349	PF03145	Sina, TRAF-like domain	231-328	2.2e-31
Psum.JK8.1r.1Ag011360.1	349	PF21361	Sina, zinc finger	136-211	3e-27
Psum.JK8.1r.1Ag011360.1	349	PF21362	E3 ubiquitin-protein ligase sina/sinah, RING finger	87-122	5.3e-10
Psum.JK8.1r.1Ag011390.1	327	PF00665	Integrase core domain	46-96	0.00017
Psum.JK8.1r.1Ag011400.1	561	PF07724	AAA domain (Cdc48 subfamily)	205-409	9.7e-29
Psum.JK8.1r.1Ag011400.1	561	PF10431	C-terminal, D2-small domain, of ClpB protein	416-490	3.7e-07
Psum.JK8.1r.1Ag011410.1	713	PF20867	UVSSA N-terminal domain	38-174	2.1e-28
Psum.JK8.1r.1Ag011410.1	713	PF09740	Uncharacterized conserved protein (DUF2043)	428-529	4.4e-26
Psum.JK8.1r.1Ag011430.1	437	PF02365	No apical meristem (NAM) protein	11-151	2.2e-15
Psum.JK8.1r.1Ag011450.1	552	PF15612	WSTF, HB1, Itc1p, MBD9 motif 1	365-397	0.00026
Psum.JK8.1r.1Ag011450.1	552	PF10497	Zinc-finger domain of monoamine-oxidase A repressor R1	47-146	1.4e-32
Psum.JK8.1r.1Ag011460.1	406	PF12937	F-box-like	27-65	0.028
Psum.JK8.1r.1Ag011470.1	418	PF12937	F-box-like	33-68	0.034
Psum.JK8.1r.1Ag011480.1	275	PF12697	Alpha/beta hydrolase family	20-263	1.1e-22
Psum.JK8.1r.1Ag011500.1	580	PF00382	Transcription factor TFIIB repeat	70-158	2.8e-14
Psum.JK8.1r.1Ag011500.1	580	PF00382	Transcription factor TFIIB repeat	171-261	4.9e-16
Psum.JK8.1r.1Ag011500.1	580	PF07741	Brf1-like TBP-binding domain	421-522	1.5e-19
Psum.JK8.1r.1Ag011520.1	248	PF03732	Retrotransposon gag protein	79-173	2.3e-15
Psum.JK8.1r.1Ag011530.1	269	PF03629	Carbohydrate esterase, sialic acid-specific acetylesterase	29-266	1.4e-81
Psum.JK8.1r.1Ag011540.1	266	PF12776	Myb/SANT-like DNA-binding domain	10-86	0.065
Psum.JK8.1r.1Ag011560.1	218	PF04857	CAF1 family ribonuclease	69-199	6.8e-09
Psum.JK8.1r.1Ag011600.1	188	PF12937	F-box-like	30-69	0.031
Psum.JK8.1r.1Ag011610.1	81	PF00304	Gamma-thionin family	34-81	4e-11
Psum.JK8.1r.1Ag011620.1	387	PF12937	F-box-like	30-69	0.009
Psum.JK8.1r.1Ag011630.1	172	PF13963	Transposase-associated domain	1-70	2e-11
Psum.JK8.1r.1Ag011680.1	212	PF01903	CbiX	78-182	2e-27
Psum.JK8.1r.1Ag011690.1	401	PF05212	Protein of unknown function (DUF707)	99-385	2.9e-136
Psum.JK8.1r.1Ag011700.1	690	PF00069	Protein kinase domain	360-565	9.8e-39
Psum.JK8.1r.1Ag011700.1	690	PF00139	Legume lectin domain	31-287	1.2e-71
Psum.JK8.1r.1Ag011710.1	453	PF00266	Aminotransferase class-V	65-438	5.2e-138
Psum.JK8.1r.1Ag011720.1	144	PF02992	Transposase family tnp2	21-132	2.5e-46
Psum.JK8.1r.1Ag011740.1	520	PF00612	IQ calmodulin-binding motif	186-201	570
Psum.JK8.1r.1Ag011740.1	520	PF00612	IQ calmodulin-binding motif	160-180	0.016
Psum.JK8.1r.1Ag011750.1	393	PF00561	alpha/beta hydrolase fold	39-302	2e-22
Psum.JK8.1r.1Ag011760.1	142	PF01176	Translation initiation factor 1A / IF-1	32-93	3e-21
Psum.JK8.1r.1Ag011770.1	659	PF00069	Protein kinase domain	336-550	1.2e-44
Psum.JK8.1r.1Ag011780.1	376	PF03492	SAM dependent carboxyl methyltransferase	40-373	1.3e-107
Psum.JK8.1r.1Ag011790.1	326	PF00069	Protein kinase domain	40-310	6.2e-46
Psum.JK8.1r.1Ag011800.1	250	PF03083	Sugar efflux transporter for intercellular exchange	133-217	1.2e-20
Psum.JK8.1r.1Ag011800.1	250	PF03083	Sugar efflux transporter for intercellular exchange	11-94	7.6e-18
Psum.JK8.1r.1Ag011820.1	251	PF03083	Sugar efflux transporter for intercellular exchange	133-217	1.2e-20
Psum.JK8.1r.1Ag011820.1	251	PF03083	Sugar efflux transporter for intercellular exchange	11-95	5.6e-18
Psum.JK8.1r.1Ag011830.1	252	PF03083	Sugar efflux transporter for intercellular exchange	133-217	1.6e-21
Psum.JK8.1r.1Ag011830.1	252	PF03083	Sugar efflux transporter for intercellular exchange	11-94	2.7e-17
Psum.JK8.1r.1Ag011850.1	252	PF03083	Sugar efflux transporter for intercellular exchange	133-217	1.2e-20
Psum.JK8.1r.1Ag011850.1	252	PF03083	Sugar efflux transporter for intercellular exchange	11-95	3.7e-18
Psum.JK8.1r.1Ag011860.1	234	PF14291	Domain of unknown function (DUF4371)	43-232	4.9e-25
Psum.JK8.1r.1Ag011870.1	1219	PF00270	DEAD/DEAH box helicase	572-722	0.00011
Psum.JK8.1r.1Ag011870.1	1219	PF00271	Helicase conserved C-terminal domain	766-896	8.9e-07
Psum.JK8.1r.1Ag011870.1	1219	PF21010	Helicase associated domain (HA2), ratchet-like	987-1046	1.3e-11
Psum.JK8.1r.1Ag011870.1	1219	PF07717	Oligonucleotide/oligosaccharide-binding (OB)-fold	1104-1180	3.4e-24
Psum.JK8.1r.1Ag011870.1	1219	PF00575	S1 RNA binding domain	261-332	1.8e-08
Psum.JK8.1r.1Ag011870.1	1219	PF04408	Helicase associated domain (HA2), winged-helix	958-986	1.9e-07
Psum.JK8.1r.1Ag011880.1	900	PF08167	rRNA processing/ribosome biogenesis	25-226	1.1e-34
Psum.JK8.1r.1Ag011890.1	178	PF00155	Aminotransferase class I and II	49-177	3.6e-14
Psum.JK8.1r.1Ag011900.1	110	PF00155	Aminotransferase class I and II	9-93	0.0005
Psum.JK8.1r.1Ag011920.1	427	PF00155	Aminotransferase class I and II	52-417	1.2e-54
Psum.JK8.1r.1Ag011930.1	443	PF02453	Reticulon	214-367	1.8e-26
Psum.JK8.1r.1Ag011940.1	142	PF04398	Protein of unknown function, DUF538	27-139	8.5e-30
Psum.JK8.1r.1Ag011990.1	539	PF12854	PPR repeat	453-483	0.086
Psum.JK8.1r.1Ag011990.1	539	PF12854	PPR repeat	277-310	0.03
Psum.JK8.1r.1Ag011990.1	539	PF13041	PPR repeat family	316-363	1.9e-05
Psum.JK8.1r.1Ag012010.1	245	PF05859	Mis12 protein	10-204	1.2e-33
Psum.JK8.1r.1Ag012020.1	286	PF14571	Stress-induced protein Di19, C-terminal	125-220	2.1e-12
Psum.JK8.1r.1Ag012020.1	286	PF05605	Drought induced 19 protein (Di19), zinc-binding	50-102	3.1e-19
Psum.JK8.1r.1Ag012050.1	444	PF00155	Aminotransferase class I and II	64-428	1.5e-52
Psum.JK8.1r.1Ag012070.1	259	PF07727	Reverse transcriptase (RNA-dependent DNA polymerase)	11-252	1e-69
Psum.JK8.1r.1Ag012080.1	349	PF00226	DnaJ domain	4-67	2.2e-25
Psum.JK8.1r.1Ag012080.1	349	PF01556	DnaJ C terminal domain	175-332	4.9e-34
Psum.JK8.1r.1Ag012090.1	305	PF02365	No apical meristem (NAM) protein	10-125	3.7e-08
Psum.JK8.1r.1Ag012100.1	165	PF00168	C2 domain	8-93	4.7e-20
Psum.JK8.1r.1Ag012110.1	369	PF12776	Myb/SANT-like DNA-binding domain	43-136	5.6e-15
Psum.JK8.1r.1Ag012120.1	1089	PF02841	Guanylate-binding protein, C-terminal domain	335-631	2.7e-26
Psum.JK8.1r.1Ag012120.1	1089	PF02263	Guanylate-binding protein, N-terminal domain	72-329	3e-59
Psum.JK8.1r.1Ag012160.1	287	PF11282	Protein of unknown function (DUF3082)	156-233	6.8e-22
Psum.JK8.1r.1Ag012170.1	428	PF04195	Putative gypsy type transposon	149-217	1.4e-16
Psum.JK8.1r.1Ag012180.1	468	PF02042	RWP-RK domain	363-406	2.6e-09
Psum.JK8.1r.1Ag012190.1	755	PF00954	S-locus glycoprotein domain	206-311	2.2e-18
Psum.JK8.1r.1Ag012190.1	755	PF01453	D-mannose binding lectin	70-173	1.4e-22
Psum.JK8.1r.1Ag012190.1	755	PF07714	Protein tyrosine and serine/threonine kinase	507-750	2.1e-37
Psum.JK8.1r.1Ag012190.1	755	PF08276	PAN-like domain	332-394	1.6e-13
Psum.JK8.1r.1Ag012200.1	779	PF05699	hAT family C-terminal dimerisation region	609-679	2.2e-12
Psum.JK8.1r.1Ag012200.1	779	PF04937	Protein of unknown function (DUF 659)	238-386	2.8e-49
Psum.JK8.1r.1Ag012210.1	266	PF02469	Fasciclin domain	46-181	3.3e-15
Psum.JK8.1r.1Ag012220.1	272	PF13456	Reverse transcriptase-like	119-240	1.1e-18
Psum.JK8.1r.1Ag012230.1	165	PF07047	Optic atrophy 3 protein (OPA3)	6-126	6.2e-41
Psum.JK8.1r.1Ag012240.1	197	PF00071	Ras family	8-177	2.4e-47
Psum.JK8.1r.1Ag012260.1	242	PF06644	ATP11 protein	55-233	2.3e-31
Psum.JK8.1r.1Ag012280.1	538	PF05918	Apoptosis inhibitory protein 5 (API5)	11-533	4.3e-207
Psum.JK8.1r.1Ag012290.1	691	PF00168	C2 domain	288-386	4.7e-15
Psum.JK8.1r.1Ag012300.1	451	PF01699	Sodium/calcium exchanger protein	103-262	4.6e-16
Psum.JK8.1r.1Ag012300.1	451	PF01699	Sodium/calcium exchanger protein	295-438	7.5e-17
Psum.JK8.1r.1Ag012340.1	508	PF14541	Xylanase inhibitor C-terminal	349-501	1.7e-35
Psum.JK8.1r.1Ag012340.1	508	PF14543	Xylanase inhibitor N-terminal	147-322	3e-48
Psum.JK8.1r.1Ag012350.1	802	PF15963	Myb DNA-binding like	646-726	3.1e-21
Psum.JK8.1r.1Ag012360.1	183	PF04756	OST3 / OST6 family, transporter family	61-181	1.7e-06
Psum.JK8.1r.1Ag012400.1	305	PF01529	DHHC palmitoyltransferase	122-246	1.4e-34
Psum.JK8.1r.1Ag012420.1	711	PF14661	HAUS augmin-like complex subunit 6 N-terminus	17-260	1.3e-45
Psum.JK8.1r.1Ag012450.1	297	PF03732	Retrotransposon gag protein	79-172	1.4e-18
Psum.JK8.1r.1Ag012540.1	452	PF03004	Plant transposase (Ptta/En/Spm family)	258-384	2.2e-23
Psum.JK8.1r.1Ag012580.1	420	PF17862	AAA+ lid domain	360-403	0.00019
Psum.JK8.1r.1Ag012580.1	420	PF00004	ATPase family associated with various cellular activities (AAA)	204-337	9.8e-42
Psum.JK8.1r.1Ag012580.1	420	PF16450	Proteasomal ATPase OB C-terminal domain	91-146	2.1e-08
Psum.JK8.1r.1Ag012610.1	151	PF01190	Pollen protein Ole e 1 like	35-122	4.4e-05
Psum.JK8.1r.1Ag012640.1	268	PF01786	Alternative oxidase	57-249	1e-75
Psum.JK8.1r.1Ag012680.1	362	PF00892	EamA-like transporter family	14-153	2.8e-08
Psum.JK8.1r.1Ag012680.1	362	PF00892	EamA-like transporter family	184-322	3.9e-11
Psum.JK8.1r.1Ag012710.1	397	PF10213	Mitochondrial ribosomal subunit protein	284-366	3.2e-10
Psum.JK8.1r.1Ag012730.1	525	PF07731	Multicopper oxidase	387-490	1.5e-15
Psum.JK8.1r.1Ag012730.1	525	PF07732	Multicopper oxidase	38-151	2.1e-30
Psum.JK8.1r.1Ag012730.1	525	PF00394	Multicopper oxidase	167-288	1.2e-30
Psum.JK8.1r.1Ag012740.1	350	PF05173	Dihydrodipicolinate reductase, C-terminus	204-344	2e-11
Psum.JK8.1r.1Ag012740.1	350	PF01113	Dihydrodipicolinate reductase, N-terminus	78-200	3.7e-09
Psum.JK8.1r.1Ag012780.1	611	PF03765	CRAL/TRIO, N-terminal domain	100-126	0.0017
Psum.JK8.1r.1Ag012780.1	611	PF00650	CRAL/TRIO domain	155-316	1.7e-25
Psum.JK8.1r.1Ag012850.1	661	PF00995	Sec1 family	42-644	4.7e-124
Psum.JK8.1r.1Ag012870.1	1294	PF01326	Pyruvate phosphate dikinase, AMP/ATP-binding domain	1092-1168	1.8e-09
Psum.JK8.1r.1Ag012870.1	1294	PF22973	Alpha-glucan water dikinase, phosphohistidine-like domain	835-947	1.2e-47
Psum.JK8.1r.1Ag012890.1	1070	PF14559	Tetratricopeptide repeat	187-246	0.0058
Psum.JK8.1r.1Ag012890.1	1070	PF14559	Tetratricopeptide repeat	733-789	0.055
Psum.JK8.1r.1Ag012890.1	1070	PF13181	Tetratricopeptide repeat	316-343	5.4
Psum.JK8.1r.1Ag012890.1	1070	PF13181	Tetratricopeptide repeat	459-485	300
Psum.JK8.1r.1Ag012890.1	1070	PF13432	Tetratricopeptide repeat	358-414	17
Psum.JK8.1r.1Ag012980.1	390	PF14223	gag-polypeptide of LTR copia-type	54-174	4.2e-10
Psum.JK8.1r.1Ag013040.1	285	PF04874	Mak16 protein C-terminal region	137-225	3.6e-19
Psum.JK8.1r.1Ag013040.1	285	PF01778	Ribosomal L28e protein family	5-117	4.3e-34
Psum.JK8.1r.1Ag013060.1	320	PF03479	Plants and Prokaryotes Conserved (PCC) domain	130-242	3e-21
Psum.JK8.1r.1Ag013090.1	562	PF03004	Plant transposase (Ptta/En/Spm family)	193-319	9.8e-23
Psum.JK8.1r.1Ag013100.1	267	PF13960	Domain of unknown function (DUF4218)	204-266	5.7e-23
Psum.JK8.1r.1Ag013110.1	246	PF13963	Transposase-associated domain	3-75	1.4e-20
Psum.JK8.1r.1Ag013140.1	377	PF03839	Translocation protein Sec62	99-233	8e-12
Psum.JK8.1r.1Ag013170.1	75	PF00010	Helix-loop-helix DNA-binding domain	36-62	0.14
Psum.JK8.1r.1Ag013230.1	1172	PF13976	GAG-pre-integrase domain	384-454	3.7e-12
Psum.JK8.1r.1Ag013230.1	1172	PF07727	Reverse transcriptase (RNA-dependent DNA polymerase)	790-1034	2.9e-69
Psum.JK8.1r.1Ag013230.1	1172	PF00098	Zinc knuckle	224-239	0.34
Psum.JK8.1r.1Ag013230.1	1172	PF00665	Integrase core domain	471-568	2.7e-07
Psum.JK8.1r.1Ag013230.1	1172	PF22936	Pol polyprotein, beta-barrel domain	276-358	5.3e-08
Psum.JK8.1r.1Ag013240.1	236	PF07279	Protein of unknown function (DUF1442)	1-235	3.5e-44
Psum.JK8.1r.1Ag013270.1	762	PF08318	COG4 transport protein, middle alpha-helical bundle	219-503	2.1e-68
Psum.JK8.1r.1Ag013270.1	762	PF20663	Conserved oligomeric Golgi complex subunit 4, N-terminal	89-178	1.4e-10
Psum.JK8.1r.1Ag013270.1	762	PF20662	Conserved oligomeric Golgi complex subunit 4, C-terminal	528-744	2.5e-56
Psum.JK8.1r.1Ag013290.1	193	PF01715	IPP transferase	39-111	1.9e-10
Psum.JK8.1r.1Ag013320.1	688	PF00139	Legume lectin domain	53-283	1.5e-45
Psum.JK8.1r.1Ag013320.1	688	PF00069	Protein kinase domain	384-643	2.6e-35
Psum.JK8.1r.1Ag013360.1	220	PF00657	GDSL-like Lipase/Acylhydrolase	26-210	1.4e-16
Psum.JK8.1r.1Ag013370.1	156	PF00657	GDSL-like Lipase/Acylhydrolase	35-122	0.082
Psum.JK8.1r.1Ag013380.1	296	PF02469	Fasciclin domain	35-110	0.049
Psum.JK8.1r.1Ag013410.1	201	PF08648	U4/U6.U5 small nuclear ribonucleoproteins	143-197	5.1e-22
Psum.JK8.1r.1Ag013440.1	379	PF12767	Transcriptional regulator of RNA polII, SAGA, subunit	22-302	4e-53
Psum.JK8.1r.1Ag013470.1	535	PF04231	Endonuclease I	130-349	5.9e-30
Psum.JK8.1r.1Ag013490.1	299	PF10533	Plant zinc cluster domain	167-216	7.6e-12
Psum.JK8.1r.1Ag013490.1	299	PF03106	WRKY DNA -binding domain	220-277	2.8e-22
Psum.JK8.1r.1Ag013500.1	313	PF07859	alpha/beta hydrolase fold	84-290	3.6e-26
Psum.JK8.1r.1Ag013510.1	116	PF01920	Prefoldin subunit	3-102	3.2e-11
Psum.JK8.1r.1Ag013530.1	177	PF13447	Seven times multi-haem cytochrome CxxCH	21-56	0.26
Psum.JK8.1r.1Ag013540.1	470	PF00067	Cytochrome P450	6-451	3.3e-85
Psum.JK8.1r.1Ag013550.1	433	PF00450	Serine carboxypeptidase	38-355	5.3e-76
Psum.JK8.1r.1Ag013560.1	166	PF13378	Enolase C-terminal domain-like	2-159	4.1e-13
Psum.JK8.1r.1Ag013570.1	732	PF02861	Clp amino terminal domain, pathogenicity island component	191-225	4300
Psum.JK8.1r.1Ag013570.1	732	PF02861	Clp amino terminal domain, pathogenicity island component	26-45	3000
Psum.JK8.1r.1Ag013580.1	481	PF02458	Transferase family	15-463	1.8e-40
Psum.JK8.1r.1Ag013610.1	454	PF01222	Ergosterol biosynthesis ERG4/ERG24 family	83-454	1.1e-80
Psum.JK8.1r.1Ag013620.1	249	PF00929	Exonuclease	71-233	1.4e-29
Psum.JK8.1r.1Ag013640.1	218	PF04752	ChaC-like protein	3-180	2.5e-45
Psum.JK8.1r.1Ag013650.1	336	PF05770	Inositol 1,3,4-trisphosphate 5/6-kinase ATP-grasp domain	120-317	2e-59
Psum.JK8.1r.1Ag013650.1	336	PF17927	Inositol 1,3,4-trisphosphate 5/6-kinase pre-ATP-grasp domain	27-99	2.9e-23
Psum.JK8.1r.1Ag013660.1	532	PF00067	Cytochrome P450	59-524	1.1e-110
Psum.JK8.1r.1Ag013670.1	172	PF04101	Glycosyltransferase family 28 C-terminal domain	8-148	1.7e-25
Psum.JK8.1r.1Ag013680.1	418	PF01852	START domain	111-266	1.7e-07
Psum.JK8.1r.1Ag013690.1	601	PF13041	PPR repeat family	318-366	0.00032
Psum.JK8.1r.1Ag013690.1	601	PF13041	PPR repeat family	117-162	6.3e-06
Psum.JK8.1r.1Ag013690.1	601	PF13041	PPR repeat family	419-465	3.9e-06
Psum.JK8.1r.1Ag013690.1	601	PF01535	PPR repeat	493-517	5.4
Psum.JK8.1r.1Ag013690.1	601	PF01535	PPR repeat	293-313	2200
Psum.JK8.1r.1Ag013690.1	601	PF01535	PPR repeat	88-109	25
Psum.JK8.1r.1Ag013690.1	601	PF01535	PPR repeat	219-245	5.5
Psum.JK8.1r.1Ag013690.1	601	PF01535	PPR repeat	393-414	1500
Psum.JK8.1r.1Ag013690.1	601	PF20431	E motif	547-598	0.0022
Psum.JK8.1r.1Ag013720.1	813	PF13589	Histidine kinase-, DNA gyrase B-, and HSP90-like ATPase	159-257	1.4e-13
Psum.JK8.1r.1Ag013720.1	813	PF17942	Morc6 ribosomal protein S5 domain 2-like	388-531	3.3e-56
Psum.JK8.1r.1Ag013730.1	727	PF01535	PPR repeat	704-722	1600
Psum.JK8.1r.1Ag013730.1	727	PF01535	PPR repeat	192-217	0.23
Psum.JK8.1r.1Ag013730.1	727	PF13041	PPR repeat family	527-575	4.1e-10
Psum.JK8.1r.1Ag013730.1	727	PF13041	PPR repeat family	118-167	7.7e-08
Psum.JK8.1r.1Ag013730.1	727	PF13041	PPR repeat family	322-371	1.2e-06
Psum.JK8.1r.1Ag013730.1	727	PF13041	PPR repeat family	628-677	3.1e-09
Psum.JK8.1r.1Ag013730.1	727	PF13041	PPR repeat family	459-507	4.3e-11
Psum.JK8.1r.1Ag013730.1	727	PF13041	PPR repeat family	255-303	1.3e-11
Psum.JK8.1r.1Ag013730.1	727	PF12854	PPR repeat	389-420	2.7e-05
Psum.JK8.1r.1Ag013730.1	727	PF12854	PPR repeat	218-249	0.0015
Psum.JK8.1r.1Ag013730.1	727	PF12854	PPR repeat	422-452	0.0015
Psum.JK8.1r.1Ag013730.1	727	PF12854	PPR repeat	594-624	4.6e-05
Psum.JK8.1r.1Ag013740.1	373	PF08246	Cathepsin propeptide inhibitor domain (I29)	50-106	2.1e-11
Psum.JK8.1r.1Ag013740.1	373	PF00112	Papain family cysteine protease	139-364	4e-69
Psum.JK8.1r.1Ag013750.1	455	PF00505	HMG (high mobility group) box	272-339	5.1e-11
Psum.JK8.1r.1Ag013750.1	455	PF01388	ARID/BRIGHT DNA binding domain	62-145	2.1e-18
Psum.JK8.1r.1Ag013760.1	681	PF01535	PPR repeat	123-152	2600
Psum.JK8.1r.1Ag013760.1	681	PF01535	PPR repeat	529-559	28
Psum.JK8.1r.1Ag013760.1	681	PF12854	PPR repeat	287-318	2.6e-07
Psum.JK8.1r.1Ag013760.1	681	PF12854	PPR repeat	189-216	1.2e-06
Psum.JK8.1r.1Ag013760.1	681	PF12854	PPR repeat	155-180	0.0004
Psum.JK8.1r.1Ag013760.1	681	PF13041	PPR repeat family	220-269	4e-11
Psum.JK8.1r.1Ag013760.1	681	PF13041	PPR repeat family	462-507	3.6e-11
Psum.JK8.1r.1Ag013760.1	681	PF13041	PPR repeat family	628-668	9.4e-08
Psum.JK8.1r.1Ag013760.1	681	PF13041	PPR repeat family	392-438	1.3e-09
Psum.JK8.1r.1Ag013760.1	681	PF13041	PPR repeat family	322-371	1.8e-10
Psum.JK8.1r.1Ag013760.1	681	PF13041	PPR repeat family	561-609	1.4e-12
Psum.JK8.1r.1Ag013780.1	4217	PF16908	Vacuolar sorting-associated protein 13, extended-chorein	142-380	2.7e-57
Psum.JK8.1r.1Ag013780.1	4217	PF21679	Intermembrane lipid transfer protein VPS13, C-terminal	4021-4131	3.1e-07
Psum.JK8.1r.1Ag013780.1	4217	PF12624	VPS13-like, N-terminal	2-115	1.2e-29
Psum.JK8.1r.1Ag013780.1	4217	PF06650	Vacuolar-sorting associated protein 13, adaptor binding domain	3028-3560	3.1e-16
Psum.JK8.1r.1Ag013780.1	4217	PF16909	Vacuolar-sorting-associated 13 protein, DH-like domain	3809-3950	1.8e-06
Psum.JK8.1r.1Ag013780.1	4217	PF06101	Vacuolar protein sorting-associated protein 62	1977-2142	3.9e-09
Psum.JK8.1r.1Ag013780.1	4217	PF06101	Vacuolar protein sorting-associated protein 62	2280-2364	9.3e-05
Psum.JK8.1r.1Ag013780.1	4217	PF00168	C2 domain	2667-2723	0.24
Psum.JK8.1r.1Ag013780.1	4217	PF16910	VPS13, central RBG modules	574-799	2.6e-26
Psum.JK8.1r.1Ag013790.1	526	PF00481	Protein phosphatase 2C	250-432	6e-35
Psum.JK8.1r.1Ag013820.1	566	PF07993	Male sterility protein	95-406	1e-68
Psum.JK8.1r.1Ag013820.1	566	PF03015	Male sterility protein	479-559	7.2e-15
Psum.JK8.1r.1Ag013840.1	492	PF14543	Xylanase inhibitor N-terminal	89-271	2.7e-32
Psum.JK8.1r.1Ag013840.1	492	PF14541	Xylanase inhibitor C-terminal	288-440	4.9e-22
Psum.JK8.1r.1Ag013850.1	383	PF00069	Protein kinase domain	29-370	6.8e-40
Psum.JK8.1r.1Ag013860.1	1029	PF03810	Importin-beta N-terminal domain	24-99	7.2e-15
Psum.JK8.1r.1Ag013860.1	1029	PF08506	Cse1	196-444	8.6e-05
Psum.JK8.1r.1Ag013870.1	447	PF03372	Endonuclease/Exonuclease/phosphatase family	8-230	3.1e-11
Psum.JK8.1r.1Ag013880.1	615	PF01823	MAC/Perforin domain	100-310	3.4e-25
Psum.JK8.1r.1Ag013890.1	1115	PF22669	Endonuclease/Exonuclease/phosphatase family 2	606-933	3.7e-61
Psum.JK8.1r.1Ag013900.1	199	PF14223	gag-polypeptide of LTR copia-type	67-180	6.6e-13
Psum.JK8.1r.1Ag013930.1	86	PF01667	Ribosomal protein S27	30-84	6.3e-23
Psum.JK8.1r.1Ag013940.1	212	PF05078	Protein of unknown function (DUF679)	41-207	3e-52
Psum.JK8.1r.1Ag013950.1	358	PF00274	Fructose-bisphosphate aldolase class-I	11-358	4.4e-168
Psum.JK8.1r.1Ag013970.1	452	PF00400	WD domain, G-beta repeat	100-136	0.00027
Psum.JK8.1r.1Ag013970.1	452	PF00400	WD domain, G-beta repeat	285-317	0.00081
Psum.JK8.1r.1Ag013970.1	452	PF00400	WD domain, G-beta repeat	334-359	0.046
Psum.JK8.1r.1Ag013970.1	452	PF00400	WD domain, G-beta repeat	60-95	0.04
Psum.JK8.1r.1Ag013970.1	452	PF04158	Sof1-like domain	361-447	1.2e-28
Psum.JK8.1r.1Ag013980.1	173	PF12643	MazG-like family	69-147	7.4e-06
Psum.JK8.1r.1Ag013990.1	1002	PF00931	NB-ARC domain	472-678	2.4e-05
Psum.JK8.1r.1Ag013990.1	1002	PF13676	TIR domain	186-264	0.0017
Psum.JK8.1r.1Ag014010.1	604	PF06741	LsmAD domain	217-287	9.7e-22
Psum.JK8.1r.1Ag014010.1	604	PF14438	Ataxin 2 SM domain	61-143	5.2e-21
Psum.JK8.1r.1Ag014010.1	604	PF07145	Ataxin-2 C-terminal region	487-499	0.63
Psum.JK8.1r.1Ag014020.1	145	PF16053	Mitochondrial 28S ribosomal protein S34	53-132	6.1e-08
Psum.JK8.1r.1Ag014030.1	1020	PF01764	Lipase (class 3)	205-317	2.4e-11
Psum.JK8.1r.1Ag014040.1	960	PF13855	Leucine rich repeat	11-70	0.0052
Psum.JK8.1r.1Ag014040.1	960	PF13855	Leucine rich repeat	421-481	0.00022
Psum.JK8.1r.1Ag014040.1	960	PF13855	Leucine rich repeat	519-577	0.00012
Psum.JK8.1r.1Ag014040.1	960	PF00560	Leucine Rich Repeat	352-372	90
Psum.JK8.1r.1Ag014040.1	960	PF00560	Leucine Rich Repeat	325-347	3800
Psum.JK8.1r.1Ag014040.1	960	PF00560	Leucine Rich Repeat	179-199	4500
Psum.JK8.1r.1Ag014040.1	960	PF00069	Protein kinase domain	682-866	1.5e-24
Psum.JK8.1r.1Ag014050.1	460	PF00514	Armadillo/beta-catenin-like repeat	289-326	0.017
Psum.JK8.1r.1Ag014050.1	460	PF04564	U-box domain	76-146	7.6e-18
Psum.JK8.1r.1Ag014070.1	371	PF14303	No apical meristem-associated C-terminal domain	211-357	7.8e-12
Psum.JK8.1r.1Ag014080.1	239	PF13193	AMP-binding enzyme C-terminal domain	137-214	5.4e-22
Psum.JK8.1r.1Ag014100.1	396	PF07993	Male sterility protein	104-378	1e-61
Psum.JK8.1r.1Ag014110.1	1005	PF13844	Glycosyl transferase family 41	786-972	2.4e-65
Psum.JK8.1r.1Ag014110.1	1005	PF13844	Glycosyl transferase family 41	536-774	8e-80
Psum.JK8.1r.1Ag014110.1	1005	PF13181	Tetratricopeptide repeat	388-416	210
Psum.JK8.1r.1Ag014110.1	1005	PF13181	Tetratricopeptide repeat	149-181	8.3
Psum.JK8.1r.1Ag014110.1	1005	PF13181	Tetratricopeptide repeat	489-521	0.13
Psum.JK8.1r.1Ag014110.1	1005	PF13414	TPR repeat	191-231	2.3e-05
Psum.JK8.1r.1Ag014110.1	1005	PF13414	TPR repeat	430-469	1.8e-05
Psum.JK8.1r.1Ag014110.1	1005	PF13414	TPR repeat	261-299	4.7e-05
Psum.JK8.1r.1Ag014110.1	1005	PF13414	TPR repeat	328-366	2.7e-08
Psum.JK8.1r.1Ag014160.1	210	PF13963	Transposase-associated domain	3-79	8.3e-19
Psum.JK8.1r.1Ag014170.1	212	PF04043	Plant invertase/pectin methylesterase inhibitor	54-205	8.1e-11
Psum.JK8.1r.1Ag014190.1	685	PF13181	Tetratricopeptide repeat	544-576	2.7
Psum.JK8.1r.1Ag014190.1	685	PF13181	Tetratricopeptide repeat	520-541	740
Psum.JK8.1r.1Ag014190.1	685	PF00254	FKBP-type peptidyl-prolyl cis-trans isomerase	114-202	2e-32
Psum.JK8.1r.1Ag014190.1	685	PF00254	FKBP-type peptidyl-prolyl cis-trans isomerase	346-439	1.2e-17
Psum.JK8.1r.1Ag014190.1	685	PF00254	FKBP-type peptidyl-prolyl cis-trans isomerase	228-318	1.5e-13
Psum.JK8.1r.1Ag014210.1	217	PF00190	Cupin	63-210	7.7e-49
Psum.JK8.1r.1Ag014220.1	219	PF00190	Cupin	64-211	5.2e-49
Psum.JK8.1r.1Ag014240.1	792	PF00139	Legume lectin domain	50-306	6.7e-53
Psum.JK8.1r.1Ag014240.1	792	PF00069	Protein kinase domain	396-602	2.4e-39
Psum.JK8.1r.1Ag014250.1	215	PF00190	Cupin	60-208	3e-48
Psum.JK8.1r.1Ag014260.1	215	PF00190	Cupin	60-208	3.6e-50
Psum.JK8.1r.1Ag014270.1	356	PF13837	Myb/SANT-like DNA-binding domain	77-159	1.3e-12
Psum.JK8.1r.1Ag014280.1	165	PF12937	F-box-like	64-92	5.7e-05
[truncated: 75,897 more rows]
