# Supplementary material for: Little millet genome reveals evolutionary insights into tetraploid structure and genetic basis of micronutrient density
Source: Nat Commun. 2025 Nov 29;17:74. doi: 10.1038/s41467-025-66716-6 (PMC12769566; doi:10.1038/s41467-025-66716-6)
Supplement: Supplementary file 7 — Supplementaty Data 4 [file 41467_2025_66716_MOESM7_ESM.xlsx]

## Sheet: Data4
Supplementary Data 4. GO annotations and KEGG pathways in little millet genes
Gene Name	eggNOG_OGs	COG_category	Description	GOs	EC	KEGG_ko	KEGG_Pathway	BRITE	PFAMs
Psum.JK8.1r.1Ag000010.1	COG5183@1|root,KOG1609@2759|Eukaryota,37QRX@33090|Viridiplantae,3GARZ@35493|Streptophyta,3KT5Z@4447|Liliopsida,3I95P@38820|Poales	A	The RING-variant domain is a C4HC3 zinc-finger like motif found in a number of cellular and viral proteins. Some of these proteins have been shown both in vivo and in vitro to have ubiquitin E3 ligase activity.	-	-	-	-	-	RINGv
Psum.JK8.1r.1Ag000020.1	COG0526@1|root,KOG0190@2759|Eukaryota,37JKB@33090|Viridiplantae,3GC2Y@35493|Streptophyta,3KT3D@4447|Liliopsida,3I6B1@38820|Poales	O	Thioredoxin	GO:0003674,GO:0003756,GO:0003824,GO:0005575,GO:0005622,GO:0005623,GO:0005737,GO:0005739,GO:0005773,GO:0005774,GO:0005783,GO:0006457,GO:0006950,GO:0006979,GO:0008150,GO:0009507,GO:0009536,GO:0009987,GO:0012505,GO:0016020,GO:0016853,GO:0016860,GO:0016864,GO:0031090,GO:0033554,GO:0034976,GO:0043226,GO:0043227,GO:0043229,GO:0043231,GO:0044422,GO:0044424,GO:0044437,GO:0044444,GO:0044446,GO:0044464,GO:…	5.3.4.1	ko:K09580	ko04141,map04141	ko00000,ko00001,ko01000,ko03110,ko04131,ko04147	Thioredoxin,Thioredoxin_6
Psum.JK8.1r.1Ag000030.1	KOG1308@1|root,KOG1308@2759|Eukaryota,37KU3@33090|Viridiplantae,3GAS7@35493|Streptophyta,3KPQ5@4447|Liliopsida,3IFZK@38820|Poales	OT	Heat shock chaperonin-binding motif.	GO:0005575,GO:0005622,GO:0005623,GO:0005737,GO:0005829,GO:0008150,GO:0010035,GO:0010038,GO:0042221,GO:0044424,GO:0044444,GO:0044464,GO:0046686,GO:0050896	-	ko:K09560	-	ko00000,ko03110,ko04131	TPR_8
Psum.JK8.1r.1Ag000040.1	COG3491@1|root,KOG0143@2759|Eukaryota,37RFY@33090|Viridiplantae,3GFR2@35493|Streptophyta,3KYJR@4447|Liliopsida,3I9W7@38820|Poales	Q	Belongs to the iron ascorbate-dependent oxidoreductase family	GO:0001101,GO:0003674,GO:0003824,GO:0006725,GO:0006950,GO:0006996,GO:0007033,GO:0008150,GO:0008152,GO:0009058,GO:0009611,GO:0009698,GO:0009699,GO:0009718,GO:0009719,GO:0009725,GO:0009753,GO:0009812,GO:0009813,GO:0009987,GO:0010023,GO:0010033,GO:0016043,GO:0016491,GO:0016705,GO:0016706,GO:0017144,GO:0018130,GO:0018958,GO:0019438,GO:0019748,GO:0042221,GO:0042440,GO:0044237,GO:0044249,GO:0044550,GO:…	1.14.11.19	ko:K05277	ko00941,ko01100,ko01110,map00941,map01100,map01110	ko00000,ko00001,ko00002,ko01000	2OG-FeII_Oxy,DIOX_N
Psum.JK8.1r.1Ag000050.1	2CE1T@1|root,2R605@2759|Eukaryota,386S5@33090|Viridiplantae,3GUNX@35493|Streptophyta,3M16G@4447|Liliopsida,3IJFE@38820|Poales	S	Protein of unknown function (DUF740)	-	-	-	-	-	DUF740
Psum.JK8.1r.1Ag000060.1	28MY2@1|root,2RXP0@2759|Eukaryota,37U4H@33090|Viridiplantae,3GI90@35493|Streptophyta,3M1IH@4447|Liliopsida,3IJC6@38820|Poales	S	zinc finger	GO:0000003,GO:0003002,GO:0003006,GO:0003674,GO:0003676,GO:0003677,GO:0003700,GO:0005488,GO:0005575,GO:0005622,GO:0005623,GO:0005634,GO:0006355,GO:0007154,GO:0007165,GO:0007275,GO:0007389,GO:0008150,GO:0008361,GO:0009653,GO:0009719,GO:0009725,GO:0009755,GO:0009791,GO:0009889,GO:0009908,GO:0009987,GO:0010033,GO:0010093,GO:0010468,GO:0010556,GO:0016043,GO:0019219,GO:0019222,GO:0022414,GO:0023052,GO:…	-	-	-	-	zf-C2H2_6
Psum.JK8.1r.1Ag000070.1	COG0814@1|root,KOG1303@2759|Eukaryota,37Q9B@33090|Viridiplantae,3GBVF@35493|Streptophyta,3KS3Z@4447|Liliopsida,3I72K@38820|Poales	E	Transmembrane amino acid transporter protein	GO:0003333,GO:0003674,GO:0005215,GO:0005342,GO:0005575,GO:0005622,GO:0005623,GO:0005737,GO:0005773,GO:0005774,GO:0006810,GO:0006811,GO:0006820,GO:0006865,GO:0008150,GO:0008509,GO:0008514,GO:0015075,GO:0015171,GO:0015318,GO:0015711,GO:0015849,GO:0016020,GO:0022857,GO:0031090,GO:0034220,GO:0043226,GO:0043227,GO:0043229,GO:0043231,GO:0044422,GO:0044424,GO:0044437,GO:0044444,GO:0044446,GO:0044464,GO:…	-	ko:K15015	ko04721,ko04723,ko04727,ko05032,ko05033,map04721,map04723,map04727,map05032,map05033	ko00000,ko00001,ko02000	Aa_trans
Psum.JK8.1r.1Ag000080.1	COG3240@1|root,2QW19@2759|Eukaryota,37PPT@33090|Viridiplantae,3G7GI@35493|Streptophyta,3KYXC@4447|Liliopsida,3I4YN@38820|Poales	I	GDSL-like Lipase/Acylhydrolase	-	-	-	-	-	Lipase_GDSL
Psum.JK8.1r.1Ag000090.1	COG1052@1|root,KOG0069@2759|Eukaryota,37ISZ@33090|Viridiplantae,3GC69@35493|Streptophyta,3KRIN@4447|Liliopsida,3ID71@38820|Poales	C	Belongs to the D-isomer specific 2-hydroxyacid dehydrogenase family	-	-	ko:K15893	ko00260,ko00630,ko01100,ko01110,ko01130,ko01200,map00260,map00630,map01100,map01110,map01130,map01200	ko00000,ko00001,ko00002	2-Hacid_dh,2-Hacid_dh_C
Psum.JK8.1r.1Ag000100.1	COG5201@1|root,KOG1724@2759|Eukaryota,37TUD@33090|Viridiplantae,3GI73@35493|Streptophyta,3KZCA@4447|Liliopsida,3IKBC@38820|Poales	O	Belongs to the SKP1 family	GO:0000151,GO:0005575,GO:0005622,GO:0005623,GO:0005634,GO:0005730,GO:0005737,GO:0006508,GO:0006511,GO:0006807,GO:0008150,GO:0008152,GO:0009056,GO:0009057,GO:0009987,GO:0019005,GO:0019538,GO:0019941,GO:0030163,GO:0031461,GO:0031974,GO:0031981,GO:0032991,GO:0043170,GO:0043226,GO:0043227,GO:0043228,GO:0043229,GO:0043231,GO:0043232,GO:0043233,GO:0043632,GO:0044237,GO:0044238,GO:0044248,GO:0044257,GO:…	-	ko:K03094	ko04110,ko04111,ko04114,ko04120,ko04141,ko04310,ko04341,ko04350,ko04710,ko05168,ko05200,map04110,map04111,map04114,map04120,map04141,map04310,map04341,map04350,map04710,map05168,map05200	ko00000,ko00001,ko00002,ko03036,ko04121	Skp1,Skp1_POZ
Psum.JK8.1r.1Ag000110.1	COG5021@1|root,KOG0168@2759|Eukaryota,KOG0170@2759|Eukaryota,37IGM@33090|Viridiplantae,3GAK1@35493|Streptophyta,3KPTA@4447|Liliopsida,3I3C5@38820|Poales	O	Domain Homologous to E6-AP Carboxyl Terminus with	GO:0000902,GO:0000904,GO:0003674,GO:0003824,GO:0004842,GO:0005575,GO:0005622,GO:0005623,GO:0005737,GO:0005886,GO:0006139,GO:0006259,GO:0006260,GO:0006261,GO:0006464,GO:0006725,GO:0006807,GO:0007049,GO:0008150,GO:0008152,GO:0009058,GO:0009059,GO:0009653,GO:0009888,GO:0009987,GO:0010026,GO:0010090,GO:0010091,GO:0016020,GO:0016043,GO:0016567,GO:0016740,GO:0019538,GO:0019787,GO:0022402,GO:0030154,GO:…	2.3.2.26	ko:K10590	ko04120,map04120	ko00000,ko00001,ko01000,ko04121	HECT
Psum.JK8.1r.1Ag000120.1	COG5059@1|root,KOG0242@2759|Eukaryota,37JWB@33090|Viridiplantae,3GDGJ@35493|Streptophyta,3KTGQ@4447|Liliopsida,3IB3K@38820|Poales	Z	Belongs to the TRAFAC class myosin-kinesin ATPase superfamily. Kinesin family	GO:0000226,GO:0000278,GO:0000280,GO:0003674,GO:0003774,GO:0003777,GO:0003824,GO:0005575,GO:0005622,GO:0005623,GO:0005856,GO:0005871,GO:0005875,GO:0006928,GO:0006996,GO:0007010,GO:0007017,GO:0007018,GO:0007049,GO:0007051,GO:0007052,GO:0007059,GO:0008150,GO:0008574,GO:0009987,GO:0015630,GO:0016043,GO:0016462,GO:0016787,GO:0016817,GO:0016818,GO:0016887,GO:0017111,GO:0022402,GO:0022607,GO:0032991,GO:…	-	ko:K10401	-	ko00000,ko04812	Kinesin
Psum.JK8.1r.1Ag000130.1	COG5059@1|root,KOG0242@2759|Eukaryota,37JWB@33090|Viridiplantae,3GDGJ@35493|Streptophyta,3KTGQ@4447|Liliopsida,3IB3K@38820|Poales	Z	Belongs to the TRAFAC class myosin-kinesin ATPase superfamily. Kinesin family	GO:0000226,GO:0000278,GO:0000280,GO:0003674,GO:0003774,GO:0003777,GO:0003824,GO:0005575,GO:0005622,GO:0005623,GO:0005856,GO:0005871,GO:0005875,GO:0006928,GO:0006996,GO:0007010,GO:0007017,GO:0007018,GO:0007049,GO:0007051,GO:0007052,GO:0007059,GO:0008150,GO:0008574,GO:0009987,GO:0015630,GO:0016043,GO:0016462,GO:0016787,GO:0016817,GO:0016818,GO:0016887,GO:0017111,GO:0022402,GO:0022607,GO:0032991,GO:…	-	ko:K10401	-	ko00000,ko04812	Kinesin
Psum.JK8.1r.1Ag000140.1	2C1KS@1|root,2QWKA@2759|Eukaryota,37IPB@33090|Viridiplantae,3GAJZ@35493|Streptophyta,3KWE2@4447|Liliopsida,3IACF@38820|Poales	S	Pollen proteins Ole e I like	-	-	-	-	-	Pollen_Ole_e_I
Psum.JK8.1r.1Ag000150.1	KOG2824@1|root,KOG2824@2759|Eukaryota,37I4Q@33090|Viridiplantae,3GEM3@35493|Streptophyta,3KWNH@4447|Liliopsida,3IAYB@38820|Poales	O	Glutaredoxin	GO:0005575,GO:0005623,GO:0005886,GO:0016020,GO:0044464,GO:0071944	-	ko:K17479	-	ko00000,ko01009,ko03110	Glutaredoxin
Psum.JK8.1r.1Ag000160.1	COG0607@1|root,KOG1530@2759|Eukaryota,37UIG@33090|Viridiplantae,3GQZN@35493|Streptophyta,3M0FD@4447|Liliopsida,3IIK6@38820|Poales	P	Rhodanese-like domain	-	-	-	-	-	Rhodanese
Psum.JK8.1r.1Ag000170.1	COG0607@1|root,KOG1530@2759|Eukaryota,37V82@33090|Viridiplantae,3GJG6@35493|Streptophyta,3M18A@4447|Liliopsida,3IIGU@38820|Poales	P	Rhodanese-like domain	GO:0003674,GO:0003824,GO:0004792,GO:0005575,GO:0005622,GO:0005623,GO:0005737,GO:0008150,GO:0008152,GO:0009636,GO:0016491,GO:0016740,GO:0016782,GO:0016783,GO:0030611,GO:0042221,GO:0044424,GO:0044464,GO:0046685,GO:0050896,GO:0055114,GO:0071722,GO:0098754	-	-	-	-	Rhodanese
Psum.JK8.1r.1Ag000180.1	COG0098@1|root,KOG2646@2759|Eukaryota,37RB7@33090|Viridiplantae,3GDGZ@35493|Streptophyta,3KY6R@4447|Liliopsida,3IDPX@38820|Poales	J	Belongs to the universal ribosomal protein uS5 family	-	-	ko:K02988	ko03010,map03010	br01610,ko00000,ko00001,ko00002,ko03011	Ribosomal_S5,Ribosomal_S5_C
Psum.JK8.1r.1Ag000190.1	COG0666@1|root,KOG0504@2759|Eukaryota,37U05@33090|Viridiplantae,3GDB1@35493|Streptophyta,3KZ3Y@4447|Liliopsida,3I8GY@38820|Poales	S	Ankyrin repeat	GO:0000003,GO:0000151,GO:0000278,GO:0000281,GO:0000902,GO:0000904,GO:0000910,GO:0001508,GO:0001932,GO:0001933,GO:0002028,GO:0003008,GO:0003254,GO:0003674,GO:0003824,GO:0004842,GO:0005198,GO:0005200,GO:0005488,GO:0005515,GO:0005575,GO:0005622,GO:0005623,GO:0005634,GO:0005737,GO:0005739,GO:0005783,GO:0005794,GO:0005829,GO:0005856,GO:0005886,GO:0005911,GO:0006464,GO:0006807,GO:0006810,GO:0006888,GO:…	-	-	-	-	Ank_2,Ank_3,Ank_4
Psum.JK8.1r.1Ag000200.1	2CPZK@1|root,2R3B0@2759|Eukaryota,384AG@33090|Viridiplantae,3GSA8@35493|Streptophyta,3M3T3@4447|Liliopsida,3IKMX@38820|Poales	-	-	-	-	-	-	-	-
Psum.JK8.1r.1Ag000210.1	COG0666@1|root,KOG0504@2759|Eukaryota,37U05@33090|Viridiplantae,3GDB1@35493|Streptophyta,3KZ3Y@4447|Liliopsida,3I8GY@38820|Poales	S	Ankyrin repeat	GO:0000003,GO:0000151,GO:0000278,GO:0000281,GO:0000902,GO:0000904,GO:0000910,GO:0001508,GO:0001932,GO:0001933,GO:0002028,GO:0003008,GO:0003254,GO:0003674,GO:0003824,GO:0004842,GO:0005198,GO:0005200,GO:0005488,GO:0005515,GO:0005575,GO:0005622,GO:0005623,GO:0005634,GO:0005737,GO:0005739,GO:0005783,GO:0005794,GO:0005829,GO:0005856,GO:0005886,GO:0005911,GO:0006464,GO:0006807,GO:0006810,GO:0006888,GO:…	-	-	-	-	Ank_2,Ank_3,Ank_4
Psum.JK8.1r.1Ag000220.1	2CQ12@1|root,2R3FE@2759|Eukaryota,384EU@33090|Viridiplantae,3GSEU@35493|Streptophyta,3M5KK@4447|Liliopsida,3ITJ4@38820|Poales	-	-	-	-	-	-	-	-
Psum.JK8.1r.1Ag000230.1	COG0607@1|root,KOG1530@2759|Eukaryota,37V82@33090|Viridiplantae,3GJG6@35493|Streptophyta,3M18A@4447|Liliopsida,3IIGU@38820|Poales	P	Rhodanese-like domain	GO:0003674,GO:0003824,GO:0004792,GO:0005575,GO:0005622,GO:0005623,GO:0005737,GO:0008150,GO:0008152,GO:0009636,GO:0016491,GO:0016740,GO:0016782,GO:0016783,GO:0030611,GO:0042221,GO:0044424,GO:0044464,GO:0046685,GO:0050896,GO:0055114,GO:0071722,GO:0098754	-	-	-	-	Rhodanese
Psum.JK8.1r.1Ag000240.1	COG0098@1|root,KOG2646@2759|Eukaryota,37RB7@33090|Viridiplantae,3GDGZ@35493|Streptophyta,3KY6R@4447|Liliopsida,3IDPX@38820|Poales	J	Belongs to the universal ribosomal protein uS5 family	-	-	ko:K02988	ko03010,map03010	br01610,ko00000,ko00001,ko00002,ko03011	Ribosomal_S5,Ribosomal_S5_C
Psum.JK8.1r.1Ag000250.1	COG0666@1|root,KOG0504@2759|Eukaryota,37U05@33090|Viridiplantae,3GDB1@35493|Streptophyta,3KZ3Y@4447|Liliopsida,3I8GY@38820|Poales	S	Ankyrin repeat	GO:0000003,GO:0000151,GO:0000278,GO:0000281,GO:0000902,GO:0000904,GO:0000910,GO:0001508,GO:0001932,GO:0001933,GO:0002028,GO:0003008,GO:0003254,GO:0003674,GO:0003824,GO:0004842,GO:0005198,GO:0005200,GO:0005488,GO:0005515,GO:0005575,GO:0005622,GO:0005623,GO:0005634,GO:0005737,GO:0005739,GO:0005783,GO:0005794,GO:0005829,GO:0005856,GO:0005886,GO:0005911,GO:0006464,GO:0006807,GO:0006810,GO:0006888,GO:…	-	-	-	-	Ank_2,Ank_3,Ank_4
Psum.JK8.1r.1Ag000260.1	COG0607@1|root,KOG1530@2759|Eukaryota,37V82@33090|Viridiplantae,3GJG6@35493|Streptophyta,3M18A@4447|Liliopsida,3IIGU@38820|Poales	P	Rhodanese-like domain	GO:0003674,GO:0003824,GO:0004792,GO:0005575,GO:0005622,GO:0005623,GO:0005737,GO:0008150,GO:0008152,GO:0009636,GO:0016491,GO:0016740,GO:0016782,GO:0016783,GO:0030611,GO:0042221,GO:0044424,GO:0044464,GO:0046685,GO:0050896,GO:0055114,GO:0071722,GO:0098754	-	-	-	-	Rhodanese
Psum.JK8.1r.1Ag000270.1	2CQ12@1|root,2R3FE@2759|Eukaryota,384EU@33090|Viridiplantae,3GSEU@35493|Streptophyta,3M5KK@4447|Liliopsida,3ITJ4@38820|Poales	-	-	-	-	-	-	-	-
Psum.JK8.1r.1Ag000280.1	29055@1|root,2R703@2759|Eukaryota,387I7@33090|Viridiplantae,3GVI3@35493|Streptophyta,3M7C8@4447|Liliopsida,3IRKS@38820|Poales	I	Ribosome inactivating protein	-	-	-	-	-	RIP
Psum.JK8.1r.1Ag000290.1	2CMUG@1|root,2QS0N@2759|Eukaryota,37J6Y@33090|Viridiplantae,3GEUA@35493|Streptophyta,3KRB2@4447|Liliopsida,3I9JA@38820|Poales	T	Protein of unknown function (DUF1336)	GO:0001101,GO:0002831,GO:0003674,GO:0005488,GO:0005543,GO:0005575,GO:0005622,GO:0005623,GO:0005737,GO:0005768,GO:0005783,GO:0005789,GO:0005886,GO:0008150,GO:0008289,GO:0009719,GO:0009723,GO:0009725,GO:0009751,GO:0010008,GO:0010033,GO:0012505,GO:0014070,GO:0016020,GO:0031090,GO:0031347,GO:0031410,GO:0031982,GO:0031984,GO:0032101,GO:0035091,GO:0042175,GO:0042221,GO:0042493,GO:0043167,GO:0043168,GO:…	-	-	-	-	DUF1336,PH,START
Psum.JK8.1r.1Ag000300.1	COG0459@1|root,KOG0356@2759|Eukaryota,383YG@33090|Viridiplantae,3GW2I@35493|Streptophyta,3M53G@4447|Liliopsida,3I67R@38820|Poales	O	Belongs to the chaperonin (HSP60) family	-	-	ko:K04077	ko03018,ko04212,ko04940,ko05134,ko05152,map03018,map04212,map04940,map05134,map05152	ko00000,ko00001,ko03019,ko03029,ko03110,ko04147	Cpn60_TCP1
Psum.JK8.1r.1Ag000310.1	KOG0082@1|root,KOG0082@2759|Eukaryota,37HMY@33090|Viridiplantae,3GCNX@35493|Streptophyta,3KSTR@4447|Liliopsida,3ICK3@38820|Poales	DT	G protein alpha subunit	GO:0000166,GO:0001664,GO:0001882,GO:0001883,GO:0003674,GO:0003824,GO:0003924,GO:0004857,GO:0005095,GO:0005102,GO:0005488,GO:0005515,GO:0005525,GO:0005575,GO:0005622,GO:0005623,GO:0005634,GO:0005834,GO:0005886,GO:0007154,GO:0007165,GO:0007186,GO:0007187,GO:0007188,GO:0008150,GO:0009605,GO:0009607,GO:0009617,GO:0009719,GO:0009723,GO:0009725,GO:0009898,GO:0009987,GO:0010033,GO:0016020,GO:0016247,GO:…	-	-	-	-	G-alpha
Psum.JK8.1r.1Ag000320.1	COG0085@1|root,KOG0215@2759|Eukaryota,37ME8@33090|Viridiplantae,3G89Z@35493|Streptophyta,3KVV8@4447|Liliopsida,3I55Y@38820|Poales	K	DNA-dependent RNA polymerase catalyzes the transcription of DNA into RNA using the four ribonucleoside triphosphates as substrates	GO:0000428,GO:0001817,GO:0001819,GO:0002682,GO:0002684,GO:0003674,GO:0003824,GO:0003899,GO:0005575,GO:0005622,GO:0005623,GO:0005634,GO:0005654,GO:0005666,GO:0005737,GO:0005829,GO:0006139,GO:0006351,GO:0006383,GO:0006725,GO:0006807,GO:0007275,GO:0008150,GO:0008152,GO:0009058,GO:0009059,GO:0009553,GO:0009561,GO:0009987,GO:0010467,GO:0016070,GO:0016740,GO:0016772,GO:0016779,GO:0018130,GO:0019438,GO:…	2.7.7.6	ko:K03021	ko00230,ko00240,ko01100,ko03020,ko04623,ko05169,map00230,map00240,map01100,map03020,map04623,map05169	br01611,ko00000,ko00001,ko00002,ko01000,ko03021	RNA_pol_Rpb2_1,RNA_pol_Rpb2_2,RNA_pol_Rpb2_3,RNA_pol_Rpb2_4,RNA_pol_Rpb2_5,RNA_pol_Rpb2_6,RNA_pol_Rpb2_7
Psum.JK8.1r.1Ag000330.1	2AQXS@1|root,2RZK0@2759|Eukaryota,37V6Y@33090|Viridiplantae,3GIHV@35493|Streptophyta,3M0GF@4447|Liliopsida,3II1U@38820|Poales	S	Plant invertase/pectin methylesterase inhibitor	GO:0005575,GO:0005576	-	-	-	-	PMEI
Psum.JK8.1r.1Ag000340.1	2EKWF@1|root,2SQPQ@2759|Eukaryota,380IM@33090|Viridiplantae,3GQ71@35493|Streptophyta,3KZ17@4447|Liliopsida,3IHAI@38820|Poales	S	Plant invertase/pectin methylesterase inhibitor	-	-	-	-	-	PMEI
Psum.JK8.1r.1Ag000350.1	COG0097@1|root,KOG3255@2759|Eukaryota,37IY1@33090|Viridiplantae,3GBVA@35493|Streptophyta,3M3QY@4447|Liliopsida,3IKXB@38820|Poales	J	EamA-like transporter family	-	-	ko:K02940	ko03010,map03010	br01610,ko00000,ko00001,ko00002,ko03011	EamA,Ribosomal_L6
Psum.JK8.1r.1Ag000360.1	COG0097@1|root,KOG3255@2759|Eukaryota,37IY1@33090|Viridiplantae,3GBVA@35493|Streptophyta,3KNGT@4447|Liliopsida,3IF99@38820|Poales	J	60S ribosomal protein L9	GO:0002181,GO:0003674,GO:0003676,GO:0003723,GO:0003735,GO:0005198,GO:0005488,GO:0005575,GO:0005622,GO:0005623,GO:0005737,GO:0005829,GO:0005840,GO:0006412,GO:0006518,GO:0006807,GO:0008150,GO:0008152,GO:0009058,GO:0009059,GO:0009987,GO:0010467,GO:0015934,GO:0019538,GO:0022625,GO:0022626,GO:0032991,GO:0034641,GO:0034645,GO:0043043,GO:0043170,GO:0043226,GO:0043228,GO:0043229,GO:0043232,GO:0043603,GO:…	-	ko:K02940	ko03010,map03010	br01610,ko00000,ko00001,ko00002,ko03011	Ribosomal_L6
Psum.JK8.1r.1Ag000370.1	COG0369@1|root,KOG1158@2759|Eukaryota,37JZ3@33090|Viridiplantae,3GE7W@35493|Streptophyta,3KNTS@4447|Liliopsida,3ID7V@38820|Poales	C	Ferredoxin--NADP reductase	GO:0005575,GO:0005622,GO:0005623,GO:0005737,GO:0009507,GO:0009534,GO:0009535,GO:0009536,GO:0009579,GO:0016020,GO:0031976,GO:0031984,GO:0032991,GO:0034357,GO:0042651,GO:0043226,GO:0043227,GO:0043229,GO:0043231,GO:0044422,GO:0044424,GO:0044425,GO:0044434,GO:0044435,GO:0044436,GO:0044444,GO:0044446,GO:0044464,GO:0055035,GO:0098796,GO:0098807	1.18.1.2	ko:K02641	ko00195,ko01100,map00195,map01100	ko00000,ko00001,ko00194,ko01000	FAD_binding_6,NAD_binding_1
Psum.JK8.1r.1Ag000380.1	28N0B@1|root,2QWIP@2759|Eukaryota,37PCR@33090|Viridiplantae,3G8P0@35493|Streptophyta,3KMU8@4447|Liliopsida,3IA47@38820|Poales	S	EamA-like transporter family	GO:0000003,GO:0003006,GO:0003333,GO:0003674,GO:0005215,GO:0005342,GO:0005575,GO:0005622,GO:0005623,GO:0005737,GO:0005886,GO:0005887,GO:0005938,GO:0006810,GO:0006811,GO:0006812,GO:0006820,GO:0006855,GO:0006865,GO:0006868,GO:0007154,GO:0007165,GO:0007275,GO:0008150,GO:0008324,GO:0008509,GO:0008514,GO:0009719,GO:0009725,GO:0009733,GO:0009734,GO:0009755,GO:0009791,GO:0009987,GO:0010033,GO:0010154,GO:…	-	-	-	-	EamA
Psum.JK8.1r.1Ag000390.1	28N0B@1|root,2QSBZ@2759|Eukaryota,37SBB@33090|Viridiplantae,3GE9P@35493|Streptophyta,3KMPS@4447|Liliopsida,3I64U@38820|Poales	S	EamA-like transporter family	GO:0005575,GO:0005622,GO:0005623,GO:0005737,GO:0005886,GO:0005887,GO:0005938,GO:0007154,GO:0007165,GO:0008150,GO:0009719,GO:0009725,GO:0009733,GO:0009734,GO:0009755,GO:0009987,GO:0010033,GO:0016020,GO:0016021,GO:0023052,GO:0031224,GO:0031226,GO:0032870,GO:0042221,GO:0044424,GO:0044425,GO:0044444,GO:0044459,GO:0044464,GO:0050789,GO:0050794,GO:0050896,GO:0051716,GO:0065007,GO:0070887,GO:0071310,GO:…	-	-	-	-	EamA
Psum.JK8.1r.1Ag000400.1	COG5068@1|root,KOG0014@2759|Eukaryota	K	transcription regulatory region sequence-specific DNA binding	-	-	ko:K09264	-	ko00000,ko03000	K-box,SRF-TF
Psum.JK8.1r.1Ag000410.1	2C4SJ@1|root,2QSDB@2759|Eukaryota,37SR9@33090|Viridiplantae,3GH3A@35493|Streptophyta,3KZXJ@4447|Liliopsida,3I8BI@38820|Poales	-	-	-	-	-	-	-	-
Psum.JK8.1r.1Ag000420.1	KOG4282@1|root,KOG4282@2759|Eukaryota,37ITY@33090|Viridiplantae,3GD12@35493|Streptophyta,3KMB3@4447|Liliopsida,3IGNF@38820|Poales	K	Myb/SANT-like DNA-binding domain	GO:0003674,GO:0003700,GO:0006355,GO:0008150,GO:0009889,GO:0010468,GO:0010556,GO:0019219,GO:0019222,GO:0031323,GO:0031326,GO:0050789,GO:0050794,GO:0051171,GO:0051252,GO:0060255,GO:0065007,GO:0080090,GO:0140110,GO:1903506,GO:2000112,GO:2001141	-	-	-	-	Myb_DNA-bind_4
Psum.JK8.1r.1Ag000430.1	COG1161@1|root,KOG1249@2759|Eukaryota,37N2S@33090|Viridiplantae,3G80S@35493|Streptophyta,3KQKS@4447|Liliopsida,3IENE@38820|Poales	S	NO-associated protein 1, chloroplastic	GO:0000302,GO:0001101,GO:0001505,GO:0003674,GO:0003824,GO:0003924,GO:0005575,GO:0005622,GO:0005623,GO:0005737,GO:0005739,GO:0006109,GO:0006807,GO:0006809,GO:0006950,GO:0006970,GO:0006979,GO:0006996,GO:0007275,GO:0008150,GO:0008152,GO:0009058,GO:0009507,GO:0009536,GO:0009628,GO:0009651,GO:0009657,GO:0009668,GO:0009889,GO:0009987,GO:0010027,GO:0010035,GO:0010193,GO:0010322,GO:0010565,GO:0010675,GO:…	1.14.13.39	ko:K13427	ko00220,ko00330,ko01100,ko01110,ko01130,ko04626,map00220,map00330,map01100,map01110,map01130,map04626	ko00000,ko00001,ko01000,ko03009,ko03029	MMR_HSR1
Psum.JK8.1r.1Ag000440.1	2C04Y@1|root,2QQYH@2759|Eukaryota,37RVG@33090|Viridiplantae,3G93B@35493|Streptophyta,3KU4Q@4447|Liliopsida,3ICWJ@38820|Poales	-	-	-	-	-	-	-	-
Psum.JK8.1r.1Ag000450.1	28K7P@1|root,2QSNB@2759|Eukaryota,37PUW@33090|Viridiplantae,3GAQD@35493|Streptophyta,3M5G2@4447|Liliopsida,3IUUK@38820|Poales	A	RNA-binding protein	-	-	-	-	-	RRM_1
Psum.JK8.1r.1Ag000460.1	KOG1913@1|root,KOG1913@2759|Eukaryota,37P4X@33090|Viridiplantae,3G994@35493|Streptophyta,3KTNF@4447|Liliopsida,3I95A@38820|Poales	U	Protein transport protein sec16	-	-	ko:K20353	-	ko00000,ko04131	Sec16,Sec16_C
Psum.JK8.1r.1Ag000470.1	KOG1913@1|root,KOG1913@2759|Eukaryota,37P4X@33090|Viridiplantae,3G994@35493|Streptophyta,3KTNF@4447|Liliopsida,3I95A@38820|Poales	U	Protein transport protein sec16	-	-	ko:K20353	-	ko00000,ko04131	Sec16,Sec16_C
Psum.JK8.1r.1Ag000480.1	KOG1913@1|root,KOG1913@2759|Eukaryota,37P4X@33090|Viridiplantae,3G994@35493|Streptophyta,3KTNF@4447|Liliopsida,3I95A@38820|Poales	U	Protein transport protein sec16	-	-	ko:K20353	-	ko00000,ko04131	Sec16,Sec16_C
Psum.JK8.1r.1Ag000490.1	COG0508@1|root,KOG0557@2759|Eukaryota,37HR1@33090|Viridiplantae,3G96V@35493|Streptophyta,3KWV3@4447|Liliopsida,3I6UU@38820|Poales	I	The pyruvate dehydrogenase complex catalyzes the overall conversion of pyruvate to acetyl-CoA and CO(2)	GO:0003674,GO:0005488,GO:0005507,GO:0005575,GO:0005622,GO:0005623,GO:0005737,GO:0005739,GO:0009507,GO:0009526,GO:0009536,GO:0009941,GO:0031967,GO:0031975,GO:0043167,GO:0043169,GO:0043226,GO:0043227,GO:0043229,GO:0043231,GO:0044422,GO:0044424,GO:0044434,GO:0044435,GO:0044444,GO:0044446,GO:0044464,GO:0046872,GO:0046914	2.3.1.12	ko:K00627	ko00010,ko00020,ko00620,ko01100,ko01110,ko01120,ko01130,ko01200,map00010,map00020,map00620,map01100,map01110,map01120,map01130,map01200	br01601,ko00000,ko00001,ko00002,ko01000	2-oxoacid_dh,Biotin_lipoyl,E3_binding
Psum.JK8.1r.1Ag000500.1	COG0039@1|root,KOG1495@2759|Eukaryota,37HJA@33090|Viridiplantae,3G8DS@35493|Streptophyta,3KPJY@4447|Liliopsida,3I8V3@38820|Poales	C	Belongs to the LDH MDH superfamily	-	1.1.1.27	ko:K00016	ko00010,ko00270,ko00620,ko00640,ko01100,ko01110,ko01120,ko01130,ko04922,map00010,map00270,map00620,map00640,map01100,map01110,map01120,map01130,map04922	ko00000,ko00001,ko01000,ko04147	Ldh_1_C,Ldh_1_N
Psum.JK8.1r.1Ag000510.1	COG0039@1|root,KOG1495@2759|Eukaryota,37HJA@33090|Viridiplantae,3G8DS@35493|Streptophyta,3KPJY@4447|Liliopsida,3I8V3@38820|Poales	C	Belongs to the LDH MDH superfamily	-	1.1.1.27	ko:K00016	ko00010,ko00270,ko00620,ko00640,ko01100,ko01110,ko01120,ko01130,ko04922,map00010,map00270,map00620,map00640,map01100,map01110,map01120,map01130,map04922	ko00000,ko00001,ko01000,ko04147	Ldh_1_C,Ldh_1_N
Psum.JK8.1r.1Ag000520.1	28JI3@1|root,2QRXB@2759|Eukaryota,37HDW@33090|Viridiplantae,3GDH9@35493|Streptophyta,3M4K7@4447|Liliopsida,3IA6I@38820|Poales	S	BAG family molecular chaperone regulator	GO:0005575,GO:0005622,GO:0005623,GO:0005737,GO:0005783,GO:0005886,GO:0005911,GO:0006457,GO:0006950,GO:0006986,GO:0008150,GO:0009266,GO:0009408,GO:0009409,GO:0009506,GO:0009605,GO:0009607,GO:0009628,GO:0009987,GO:0010033,GO:0012505,GO:0016020,GO:0030054,GO:0033554,GO:0034605,GO:0034620,GO:0035966,GO:0035967,GO:0042221,GO:0043207,GO:0043226,GO:0043227,GO:0043229,GO:0043231,GO:0044424,GO:0044444,GO:…	-	-	-	-	BAG
Psum.JK8.1r.1Ag000530.1	COG1621@1|root,KOG0228@2759|Eukaryota,37QH4@33090|Viridiplantae,3GC8M@35493|Streptophyta,3KRVH@4447|Liliopsida,3I6ZE@38820|Poales	G	Belongs to the glycosyl hydrolase 32 family	-	2.4.1.99	ko:K21351	-	ko00000,ko01000	DUF3357,Glyco_hydro_32C,Glyco_hydro_32N
Psum.JK8.1r.1Ag000540.1	KOG4197@1|root,KOG4197@2759|Eukaryota,37KH2@33090|Viridiplantae,3GE7J@35493|Streptophyta,3KVP3@4447|Liliopsida,3I5YK@38820|Poales	C	DYW family of nucleic acid deaminases	GO:0003674,GO:0003676,GO:0003723,GO:0003824,GO:0004518,GO:0004519,GO:0005488,GO:0005575,GO:0005622,GO:0005623,GO:0006139,GO:0006725,GO:0006807,GO:0008150,GO:0008152,GO:0009451,GO:0009987,GO:0016070,GO:0016787,GO:0016788,GO:0034641,GO:0043170,GO:0043226,GO:0043227,GO:0043229,GO:0043231,GO:0043412,GO:0044237,GO:0044238,GO:0044424,GO:0044464,GO:0046483,GO:0071704,GO:0090304,GO:0090305,GO:0097159,GO:…	-	-	-	-	DYW_deaminase,PPR,PPR_2
Psum.JK8.1r.1Ag000550.1	KOG0800@1|root,KOG0800@2759|Eukaryota,37V4M@33090|Viridiplantae,3GJ9V@35493|Streptophyta,3M15D@4447|Liliopsida,3IHP3@38820|Poales	O	RING-H2 finger protein	GO:0003674,GO:0003824,GO:0004842,GO:0006464,GO:0006508,GO:0006511,GO:0006807,GO:0008150,GO:0008152,GO:0009056,GO:0009057,GO:0009987,GO:0010498,GO:0016567,GO:0016740,GO:0019538,GO:0019787,GO:0019941,GO:0030163,GO:0032446,GO:0036211,GO:0043161,GO:0043170,GO:0043412,GO:0043632,GO:0044237,GO:0044238,GO:0044248,GO:0044257,GO:0044260,GO:0044265,GO:0044267,GO:0051603,GO:0061630,GO:0061659,GO:0070647,GO:…	2.3.2.27	ko:K19040	-	ko00000,ko01000,ko04121	zf-RING_2
Psum.JK8.1r.1Ag000560.1	COG5059@1|root,KOG0242@2759|Eukaryota,37S2T@33090|Viridiplantae,3G895@35493|Streptophyta,3KYEJ@4447|Liliopsida,3I9HG@38820|Poales	Z	Protein of unknown function (DUF615)	-	-	-	-	-	DUF615
Psum.JK8.1r.1Ag000570.1	KOG4696@1|root,KOG4696@2759|Eukaryota,37R3R@33090|Viridiplantae,3GGT8@35493|Streptophyta,3KXN9@4447|Liliopsida,3IDM7@38820|Poales	S	Peptidase family C78	-	-	-	-	-	Peptidase_C78
Psum.JK8.1r.1Ag000580.1	KOG4758@1|root,KOG4758@2759|Eukaryota,37UZB@33090|Viridiplantae,3GX4S@35493|Streptophyta,3KRME@4447|Liliopsida,3IA06@38820|Poales	S	TMPIT-like protein	-	-	-	-	-	TMPIT
Psum.JK8.1r.1Ag000590.1	COG0515@1|root,KOG1187@2759|Eukaryota,37KDE@33090|Viridiplantae,3GGDK@35493|Streptophyta,3M3C1@4447|Liliopsida,3IBX5@38820|Poales	T	Protein kinase domain	GO:0006950,GO:0008150,GO:0009611,GO:0050896	2.7.11.1	ko:K04733	ko04010,ko04064,ko04620,ko04621,ko04624,ko04722,ko05133,ko05140,ko05142,ko05145,ko05152,ko05162,ko05164,map04010,map04064,map04620,map04621,map04624,map04722,map05133,map05140,map05142,map05145,map05152,map05162,map05164	ko00000,ko00001,ko00002,ko01000,ko01001	Pkinase
Psum.JK8.1r.1Ag000600.1	COG1204@1|root,KOG0951@2759|Eukaryota,37JMG@33090|Viridiplantae,3GG15@35493|Streptophyta,3KPH4@4447|Liliopsida,3ICMI@38820|Poales	A	Sec63 Brl domain	GO:0005575,GO:0005911,GO:0009506,GO:0030054,GO:0055044	3.6.4.13	ko:K12854	ko03040,map03040	ko00000,ko00001,ko00002,ko01000,ko03041	DEAD,Helicase_C,Sec63
Psum.JK8.1r.1Ag000610.1	COG2124@1|root,KOG0156@2759|Eukaryota,37KBR@33090|Viridiplantae,3GC1Y@35493|Streptophyta,3M5MK@4447|Liliopsida,3IAT6@38820|Poales	Q	Cytochrome P450	-	1.14.14.19,1.14.14.32	ko:K00512	ko00140,ko01100,ko04913,ko04917,ko04927,ko04934,map00140,map01100,map04913,map04917,map04927,map04934	ko00000,ko00001,ko00002,ko00199,ko01000	p450
Psum.JK8.1r.1Ag000620.1	2C12J@1|root,2QUJZ@2759|Eukaryota,37J44@33090|Viridiplantae,3G9XR@35493|Streptophyta,3KWZY@4447|Liliopsida,3I694@38820|Poales	S	Protein BYPASS1-related	-	-	-	-	-	BPS1
Psum.JK8.1r.1Ag000630.1	KOG1356@1|root,KOG1356@2759|Eukaryota,37MN3@33090|Viridiplantae,3G8KE@35493|Streptophyta,3KS02@4447|Liliopsida,3I3CW@38820|Poales	K	A domain family that is part of the cupin metalloenzyme superfamily.	GO:0000785,GO:0000976,GO:0001067,GO:0003674,GO:0003676,GO:0003677,GO:0003682,GO:0003690,GO:0003824,GO:0005102,GO:0005488,GO:0005506,GO:0005515,GO:0005575,GO:0005622,GO:0005623,GO:0005634,GO:0005654,GO:0005694,GO:0006081,GO:0006325,GO:0006355,GO:0006464,GO:0006482,GO:0006807,GO:0006996,GO:0007154,GO:0007165,GO:0008134,GO:0008150,GO:0008152,GO:0008214,GO:0009058,GO:0009719,GO:0009725,GO:0009755,GO:…	-	ko:K15601	ko04714,map04714	ko00000,ko00001,ko01000,ko03036	JmjC,WRC,zf-4CXXC_R1
Psum.JK8.1r.1Ag000640.1	COG0457@1|root,KOG1840@2759|Eukaryota,37N3V@33090|Viridiplantae,3G7X4@35493|Streptophyta,3KVMT@4447|Liliopsida,3I2YS@38820|Poales	Z	Tetratricopeptide repeat	-	-	-	-	-	TPR_10,TPR_12
Psum.JK8.1r.1Ag000650.1	28MRJ@1|root,2QU9R@2759|Eukaryota,37JWD@33090|Viridiplantae,3G7EF@35493|Streptophyta,3KVYU@4447|Liliopsida,3IA31@38820|Poales	-	-	-	-	-	-	-	-
Psum.JK8.1r.1Ag000660.1	28MRJ@1|root,2QU9R@2759|Eukaryota,37JWD@33090|Viridiplantae,3G7EF@35493|Streptophyta,3KVYU@4447|Liliopsida,3IA31@38820|Poales	-	-	-	-	-	-	-	-
Psum.JK8.1r.1Ag000670.1	COG3240@1|root,2R619@2759|Eukaryota,37HG3@33090|Viridiplantae,3G9FI@35493|Streptophyta,3KYTJ@4447|Liliopsida,3IF0T@38820|Poales	I	GDSL-like Lipase/Acylhydrolase	-	-	-	-	-	Lipase_GDSL
Psum.JK8.1r.1Ag000680.1	2CVBN@1|root,2RRQH@2759|Eukaryota,389CB@33090|Viridiplantae,3GYE6@35493|Streptophyta,3M177@4447|Liliopsida,3IS9W@38820|Poales	K	CCT motif	-	-	-	-	-	CCT
Psum.JK8.1r.1Ag000690.1	2CVBN@1|root,2RRQH@2759|Eukaryota,389CB@33090|Viridiplantae,3GYE6@35493|Streptophyta,3M177@4447|Liliopsida,3IJIZ@38820|Poales	K	CCT motif	-	-	-	-	-	CCT
Psum.JK8.1r.1Ag000700.1	2CMKA@1|root,2QQNS@2759|Eukaryota,37M9T@33090|Viridiplantae,3GG57@35493|Streptophyta,3KXXE@4447|Liliopsida,3IB9F@38820|Poales	Q	Belongs to the cytochrome P450 family	GO:0003674,GO:0003824,GO:0004497,GO:0005575,GO:0005622,GO:0005623,GO:0005737,GO:0006082,GO:0006629,GO:0006631,GO:0006950,GO:0008150,GO:0008152,GO:0008202,GO:0009507,GO:0009526,GO:0009536,GO:0009611,GO:0009941,GO:0009987,GO:0016125,GO:0016491,GO:0019752,GO:0031967,GO:0031975,GO:0032787,GO:0043226,GO:0043227,GO:0043229,GO:0043231,GO:0043436,GO:0044237,GO:0044238,GO:0044255,GO:0044281,GO:0044422,GO:…	-	ko:K10528	ko00592,ko01110,map00592,map01110	ko00000,ko00001,ko00199,ko01000	p450
Psum.JK8.1r.1Ag000710.1	KOG4197@1|root,KOG4197@2759|Eukaryota,37JCS@33090|Viridiplantae,3GDIM@35493|Streptophyta,3KWC0@4447|Liliopsida,3I4TA@38820|Poales	S	Pentacotripeptide-repeat region of PRORP	GO:0003674,GO:0003676,GO:0003723,GO:0003729,GO:0003824,GO:0004518,GO:0004519,GO:0005488,GO:0005575,GO:0005622,GO:0005623,GO:0005737,GO:0006139,GO:0006725,GO:0006807,GO:0006950,GO:0008150,GO:0008152,GO:0009266,GO:0009409,GO:0009451,GO:0009507,GO:0009534,GO:0009535,GO:0009536,GO:0009579,GO:0009628,GO:0009987,GO:0016020,GO:0016070,GO:0016787,GO:0016788,GO:0031976,GO:0031984,GO:0034357,GO:0034641,GO:…	-	-	-	-	PPR,PPR_2,PPR_3
Psum.JK8.1r.1Ag000720.1	COG0515@1|root,KOG1187@2759|Eukaryota,37RR2@33090|Viridiplantae,3GA5E@35493|Streptophyta,3KPT8@4447|Liliopsida,3IF13@38820|Poales	T	Protein kinase domain	GO:0003674,GO:0003824,GO:0004672,GO:0004674,GO:0004675,GO:0004888,GO:0005488,GO:0005515,GO:0005575,GO:0005622,GO:0005623,GO:0005737,GO:0005768,GO:0005886,GO:0006464,GO:0006468,GO:0006793,GO:0006796,GO:0006807,GO:0007154,GO:0007165,GO:0007166,GO:0007167,GO:0007178,GO:0008150,GO:0008152,GO:0009888,GO:0009987,GO:0010008,GO:0010087,GO:0010089,GO:0012505,GO:0016020,GO:0016301,GO:0016310,GO:0016740,GO:…	-	-	-	-	Pkinase,Pkinase_Tyr
Psum.JK8.1r.1Ag000730.1	COG0553@1|root,KOG0383@2759|Eukaryota,37JPI@33090|Viridiplantae,3GD01@35493|Streptophyta,3KPIA@4447|Liliopsida,3IBXU@38820|Poales	KLT	helicase protein	GO:0003674,GO:0005488,GO:0005515,GO:0005575,GO:0005622,GO:0005623,GO:0005634,GO:0006325,GO:0006342,GO:0006344,GO:0006355,GO:0006996,GO:0008150,GO:0009889,GO:0009890,GO:0009892,GO:0009987,GO:0010468,GO:0010556,GO:0010558,GO:0010605,GO:0010629,GO:0016043,GO:0016458,GO:0019219,GO:0019222,GO:0031323,GO:0031324,GO:0031326,GO:0031327,GO:0040029,GO:0042802,GO:0042803,GO:0043226,GO:0043227,GO:0043229,GO:…	3.6.4.12	ko:K11642,ko:K11643,ko:K20091	ko05165,ko05203,map05165,map05203	ko00000,ko00001,ko01000,ko03036	Chromo,Helicase_C,SNF2_N
Psum.JK8.1r.1Ag000740.1	KOG1771@1|root,KOG1771@2759|Eukaryota,37J8F@33090|Viridiplantae,3GG3R@35493|Streptophyta,3KVSE@4447|Liliopsida,3IEWM@38820|Poales	MO	Alg9-like mannosyltransferase family	GO:0000030,GO:0003674,GO:0003824,GO:0005575,GO:0005622,GO:0005623,GO:0005737,GO:0005783,GO:0005789,GO:0006464,GO:0006497,GO:0006505,GO:0006506,GO:0006629,GO:0006643,GO:0006644,GO:0006650,GO:0006661,GO:0006664,GO:0006793,GO:0006796,GO:0006807,GO:0008150,GO:0008152,GO:0008610,GO:0008654,GO:0009058,GO:0009059,GO:0009247,GO:0009987,GO:0012505,GO:0016020,GO:0016740,GO:0016757,GO:0016758,GO:0019538,GO:…	-	ko:K05286	ko00563,ko01100,map00563,map01100	ko00000,ko00001,ko00002,ko01000,ko01003	Glyco_transf_22
Psum.JK8.1r.1Ag000750.1	COG0515@1|root,2QQPF@2759|Eukaryota,37R7I@33090|Viridiplantae,3GB3T@35493|Streptophyta,3KQ0F@4447|Liliopsida,3IDF4@38820|Poales	T	Wall-associated receptor kinase	-	-	-	-	-	EGF_CA,GUB_WAK_bind,Pkinase,Pkinase_Tyr
Psum.JK8.1r.1Ag000760.1	2BVDF@1|root,2S25N@2759|Eukaryota,3873T@33090|Viridiplantae,3GV2U@35493|Streptophyta,3M3KR@4447|Liliopsida,3ITQW@38820|Poales	-	-	-	-	-	-	-	-
Psum.JK8.1r.1Ag000770.1	COG2126@1|root,KOG3475@2759|Eukaryota,37V6B@33090|Viridiplantae,3GJG2@35493|Streptophyta,3M0DF@4447|Liliopsida,3IR31@38820|Poales	J	Binds to the 23S rRNA	-	-	ko:K02922	ko03010,map03010	br01610,ko00000,ko00001,ko00002,ko03011	Ribosomal_L37e
Psum.JK8.1r.1Ag000780.1	COG4886@1|root,2QPWI@2759|Eukaryota,37PS1@33090|Viridiplantae,3G88H@35493|Streptophyta,3KVR6@4447|Liliopsida,3I8UH@38820|Poales	T	Belongs to the protein kinase superfamily. Ser Thr protein kinase family	GO:0000003,GO:0003006,GO:0007275,GO:0008150,GO:0009790,GO:0009791,GO:0009793,GO:0009888,GO:0010065,GO:0010067,GO:0010087,GO:0010154,GO:0022414,GO:0032501,GO:0032502,GO:0048316,GO:0048507,GO:0048508,GO:0048608,GO:0048731,GO:0048856,GO:0061458	-	-	-	-	LRRNT_2,LRR_1,LRR_6,LRR_8,Pkinase
Psum.JK8.1r.1Ag000790.1	COG1205@1|root,KOG4150@2759|Eukaryota,37HIR@33090|Viridiplantae,3GG2U@35493|Streptophyta,3M3ZM@4447|Liliopsida,3IMT6@38820|Poales	A	Domain of unknown function (DUF1998)	GO:0000166,GO:0000217,GO:0000405,GO:0003674,GO:0003676,GO:0003677,GO:0003678,GO:0003724,GO:0003824,GO:0004003,GO:0004004,GO:0004386,GO:0005488,GO:0005524,GO:0005575,GO:0005622,GO:0005623,GO:0005634,GO:0005694,GO:0005730,GO:0005737,GO:0006139,GO:0006259,GO:0006281,GO:0006289,GO:0006725,GO:0006807,GO:0006950,GO:0006974,GO:0006996,GO:0008026,GO:0008094,GO:0008144,GO:0008150,GO:0008152,GO:0008186,GO:…	-	ko:K06877	-	ko00000	DEAD,DUF1998,Helicase_C
Psum.JK8.1r.1Ag000800.1	COG2223@1|root,2QPIC@2759|Eukaryota,37J99@33090|Viridiplantae,3GDJP@35493|Streptophyta,3M5IQ@4447|Liliopsida,3IAB1@38820|Poales	P	Major Facilitator Superfamily	GO:0000325,GO:0001101,GO:0003674,GO:0005215,GO:0005575,GO:0005622,GO:0005623,GO:0005737,GO:0005773,GO:0005774,GO:0005886,GO:0006810,GO:0006811,GO:0006820,GO:0007275,GO:0008150,GO:0008509,GO:0009705,GO:0009791,GO:0009987,GO:0010035,GO:0010167,GO:0015075,GO:0015103,GO:0015112,GO:0015318,GO:0015698,GO:0015706,GO:0016020,GO:0022622,GO:0022857,GO:0031090,GO:0032501,GO:0032502,GO:0034220,GO:0042221,GO:…	-	ko:K02575	ko00910,map00910	ko00000,ko00001,ko00002,ko02000	MFS_1
Psum.JK8.1r.1Ag000810.1	COG1650@1|root,2QRIE@2759|Eukaryota,37PU9@33090|Viridiplantae,3G8IZ@35493|Streptophyta,3KNA1@4447|Liliopsida,3I3E9@38820|Poales	S	D-aminoacyl-tRNA deacylase	GO:0002161,GO:0003674,GO:0003824,GO:0005575,GO:0005622,GO:0005623,GO:0005737,GO:0005829,GO:0006139,GO:0006399,GO:0006450,GO:0006725,GO:0006807,GO:0008150,GO:0008152,GO:0009987,GO:0016070,GO:0016787,GO:0016788,GO:0034641,GO:0034660,GO:0043170,GO:0044237,GO:0044238,GO:0044424,GO:0044444,GO:0044464,GO:0046483,GO:0051499,GO:0052689,GO:0065007,GO:0065008,GO:0071704,GO:0090304,GO:0106074,GO:0140098,GO:…	3.1.1.96	ko:K09716	-	ko00000,ko01000,ko03016	tRNA_deacylase
Psum.JK8.1r.1Ag000820.1	28Z9N@1|root,2R63Y@2759|Eukaryota,386VB@33090|Viridiplantae,3H03G@35493|Streptophyta,3M1QI@4447|Liliopsida,3IJI9@38820|Poales	-	-	-	-	-	-	-	-
Psum.JK8.1r.1Ag000830.1	COG2223@1|root,2QPIC@2759|Eukaryota,37J99@33090|Viridiplantae,3GDJP@35493|Streptophyta,3KUH1@4447|Liliopsida,3IFIK@38820|Poales	P	nitrate transporter	GO:0000325,GO:0001101,GO:0003674,GO:0005215,GO:0005575,GO:0005622,GO:0005623,GO:0005737,GO:0005773,GO:0005774,GO:0005886,GO:0006810,GO:0006811,GO:0006820,GO:0007275,GO:0008150,GO:0008509,GO:0009705,GO:0009791,GO:0009987,GO:0010035,GO:0010167,GO:0015075,GO:0015103,GO:0015112,GO:0015318,GO:0015698,GO:0015706,GO:0016020,GO:0022622,GO:0022857,GO:0031090,GO:0032501,GO:0032502,GO:0034220,GO:0042221,GO:…	-	ko:K02575	ko00910,map00910	ko00000,ko00001,ko00002,ko02000	MFS_1
Psum.JK8.1r.1Ag000840.1	COG2223@1|root,2QPIC@2759|Eukaryota,37J99@33090|Viridiplantae,3GDJP@35493|Streptophyta,3KUH1@4447|Liliopsida,3IFIK@38820|Poales	P	nitrate transporter	GO:0000325,GO:0001101,GO:0003674,GO:0005215,GO:0005575,GO:0005622,GO:0005623,GO:0005737,GO:0005773,GO:0005774,GO:0005886,GO:0006810,GO:0006811,GO:0006820,GO:0007275,GO:0008150,GO:0008509,GO:0009705,GO:0009791,GO:0009987,GO:0010035,GO:0010167,GO:0015075,GO:0015103,GO:0015112,GO:0015318,GO:0015698,GO:0015706,GO:0016020,GO:0022622,GO:0022857,GO:0031090,GO:0032501,GO:0032502,GO:0034220,GO:0042221,GO:…	-	ko:K02575	ko00910,map00910	ko00000,ko00001,ko00002,ko02000	MFS_1
Psum.JK8.1r.1Ag000850.1	COG3491@1|root,KOG0143@2759|Eukaryota,37S4R@33090|Viridiplantae,3GEB9@35493|Streptophyta,3M5GT@4447|Liliopsida,3IGS8@38820|Poales	Q	Belongs to the iron ascorbate-dependent oxidoreductase family	-	1.14.11.24,1.14.11.25	ko:K18054	-	ko00000,ko01000	2OG-FeII_Oxy,DIOX_N
Psum.JK8.1r.1Ag000860.1	COG0553@1|root,KOG0386@2759|Eukaryota,37MWA@33090|Viridiplantae,3G9FJ@35493|Streptophyta,3KY9S@4447|Liliopsida,3IDT2@38820|Poales	BK	bromo domain	GO:0003674,GO:0003676,GO:0003677,GO:0003682,GO:0005488,GO:0005575,GO:0005622,GO:0005623,GO:0005634,GO:0005737,GO:0005829,GO:0006325,GO:0006338,GO:0006996,GO:0008150,GO:0009653,GO:0009987,GO:0010199,GO:0010468,GO:0016043,GO:0019219,GO:0019222,GO:0031323,GO:0032502,GO:0040029,GO:0043044,GO:0043226,GO:0043227,GO:0043229,GO:0043231,GO:0044424,GO:0044444,GO:0044464,GO:0048518,GO:0048522,GO:0048583,GO:…	-	ko:K11647	ko04714,ko05225,map04714,map05225	ko00000,ko00001,ko01000,ko03021,ko03036	Bromodomain,Helicase_C,QLQ,SNF2_N
Psum.JK8.1r.1Ag000870.1	COG2939@1|root,KOG1282@2759|Eukaryota,37J0Z@33090|Viridiplantae,3G9JB@35493|Streptophyta,3KQHV@4447|Liliopsida,3IFJR@38820|Poales	O	Belongs to the peptidase S10 family	GO:0003674,GO:0003824,GO:0004180,GO:0004185,GO:0005575,GO:0005576,GO:0005622,GO:0005623,GO:0005737,GO:0005773,GO:0006508,GO:0006807,GO:0008150,GO:0008152,GO:0008233,GO:0008236,GO:0008238,GO:0009056,GO:0009057,GO:0009987,GO:0016787,GO:0017171,GO:0019538,GO:0030163,GO:0043170,GO:0043226,GO:0043227,GO:0043229,GO:0043231,GO:0044237,GO:0044238,GO:0044248,GO:0044257,GO:0044260,GO:0044265,GO:0044267,GO:…	-	ko:K09645,ko:K16298	-	ko00000,ko01000,ko01002	Peptidase_S10
Psum.JK8.1r.1Ag000880.1	29D15@1|root,2RK50@2759|Eukaryota,37K7D@33090|Viridiplantae,3G7QT@35493|Streptophyta,3KVU7@4447|Liliopsida,3I735@38820|Poales	I	Phosphate acyltransferases	GO:0003674,GO:0003824,GO:0005575,GO:0005622,GO:0005623,GO:0005737,GO:0005783,GO:0006793,GO:0006796,GO:0008150,GO:0008152,GO:0008374,GO:0009058,GO:0009059,GO:0009987,GO:0010143,GO:0012505,GO:0016020,GO:0016311,GO:0016740,GO:0016746,GO:0016747,GO:0016787,GO:0016788,GO:0016791,GO:0042578,GO:0043170,GO:0043226,GO:0043227,GO:0043229,GO:0043231,GO:0044237,GO:0044424,GO:0044444,GO:0044464,GO:0071704,GO:…	2.3.1.15,2.3.1.198	ko:K13508	ko00561,ko00564,ko01100,ko01110,map00561,map00564,map01100,map01110	ko00000,ko00001,ko00002,ko01000,ko01004	Acyltransferase,HAD
Psum.JK8.1r.1Ag000890.1	KOG1072@1|root,KOG1072@2759|Eukaryota,37R23@33090|Viridiplantae,3G8RM@35493|Streptophyta,3KS1U@4447|Liliopsida,3I9XY@38820|Poales	S	Kelch motif	GO:0006950,GO:0008150,GO:0009266,GO:0009409,GO:0009628,GO:0050896	-	-	-	-	F-box,Kelch_1
Psum.JK8.1r.1Ag000900.1	COG1439@1|root,KOG2463@2759|Eukaryota,37R5M@33090|Viridiplantae,3GBHD@35493|Streptophyta,3KWFJ@4447|Liliopsida,3ICQ8@38820|Poales	O	Nin one binding (NOB1) Zn-ribbon like	-	-	ko:K11883	ko03008,map03008	ko00000,ko00001,ko03009,ko03051	NOB1_Zn_bind,PIN_6
Psum.JK8.1r.1Ag000910.1	COG5147@1|root,KOG0048@2759|Eukaryota,37MZX@33090|Viridiplantae,3G9DU@35493|Streptophyta,3KP3Y@4447|Liliopsida,3IG31@38820|Poales	K	SANT SWI3, ADA2, N-CoR and TFIIIB'' DNA-binding domains	GO:0000981,GO:0000988,GO:0000989,GO:0001067,GO:0001076,GO:0001101,GO:0001134,GO:0001135,GO:0003674,GO:0003676,GO:0003677,GO:0003700,GO:0005488,GO:0005575,GO:0005622,GO:0005623,GO:0005634,GO:0006355,GO:0006357,GO:0007154,GO:0007165,GO:0008150,GO:0009314,GO:0009416,GO:0009628,GO:0009639,GO:0009719,GO:0009725,GO:0009751,GO:0009889,GO:0009891,GO:0009893,GO:0009987,GO:0010017,GO:0010018,GO:0010033,GO:…	-	ko:K09422	-	ko00000,ko03000	Myb_DNA-binding
Psum.JK8.1r.1Ag000920.1	COG1841@1|root,KOG3184@2759|Eukaryota,37I7Y@33090|Viridiplantae,3G8K8@35493|Streptophyta,3KSAR@4447|Liliopsida,3IEX3@38820|Poales	J	Ribosomal L30 N-terminal domain	GO:0000463,GO:0000470,GO:0002181,GO:0003674,GO:0003676,GO:0003723,GO:0003729,GO:0003735,GO:0005198,GO:0005488,GO:0005575,GO:0005618,GO:0005622,GO:0005623,GO:0005737,GO:0005773,GO:0005774,GO:0005829,GO:0005840,GO:0005844,GO:0005886,GO:0006139,GO:0006364,GO:0006396,GO:0006412,GO:0006518,GO:0006725,GO:0006807,GO:0008150,GO:0008152,GO:0009058,GO:0009059,GO:0009507,GO:0009536,GO:0009987,GO:0010467,GO:…	-	ko:K02937	ko03010,map03010	br01610,ko00000,ko00001,ko00002,ko03011	Ribosomal_L30,Ribosomal_L30_N
Psum.JK8.1r.1Ag000930.1	28NTZ@1|root,2QVDX@2759|Eukaryota,37SNE@33090|Viridiplantae,3GCC7@35493|Streptophyta,3KUVX@4447|Liliopsida,3I4WM@38820|Poales	S	WD40 repeats	GO:0000003,GO:0000151,GO:0000152,GO:0003006,GO:0003674,GO:0003824,GO:0004842,GO:0005488,GO:0005515,GO:0005575,GO:0005622,GO:0005623,GO:0005634,GO:0005654,GO:0006139,GO:0006259,GO:0006281,GO:0006464,GO:0006725,GO:0006807,GO:0006950,GO:0006974,GO:0006996,GO:0007275,GO:0008150,GO:0008152,GO:0009314,GO:0009411,GO:0009416,GO:0009605,GO:0009628,GO:0009639,GO:0009640,GO:0009641,GO:0009642,GO:0009646,GO:…	2.3.2.27	ko:K10143	ko04115,ko04120,ko04712,map04115,map04120,map04712	ko00000,ko00001,ko01000,ko04121	WD40
Psum.JK8.1r.1Ag000940.1	COG0539@1|root,2R3PT@2759|Eukaryota,37R7F@33090|Viridiplantae,3GGI5@35493|Streptophyta,3KY4H@4447|Liliopsida,3I5YH@38820|Poales	J	S1 RNA binding domain	-	-	-	-	-	Ribosomal_L21p,S1
Psum.JK8.1r.1Ag000950.1	COG0753@1|root,KOG0047@2759|Eukaryota,37TKT@33090|Viridiplantae,3GF6R@35493|Streptophyta,3KYP7@4447|Liliopsida,3IABD@38820|Poales	P	Occurs in almost all aerobically respiring organisms and serves to protect cells from the toxic effects of hydrogen peroxide	GO:0000302,GO:0003674,GO:0003824,GO:0004096,GO:0004601,GO:0005488,GO:0005575,GO:0005622,GO:0005623,GO:0005737,GO:0005739,GO:0005777,GO:0006950,GO:0006979,GO:0007623,GO:0008150,GO:0008152,GO:0009056,GO:0009266,GO:0009409,GO:0009410,GO:0009628,GO:0009631,GO:0009636,GO:0009719,GO:0009725,GO:0009733,GO:0009987,GO:0010033,GO:0010035,GO:0016043,GO:0016209,GO:0016491,GO:0016684,GO:0016999,GO:0017001,GO:…	1.11.1.6	ko:K03781	ko00380,ko00630,ko01110,ko01130,ko01200,ko04011,ko04016,ko04068,ko04146,ko04211,ko04212,ko04213,ko05014,map00380,map00630,map01110,map01130,map01200,map04011,map04016,map04068,map04146,map04211,map04212,map04213,map05014	ko00000,ko00001,ko00002,ko01000	Catalase,Catalase-rel
Psum.JK8.1r.1Ag000960.1	COG0443@1|root,KOG0100@2759|Eukaryota,37ISV@33090|Viridiplantae,3GGBZ@35493|Streptophyta,3KUCI@4447|Liliopsida,3I2HN@38820|Poales	O	Belongs to the heat shock protein 70 family	GO:0000325,GO:0005575,GO:0005622,GO:0005623,GO:0005737,GO:0005773,GO:0005774,GO:0005783,GO:0005788,GO:0006457,GO:0008150,GO:0009705,GO:0009987,GO:0012505,GO:0016020,GO:0031090,GO:0031974,GO:0034975,GO:0043226,GO:0043227,GO:0043229,GO:0043231,GO:0043233,GO:0044422,GO:0044424,GO:0044432,GO:0044437,GO:0044444,GO:0044446,GO:0044464,GO:0070013,GO:0098588,GO:0098805	-	ko:K09490	ko03060,ko04141,ko04918,ko05020,map03060,map04141,map04918,map05020	ko00000,ko00001,ko03110,ko04131,ko04147	HSP70
Psum.JK8.1r.1Ag000970.1	KOG1721@1|root,KOG4197@1|root,KOG1721@2759|Eukaryota,KOG4197@2759|Eukaryota,37JY1@33090|Viridiplantae,3GDFH@35493|Streptophyta,3KRD2@4447|Liliopsida,3I9A8@38820|Poales	S	Zinc finger, C2H2 type	GO:0000182,GO:0003674,GO:0003676,GO:0003677,GO:0003690,GO:0003700,GO:0003723,GO:0005488,GO:0005575,GO:0005622,GO:0005623,GO:0005634,GO:0005730,GO:0006355,GO:0008097,GO:0008150,GO:0009889,GO:0010468,GO:0010556,GO:0019219,GO:0019222,GO:0019843,GO:0022613,GO:0031323,GO:0031326,GO:0031974,GO:0031981,GO:0042254,GO:0042273,GO:0043226,GO:0043227,GO:0043228,GO:0043229,GO:0043231,GO:0043232,GO:0043233,GO:…	-	ko:K09191	-	ko00000,ko03000,ko03021	PPR,zf-C2H2
Psum.JK8.1r.1Ag000980.1	KOG1721@1|root,KOG4197@1|root,KOG1721@2759|Eukaryota,KOG4197@2759|Eukaryota,37JY1@33090|Viridiplantae,3GDFH@35493|Streptophyta,3KRD2@4447|Liliopsida,3I9A8@38820|Poales	S	Zinc finger, C2H2 type	GO:0000182,GO:0003674,GO:0003676,GO:0003677,GO:0003690,GO:0003700,GO:0003723,GO:0005488,GO:0005575,GO:0005622,GO:0005623,GO:0005634,GO:0005730,GO:0006355,GO:0008097,GO:0008150,GO:0009889,GO:0010468,GO:0010556,GO:0019219,GO:0019222,GO:0019843,GO:0022613,GO:0031323,GO:0031326,GO:0031974,GO:0031981,GO:0042254,GO:0042273,GO:0043226,GO:0043227,GO:0043228,GO:0043229,GO:0043231,GO:0043232,GO:0043233,GO:…	-	ko:K09191	-	ko00000,ko03000,ko03021	PPR,zf-C2H2
Psum.JK8.1r.1Ag000990.1	COG1297@1|root,2QQ2H@2759|Eukaryota,37Q1X@33090|Viridiplantae,3GENT@35493|Streptophyta,3KVF3@4447|Liliopsida,3IDWQ@38820|Poales	S	OPT oligopeptide transporter protein	-	-	-	-	-	OPT
Psum.JK8.1r.1Ag001000.1	COG1297@1|root,2QQ2H@2759|Eukaryota,37Q1X@33090|Viridiplantae,3GENT@35493|Streptophyta,3KSYV@4447|Liliopsida,3IADV@38820|Poales	S	OPT oligopeptide transporter protein	GO:0003674,GO:0005215,GO:0005575,GO:0005623,GO:0005886,GO:0006810,GO:0008150,GO:0016020,GO:0022857,GO:0044464,GO:0051179,GO:0051234,GO:0055085,GO:0071944	-	-	-	-	OPT
Psum.JK8.1r.1Ag001010.1	COG1297@1|root,2QQ2H@2759|Eukaryota,37Q1X@33090|Viridiplantae,3GENT@35493|Streptophyta,3KQG9@4447|Liliopsida,3IE2G@38820|Poales	S	OPT oligopeptide transporter protein	GO:0003674,GO:0005215,GO:0005575,GO:0005623,GO:0005886,GO:0006810,GO:0008150,GO:0016020,GO:0022857,GO:0044464,GO:0051179,GO:0051234,GO:0055085,GO:0071944	-	-	-	-	OPT
Psum.JK8.1r.1Ag001020.1	2A3SY@1|root,2RY5W@2759|Eukaryota,37U2M@33090|Viridiplantae,3GI6Y@35493|Streptophyta,3KZB5@4447|Liliopsida,3IGWB@38820|Poales	S	Protein disulfide-isomerase LQY1	GO:0003674,GO:0003756,GO:0003824,GO:0005575,GO:0005622,GO:0005623,GO:0005737,GO:0006091,GO:0006807,GO:0008150,GO:0008152,GO:0009507,GO:0009532,GO:0009534,GO:0009535,GO:0009536,GO:0009570,GO:0009579,GO:0009765,GO:0009987,GO:0010206,GO:0015979,GO:0016020,GO:0016853,GO:0016860,GO:0016864,GO:0019538,GO:0019684,GO:0030091,GO:0031976,GO:0031984,GO:0034357,GO:0042651,GO:0043170,GO:0043226,GO:0043227,GO:…	-	-	-	-	-
Psum.JK8.1r.1Ag001030.1	2AK12@1|root,2QV44@2759|Eukaryota,37RB1@33090|Viridiplantae,3GA3S@35493|Streptophyta,3KRSP@4447|Liliopsida,3I3HN@38820|Poales	C	protein At4g37920, chloroplastic	GO:0005575,GO:0005622,GO:0005623,GO:0005737,GO:0009507,GO:0009526,GO:0009534,GO:0009535,GO:0009536,GO:0009579,GO:0009941,GO:0016020,GO:0031967,GO:0031975,GO:0031976,GO:0031984,GO:0034357,GO:0042651,GO:0043226,GO:0043227,GO:0043229,GO:0043231,GO:0044422,GO:0044424,GO:0044434,GO:0044435,GO:0044436,GO:0044444,GO:0044446,GO:0044464,GO:0055035	-	-	-	-	-
Psum.JK8.1r.1Ag001040.1	COG1028@1|root,KOG1208@2759|Eukaryota,37RWK@33090|Viridiplantae,3GA0U@35493|Streptophyta,3KYED@4447|Liliopsida,3I2GW@38820|Poales	Q	Belongs to the short-chain dehydrogenases reductases (SDR) family	GO:0001523,GO:0003674,GO:0003824,GO:0004033,GO:0004745,GO:0005575,GO:0005622,GO:0005623,GO:0005737,GO:0005783,GO:0005789,GO:0006066,GO:0006081,GO:0006629,GO:0006720,GO:0006721,GO:0008106,GO:0008150,GO:0008152,GO:0009888,GO:0009987,GO:0010073,GO:0010817,GO:0012505,GO:0016020,GO:0016101,GO:0016491,GO:0016614,GO:0016616,GO:0031984,GO:0032501,GO:0032502,GO:0034308,GO:0034754,GO:0042175,GO:0042445,GO:…	-	-	-	-	adh_short
Psum.JK8.1r.1Ag001050.1	28K2Z@1|root,2RXRB@2759|Eukaryota,37TZP@33090|Viridiplantae,3GZAM@35493|Streptophyta,3KNRK@4447|Liliopsida,3IEYM@38820|Poales	K	helix loop helix domain	-	-	-	-	-	HLH
Psum.JK8.1r.1Ag001060.1	COG0515@1|root,2QV5Y@2759|Eukaryota,37RQV@33090|Viridiplantae,3GGV8@35493|Streptophyta,3KNB4@4447|Liliopsida,3IGHB@38820|Poales	T	Belongs to the protein kinase superfamily. Ser Thr protein kinase family	GO:0001653,GO:0002376,GO:0003674,GO:0003824,GO:0004383,GO:0004672,GO:0004674,GO:0006139,GO:0006163,GO:0006164,GO:0006182,GO:0006464,GO:0006468,GO:0006725,GO:0006753,GO:0006793,GO:0006796,GO:0006807,GO:0006950,GO:0006952,GO:0006955,GO:0007154,GO:0007165,GO:0008150,GO:0008152,GO:0009058,GO:0009117,GO:0009150,GO:0009152,GO:0009165,GO:0009187,GO:0009190,GO:0009259,GO:0009260,GO:0009975,GO:0009987,GO:…	-	-	-	-	LRRNT_2,LRR_1,LRR_4,LRR_6,LRR_8,Pkinase
Psum.JK8.1r.1Ag001070.1	2CN5B@1|root,2QTYR@2759|Eukaryota,37TEU@33090|Viridiplantae,3GFU9@35493|Streptophyta,3KT0Z@4447|Liliopsida,3IB1U@38820|Poales	S	Remorin, C-terminal region	-	-	-	-	-	Remorin_C
Psum.JK8.1r.1Ag001080.1	COG5250@1|root,KOG2351@2759|Eukaryota,37TQ3@33090|Viridiplantae,3GI7Z@35493|Streptophyta,3M059@4447|Liliopsida,3IHIQ@38820|Poales	K	RNA polymerase Rpb4	-	-	ko:K03012	ko00230,ko00240,ko01100,ko03020,ko05016,ko05169,map00230,map00240,map01100,map03020,map05016,map05169	br01611,ko00000,ko00001,ko00002,ko03021,ko03400	RNA_pol_Rpb4
Psum.JK8.1r.1Ag001090.1	28PEZ@1|root,2QW2X@2759|Eukaryota,37JVE@33090|Viridiplantae,3GBTH@35493|Streptophyta,3KMSD@4447|Liliopsida,3I7TF@38820|Poales	S	Domain of unknown function (DUF1995)	GO:0005575,GO:0005622,GO:0005623,GO:0005737,GO:0008150,GO:0009507,GO:0009532,GO:0009536,GO:0009570,GO:0009719,GO:0009725,GO:0009735,GO:0010033,GO:0042221,GO:0043226,GO:0043227,GO:0043229,GO:0043231,GO:0044422,GO:0044424,GO:0044434,GO:0044435,GO:0044444,GO:0044446,GO:0044464,GO:0050896	-	-	-	-	DUF1995
Psum.JK8.1r.1Ag001100.1	2A10Z@1|root,2RXZQ@2759|Eukaryota,37U4W@33090|Viridiplantae,3GAH5@35493|Streptophyta,3KTMK@4447|Liliopsida,3IAHX@38820|Poales	S	TLR4 regulator and MIR-interacting MSAP	-	-	-	-	-	DUF3456
Psum.JK8.1r.1Ag001110.1	KOG2443@1|root,KOG2443@2759|Eukaryota,37J1V@33090|Viridiplantae,3GDQ9@35493|Streptophyta,3KNFM@4447|Liliopsida,3ID20@38820|Poales	S	Signal peptide peptidase	GO:0000003,GO:0000323,GO:0003674,GO:0003824,GO:0004175,GO:0004190,GO:0005488,GO:0005515,GO:0005575,GO:0005622,GO:0005623,GO:0005737,GO:0005764,GO:0005765,GO:0005773,GO:0005774,GO:0005783,GO:0005789,GO:0005791,GO:0005798,GO:0006508,GO:0006807,GO:0006810,GO:0006886,GO:0006950,GO:0007275,GO:0008104,GO:0008150,GO:0008152,GO:0008233,GO:0009056,GO:0009057,GO:0009555,GO:0009846,GO:0009856,GO:0009986,GO:…	-	ko:K09595	-	ko00000,ko01000,ko01002	Peptidase_A22B
Psum.JK8.1r.1Ag001120.1	COG2801@1|root,KOG0017@2759|Eukaryota,37RKH@33090|Viridiplantae,3GGZK@35493|Streptophyta	L	strictosidine synthase activity	-	-	-	-	-	Asp_protease_2,RVT_1,Retrotrans_gag,rve
Psum.JK8.1r.1Ag001130.1	KOG1052@1|root,KOG1052@2759|Eukaryota,37J5Z@33090|Viridiplantae,3G89R@35493|Streptophyta,3KVMN@4447|Liliopsida,3I3GY@38820|Poales	EPT	Glutamate-gated receptor that probably acts as non- selective cation channel	GO:0001101,GO:0002218,GO:0002252,GO:0002253,GO:0002376,GO:0002682,GO:0002684,GO:0003674,GO:0004888,GO:0005215,GO:0005216,GO:0005261,GO:0005262,GO:0005575,GO:0005623,GO:0005886,GO:0006810,GO:0006811,GO:0006812,GO:0006816,GO:0006950,GO:0006952,GO:0006955,GO:0007154,GO:0007165,GO:0007267,GO:0008066,GO:0008150,GO:0008324,GO:0009605,GO:0009606,GO:0009607,GO:0009611,GO:0009617,GO:0009620,GO:0009628,GO:…	-	ko:K05387	-	ko00000,ko04040	ANF_receptor,Lig_chan,SBP_bac_3
Psum.JK8.1r.1Ag001140.1	COG0545@1|root,KOG0552@2759|Eukaryota,37IUP@33090|Viridiplantae,3G9MM@35493|Streptophyta,3KUQS@4447|Liliopsida,3I7PQ@38820|Poales	O	Peptidyl-prolyl cis-trans isomerase	GO:0000413,GO:0003674,GO:0003755,GO:0003824,GO:0005488,GO:0005527,GO:0005528,GO:0005575,GO:0005622,GO:0005623,GO:0005737,GO:0006457,GO:0006464,GO:0006807,GO:0008144,GO:0008150,GO:0008152,GO:0009507,GO:0009536,GO:0009579,GO:0009987,GO:0016853,GO:0016859,GO:0018193,GO:0018208,GO:0019538,GO:0031977,GO:0036211,GO:0043170,GO:0043226,GO:0043227,GO:0043229,GO:0043231,GO:0043412,GO:0044237,GO:0044238,GO:…	5.2.1.8	ko:K01802	-	ko00000,ko01000	FKBP_C
Psum.JK8.1r.1Ag001150.1	COG4284@1|root,KOG2638@2759|Eukaryota,37JM4@33090|Viridiplantae,3GAB1@35493|Streptophyta,3KQFE@4447|Liliopsida,3IG3N@38820|Poales	G	UTP--glucose-1-phosphate uridylyltransferase	GO:0003674,GO:0003824,GO:0003983,GO:0005575,GO:0005622,GO:0005623,GO:0005737,GO:0005829,GO:0005886,GO:0005975,GO:0005976,GO:0005977,GO:0005984,GO:0005985,GO:0006011,GO:0006073,GO:0006091,GO:0006112,GO:0006139,GO:0006725,GO:0006793,GO:0006807,GO:0006950,GO:0006970,GO:0007154,GO:0007275,GO:0008150,GO:0008152,GO:0009225,GO:0009267,GO:0009311,GO:0009555,GO:0009605,GO:0009628,GO:0009651,GO:0009987,GO:…	2.7.7.9	ko:K00963,ko:K02987	ko00040,ko00052,ko00500,ko00520,ko01100,ko01130,ko03010,map00040,map00052,map00500,map00520,map01100,map01130,map03010	br01610,ko00000,ko00001,ko00002,ko01000,ko03011	UDPGP
Psum.JK8.1r.1Ag001160.1	KOG2976@1|root,KOG2976@2759|Eukaryota,37N1Q@33090|Viridiplantae,3GDNU@35493|Streptophyta,3KWPD@4447|Liliopsida,3I5MA@38820|Poales	O	Required for autophagy	GO:0000045,GO:0000407,GO:0000422,GO:0005575,GO:0005622,GO:0005623,GO:0005737,GO:0006464,GO:0006497,GO:0006501,GO:0006807,GO:0006914,GO:0006950,GO:0006952,GO:0006995,GO:0006996,GO:0007005,GO:0007033,GO:0007154,GO:0007275,GO:0007568,GO:0008150,GO:0008152,GO:0009056,GO:0009058,GO:0009059,GO:0009267,GO:0009605,GO:0009607,GO:0009620,GO:0009987,GO:0009991,GO:0010150,GO:0016020,GO:0016043,GO:0016236,GO:…	-	ko:K08339	ko04136,ko04137,ko04138,ko04140,ko04211,ko04213,ko04216,ko04621,ko04622,ko05131,map04136,map04137,map04138,map04140,map04211,map04213,map04216,map04621,map04622,map05131	ko00000,ko00001,ko03029,ko04131	APG5
Psum.JK8.1r.1Ag001170.1	28K4X@1|root,2QUKA@2759|Eukaryota,37N56@33090|Viridiplantae,3G84P@35493|Streptophyta,3KNPW@4447|Liliopsida,3IN0M@38820|Poales	S	PMR5 N terminal Domain	GO:0003674,GO:0003824,GO:0005575,GO:0005622,GO:0005623,GO:0005737,GO:0005794,GO:0008150,GO:0008374,GO:0009987,GO:0012505,GO:0016407,GO:0016413,GO:0016740,GO:0016746,GO:0016747,GO:0043226,GO:0043227,GO:0043229,GO:0043231,GO:0044424,GO:0044444,GO:0044464,GO:0071554	-	-	-	-	PC-Esterase,PMR5N
Psum.JK8.1r.1Ag001180.1	COG0515@1|root,KOG1187@2759|Eukaryota,37JU9@33090|Viridiplantae,3G86R@35493|Streptophyta,3KUX6@4447|Liliopsida,3I555@38820|Poales	T	Belongs to the protein kinase superfamily	GO:0003674,GO:0003824,GO:0004672,GO:0004674,GO:0004675,GO:0004888,GO:0005575,GO:0005622,GO:0005623,GO:0005634,GO:0005886,GO:0006464,GO:0006468,GO:0006793,GO:0006796,GO:0006807,GO:0007154,GO:0007165,GO:0007166,GO:0007167,GO:0007178,GO:0008150,GO:0008152,GO:0009909,GO:0009910,GO:0009987,GO:0016020,GO:0016301,GO:0016310,GO:0016740,GO:0016772,GO:0016773,GO:0019199,GO:0019538,GO:0023052,GO:0036211,GO:…	2.7.11.1	ko:K00924,ko:K04733	ko04010,ko04064,ko04620,ko04621,ko04624,ko04722,ko05133,ko05140,ko05142,ko05145,ko05152,ko05162,ko05164,map04010,map04064,map04620,map04621,map04624,map04722,map05133,map05140,map05142,map05145,map05152,map05162,map05164	ko00000,ko00001,ko00002,ko01000,ko01001	Pkinase,Pkinase_Tyr
Psum.JK8.1r.1Ag001190.1	KOG2692@1|root,KOG2692@2759|Eukaryota,37IXX@33090|Viridiplantae,3GB16@35493|Streptophyta,3KSGH@4447|Liliopsida,3I954@38820|Poales	G	Glycosyltransferase family 29 (sialyltransferase)	GO:0000003,GO:0000139,GO:0000902,GO:0000904,GO:0003006,GO:0003674,GO:0003824,GO:0003836,GO:0005575,GO:0005576,GO:0005622,GO:0005623,GO:0005737,GO:0005768,GO:0005794,GO:0005795,GO:0005802,GO:0005975,GO:0006464,GO:0006486,GO:0006487,GO:0006629,GO:0006643,GO:0006664,GO:0006807,GO:0008150,GO:0008152,GO:0008373,GO:0008610,GO:0009058,GO:0009059,GO:0009100,GO:0009101,GO:0009247,GO:0009311,GO:0009312,GO:…	-	-	-	-	Glyco_transf_29
Psum.JK8.1r.1Ag001200.1	COG4826@1|root,KOG2392@2759|Eukaryota,37ITN@33090|Viridiplantae,3GFCA@35493|Streptophyta,3M29F@4447|Liliopsida,3I5TA@38820|Poales	V	Belongs to the serpin family	-	-	ko:K13963	ko05146,map05146	ko00000,ko00001	Serpin
Psum.JK8.1r.1Ag001210.1	COG4826@1|root,KOG2392@2759|Eukaryota,37ITN@33090|Viridiplantae,3GFCA@35493|Streptophyta,3M29F@4447|Liliopsida,3I5TA@38820|Poales	V	Belongs to the serpin family	-	-	ko:K13963	ko05146,map05146	ko00000,ko00001	Serpin
Psum.JK8.1r.1Ag001220.1	2CMEB@1|root,2QQ47@2759|Eukaryota,37RAI@33090|Viridiplantae,3GBGE@35493|Streptophyta,3KQ0C@4447|Liliopsida,3I9RX@38820|Poales	S	HAUS augmin-like complex subunit 4	GO:0003674,GO:0005488,GO:0005515,GO:0005575,GO:0005622,GO:0005623,GO:0005819,GO:0005856,GO:0005874,GO:0005876,GO:0008017,GO:0008092,GO:0015630,GO:0015631,GO:0043226,GO:0043228,GO:0043229,GO:0043232,GO:0044422,GO:0044424,GO:0044430,GO:0044446,GO:0044464,GO:0051011,GO:0099080,GO:0099081,GO:0099512,GO:0099513	-	ko:K16587	-	ko00000,ko03036	HAUS4
Psum.JK8.1r.1Ag001230.1	COG0318@1|root,KOG1176@2759|Eukaryota,37NZS@33090|Viridiplantae,3G7PF@35493|Streptophyta,3M27U@4447|Liliopsida,3IFU8@38820|Poales	I	AMP-binding enzyme	-	-	-	-	-	AMP-binding,AMP-binding_C
Psum.JK8.1r.1Ag001240.1	COG2866@1|root,KOG2650@2759|Eukaryota,37I2T@33090|Viridiplantae,3GEGT@35493|Streptophyta,3KR93@4447|Liliopsida,3I34K@38820|Poales	E	Zinc carboxypeptidase	GO:0003674,GO:0003824,GO:0004180,GO:0004181,GO:0005575,GO:0005576,GO:0005615,GO:0006508,GO:0006807,GO:0008150,GO:0008152,GO:0008233,GO:0008235,GO:0008237,GO:0008238,GO:0016787,GO:0019538,GO:0043170,GO:0044238,GO:0044421,GO:0070011,GO:0071704,GO:0140096,GO:1901564	-	-	-	-	Peptidase_M14
Psum.JK8.1r.1Ag001250.1	2CMME@1|root,2QQUB@2759|Eukaryota,37JFA@33090|Viridiplantae,3GEWB@35493|Streptophyta,3KP4V@4447|Liliopsida,3I5TB@38820|Poales	K	Transcription factor ABORTED	GO:0000003,GO:0000976,GO:0000977,GO:0000978,GO:0000987,GO:0001012,GO:0001067,GO:0003006,GO:0003674,GO:0003676,GO:0003677,GO:0003682,GO:0003690,GO:0003700,GO:0005488,GO:0005575,GO:0005622,GO:0005623,GO:0005634,GO:0006355,GO:0007275,GO:0008150,GO:0009555,GO:0009653,GO:0009791,GO:0009889,GO:0009908,GO:0009987,GO:0010468,GO:0010556,GO:0019219,GO:0019222,GO:0022414,GO:0030154,GO:0031323,GO:0031326,GO:…	2.7.1.43	ko:K16190	ko00040,ko00053,ko00520,ko01100,map00040,map00053,map00520,map01100	ko00000,ko00001,ko00002,ko01000	HLH,bHLH-MYC_N
Psum.JK8.1r.1Ag001260.1	KOG3266@1|root,KOG3266@2759|Eukaryota,37IH0@33090|Viridiplantae,3GB6S@35493|Streptophyta,3KXEK@4447|Liliopsida,3ICEC@38820|Poales	E	mitochondrial gene expression	-	-	-	-	-	GCV_H
Psum.JK8.1r.1Ag001270.1	KOG2793@1|root,KOG2793@2759|Eukaryota,37QYS@33090|Viridiplantae,3GDX6@35493|Streptophyta,3KXS7@4447|Liliopsida,3I86M@38820|Poales	A	Lysine methyltransferase	-	-	-	-	-	Methyltransf_16
Psum.JK8.1r.1Ag001280.1	COG1502@1|root,KOG1329@2759|Eukaryota,37MWI@33090|Viridiplantae,3G8KR@35493|Streptophyta,3M2RF@4447|Liliopsida,3IAVT@38820|Poales	I	Hydrolyzes glycerol-phospholipids at the terminal phosphodiesteric bond	GO:0003674,GO:0003824,GO:0004620,GO:0004630,GO:0005575,GO:0005622,GO:0005623,GO:0005737,GO:0005773,GO:0005886,GO:0005911,GO:0006629,GO:0006644,GO:0006650,GO:0006793,GO:0006796,GO:0006950,GO:0008081,GO:0008150,GO:0008152,GO:0008219,GO:0009266,GO:0009409,GO:0009506,GO:0009628,GO:0009787,GO:0009789,GO:0009966,GO:0009967,GO:0009987,GO:0010119,GO:0010646,GO:0010647,GO:0012501,GO:0016020,GO:0016298,GO:…	3.1.4.4	ko:K01115	ko00564,ko00565,ko01100,ko01110,ko04014,ko04024,ko04071,ko04072,ko04144,ko04666,ko04724,ko04912,ko05231,map00564,map00565,map01100,map01110,map04014,map04024,map04071,map04072,map04144,map04666,map04724,map04912,map05231	ko00000,ko00001,ko01000,ko04131	C2,PLD_C,PLDc
Psum.JK8.1r.1Ag001290.1	COG0515@1|root,KOG0192@2759|Eukaryota,37N3E@33090|Viridiplantae,3GGHT@35493|Streptophyta,3KSFA@4447|Liliopsida,3I96F@38820|Poales	T	Protein tyrosine kinase	-	-	-	-	-	ACT,Pkinase_Tyr
Psum.JK8.1r.1Ag001300.1	KOG4197@1|root,KOG4197@2759|Eukaryota,37QWR@33090|Viridiplantae,3GA70@35493|Streptophyta,3KN68@4447|Liliopsida,3I6I7@38820|Poales	S	PPR repeat	GO:0003674,GO:0003676,GO:0003723,GO:0003824,GO:0004518,GO:0004519,GO:0005488,GO:0005575,GO:0005622,GO:0005623,GO:0006139,GO:0006725,GO:0006807,GO:0008150,GO:0008152,GO:0009451,GO:0009987,GO:0016070,GO:0016787,GO:0016788,GO:0034641,GO:0043170,GO:0043226,GO:0043227,GO:0043229,GO:0043231,GO:0043412,GO:0044237,GO:0044238,GO:0044424,GO:0044464,GO:0046483,GO:0071704,GO:0090304,GO:0090305,GO:0097159,GO:…	-	-	-	-	PPR
Psum.JK8.1r.1Ag001310.1	COG2801@1|root,KOG0017@2759|Eukaryota,37RRN@33090|Viridiplantae,3GDZ8@35493|Streptophyta,3KSJA@4447|Liliopsida,3I657@38820|Poales	L	GDSL-like Lipase/Acylhydrolase	-	-	-	-	-	Lipase_GDSL
Psum.JK8.1r.1Ag001320.1	28WRQ@1|root,2R3HZ@2759|Eukaryota,38AIQ@33090|Viridiplantae,3GZBK@35493|Streptophyta,3MA7H@4447|Liliopsida,3ISNE@38820|Poales	-	-	-	-	-	-	-	-
Psum.JK8.1r.1Ag001330.1	COG5050@1|root,KOG2877@2759|Eukaryota,37NBV@33090|Viridiplantae,3GDTP@35493|Streptophyta,3KSE0@4447|Liliopsida,3IG7B@38820|Poales	I	Belongs to the CDP-alcohol phosphatidyltransferase class-I family	-	2.7.8.1	ko:K00993	ko00440,ko00564,ko00565,ko01100,ko01110,map00440,map00564,map00565,map01100,map01110	ko00000,ko00001,ko00002,ko01000	CDP-OH_P_transf
Psum.JK8.1r.1Ag001340.1	KOG4197@1|root,KOG4197@2759|Eukaryota,37MP9@33090|Viridiplantae,3G878@35493|Streptophyta,3KNTJ@4447|Liliopsida,3I99C@38820|Poales	S	Pentacotripeptide-repeat region of PRORP	GO:0003674,GO:0003676,GO:0003723,GO:0003824,GO:0004518,GO:0004519,GO:0005488,GO:0005575,GO:0005622,GO:0005623,GO:0006139,GO:0006725,GO:0006807,GO:0008150,GO:0008152,GO:0009451,GO:0009987,GO:0016070,GO:0016787,GO:0016788,GO:0034641,GO:0043170,GO:0043226,GO:0043227,GO:0043229,GO:0043231,GO:0043412,GO:0044237,GO:0044238,GO:0044424,GO:0044464,GO:0046483,GO:0071704,GO:0090304,GO:0090305,GO:0097159,GO:…	-	-	-	-	PPR,PPR_1,PPR_2,PPR_3
Psum.JK8.1r.1Ag001350.1	2C5FX@1|root,2R4SE@2759|Eukaryota,385MQ@33090|Viridiplantae,3GZPW@35493|Streptophyta,3M994@4447|Liliopsida,3ISTJ@38820|Poales	-	-	-	-	-	-	-	-
Psum.JK8.1r.1Ag001360.1	2BYJ7@1|root,2QRPG@2759|Eukaryota,37PDS@33090|Viridiplantae,3G8MI@35493|Streptophyta,3KQZG@4447|Liliopsida,3I2D0@38820|Poales	-	-	-	-	-	-	-	-
Psum.JK8.1r.1Ag001370.1	COG1877@1|root,KOG1050@2759|Eukaryota,37NGG@33090|Viridiplantae,3G801@35493|Streptophyta,3M53S@4447|Liliopsida,3IM3K@38820|Poales	G	Glycosyltransferase family 20	GO:0003674,GO:0003824,GO:0005575,GO:0005622,GO:0005623,GO:0005737,GO:0005739,GO:0005829,GO:0005975,GO:0005984,GO:0005991,GO:0005992,GO:0006793,GO:0006796,GO:0006950,GO:0008150,GO:0008152,GO:0009058,GO:0009311,GO:0009312,GO:0009987,GO:0016051,GO:0016311,GO:0016787,GO:0016788,GO:0016791,GO:0033554,GO:0034637,GO:0042578,GO:0043226,GO:0043227,GO:0043229,GO:0043231,GO:0044237,GO:0044238,GO:0044249,GO:…	2.4.1.15,3.1.3.12	ko:K16055	ko00500,ko01100,map00500,map01100	ko00000,ko00001,ko01000,ko01003	Glyco_transf_20,Trehalose_PPase
Psum.JK8.1r.1Ag001380.1	COG5078@1|root,KOG0417@2759|Eukaryota,37QH5@33090|Viridiplantae,3GAA1@35493|Streptophyta,3M2IC@4447|Liliopsida,3IKE6@38820|Poales	O	Belongs to the ubiquitin-conjugating enzyme family	GO:0003674,GO:0003824,GO:0004842,GO:0005488,GO:0005515,GO:0006464,GO:0006508,GO:0006511,GO:0006807,GO:0008150,GO:0008152,GO:0009056,GO:0009057,GO:0009987,GO:0016567,GO:0016740,GO:0019538,GO:0019787,GO:0019899,GO:0019941,GO:0030163,GO:0031625,GO:0032446,GO:0036211,GO:0043170,GO:0043412,GO:0043632,GO:0044237,GO:0044238,GO:0044248,GO:0044257,GO:0044260,GO:0044265,GO:0044267,GO:0044389,GO:0051603,GO:…	2.3.2.23	ko:K06689	ko04013,ko04120,ko04141,ko04624,map04013,map04120,map04141,map04624	ko00000,ko00001,ko01000,ko04121	UQ_con
Psum.JK8.1r.1Ag001390.1	COG1100@1|root,KOG0393@2759|Eukaryota,37Z4G@33090|Viridiplantae,3GNCR@35493|Streptophyta,3KVYW@4447|Liliopsida,3IFCK@38820|Poales	S	Belongs to the small GTPase superfamily. Rho family	GO:0005575,GO:0005623,GO:0005886,GO:0016020,GO:0044464,GO:0071944	-	ko:K04392	ko04010,ko04013,ko04014,ko04015,ko04024,ko04062,ko04071,ko04145,ko04151,ko04310,ko04360,ko04370,ko04380,ko04510,ko04520,ko04530,ko04620,ko04650,ko04662,ko04664,ko04666,ko04670,ko04722,ko04810,ko04932,ko04933,ko04972,ko05014,ko05100,ko05120,ko05131,ko05132,ko05167,ko05200,ko05203,ko05205,ko05210,ko05211,ko05212,ko05231,ko05416,ko05418,map04010,map04013,map04014,map04015,map04024,map04062,map04071,…	ko00000,ko00001,ko04031,ko04131,ko04147	Ras
Psum.JK8.1r.1Ag001400.1	COG0190@1|root,KOG0089@2759|Eukaryota,37K6Z@33090|Viridiplantae,3GFZP@35493|Streptophyta,3KTYT@4447|Liliopsida,3IEEY@38820|Poales	H	Tetrahydrofolate dehydrogenase/cyclohydrolase, NAD(P)-binding domain	GO:0003674,GO:0003824,GO:0004477,GO:0004488,GO:0005575,GO:0005622,GO:0005623,GO:0005737,GO:0005829,GO:0006730,GO:0008150,GO:0008152,GO:0009507,GO:0009536,GO:0009987,GO:0016491,GO:0016645,GO:0016646,GO:0016787,GO:0016810,GO:0016814,GO:0019238,GO:0043226,GO:0043227,GO:0043229,GO:0043231,GO:0044237,GO:0044281,GO:0044424,GO:0044444,GO:0044464,GO:0055114	-	-	-	-	THF_DHG_CYH,THF_DHG_CYH_C
Psum.JK8.1r.1Ag001410.1	COG0008@1|root,KOG1149@2759|Eukaryota,37PZT@33090|Viridiplantae,3GC88@35493|Streptophyta,3KXVJ@4447|Liliopsida,3ID0B@38820|Poales	J	Belongs to the class-I aminoacyl-tRNA synthetase family	GO:0000003,GO:0003006,GO:0005575,GO:0005622,GO:0005623,GO:0005737,GO:0005739,GO:0006082,GO:0006139,GO:0006399,GO:0006412,GO:0006418,GO:0006424,GO:0006518,GO:0006520,GO:0006725,GO:0006807,GO:0006996,GO:0007005,GO:0007275,GO:0008150,GO:0008152,GO:0009058,GO:0009059,GO:0009507,GO:0009532,GO:0009536,GO:0009570,GO:0009657,GO:0009658,GO:0009791,GO:0009908,GO:0009987,GO:0010467,GO:0016043,GO:0016070,GO:…	6.1.1.17	ko:K01885	ko00860,ko00970,ko01100,ko01110,ko01120,map00860,map00970,map01100,map01110,map01120	ko00000,ko00001,ko00002,ko01000,ko01007,ko02048,ko03016	tRNA-synt_1c
Psum.JK8.1r.1Ag001420.1	COG1278@1|root,KOG3070@2759|Eukaryota,37RNP@33090|Viridiplantae,3GHH3@35493|Streptophyta,3KSAK@4447|Liliopsida,3I69U@38820|Poales	J	Cold shock protein domain	-	-	ko:K09250,ko:K18754	-	ko00000,ko03000,ko03019	CSD,zf-CCHC
Psum.JK8.1r.1Ag001430.1	COG3129@1|root,KOG2912@2759|Eukaryota,37HPQ@33090|Viridiplantae,3GB5P@35493|Streptophyta,3KTJA@4447|Liliopsida,3I95D@38820|Poales	J	Belongs to the methyltransferase superfamily. METTL16 RlmF family	GO:0000154,GO:0001510,GO:0003674,GO:0003676,GO:0003723,GO:0003824,GO:0005488,GO:0005575,GO:0005622,GO:0005623,GO:0005634,GO:0006139,GO:0006364,GO:0006396,GO:0006401,GO:0006402,GO:0006417,GO:0006725,GO:0006807,GO:0008150,GO:0008152,GO:0008168,GO:0008170,GO:0008173,GO:0008174,GO:0008649,GO:0008757,GO:0008988,GO:0009056,GO:0009057,GO:0009451,GO:0009889,GO:0009890,GO:0009892,GO:0009893,GO:0009894,GO:…	2.1.1.181	ko:K06970	-	ko00000,ko01000,ko03009	Methyltransf_10
Psum.JK8.1r.1Ag001440.1	COG0652@1|root,KOG0865@2759|Eukaryota,37M44@33090|Viridiplantae,3GA4N@35493|Streptophyta,3M4MU@4447|Liliopsida,3ITCY@38820|Poales	O	PPIases accelerate the folding of proteins. It catalyzes the cis-trans isomerization of proline imidic peptide bonds in oligopeptides	-	5.2.1.8	ko:K01802	-	ko00000,ko01000	Pro_isomerase
Psum.JK8.1r.1Ag001450.1	28ZA6@1|root,2R64F@2759|Eukaryota,386VT@33090|Viridiplantae,3GUSW@35493|Streptophyta,3M1TG@4447|Liliopsida,3IJ0Y@38820|Poales	-	-	-	-	-	-	-	-
Psum.JK8.1r.1Ag001460.1	290NI@1|root,2R7HQ@2759|Eukaryota,387W2@33090|Viridiplantae,3GVYD@35493|Streptophyta,3M0YI@4447|Liliopsida,3IBSR@38820|Poales	-	-	-	-	-	-	-	-
Psum.JK8.1r.1Ag001470.1	COG5052@1|root,KOG1726@2759|Eukaryota,37N16@33090|Viridiplantae,3GAFU@35493|Streptophyta,3KYYG@4447|Liliopsida,3I4NK@38820|Poales	V	TB2/DP1, HVA22 family	-	-	ko:K17338	-	ko00000	TB2_DP1_HVA22
Psum.JK8.1r.1Ag001480.1	28MUD@1|root,2QTGK@2759|Eukaryota,37MQ6@33090|Viridiplantae,3GBS5@35493|Streptophyta,3KV02@4447|Liliopsida,3IG3U@38820|Poales	S	Belongs to the terpene synthase family	GO:0000287,GO:0003674,GO:0003824,GO:0005488,GO:0005575,GO:0005622,GO:0005623,GO:0005737,GO:0006629,GO:0006720,GO:0006721,GO:0006950,GO:0006952,GO:0008150,GO:0008152,GO:0008299,GO:0008610,GO:0009058,GO:0009507,GO:0009536,GO:0009605,GO:0009607,GO:0009611,GO:0009617,GO:0009987,GO:0010333,GO:0010334,GO:0016101,GO:0016102,GO:0016114,GO:0016829,GO:0016835,GO:0016838,GO:0031347,GO:0034007,GO:0042214,GO:…	4.2.3.25,4.2.3.48	ko:K14175,ko:K15086	ko00902,ko00909,ko01100,ko01110,ko01130,map00902,map00909,map01100,map01110,map01130	ko00000,ko00001,ko01000	Terpene_synth,Terpene_synth_C
Psum.JK8.1r.1Ag001490.1	28MUD@1|root,2QTGK@2759|Eukaryota,37MQ6@33090|Viridiplantae,3GBS5@35493|Streptophyta,3KV02@4447|Liliopsida,3IG3U@38820|Poales	S	Belongs to the terpene synthase family	GO:0000287,GO:0003674,GO:0003824,GO:0005488,GO:0005575,GO:0005622,GO:0005623,GO:0005737,GO:0006629,GO:0006720,GO:0006721,GO:0006950,GO:0006952,GO:0008150,GO:0008152,GO:0008299,GO:0008610,GO:0009058,GO:0009507,GO:0009536,GO:0009605,GO:0009607,GO:0009611,GO:0009617,GO:0009987,GO:0010333,GO:0010334,GO:0016101,GO:0016102,GO:0016114,GO:0016829,GO:0016835,GO:0016838,GO:0031347,GO:0034007,GO:0042214,GO:…	4.2.3.25,4.2.3.48	ko:K14175,ko:K15086	ko00902,ko00909,ko01100,ko01110,ko01130,map00902,map00909,map01100,map01110,map01130	ko00000,ko00001,ko01000	Terpene_synth,Terpene_synth_C
Psum.JK8.1r.1Ag001500.1	KOG4197@1|root,KOG4197@2759|Eukaryota,388TZ@33090|Viridiplantae,3GXHU@35493|Streptophyta,3KW4I@4447|Liliopsida,3I38Z@38820|Poales	S	PPR repeat	GO:0003674,GO:0003676,GO:0003723,GO:0003824,GO:0004518,GO:0004519,GO:0005488,GO:0005575,GO:0005622,GO:0005623,GO:0006139,GO:0006725,GO:0006807,GO:0008150,GO:0008152,GO:0009451,GO:0009987,GO:0016070,GO:0016787,GO:0016788,GO:0034641,GO:0043170,GO:0043226,GO:0043227,GO:0043229,GO:0043231,GO:0043412,GO:0044237,GO:0044238,GO:0044424,GO:0044464,GO:0046483,GO:0071704,GO:0090304,GO:0090305,GO:0097159,GO:…	-	-	-	-	Chal_sti_synt_C,Chal_sti_synt_N,PPR,PPR_1,PPR_2,PPR_3
Psum.JK8.1r.1Ag001510.1	28MUD@1|root,2QTGK@2759|Eukaryota,37MQ6@33090|Viridiplantae,3GBS5@35493|Streptophyta,3KV02@4447|Liliopsida,3IG3U@38820|Poales	S	Belongs to the terpene synthase family	GO:0003674,GO:0003824,GO:0006629,GO:0006720,GO:0006950,GO:0006952,GO:0008150,GO:0008152,GO:0008299,GO:0008610,GO:0009058,GO:0009605,GO:0009607,GO:0009617,GO:0009987,GO:0016829,GO:0016835,GO:0016838,GO:0034007,GO:0042214,GO:0042742,GO:0043207,GO:0043692,GO:0043693,GO:0044237,GO:0044238,GO:0044249,GO:0044255,GO:0046246,GO:0050896,GO:0051704,GO:0051707,GO:0071704,GO:0098542,GO:1901576	4.2.3.25,4.2.3.48	ko:K14175,ko:K15086	ko00902,ko00909,ko01100,ko01110,ko01130,map00902,map00909,map01100,map01110,map01130	ko00000,ko00001,ko01000	Terpene_synth,Terpene_synth_C
Psum.JK8.1r.1Ag001520.1	KOG3391@1|root,KOG3391@2759|Eukaryota,37TQY@33090|Viridiplantae,3GI88@35493|Streptophyta,3KZJP@4447|Liliopsida,3IGV5@38820|Poales	K	Sin3 associated polypeptide p18 (SAP18)	-	-	ko:K14324	ko03013,ko03015,map03013,map03015	ko00000,ko00001,ko00002,ko03019,ko03036	SAP18
Psum.JK8.1r.1Ag001530.1	COG5260@1|root,KOG2277@2759|Eukaryota,37MNS@33090|Viridiplantae,3GE51@35493|Streptophyta,3KQ93@4447|Liliopsida,3IEQV@38820|Poales	D	Cid1 family poly A polymerase	GO:0003674,GO:0003676,GO:0003723,GO:0003729,GO:0003824,GO:0005488,GO:0006139,GO:0006378,GO:0006396,GO:0006397,GO:0006725,GO:0006807,GO:0008150,GO:0008152,GO:0009893,GO:0009987,GO:0010467,GO:0010468,GO:0010604,GO:0010628,GO:0016070,GO:0016071,GO:0016073,GO:0016074,GO:0016180,GO:0016740,GO:0016772,GO:0016779,GO:0019219,GO:0019222,GO:0031123,GO:0031124,GO:0031126,GO:0031323,GO:0031325,GO:0034470,GO:…	2.7.7.52	ko:K13291	-	ko00000,ko01000	NTP_transf_2,PAP_assoc
Psum.JK8.1r.1Ag001540.1	COG0534@1|root,KOG1347@2759|Eukaryota,37Q7S@33090|Viridiplantae,3GAXA@35493|Streptophyta,3KX1X@4447|Liliopsida,3I9EZ@38820|Poales	V	Belongs to the multi antimicrobial extrusion (MATE) (TC 2.A.66.1) family	GO:0001101,GO:0002376,GO:0005575,GO:0005622,GO:0005623,GO:0005737,GO:0005739,GO:0006082,GO:0006725,GO:0006950,GO:0006952,GO:0006955,GO:0008150,GO:0008152,GO:0009058,GO:0009507,GO:0009526,GO:0009536,GO:0009605,GO:0009607,GO:0009617,GO:0009624,GO:0009696,GO:0009697,GO:0009719,GO:0009725,GO:0009751,GO:0009941,GO:0009987,GO:0010033,GO:0010817,GO:0014070,GO:0016053,GO:0016999,GO:0017000,GO:0017144,GO:…	-	-	-	-	MatE
Psum.JK8.1r.1Ag001550.1	KOG4813@1|root,KOG4813@2759|Eukaryota,37T5P@33090|Viridiplantae,3GFQB@35493|Streptophyta,3KWFS@4447|Liliopsida,3I33S@38820|Poales	J	component of the eukaryotic translation initiation factor 3 (eIF-3) complex, which is involved in protein synthesis of a specialized repertoire of mRNAs and, together with other initiation factors, stimulates binding of mRNA and methionyl-tRNAi to the 40S ribosome. The eIF-3 complex specifically targets and initiates translation of a subset of mRNAs involved in cell proliferation	-	-	ko:K03245	ko03013,map03013	ko00000,ko00001,ko03009,ko03012	eIF3_subunit
Psum.JK8.1r.1Ag001560.1	2CMM0@1|root,2QQSA@2759|Eukaryota,37N93@33090|Viridiplantae,3GDTX@35493|Streptophyta,3KTA1@4447|Liliopsida,3I4RY@38820|Poales	S	Protein of unknown function (DUF4101)	GO:0003674,GO:0005488,GO:0005515,GO:0005575,GO:0005622,GO:0005623,GO:0005737,GO:0006996,GO:0008150,GO:0009507,GO:0009526,GO:0009528,GO:0009536,GO:0009657,GO:0009658,GO:0009706,GO:0009941,GO:0009987,GO:0010020,GO:0016020,GO:0016021,GO:0016043,GO:0019866,GO:0031090,GO:0031224,GO:0031300,GO:0031301,GO:0031350,GO:0031351,GO:0031352,GO:0031353,GO:0031356,GO:0031357,GO:0031967,GO:0031969,GO:0031975,GO:…	-	-	-	-	DUF4101
Psum.JK8.1r.1Ag001570.1	28KJR@1|root,2QT15@2759|Eukaryota,37IB7@33090|Viridiplantae,3G933@35493|Streptophyta,3KYFX@4447|Liliopsida,3I36C@38820|Poales	S	Protein of unknown function (DUF4079)	-	-	-	-	-	DUF4079
Psum.JK8.1r.1Ag001580.1	COG5126@1|root,KOG0028@2759|Eukaryota,37V8P@33090|Viridiplantae,3GJCP@35493|Streptophyta,3M0F5@4447|Liliopsida,3IICK@38820|Poales	DZ	EF-hand domain pair	GO:0000902,GO:0000904,GO:0003674,GO:0005488,GO:0005509,GO:0008150,GO:0009653,GO:0009888,GO:0009987,GO:0010026,GO:0010090,GO:0010091,GO:0016043,GO:0030154,GO:0032502,GO:0032989,GO:0043167,GO:0043169,GO:0046872,GO:0048468,GO:0048856,GO:0048869,GO:0071840,GO:0090558,GO:0090626	-	ko:K02183,ko:K10840,ko:K16465	ko03420,ko04014,ko04015,ko04016,ko04020,ko04022,ko04024,ko04070,ko04114,ko04218,ko04261,ko04270,ko04371,ko04626,ko04713,ko04720,ko04722,ko04728,ko04740,ko04744,ko04745,ko04750,ko04910,ko04912,ko04915,ko04916,ko04921,ko04922,ko04924,ko04925,ko04970,ko04971,ko05010,ko05031,ko05034,ko05133,ko05152,ko05167,ko05200,ko05214,ko05418,map03420,map04014,map04015,map04016,map04020,map04022,map04024,map04070…	ko00000,ko00001,ko01009,ko03036,ko03400,ko04131,ko04147	EF-hand_8
Psum.JK8.1r.1Ag001590.1	COG2940@1|root,KOG1083@2759|Eukaryota,37KEG@33090|Viridiplantae,3G8XB@35493|Streptophyta,3KQ1P@4447|Liliopsida,3ICV3@38820|Poales	K	Histone-lysine n-methyltransferase	GO:0000003,GO:0003006,GO:0003674,GO:0003824,GO:0005575,GO:0005622,GO:0005623,GO:0005634,GO:0006275,GO:0006325,GO:0006464,GO:0006479,GO:0006807,GO:0006996,GO:0007275,GO:0008150,GO:0008152,GO:0008168,GO:0008170,GO:0008213,GO:0008276,GO:0008757,GO:0009791,GO:0009889,GO:0009900,GO:0009901,GO:0009908,GO:0009987,GO:0010556,GO:0016043,GO:0016278,GO:0016279,GO:0016569,GO:0016570,GO:0016571,GO:0016740,GO:…	-	-	-	-	PHD,SET
Psum.JK8.1r.1Ag001600.1	COG0724@1|root,KOG0106@2759|Eukaryota,37HG4@33090|Viridiplantae,3G7HG@35493|Streptophyta,3KP4G@4447|Liliopsida,3IDH9@38820|Poales	A	RNA recognition motif. (a.k.a. RRM, RBD, or RNP domain)	-	-	ko:K12893	ko03040,ko05168,map03040,map05168	ko00000,ko00001,ko03041	RRM_1,RrnaAD
Psum.JK8.1r.1Ag001610.1	COG0030@1|root,KOG0820@2759|Eukaryota,37KXI@33090|Viridiplantae,3GB2B@35493|Streptophyta,3KWN1@4447|Liliopsida,3I98Z@38820|Poales	A	Belongs to the class I-like SAM-binding methyltransferase superfamily. rRNA adenine N(6)-methyltransferase family	GO:0000154,GO:0000179,GO:0001510,GO:0003674,GO:0003824,GO:0005575,GO:0005622,GO:0005623,GO:0005737,GO:0006139,GO:0006364,GO:0006396,GO:0006725,GO:0006807,GO:0006950,GO:0008150,GO:0008152,GO:0008168,GO:0008170,GO:0008173,GO:0008174,GO:0008649,GO:0008757,GO:0009266,GO:0009409,GO:0009451,GO:0009628,GO:0009987,GO:0010467,GO:0016070,GO:0016071,GO:0016072,GO:0016422,GO:0016433,GO:0016556,GO:0016740,GO:…	-	-	-	-	RrnaAD
Psum.JK8.1r.1Ag001620.1	KOG0594@1|root,KOG0594@2759|Eukaryota,37IT0@33090|Viridiplantae,3GBTV@35493|Streptophyta,3KTIM@4447|Liliopsida,3ICWE@38820|Poales	G	Belongs to the protein kinase superfamily	GO:0000003,GO:0000226,GO:0000278,GO:0000281,GO:0000910,GO:0000911,GO:0003006,GO:0003674,GO:0003824,GO:0004672,GO:0004674,GO:0004693,GO:0005575,GO:0005622,GO:0005623,GO:0005634,GO:0005737,GO:0005819,GO:0005829,GO:0005856,GO:0005874,GO:0005881,GO:0005886,GO:0005938,GO:0006139,GO:0006259,GO:0006260,GO:0006261,GO:0006281,GO:0006325,GO:0006464,GO:0006468,GO:0006725,GO:0006793,GO:0006796,GO:0006807,GO:…	2.7.11.22	ko:K02206	ko04068,ko04110,ko04114,ko04115,ko04151,ko04218,ko04914,ko04934,ko05161,ko05162,ko05165,ko05168,ko05169,ko05200,ko05203,ko05215,ko05222,ko05226,map04068,map04110,map04114,map04115,map04151,map04218,map04914,map04934,map05161,map05162,map05165,map05168,map05169,map05200,map05203,map05215,map05222,map05226	ko00000,ko00001,ko00002,ko01000,ko01001,ko03032,ko03036	Pkinase
Psum.JK8.1r.1Ag001630.1	KOG4546@1|root,KOG4546@2759|Eukaryota,37MQM@33090|Viridiplantae,3G9PN@35493|Streptophyta,3KPHK@4447|Liliopsida,3I7SV@38820|Poales	U	Peroxisomal membrane protein (Pex16)	GO:0005575,GO:0005622,GO:0005623,GO:0005737,GO:0005777,GO:0005778,GO:0005783,GO:0005789,GO:0006082,GO:0006629,GO:0006631,GO:0006633,GO:0006996,GO:0007031,GO:0008150,GO:0008152,GO:0008610,GO:0009058,GO:0009987,GO:0012505,GO:0016020,GO:0016043,GO:0016053,GO:0019752,GO:0031090,GO:0031903,GO:0031984,GO:0032787,GO:0042175,GO:0042579,GO:0043226,GO:0043227,GO:0043229,GO:0043231,GO:0043436,GO:0044237,GO:…	-	ko:K13335	ko04146,map04146	ko00000,ko00001	Pex16
Psum.JK8.1r.1Ag001640.1	28K78@1|root,2QSMU@2759|Eukaryota,37KY4@33090|Viridiplantae,3G8QX@35493|Streptophyta,3KV8X@4447|Liliopsida,3I98V@38820|Poales	-	-	-	-	-	-	-	-
Psum.JK8.1r.1Ag001650.1	28IIS@1|root,2QQVS@2759|Eukaryota,37HSH@33090|Viridiplantae,3GBGW@35493|Streptophyta,3KXF3@4447|Liliopsida,3I312@38820|Poales	S	Protein of unknown function (DUF1218)	-	-	-	-	-	DUF1218
Psum.JK8.1r.1Ag001660.1	COG0656@1|root,KOG1577@2759|Eukaryota,37NAN@33090|Viridiplantae,3GG7Z@35493|Streptophyta,3KW2Q@4447|Liliopsida,3I9NJ@38820|Poales	S	Aldo/keto reductase family	-	1.1.1.2,1.1.1.200,1.1.1.21	ko:K00002,ko:K00011,ko:K00085	ko00010,ko00040,ko00051,ko00052,ko00561,ko00790,ko00930,ko01100,ko01110,ko01120,ko01130,ko01220,map00010,map00040,map00051,map00052,map00561,map00790,map00930,map01100,map01110,map01120,map01130,map01220	ko00000,ko00001,ko00002,ko01000,ko04147	Aldo_ket_red
Psum.JK8.1r.1Ag001670.1	COG0656@1|root,KOG1577@2759|Eukaryota,37NAN@33090|Viridiplantae,3GG7Z@35493|Streptophyta,3KW2Q@4447|Liliopsida,3I9NJ@38820|Poales	S	Aldo/keto reductase family	-	1.1.1.2,1.1.1.200,1.1.1.21	ko:K00002,ko:K00011,ko:K00085	ko00010,ko00040,ko00051,ko00052,ko00561,ko00790,ko00930,ko01100,ko01110,ko01120,ko01130,ko01220,map00010,map00040,map00051,map00052,map00561,map00790,map00930,map01100,map01110,map01120,map01130,map01220	ko00000,ko00001,ko00002,ko01000,ko04147	Aldo_ket_red
Psum.JK8.1r.1Ag001680.1	2CM77@1|root,2QPI6@2759|Eukaryota,37P55@33090|Viridiplantae,3G86B@35493|Streptophyta,3KUWU@4447|Liliopsida,3I4I1@38820|Poales	G	Glycosyl hydrolase family 9	-	3.2.1.4	ko:K01179	ko00500,ko01100,map00500,map01100	ko00000,ko00001,ko01000	Glyco_hydro_9
Psum.JK8.1r.1Ag001690.1	2CM77@1|root,2QPI6@2759|Eukaryota,37P55@33090|Viridiplantae,3G86B@35493|Streptophyta,3KUWU@4447|Liliopsida,3I4I1@38820|Poales	G	Glycosyl hydrolase family 9	-	3.2.1.4	ko:K01179	ko00500,ko01100,map00500,map01100	ko00000,ko00001,ko01000	Glyco_hydro_9
Psum.JK8.1r.1Ag001700.1	2CIZ4@1|root,2R4KQ@2759|Eukaryota,385GU@33090|Viridiplantae,3GTFV@35493|Streptophyta,3M8CT@4447|Liliopsida,3ISBN@38820|Poales	S	Potato inhibitor I family	-	-	-	-	-	potato_inhibit
Psum.JK8.1r.1Ag001710.1	2CQ4P@1|root,2R3VH@2759|Eukaryota,384TN@33090|Viridiplantae,3GST1@35493|Streptophyta,3M8H7@4447|Liliopsida,3IK6M@38820|Poales	S	Potato inhibitor I family	-	-	-	-	-	potato_inhibit
Psum.JK8.1r.1Ag001720.1	28XKE@1|root,2R4DP@2759|Eukaryota,37SI7@33090|Viridiplantae,3GGY5@35493|Streptophyta,3KYWB@4447|Liliopsida,3ICJV@38820|Poales	K	transcription factor	GO:0003674,GO:0003700,GO:0006355,GO:0008150,GO:0009889,GO:0010468,GO:0010556,GO:0019219,GO:0019222,GO:0031323,GO:0031326,GO:0050789,GO:0050794,GO:0051171,GO:0051252,GO:0060255,GO:0065007,GO:0080090,GO:0140110,GO:1903506,GO:2000112,GO:2001141	-	-	-	-	-
Psum.JK8.1r.1Ag001730.1	28XKE@1|root,2R4DP@2759|Eukaryota,37SI7@33090|Viridiplantae,3GGY5@35493|Streptophyta,3KYWB@4447|Liliopsida,3ICJV@38820|Poales	K	transcription factor	GO:0003674,GO:0003700,GO:0006355,GO:0008150,GO:0009889,GO:0010468,GO:0010556,GO:0019219,GO:0019222,GO:0031323,GO:0031326,GO:0050789,GO:0050794,GO:0051171,GO:0051252,GO:0060255,GO:0065007,GO:0080090,GO:0140110,GO:1903506,GO:2000112,GO:2001141	-	-	-	-	-
Psum.JK8.1r.1Ag001740.1	COG0277@1|root,KOG4730@2759|Eukaryota,37HWD@33090|Viridiplantae,3GD41@35493|Streptophyta,3KRUI@4447|Liliopsida,3IKBB@38820|Poales	V	D-arabinono-1,4-lactone oxidase	GO:0000166,GO:0003674,GO:0003824,GO:0005488,GO:0005575,GO:0005618,GO:0005623,GO:0005975,GO:0005996,GO:0006082,GO:0006732,GO:0006766,GO:0006767,GO:0008150,GO:0008152,GO:0009058,GO:0009108,GO:0009110,GO:0009987,GO:0016051,GO:0016053,GO:0016491,GO:0016614,GO:0016899,GO:0019752,GO:0019852,GO:0019853,GO:0030312,GO:0036094,GO:0042364,GO:0043167,GO:0043168,GO:0043436,GO:0044237,GO:0044238,GO:0044249,GO:…	-	-	-	-	ALO,FAD_binding_4
Psum.JK8.1r.1Ag001750.1	KOG2079@1|root,KOG2079@2759|Eukaryota,37QG8@33090|Viridiplantae,3GER6@35493|Streptophyta,3KYQ1@4447|Liliopsida,3I7TB@38820|Poales	U	Vacuolar protein sorting-associated protein 8 homolog	GO:0005575,GO:0005622,GO:0005623,GO:0005737,GO:0005768,GO:0005769,GO:0006810,GO:0006906,GO:0006996,GO:0008150,GO:0009987,GO:0012505,GO:0016043,GO:0016050,GO:0016192,GO:0031410,GO:0031982,GO:0032991,GO:0033263,GO:0034058,GO:0043226,GO:0043227,GO:0043229,GO:0044422,GO:0044424,GO:0044433,GO:0044440,GO:0044444,GO:0044446,GO:0044464,GO:0048284,GO:0051179,GO:0051234,GO:0061024,GO:0061025,GO:0071840,GO:…	-	ko:K20178	ko04138,map04138	ko00000,ko00001,ko04131	ANAPC4_WD40,Clathrin,Vps8
Psum.JK8.1r.1Ag001760.1	2C7QW@1|root,2R2FM@2759|Eukaryota,383WV@33090|Viridiplantae,3GX3B@35493|Streptophyta,3KZBW@4447|Liliopsida,3IFC7@38820|Poales	-	-	-	-	-	-	-	-
Psum.JK8.1r.1Ag001770.1	KOG2761@1|root,KOG2761@2759|Eukaryota,37RQY@33090|Viridiplantae,3G9EI@35493|Streptophyta,3KRH7@4447|Liliopsida,3ICQX@38820|Poales	I	Polyketide cyclase dehydrase and lipid transport superfamily protein	-	-	-	-	-	START
Psum.JK8.1r.1Ag001780.1	COG0339@1|root,KOG2090@2759|Eukaryota,37UST@33090|Viridiplantae,3GJAA@35493|Streptophyta,3M0DS@4447|Liliopsida,3IIUY@38820|Poales	O	Protein LOW PSII ACCUMULATION 2	GO:0005575,GO:0005622,GO:0005623,GO:0005737,GO:0009507,GO:0009534,GO:0009536,GO:0009579,GO:0031976,GO:0031984,GO:0043226,GO:0043227,GO:0043229,GO:0043231,GO:0044422,GO:0044424,GO:0044434,GO:0044435,GO:0044444,GO:0044446,GO:0044464	-	-	-	-	-
Psum.JK8.1r.1Ag001790.1	KOG0800@1|root,KOG0800@2759|Eukaryota	O	ubiquitin-protein transferase activity	-	2.3.2.27	ko:K22378	-	ko00000,ko01000,ko04121	zf-RING_2
Psum.JK8.1r.1Ag001800.1	COG0339@1|root,KOG2090@2759|Eukaryota,37UST@33090|Viridiplantae,3GJAA@35493|Streptophyta,3M0DS@4447|Liliopsida,3IIUY@38820|Poales	O	Protein LOW PSII ACCUMULATION 2	GO:0005575,GO:0005622,GO:0005623,GO:0005737,GO:0009507,GO:0009534,GO:0009536,GO:0009579,GO:0031976,GO:0031984,GO:0043226,GO:0043227,GO:0043229,GO:0043231,GO:0044422,GO:0044424,GO:0044434,GO:0044435,GO:0044444,GO:0044446,GO:0044464	-	-	-	-	-
Psum.JK8.1r.1Ag001810.1	COG5641@1|root,KOG1601@2759|Eukaryota,384IC@33090|Viridiplantae,3GZBZ@35493|Streptophyta,3M76P@4447|Liliopsida,3IJ54@38820|Poales	K	zinc finger binding to DNA consensus sequence [AT]GATA[AG]	-	-	-	-	-	GATA
Psum.JK8.1r.1Ag001820.1	COG0065@1|root,KOG0454@2759|Eukaryota,37IEV@33090|Viridiplantae,3GC3S@35493|Streptophyta,3KM13@4447|Liliopsida,3I411@38820|Poales	E	Aconitase family (aconitate hydratase)	GO:0003674,GO:0003824,GO:0005575,GO:0005622,GO:0005623,GO:0005737,GO:0006082,GO:0006790,GO:0006807,GO:0008150,GO:0008152,GO:0009058,GO:0009507,GO:0009532,GO:0009536,GO:0009570,GO:0009987,GO:0010035,GO:0010038,GO:0016143,GO:0016144,GO:0016853,GO:0016866,GO:0019748,GO:0019757,GO:0019758,GO:0019760,GO:0019761,GO:0042221,GO:0043226,GO:0043227,GO:0043229,GO:0043231,GO:0043436,GO:0044237,GO:0044249,GO:…	4.2.1.33,4.2.1.35	ko:K01703	ko00290,ko00660,ko00966,ko01100,ko01110,ko01210,ko01230,map00290,map00660,map00966,map01100,map01110,map01210,map01230	br01601,ko00000,ko00001,ko00002,ko01000	Aconitase
Psum.JK8.1r.1Ag001830.1	28J02@1|root,2QT7J@2759|Eukaryota,37IVA@33090|Viridiplantae,3GBMD@35493|Streptophyta,3M4RZ@4447|Liliopsida,3I41F@38820|Poales	K	Domain of unknown function (DUF296)	GO:0003674,GO:0003676,GO:0003677,GO:0003680,GO:0003690,GO:0005488,GO:0005575,GO:0005622,GO:0005623,GO:0005634,GO:0005654,GO:0005694,GO:0005730,GO:0005737,GO:0005739,GO:0031974,GO:0031981,GO:0043226,GO:0043227,GO:0043228,GO:0043229,GO:0043231,GO:0043232,GO:0043233,GO:0043565,GO:0044422,GO:0044424,GO:0044427,GO:0044428,GO:0044444,GO:0044446,GO:0044464,GO:0070013,GO:0097159,GO:0098687,GO:1901363,GO:…	-	-	-	-	DUF296
Psum.JK8.1r.1Ag001840.1	KOG1629@1|root,KOG1629@2759|Eukaryota,37IXK@33090|Viridiplantae,3GGRT@35493|Streptophyta,3KPUD@4447|Liliopsida,3IAB3@38820|Poales	V	Belongs to the BI1 family	GO:0000038,GO:0001101,GO:0005575,GO:0005622,GO:0005623,GO:0005634,GO:0005635,GO:0005737,GO:0005783,GO:0006082,GO:0006629,GO:0006631,GO:0006950,GO:0006983,GO:0006984,GO:0007154,GO:0007165,GO:0008150,GO:0008152,GO:0009414,GO:0009415,GO:0009607,GO:0009628,GO:0009987,GO:0010035,GO:0010941,GO:0012505,GO:0019752,GO:0023052,GO:0031967,GO:0031975,GO:0032787,GO:0033554,GO:0034976,GO:0042221,GO:0043067,GO:…	-	ko:K21889	-	ko00000,ko02000	Bax1-I
Psum.JK8.1r.1Ag001850.1	KOG1674@1|root,KOG1674@2759|Eukaryota,37S1J@33090|Viridiplantae,3GAQ0@35493|Streptophyta,3KZM7@4447|Liliopsida,3IGTN@38820|Poales	S	Cyclin	-	-	-	-	-	Cyclin
Psum.JK8.1r.1Ag001860.1	KOG2190@1|root,KOG2190@2759|Eukaryota,37NBH@33090|Viridiplantae,3GBNW@35493|Streptophyta,3KV20@4447|Liliopsida,3I99M@38820|Poales	A	K homology RNA-binding domain	GO:0000003,GO:0003006,GO:0005575,GO:0005622,GO:0005623,GO:0005634,GO:0006139,GO:0006351,GO:0006396,GO:0006725,GO:0006807,GO:0007275,GO:0008150,GO:0008152,GO:0009058,GO:0009059,GO:0009299,GO:0009791,GO:0009908,GO:0009987,GO:0010467,GO:0016070,GO:0016071,GO:0018130,GO:0019438,GO:0022414,GO:0032501,GO:0032502,GO:0032774,GO:0034641,GO:0034645,GO:0034654,GO:0043170,GO:0043226,GO:0043227,GO:0043229,GO:…	-	ko:K21444	-	ko00000,ko03019	KH_1
Psum.JK8.1r.1Ag001870.1	2CR60@1|root,2R702@2759|Eukaryota,387I6@33090|Viridiplantae,3GVB7@35493|Streptophyta,3M62N@4447|Liliopsida,3ITV0@38820|Poales	-	-	-	-	-	-	-	-
Psum.JK8.1r.1Ag001880.1	2CMA4@1|root,2QPS0@2759|Eukaryota,37M9N@33090|Viridiplantae,3G75A@35493|Streptophyta,3KY36@4447|Liliopsida,3IDQ3@38820|Poales	S	Alkaline and neutral invertase	-	-	-	-	-	Glyco_hydro_100
Psum.JK8.1r.1Ag001890.1	28MER@1|root,2QTY8@2759|Eukaryota,37QM3@33090|Viridiplantae,3GF1Z@35493|Streptophyta,3KQZ4@4447|Liliopsida,3I9VM@38820|Poales	S	Lil3 protein	GO:0003674,GO:0003700,GO:0005488,GO:0005515,GO:0005575,GO:0005622,GO:0005623,GO:0005737,GO:0006355,GO:0006810,GO:0008150,GO:0009507,GO:0009534,GO:0009535,GO:0009536,GO:0009579,GO:0009889,GO:0009891,GO:0009893,GO:0010380,GO:0010468,GO:0010556,GO:0016020,GO:0019216,GO:0019219,GO:0019222,GO:0019747,GO:0019899,GO:0030656,GO:0031323,GO:0031325,GO:0031326,GO:0031328,GO:0031976,GO:0031984,GO:0034357,GO:…	-	-	-	-	Chloroa_b-bind
Psum.JK8.1r.1Ag001900.1	COG5242@1|root,KOG2487@2759|Eukaryota,37KH5@33090|Viridiplantae,3G9UK@35493|Streptophyta,3KTZZ@4447|Liliopsida,3IG0I@38820|Poales	KL	Transcription factor Tfb4	GO:0000428,GO:0000439,GO:0003674,GO:0003676,GO:0003677,GO:0003684,GO:0003723,GO:0005488,GO:0005575,GO:0005622,GO:0005623,GO:0005634,GO:0005654,GO:0005667,GO:0005675,GO:0006139,GO:0006259,GO:0006281,GO:0006289,GO:0006355,GO:0006357,GO:0006412,GO:0006464,GO:0006468,GO:0006518,GO:0006725,GO:0006793,GO:0006796,GO:0006807,GO:0006950,GO:0006974,GO:0008135,GO:0008150,GO:0008152,GO:0009058,GO:0009059,GO:…	-	ko:K03143	ko03022,ko03420,ko05203,map03022,map03420,map05203	ko00000,ko00001,ko00002,ko03021,ko03400	Tfb4
Psum.JK8.1r.1Ag001910.1	KOG4302@1|root,KOG4302@2759|Eukaryota,37HTN@33090|Viridiplantae,3GGX8@35493|Streptophyta,3KUSH@4447|Liliopsida,3IGSE@38820|Poales	DZ	Microtubule associated protein (MAP65/ASE1 family)	GO:0000226,GO:0000278,GO:0000280,GO:0000281,GO:0000910,GO:0000911,GO:0003674,GO:0005488,GO:0005515,GO:0005575,GO:0005622,GO:0005623,GO:0005634,GO:0005737,GO:0005856,GO:0005874,GO:0005881,GO:0005938,GO:0006996,GO:0007010,GO:0007017,GO:0007049,GO:0008017,GO:0008092,GO:0008150,GO:0009524,GO:0009574,GO:0009605,GO:0009607,GO:0009624,GO:0009653,GO:0009987,GO:0015630,GO:0015631,GO:0016043,GO:0022402,GO:…	-	ko:K16732	-	ko00000,ko03036,ko04812	MAP65_ASE1
Psum.JK8.1r.1Ag001920.1	KOG0032@1|root,KOG0032@2759|Eukaryota,37M37@33090|Viridiplantae,3GAZX@35493|Streptophyta,3KNNG@4447|Liliopsida,3I9JK@38820|Poales	T	EF-hand domain	GO:0001101,GO:0002831,GO:0002832,GO:0003674,GO:0003824,GO:0004672,GO:0004674,GO:0004683,GO:0004721,GO:0004722,GO:0005488,GO:0005515,GO:0005516,GO:0005575,GO:0005622,GO:0005623,GO:0005634,GO:0005737,GO:0005886,GO:0006464,GO:0006468,GO:0006470,GO:0006793,GO:0006796,GO:0006807,GO:0007154,GO:0007165,GO:0008150,GO:0008152,GO:0009719,GO:0009725,GO:0009737,GO:0009738,GO:0009755,GO:0009931,GO:0009987,GO:…	2.7.11.1	ko:K13412	ko04626,ko05145,map04626,map05145	ko00000,ko00001,ko01000,ko01001	EF-hand_1,EF-hand_5,Pkinase
Psum.JK8.1r.1Ag001930.1	KOG4197@1|root,KOG4197@2759|Eukaryota,37RM5@33090|Viridiplantae,3G9YK@35493|Streptophyta,3KW03@4447|Liliopsida,3I3K6@38820|Poales	S	PPR repeat	-	-	-	-	-	PPR,PPR_2
Psum.JK8.1r.1Ag001940.1	KOG4197@1|root,KOG4197@2759|Eukaryota,37RM5@33090|Viridiplantae,3G9YK@35493|Streptophyta,3KW03@4447|Liliopsida,3I3K6@38820|Poales	S	PPR repeat	-	-	-	-	-	PPR,PPR_2
Psum.JK8.1r.1Ag001950.1	COG1958@1|root,KOG1774@2759|Eukaryota,37V9J@33090|Viridiplantae,3GJBB@35493|Streptophyta,3M0J9@4447|Liliopsida,3IICQ@38820|Poales	A	LSM domain	-	-	ko:K11097	ko03040,map03040	ko00000,ko00001,ko00002,ko03032,ko03041	LSM
Psum.JK8.1r.1Ag001960.1	KOG3208@1|root,KOG3208@2759|Eukaryota,37MT4@33090|Viridiplantae,3GD81@35493|Streptophyta,3KY34@4447|Liliopsida,3IAK3@38820|Poales	U	Involved in transport from the ER to the Golgi apparatus as well as in intra-Golgi transport. It belongs to a super-family of proteins called t-SNAREs or soluble NSF (N-ethylmaleimide- sensitive factor) attachment protein receptor	GO:0000139,GO:0001101,GO:0003674,GO:0005484,GO:0005488,GO:0005515,GO:0005575,GO:0005622,GO:0005623,GO:0005737,GO:0005768,GO:0005773,GO:0005794,GO:0005795,GO:0005797,GO:0005801,GO:0005802,GO:0005829,GO:0006810,GO:0006888,GO:0006906,GO:0006996,GO:0008150,GO:0009719,GO:0009725,GO:0009737,GO:0009987,GO:0010033,GO:0012505,GO:0016020,GO:0016043,GO:0016050,GO:0016192,GO:0031090,GO:0031201,GO:0031410,GO:…	-	ko:K08495	ko04130,map04130	ko00000,ko00001,ko04131	V-SNARE_C
Psum.JK8.1r.1Ag001970.1	COG0575@1|root,KOG1440@2759|Eukaryota,37S44@33090|Viridiplantae,3GD8Y@35493|Streptophyta,3KMMY@4447|Liliopsida,3IA13@38820|Poales	I	Belongs to the CDS family	GO:0003674,GO:0003824,GO:0004605,GO:0005575,GO:0005622,GO:0005623,GO:0005737,GO:0006139,GO:0006220,GO:0006221,GO:0006629,GO:0006644,GO:0006650,GO:0006655,GO:0006725,GO:0006753,GO:0006793,GO:0006796,GO:0006807,GO:0008150,GO:0008152,GO:0008610,GO:0008654,GO:0009058,GO:0009117,GO:0009165,GO:0009507,GO:0009526,GO:0009534,GO:0009535,GO:0009536,GO:0009579,GO:0009941,GO:0009987,GO:0016020,GO:0016024,GO:…	2.7.7.41	ko:K00981	ko00564,ko01100,ko01110,ko04070,map00564,map01100,map01110,map04070	ko00000,ko00001,ko00002,ko01000	CTP_transf_1
Psum.JK8.1r.1Ag001980.1	KOG4197@1|root,KOG4197@2759|Eukaryota,37RU5@33090|Viridiplantae,3G9TX@35493|Streptophyta,3KUXR@4447|Liliopsida,3IDG2@38820|Poales	S	PPR repeat	GO:0003674,GO:0003676,GO:0003723,GO:0003824,GO:0004518,GO:0004519,GO:0005488,GO:0005575,GO:0005622,GO:0005623,GO:0006139,GO:0006725,GO:0006807,GO:0008150,GO:0008152,GO:0009451,GO:0009987,GO:0016070,GO:0016787,GO:0016788,GO:0034641,GO:0043170,GO:0043226,GO:0043227,GO:0043229,GO:0043231,GO:0043412,GO:0044237,GO:0044238,GO:0044424,GO:0044464,GO:0046483,GO:0071704,GO:0090304,GO:0090305,GO:0097159,GO:…	-	-	-	-	PPR,PPR_2
Psum.JK8.1r.1Ag001990.1	COG0462@1|root,KOG1448@2759|Eukaryota,37RIN@33090|Viridiplantae,3GEMM@35493|Streptophyta,3KS5J@4447|Liliopsida,3I878@38820|Poales	EF	Ribose-phosphate pyrophosphokinase	GO:0005575,GO:0005622,GO:0005623,GO:0005737,GO:0009536,GO:0043226,GO:0043227,GO:0043229,GO:0043231,GO:0044424,GO:0044444,GO:0044464	2.7.6.1	ko:K00948	ko00030,ko00230,ko01100,ko01110,ko01120,ko01130,ko01200,ko01230,map00030,map00230,map01100,map01110,map01120,map01130,map01200,map01230	ko00000,ko00001,ko00002,ko01000	Pribosyl_synth,Pribosyltran_N
Psum.JK8.1r.1Ag002000.1	COG2273@1|root,2QURN@2759|Eukaryota,37J3D@33090|Viridiplantae,3GB2F@35493|Streptophyta,3KU1F@4447|Liliopsida,3I7RR@38820|Poales	G	Catalyzes xyloglucan endohydrolysis (XEH) and or endotransglycosylation (XET). Cleaves and religates xyloglucan polymers, an essential constituent of the primary cell wall, and thereby participates in cell wall construction of growing tissues	-	2.4.1.207	ko:K08235	-	ko00000,ko01000	Glyco_hydro_16,XET_C
Psum.JK8.1r.1Ag002010.1	COG0071@1|root,KOG0710@2759|Eukaryota	O	response to heat	-	-	ko:K13993	ko04141,map04141	ko00000,ko00001,ko03110	HSP20
Psum.JK8.1r.1Ag002020.1	COG0071@1|root,KOG0710@2759|Eukaryota	O	response to heat	-	-	ko:K13993	ko04141,map04141	ko00000,ko00001,ko03110	HSP20
Psum.JK8.1r.1Ag002030.1	2BSQQ@1|root,2S1Z4@2759|Eukaryota,37VB9@33090|Viridiplantae,3GJAG@35493|Streptophyta,3KZFX@4447|Liliopsida,3IHCU@38820|Poales	-	-	-	-	-	-	-	-
Psum.JK8.1r.1Ag002050.1	28N11@1|root,2QUJX@2759|Eukaryota,37MSU@33090|Viridiplantae,3GE8Q@35493|Streptophyta,3KVAD@4447|Liliopsida,3IA6A@38820|Poales	K	Disordered region downstream of MFMR	GO:0003674,GO:0003676,GO:0003677,GO:0003700,GO:0005488,GO:0005515,GO:0005575,GO:0005622,GO:0005623,GO:0005634,GO:0006355,GO:0008150,GO:0009889,GO:0009891,GO:0009893,GO:0010468,GO:0010556,GO:0010557,GO:0010604,GO:0010628,GO:0019219,GO:0019222,GO:0031323,GO:0031325,GO:0031326,GO:0031328,GO:0042802,GO:0043226,GO:0043227,GO:0043229,GO:0043231,GO:0043565,GO:0044424,GO:0044464,GO:0045893,GO:0045935,GO:…	-	ko:K09060	-	ko00000,ko03000	MFMR,MFMR_assoc,bZIP_1
Psum.JK8.1r.1Ag002060.1	28IW5@1|root,2QR7S@2759|Eukaryota,37RR6@33090|Viridiplantae,3GE2N@35493|Streptophyta,3KXXQ@4447|Liliopsida,3I8Z9@38820|Poales	-	-	-	-	-	-	-	-
Psum.JK8.1r.1Ag002070.1	COG0484@1|root,KOG0714@2759|Eukaryota,37RT4@33090|Viridiplantae,3G7UU@35493|Streptophyta,3KYEC@4447|Liliopsida,3IBVE@38820|Poales	O	DnaJ C terminal domain	-	-	ko:K09510	-	ko00000,ko03110	DnaJ,DnaJ_C
Psum.JK8.1r.1Ag002080.1	COG1100@1|root,KOG0070@2759|Eukaryota,37QQN@33090|Viridiplantae,3GEZ8@35493|Streptophyta,3KYA2@4447|Liliopsida,3IDS5@38820|Poales	U	Belongs to the small GTPase superfamily. Arf family	-	-	ko:K07977	-	ko00000,ko04031	Arf
Psum.JK8.1r.1Ag002090.1	KOG3002@1|root,KOG3002@2759|Eukaryota,37ITI@33090|Viridiplantae,3GERR@35493|Streptophyta,3KXI8@4447|Liliopsida,3I5UM@38820|Poales	O	E3 ubiquitin-protein ligase that mediates ubiquitination and subsequent proteasomal degradation of target proteins. E3 ubiquitin ligases accept ubiquitin from an E2 ubiquitin- conjugating enzyme in the form of a thioester and then directly transfers the ubiquitin to targeted substrates	GO:0003674,GO:0003824,GO:0004842,GO:0005488,GO:0005515,GO:0005575,GO:0005622,GO:0005623,GO:0005634,GO:0005737,GO:0006464,GO:0006807,GO:0008150,GO:0008152,GO:0009894,GO:0009987,GO:0010506,GO:0016241,GO:0016567,GO:0016740,GO:0019222,GO:0019538,GO:0019787,GO:0031323,GO:0031329,GO:0032446,GO:0033043,GO:0036211,GO:0042802,GO:0042803,GO:0043170,GO:0043226,GO:0043227,GO:0043229,GO:0043231,GO:0043412,GO:…	2.3.2.27	ko:K04506	ko04013,ko04115,ko04120,ko04310,map04013,map04115,map04120,map04310	ko00000,ko00001,ko01000,ko04121	Sina
Psum.JK8.1r.1Ag002100.1	COG0814@1|root,KOG1303@2759|Eukaryota,37S1T@33090|Viridiplantae,3G766@35493|Streptophyta,3M39Q@4447|Liliopsida,3I71J@38820|Poales	E	Transmembrane amino acid transporter protein	-	-	-	-	-	Aa_trans
Psum.JK8.1r.1Ag002110.1	28N60@1|root,2QTGM@2759|Eukaryota,37STK@33090|Viridiplantae,3GD2N@35493|Streptophyta,3M6WE@4447|Liliopsida,3III8@38820|Poales	S	Late embryogenesis abundant protein	GO:0005575,GO:0005623,GO:0005886,GO:0005911,GO:0006950,GO:0006952,GO:0008150,GO:0009506,GO:0016020,GO:0030054,GO:0031224,GO:0031225,GO:0031226,GO:0044425,GO:0044459,GO:0044464,GO:0046658,GO:0050896,GO:0055044,GO:0071944	-	-	-	-	LEA_2
Psum.JK8.1r.1Ag002120.1	2EPH7@1|root,2SSPD@2759|Eukaryota,381EB@33090|Viridiplantae,3GQPI@35493|Streptophyta,3M6M3@4447|Liliopsida,3II3A@38820|Poales	S	mitochondrial electron transport, succinate to ubiquinone	GO:0005575,GO:0005622,GO:0005623,GO:0005737,GO:0005739,GO:0005740,GO:0005743,GO:0005746,GO:0005749,GO:0006091,GO:0006119,GO:0006121,GO:0006139,GO:0006163,GO:0006725,GO:0006753,GO:0006793,GO:0006796,GO:0006807,GO:0008150,GO:0008152,GO:0009117,GO:0009123,GO:0009126,GO:0009141,GO:0009144,GO:0009150,GO:0009161,GO:0009167,GO:0009199,GO:0009205,GO:0009259,GO:0009987,GO:0015980,GO:0016020,GO:0016310,GO:…	-	ko:K00236	ko00020,ko00190,ko01100,ko01110,ko01120,ko01130,ko01200,ko04714,ko04932,ko05010,ko05012,ko05016,map00020,map00190,map01100,map01110,map01120,map01130,map01200,map04714,map04932,map05010,map05012,map05016	ko00000,ko00001,ko00002	Sdh_cyt
Psum.JK8.1r.1Ag002130.1	2CQRD@1|root,2R5HU@2759|Eukaryota,37PZA@33090|Viridiplantae,3GC2N@35493|Streptophyta,3KWR2@4447|Liliopsida,3I316@38820|Poales	S	Domain of unknown function (DUF1995)	-	-	-	-	-	DUF1995
Psum.JK8.1r.1Ag002140.1	KOG4197@1|root,KOG4197@2759|Eukaryota,37MBU@33090|Viridiplantae,3GGBP@35493|Streptophyta,3KUMB@4447|Liliopsida,3I656@38820|Poales	S	PPR repeat	-	-	-	-	-	PPR,PPR_2
Psum.JK8.1r.1Ag002150.1	2CJU3@1|root,2QW2E@2759|Eukaryota,37MJB@33090|Viridiplantae,3G79J@35493|Streptophyta,3KU7I@4447|Liliopsida,3I4JD@38820|Poales	G	Glycosyl hydrolase family 14	GO:0003674,GO:0003700,GO:0003824,GO:0004553,GO:0005575,GO:0005622,GO:0005623,GO:0005634,GO:0006355,GO:0008150,GO:0009889,GO:0010468,GO:0010556,GO:0016160,GO:0016161,GO:0016787,GO:0016798,GO:0019219,GO:0019222,GO:0031323,GO:0031326,GO:0043226,GO:0043227,GO:0043229,GO:0043231,GO:0044424,GO:0044464,GO:0048831,GO:0050789,GO:0050793,GO:0050794,GO:0051171,GO:0051239,GO:0051252,GO:0060255,GO:0065007,GO:…	3.2.1.2	ko:K01177	ko00500,map00500	ko00000,ko00001,ko01000	BES1_N,Glyco_hydro_14
Psum.JK8.1r.1Ag002170.1	COG1075@1|root,2QS8K@2759|Eukaryota,37RWS@33090|Viridiplantae,3G7FV@35493|Streptophyta,3KY6A@4447|Liliopsida,3I3FH@38820|Poales	S	PGAP1-like protein	-	-	-	-	-	PGAP1
Psum.JK8.1r.1Ag002180.1	COG5531@1|root,KOG1946@2759|Eukaryota,37W9C@33090|Viridiplantae,3GK6R@35493|Streptophyta,3M11Q@4447|Liliopsida,3IIYE@38820|Poales	K	SWIB/MDM2 domain	GO:0000120,GO:0000500,GO:0005575,GO:0005622,GO:0005623,GO:0005634,GO:0005667,GO:0005730,GO:0006355,GO:0006356,GO:0008150,GO:0009889,GO:0009891,GO:0009893,GO:0010468,GO:0010556,GO:0010557,GO:0010604,GO:0010628,GO:0019219,GO:0019222,GO:0031323,GO:0031325,GO:0031326,GO:0031328,GO:0031974,GO:0031981,GO:0032991,GO:0043226,GO:0043227,GO:0043228,GO:0043229,GO:0043231,GO:0043232,GO:0043233,GO:0044422,GO:…	-	ko:K15223	-	ko00000,ko03021	SWIB
Psum.JK8.1r.1Ag002190.1	COG0311@1|root,KOG3210@2759|Eukaryota,37QSN@33090|Viridiplantae,3G8JF@35493|Streptophyta,3KN21@4447|Liliopsida,3IEEF@38820|Poales	H	SNO glutamine amidotransferase family	GO:0003674,GO:0003824,GO:0004359,GO:0005488,GO:0005515,GO:0005575,GO:0005622,GO:0005623,GO:0005737,GO:0005829,GO:0006081,GO:0006725,GO:0006732,GO:0006766,GO:0006767,GO:0006793,GO:0006796,GO:0006807,GO:0008150,GO:0008152,GO:0008614,GO:0009058,GO:0009108,GO:0009110,GO:0009987,GO:0016787,GO:0016810,GO:0016811,GO:0017144,GO:0018130,GO:0019438,GO:0019637,GO:0032991,GO:0034641,GO:0042364,GO:0042816,GO:…	4.3.3.6	ko:K08681	ko00750,map00750	ko00000,ko00001,ko01000	SNO
Psum.JK8.1r.1Ag002200.1	COG5434@1|root,2R29U@2759|Eukaryota,37M8W@33090|Viridiplantae,3G7HB@35493|Streptophyta,3KV6M@4447|Liliopsida,3IF11@38820|Poales	G	Glycosyl hydrolases family 28	GO:0005575,GO:0005618,GO:0005623,GO:0009505,GO:0030312,GO:0044464,GO:0071944	3.2.1.67	ko:K01213	ko00040,ko01100,map00040,map01100	ko00000,ko00001,ko00002,ko01000	Glyco_hydro_28
Psum.JK8.1r.1Ag002210.1	KOG1100@1|root,KOG1100@2759|Eukaryota,37PMI@33090|Viridiplantae,3G7K2@35493|Streptophyta,3KWP7@4447|Liliopsida,3I2FC@38820|Poales	O	Zinc finger, C3HC4 type (RING finger)	GO:0001817,GO:0001959,GO:0002682,GO:0002697,GO:0002831,GO:0003674,GO:0003824,GO:0004842,GO:0004857,GO:0004866,GO:0004869,GO:0005575,GO:0005622,GO:0005623,GO:0005634,GO:0005654,GO:0005737,GO:0005829,GO:0006464,GO:0006508,GO:0006807,GO:0006915,GO:0007154,GO:0007165,GO:0007166,GO:0007249,GO:0008150,GO:0008152,GO:0008219,GO:0009892,GO:0009893,GO:0009966,GO:0009967,GO:0009987,GO:0010033,GO:0010466,GO:…	2.3.2.27	ko:K19042	-	ko00000,ko01000,ko04121	zf-C3HC4_3
Psum.JK8.1r.1Ag002220.1	28MG6@1|root,2QTZM@2759|Eukaryota,37HWQ@33090|Viridiplantae,3GG72@35493|Streptophyta,3KV7V@4447|Liliopsida,3IFA2@38820|Poales	S	isoform X1	-	-	-	-	-	-
Psum.JK8.1r.1Ag002230.1	COG1472@1|root,2QQ55@2759|Eukaryota,37HYI@33090|Viridiplantae,3G89A@35493|Streptophyta,3M4Y3@4447|Liliopsida,3IFRA@38820|Poales	G	Glycosyl hydrolase family 3 N terminal domain	GO:0000272,GO:0003674,GO:0003824,GO:0004553,GO:0005575,GO:0005623,GO:0005886,GO:0005975,GO:0005976,GO:0008150,GO:0008152,GO:0008422,GO:0009056,GO:0009057,GO:0009251,GO:0015926,GO:0016020,GO:0016052,GO:0016787,GO:0016798,GO:0042597,GO:0043170,GO:0044042,GO:0044238,GO:0044464,GO:0071704,GO:0071944,GO:1901575	3.2.1.21	ko:K01188,ko:K05349	ko00460,ko00500,ko00940,ko01100,ko01110,map00460,map00500,map00940,map01100,map01110	ko00000,ko00001,ko01000	Glyco_hydro_3,Glyco_hydro_3_C
Psum.JK8.1r.1Ag002240.1	COG1472@1|root,2QQ55@2759|Eukaryota,37HYI@33090|Viridiplantae,3G89A@35493|Streptophyta,3M4Y3@4447|Liliopsida,3IFRA@38820|Poales	G	Glycosyl hydrolase family 3 N terminal domain	GO:0000272,GO:0003674,GO:0003824,GO:0004553,GO:0005575,GO:0005623,GO:0005886,GO:0005975,GO:0005976,GO:0008150,GO:0008152,GO:0008422,GO:0009056,GO:0009057,GO:0009251,GO:0015926,GO:0016020,GO:0016052,GO:0016787,GO:0016798,GO:0042597,GO:0043170,GO:0044042,GO:0044238,GO:0044464,GO:0071704,GO:0071944,GO:1901575	3.2.1.21	ko:K01188,ko:K05349	ko00460,ko00500,ko00940,ko01100,ko01110,map00460,map00500,map00940,map01100,map01110	ko00000,ko00001,ko01000	Glyco_hydro_3,Glyco_hydro_3_C
Psum.JK8.1r.1Ag002260.1	COG1914@1|root,KOG1291@2759|Eukaryota,37I3K@33090|Viridiplantae,3GFPG@35493|Streptophyta,3KV5M@4447|Liliopsida,3I856@38820|Poales	P	Natural resistance-associated macrophage protein	GO:0003674,GO:0005215,GO:0005575,GO:0005623,GO:0005886,GO:0006810,GO:0006811,GO:0006812,GO:0008150,GO:0010035,GO:0010038,GO:0010044,GO:0015075,GO:0015083,GO:0015318,GO:0015690,GO:0016020,GO:0022857,GO:0030001,GO:0034220,GO:0042221,GO:0044464,GO:0050896,GO:0051179,GO:0051234,GO:0055085,GO:0071944,GO:0072512,GO:0098660,GO:1902602	-	ko:K21398	ko04142,ko04216,ko04978,map04142,map04216,map04978	ko00000,ko00001,ko02000	Nramp
Psum.JK8.1r.1Ag002270.1	2CMT9@1|root,2QRUU@2759|Eukaryota,37QAI@33090|Viridiplantae,3GC0F@35493|Streptophyta,3KPBV@4447|Liliopsida,3ICQ3@38820|Poales	S	Mitochondrial ATP synthase subunit	GO:0003674,GO:0005488,GO:0005507,GO:0005575,GO:0005622,GO:0005623,GO:0005634,GO:0005730,GO:0005737,GO:0005739,GO:0005740,GO:0005743,GO:0005753,GO:0007275,GO:0008150,GO:0008270,GO:0009507,GO:0009536,GO:0009555,GO:0016020,GO:0016469,GO:0019866,GO:0031090,GO:0031966,GO:0031967,GO:0031974,GO:0031975,GO:0031981,GO:0032501,GO:0032502,GO:0032991,GO:0043167,GO:0043169,GO:0043226,GO:0043227,GO:0043228,GO:…	-	-	-	-	Mt_ATP_synt
Psum.JK8.1r.1Ag002280.1	COG0547@1|root,2QRMX@2759|Eukaryota,37QBC@33090|Viridiplantae,3GAJX@35493|Streptophyta,3KVZ0@4447|Liliopsida,3I479@38820|Poales	E	Anthranilate phosphoribosyltransferase	-	-	-	-	-	-
Psum.JK8.1r.1Ag002290.1	2D2J8@1|root,2SN2T@2759|Eukaryota,37WSE@33090|Viridiplantae,3GPPW@35493|Streptophyta,3KVNV@4447|Liliopsida,3ICCG@38820|Poales	-	-	-	-	-	-	-	-
Psum.JK8.1r.1Ag002300.1	2BMPP@1|root,2S1MD@2759|Eukaryota,37VXH@33090|Viridiplantae,3GMTI@35493|Streptophyta,3M1F0@4447|Liliopsida,3IJU4@38820|Poales	S	protein kinase inhibitor activity	-	-	-	-	-	-
Psum.JK8.1r.1Ag002310.1	COG1599@1|root,KOG0851@2759|Eukaryota,37WD7@33090|Viridiplantae,3GM7R@35493|Streptophyta,3M1AH@4447|Liliopsida,3IGFP@38820|Poales	L	F-box protein	-	-	-	-	-	-
Psum.JK8.1r.1Ag002320.1	KOG4197@1|root,KOG4197@2759|Eukaryota,37TAZ@33090|Viridiplantae,3GG2F@35493|Streptophyta,3KNHC@4447|Liliopsida,3I5YB@38820|Poales	S	PPR repeat	GO:0003674,GO:0003676,GO:0003723,GO:0003824,GO:0004518,GO:0004519,GO:0005488,GO:0005575,GO:0005622,GO:0005623,GO:0006139,GO:0006725,GO:0006807,GO:0008150,GO:0008152,GO:0009451,GO:0009987,GO:0016070,GO:0016787,GO:0016788,GO:0034641,GO:0043170,GO:0043226,GO:0043227,GO:0043229,GO:0043231,GO:0043412,GO:0044237,GO:0044238,GO:0044424,GO:0044464,GO:0046483,GO:0071704,GO:0090304,GO:0090305,GO:0097159,GO:…	-	ko:K17964	-	ko00000,ko03029	PPR,PPR_1,PPR_2,PPR_3
Psum.JK8.1r.1Ag002330.1	28IDK@1|root,2QQQB@2759|Eukaryota,37I1I@33090|Viridiplantae,3G8GH@35493|Streptophyta,3KP3K@4447|Liliopsida,3IBAF@38820|Poales	S	conserved protein UCP030365	-	-	-	-	-	-
Psum.JK8.1r.1Ag002340.1	COG5183@1|root,KOG1609@2759|Eukaryota,37S4M@33090|Viridiplantae,3G9ZR@35493|Streptophyta,3KM2K@4447|Liliopsida,3IBIQ@38820|Poales	A	The RING-variant domain is a C4HC3 zinc-finger like motif found in a number of cellular and viral proteins. Some of these proteins have been shown both in vivo and in vitro to have ubiquitin E3 ligase activity.	GO:0000209,GO:0000323,GO:0002376,GO:0002495,GO:0002504,GO:0003674,GO:0003824,GO:0004842,GO:0005102,GO:0005488,GO:0005515,GO:0005575,GO:0005622,GO:0005623,GO:0005737,GO:0005764,GO:0005768,GO:0005773,GO:0006464,GO:0006807,GO:0008150,GO:0008152,GO:0009889,GO:0009890,GO:0009892,GO:0009987,GO:0010556,GO:0010558,GO:0010605,GO:0012505,GO:0016567,GO:0016740,GO:0019222,GO:0019538,GO:0019787,GO:0019882,GO:…	2.3.2.27	ko:K10656	-	ko00000,ko01000,ko04121	RINGv
Psum.JK8.1r.1Ag002350.1	2CXWT@1|root,2S0BS@2759|Eukaryota,37UQ4@33090|Viridiplantae,3GIX2@35493|Streptophyta,3M087@4447|Liliopsida,3II1I@38820|Poales	K	bZIP transcription factor	-	-	-	-	-	bZIP_1
Psum.JK8.1r.1Ag002360.1	KOG4197@1|root,KOG4197@2759|Eukaryota,37PU0@33090|Viridiplantae,3GEWI@35493|Streptophyta,3KM0D@4447|Liliopsida,3I3F7@38820|Poales	L	Pentatricopeptide repeat domain	GO:0003674,GO:0003676,GO:0003723,GO:0003824,GO:0004518,GO:0004519,GO:0005488,GO:0005575,GO:0005622,GO:0005623,GO:0006139,GO:0006725,GO:0006807,GO:0008150,GO:0008152,GO:0009451,GO:0009987,GO:0016070,GO:0016787,GO:0016788,GO:0034641,GO:0043170,GO:0043226,GO:0043227,GO:0043229,GO:0043231,GO:0043412,GO:0044237,GO:0044238,GO:0044424,GO:0044464,GO:0046483,GO:0071704,GO:0090304,GO:0090305,GO:0097159,GO:…	-	-	-	-	PPR,PPR_2,PPR_3,PPR_long
Psum.JK8.1r.1Ag002370.1	COG5333@1|root,KOG0834@2759|Eukaryota,37KN5@33090|Viridiplantae,3G9Z0@35493|Streptophyta,3M4TJ@4447|Liliopsida,3ITC9@38820|Poales	D	domain present in cyclins, TFIIB and Retinoblastoma	GO:0000079,GO:0000307,GO:0001932,GO:0001934,GO:0003674,GO:0005575,GO:0005622,GO:0005623,GO:0005634,GO:0006355,GO:0006357,GO:0008150,GO:0009889,GO:0009891,GO:0009893,GO:0010468,GO:0010556,GO:0010557,GO:0010562,GO:0010604,GO:0010628,GO:0016538,GO:0019207,GO:0019219,GO:0019220,GO:0019222,GO:0019887,GO:0030234,GO:0031323,GO:0031325,GO:0031326,GO:0031328,GO:0031399,GO:0031401,GO:0032268,GO:0032270,GO:…	-	ko:K15188	ko05202,map05202	ko00000,ko00001,ko03021	Cyclin_C,Cyclin_N
Psum.JK8.1r.1Ag002380.1	KOG1471@1|root,KOG1471@2759|Eukaryota,37NEZ@33090|Viridiplantae,3G72N@35493|Streptophyta,3KUUN@4447|Liliopsida,3I4HQ@38820|Poales	I	CRAL/TRIO domain	GO:0000003,GO:0000226,GO:0003006,GO:0003674,GO:0005215,GO:0005319,GO:0005548,GO:0005575,GO:0005622,GO:0005623,GO:0005628,GO:0005634,GO:0005886,GO:0006810,GO:0006811,GO:0006820,GO:0006869,GO:0006996,GO:0007010,GO:0007017,GO:0007049,GO:0008150,GO:0008525,GO:0008526,GO:0009653,GO:0009987,GO:0010876,GO:0010927,GO:0015711,GO:0015748,GO:0015914,GO:0016020,GO:0016043,GO:0016192,GO:0019953,GO:0022402,GO:…	3.4.25.1	ko:K02725	ko03050,map03050	ko00000,ko00001,ko00002,ko01000,ko01002,ko03051,ko04147	CRAL_TRIO,CRAL_TRIO_N
Psum.JK8.1r.1Ag002390.1	KOG1471@1|root,KOG1471@2759|Eukaryota,37M0B@33090|Viridiplantae,3GAN4@35493|Streptophyta,3KTD0@4447|Liliopsida,3IB79@38820|Poales	I	Domain in homologues of a S. cerevisiae phosphatidylinositol transfer protein (Sec14p)	GO:0000003,GO:0000226,GO:0003006,GO:0003674,GO:0005215,GO:0005319,GO:0005548,GO:0005575,GO:0005622,GO:0005623,GO:0005628,GO:0005634,GO:0006810,GO:0006811,GO:0006820,GO:0006869,GO:0006996,GO:0007010,GO:0007017,GO:0007049,GO:0008150,GO:0008525,GO:0008526,GO:0009653,GO:0009987,GO:0010876,GO:0010927,GO:0015711,GO:0015748,GO:0015914,GO:0016020,GO:0016043,GO:0016192,GO:0019953,GO:0022402,GO:0022413,GO:…	-	-	-	-	CRAL_TRIO,CRAL_TRIO_N
Psum.JK8.1r.1Ag002400.1	COG0638@1|root,KOG0863@2759|Eukaryota,37P1D@33090|Viridiplantae,3G82H@35493|Streptophyta,3KTRX@4447|Liliopsida,3I63S@38820|Poales	O	The proteasome is a multicatalytic proteinase complex which is characterized by its ability to cleave peptides with Arg, Phe, Tyr, Leu, and Glu adjacent to the leaving group at neutral or slightly basic pH	GO:0000502,GO:0005575,GO:0005622,GO:0005623,GO:0005737,GO:0005829,GO:0005839,GO:0005886,GO:0005911,GO:0006807,GO:0008150,GO:0008152,GO:0009056,GO:0009057,GO:0009506,GO:0016020,GO:0019538,GO:0019773,GO:0030054,GO:0030163,GO:0032991,GO:0042221,GO:0043170,GO:0044238,GO:0044424,GO:0044444,GO:0044464,GO:0046685,GO:0050896,GO:0055044,GO:0071704,GO:0071944,GO:1901564,GO:1901565,GO:1901575,GO:1902494,GO:…	2.1.3.3,3.4.25.1	ko:K00611,ko:K02725	ko00220,ko01100,ko01110,ko01130,ko01230,ko03050,map00220,map01100,map01110,map01130,map01230,map03050	ko00000,ko00001,ko00002,ko01000,ko01002,ko03051,ko04147	Proteasome,Proteasome_A_N
Psum.JK8.1r.1Ag002410.1	KOG1339@1|root,KOG1339@2759|Eukaryota,37NJ4@33090|Viridiplantae,3G885@35493|Streptophyta,3KV0W@4447|Liliopsida,3ICHV@38820|Poales	O	Belongs to the peptidase A1 family	GO:0003674,GO:0003824,GO:0004175,GO:0004190,GO:0005575,GO:0005623,GO:0005886,GO:0006508,GO:0006807,GO:0008150,GO:0008152,GO:0008233,GO:0009056,GO:0009057,GO:0016020,GO:0016787,GO:0019538,GO:0030163,GO:0031224,GO:0031225,GO:0031226,GO:0043170,GO:0044238,GO:0044425,GO:0044459,GO:0044464,GO:0046658,GO:0070001,GO:0070011,GO:0071704,GO:0071944,GO:0140096,GO:1901564,GO:1901565,GO:1901575	-	-	-	-	TAXi_C,TAXi_N
Psum.JK8.1r.1Ag002420.1	KOG2521@1|root,KOG2521@2759|Eukaryota,37HT4@33090|Viridiplantae,3GCKN@35493|Streptophyta,3KYEP@4447|Liliopsida,3I9V9@38820|Poales	S	Eukaryotic protein of unknown function (DUF829)	-	-	-	-	-	DUF829
Psum.JK8.1r.1Ag002430.1	COG1019@1|root,KOG3351@2759|Eukaryota,37U57@33090|Viridiplantae,3GI2C@35493|Streptophyta,3KZ2F@4447|Liliopsida,3I2KV@38820|Poales	S	Phosphopantetheine adenylyltransferase	GO:0003674,GO:0003824,GO:0004595,GO:0005575,GO:0005622,GO:0005623,GO:0005737,GO:0005829,GO:0006139,GO:0006140,GO:0006163,GO:0006164,GO:0006629,GO:0006725,GO:0006732,GO:0006753,GO:0006793,GO:0006796,GO:0006807,GO:0006950,GO:0006970,GO:0008150,GO:0008152,GO:0009058,GO:0009108,GO:0009117,GO:0009150,GO:0009152,GO:0009165,GO:0009259,GO:0009260,GO:0009628,GO:0009651,GO:0009889,GO:0009987,GO:0010876,GO:…	2.7.7.3	ko:K02201	ko00770,ko01100,map00770,map01100	ko00000,ko00001,ko00002,ko01000	CTP_transf_like
Psum.JK8.1r.1Ag002440.1	29TGJ@1|root,2RXGK@2759|Eukaryota,37U5A@33090|Viridiplantae,3GIFA@35493|Streptophyta,3M0FQ@4447|Liliopsida,3IIX4@38820|Poales	S	Protein of unknown function (DUF1645)	-	-	-	-	-	DUF1645
Psum.JK8.1r.1Ag002450.1	COG1053@1|root,KOG2403@2759|Eukaryota,37PCA@33090|Viridiplantae,3G9AT@35493|Streptophyta,3KTDN@4447|Liliopsida,3IBRD@38820|Poales	C	Catalyzes the oxidation of L-aspartate to iminoaspartate	GO:0005575,GO:0005622,GO:0005623,GO:0005737,GO:0006139,GO:0006725,GO:0006732,GO:0006733,GO:0006753,GO:0006793,GO:0006796,GO:0006807,GO:0008150,GO:0008152,GO:0009058,GO:0009108,GO:0009117,GO:0009165,GO:0009435,GO:0009507,GO:0009536,GO:0009987,GO:0018130,GO:0019359,GO:0019362,GO:0019363,GO:0019438,GO:0019637,GO:0019674,GO:0034641,GO:0034654,GO:0043226,GO:0043227,GO:0043229,GO:0043231,GO:0044237,GO:…	1.4.3.16	ko:K00278	ko00250,ko00760,ko01100,map00250,map00760,map01100	ko00000,ko00001,ko00002,ko01000	FAD_binding_2,Succ_DH_flav_C
Psum.JK8.1r.1Ag002460.1	2CNGS@1|root,2QW75@2759|Eukaryota,37PCG@33090|Viridiplantae,3GF6Q@35493|Streptophyta,3KUCA@4447|Liliopsida,3I4U1@38820|Poales	S	Belongs to the Casparian strip membrane proteins (CASP) family	GO:0003674,GO:0005488,GO:0005575,GO:0005623,GO:0005886,GO:0016020,GO:0044464,GO:0048037,GO:0051536,GO:0051540,GO:0071944	-	-	-	-	DUF588
Psum.JK8.1r.1Ag002470.1	KOG0660@1|root,KOG0660@2759|Eukaryota,37Q5A@33090|Viridiplantae,3GG4M@35493|Streptophyta,3M611@4447|Liliopsida	T	Mitogen-activated protein kinase	GO:0000165,GO:0003674,GO:0003824,GO:0004672,GO:0004674,GO:0004707,GO:0005575,GO:0005622,GO:0005623,GO:0005634,GO:0005737,GO:0006464,GO:0006468,GO:0006793,GO:0006796,GO:0006807,GO:0007154,GO:0007165,GO:0008150,GO:0008152,GO:0009987,GO:0010468,GO:0016301,GO:0016310,GO:0016740,GO:0016772,GO:0016773,GO:0019222,GO:0019538,GO:0023014,GO:0023052,GO:0035556,GO:0036211,GO:0043170,GO:0043226,GO:0043227,GO:…	2.7.11.24	ko:K20538	ko04016,map04016	ko00000,ko00001,ko01000,ko01001	Pkinase
Psum.JK8.1r.1Ag002480.1	KOG0601@1|root,KOG0601@2759|Eukaryota,37QB1@33090|Viridiplantae,3GD85@35493|Streptophyta,3KPMX@4447|Liliopsida,3ICI5@38820|Poales	T	Protein kinase domain	GO:0000075,GO:0000076,GO:0003674,GO:0003824,GO:0004672,GO:0006464,GO:0006468,GO:0006793,GO:0006796,GO:0006807,GO:0007049,GO:0007050,GO:0008150,GO:0008152,GO:0009987,GO:0016301,GO:0016310,GO:0016740,GO:0016772,GO:0016773,GO:0019538,GO:0022402,GO:0031570,GO:0036211,GO:0043170,GO:0043412,GO:0044237,GO:0044238,GO:0044260,GO:0044267,GO:0045786,GO:0048519,GO:0048523,GO:0050789,GO:0050794,GO:0051726,GO:…	2.7.11.1	ko:K06632	ko04110,map04110	ko00000,ko00001,ko00002,ko01000,ko01001,ko03400	Pkinase
Psum.JK8.1r.1Ag002490.1	KOG4698@1|root,KOG4698@2759|Eukaryota,37PIG@33090|Viridiplantae,3GAQP@35493|Streptophyta,3KMJQ@4447|Liliopsida,3IEXF@38820|Poales	S	Protein of unknown function (DUF563)	-	-	-	-	-	DUF563
Psum.JK8.1r.1Ag002500.1	28N2D@1|root,2QUMG@2759|Eukaryota,37JEH@33090|Viridiplantae,3GDHE@35493|Streptophyta,3KN3B@4447|Liliopsida,3IFPW@38820|Poales	-	-	-	-	-	-	-	-
Psum.JK8.1r.1Ag002510.1	KOG1926@1|root,KOG1926@2759|Eukaryota,37JGI@33090|Viridiplantae,3G76C@35493|Streptophyta,3KNFE@4447|Liliopsida,3I80T@38820|Poales	K	DNA polymerase phi	GO:0000182,GO:0000976,GO:0000977,GO:0000978,GO:0000987,GO:0001012,GO:0001067,GO:0003674,GO:0003676,GO:0003677,GO:0003690,GO:0003712,GO:0003714,GO:0005488,GO:0005515,GO:0005575,GO:0005622,GO:0005623,GO:0005634,GO:0005730,GO:0005737,GO:0006091,GO:0006139,GO:0006351,GO:0006355,GO:0006360,GO:0006725,GO:0006807,GO:0006915,GO:0006950,GO:0007154,GO:0007165,GO:0007623,GO:0008134,GO:0008150,GO:0008152,GO:…	2.7.7.7	ko:K02331	-	ko00000,ko01000,ko03036,ko03400	DNA_pol_phi
Psum.JK8.1r.1Ag002520.1	2CQ1U@1|root,2R3HI@2759|Eukaryota,384H2@33090|Viridiplantae,3GZBE@35493|Streptophyta,3M168@4447|Liliopsida,3IIWW@38820|Poales	S	CUE domain	-	-	-	-	-	CUE,PAM2
Psum.JK8.1r.1Ag002530.1	KOG1616@1|root,KOG1616@2759|Eukaryota,37KN4@33090|Viridiplantae,3G9WX@35493|Streptophyta,3KMTE@4447|Liliopsida,3I5MB@38820|Poales	G	Glycogen recognition site of AMP-activated protein kinase	GO:0000271,GO:0001871,GO:0003674,GO:0005488,GO:0005575,GO:0005622,GO:0005623,GO:0005737,GO:0005975,GO:0005976,GO:0005982,GO:0006073,GO:0006109,GO:0008150,GO:0008152,GO:0009058,GO:0009059,GO:0009250,GO:0009507,GO:0009532,GO:0009536,GO:0009569,GO:0009570,GO:0009889,GO:0009987,GO:0010556,GO:0010581,GO:0010675,GO:0010962,GO:0016051,GO:0019222,GO:0019252,GO:0030246,GO:0030247,GO:0031323,GO:0031326,GO:…	-	-	-	-	AMPK1_CBM
Psum.JK8.1r.1Ag002540.1	COG5647@1|root,KOG2166@2759|Eukaryota,37I6E@33090|Viridiplantae,3GEGV@35493|Streptophyta,3M7CT@4447|Liliopsida,3IRA6@38820|Poales	D	Cullin family	-	-	ko:K03869	ko04120,ko04340,ko04341,map04120,map04340,map04341	ko00000,ko00001,ko00002,ko03400,ko04121	Cullin
Psum.JK8.1r.1Ag002550.1	2CMF0@1|root,2QQ6H@2759|Eukaryota,37M05@33090|Viridiplantae,3GXRC@35493|Streptophyta,3KT8Q@4447|Liliopsida,3IFFY@38820|Poales	K	RWP-RK domain	-	-	-	-	-	PB1,RWP-RK
Psum.JK8.1r.1Ag002560.1	COG0515@1|root,2QR8F@2759|Eukaryota,37PCV@33090|Viridiplantae,3GAK3@35493|Streptophyta,3KNDI@4447|Liliopsida,3IBF6@38820|Poales	T	Protein tyrosine kinase	GO:0003674,GO:0003824,GO:0004672,GO:0004674,GO:0004675,GO:0004888,GO:0005575,GO:0005623,GO:0005886,GO:0005911,GO:0006464,GO:0006468,GO:0006793,GO:0006796,GO:0006807,GO:0007154,GO:0007165,GO:0007166,GO:0007167,GO:0007178,GO:0007623,GO:0008150,GO:0008152,GO:0009506,GO:0009987,GO:0016020,GO:0016301,GO:0016310,GO:0016740,GO:0016772,GO:0016773,GO:0019199,GO:0019538,GO:0023052,GO:0030054,GO:0036211,GO:…	2.7.11.1	ko:K04733	ko04010,ko04064,ko04620,ko04621,ko04624,ko04722,ko05133,ko05140,ko05142,ko05145,ko05152,ko05162,ko05164,map04010,map04064,map04620,map04621,map04624,map04722,map05133,map05140,map05142,map05145,map05152,map05162,map05164	ko00000,ko00001,ko00002,ko01000,ko01001	LRRNT_2,LRR_8,Pkinase_Tyr
Psum.JK8.1r.1Ag002570.1	KOG1912@1|root,KOG1912@2759|Eukaryota,37QJF@33090|Viridiplantae,3GGA9@35493|Streptophyta,3KQK4@4447|Liliopsida,3I97V@38820|Poales	S	WD repeat-containing protein	-	-	-	-	-	-
Psum.JK8.1r.1Ag002580.1	2CMVF@1|root,2QS73@2759|Eukaryota,37IEI@33090|Viridiplantae,3G8FI@35493|Streptophyta,3KXE0@4447|Liliopsida,3IGMF@38820|Poales	S	Plant protein 1589 of unknown function (A_thal_3526)	-	-	-	-	-	A_thal_3526
Psum.JK8.1r.1Ag002590.1	COG0087@1|root,KOG3141@2759|Eukaryota,37HZE@33090|Viridiplantae,3GCPM@35493|Streptophyta,3KMBD@4447|Liliopsida,3IF5A@38820|Poales	J	Belongs to the universal ribosomal protein uL3 family	GO:0005575,GO:0005622,GO:0005623,GO:0005737,GO:0009507,GO:0009526,GO:0009532,GO:0009536,GO:0009570,GO:0009941,GO:0016020,GO:0031967,GO:0031975,GO:0043226,GO:0043227,GO:0043229,GO:0043231,GO:0044422,GO:0044424,GO:0044434,GO:0044435,GO:0044444,GO:0044446,GO:0044464	-	ko:K02906	ko03010,map03010	br01610,ko00000,ko00001,ko00002,ko03011	Ribosomal_L3
Psum.JK8.1r.1Ag002600.1	COG5076@1|root,KOG1778@2759|Eukaryota,37Q3J@33090|Viridiplantae,3GB7Y@35493|Streptophyta,3KVZ2@4447|Liliopsida,3IENW@38820|Poales	K	histone acetyltransferase activity	-	2.3.1.48	ko:K04498	ko04024,ko04066,ko04068,ko04110,ko04310,ko04330,ko04350,ko04520,ko04630,ko04720,ko04916,ko04919,ko04922,ko05016,ko05152,ko05161,ko05164,ko05165,ko05166,ko05167,ko05168,ko05169,ko05200,ko05203,ko05206,ko05211,ko05215,map04024,map04066,map04068,map04110,map04310,map04330,map04350,map04520,map04630,map04720,map04916,map04919,map04922,map05016,map05152,map05161,map05164,map05165,map05166,map05167,map…	ko00000,ko00001,ko01000,ko03000,ko03029,ko03036	HAT_KAT11,PHD,ZZ,zf-TAZ
Psum.JK8.1r.1Ag002610.1	COG5076@1|root,KOG1778@2759|Eukaryota,37Q3J@33090|Viridiplantae,3GB7Y@35493|Streptophyta,3KVZ2@4447|Liliopsida,3IENW@38820|Poales	K	histone acetyltransferase activity	-	2.3.1.48	ko:K04498	ko04024,ko04066,ko04068,ko04110,ko04310,ko04330,ko04350,ko04520,ko04630,ko04720,ko04916,ko04919,ko04922,ko05016,ko05152,ko05161,ko05164,ko05165,ko05166,ko05167,ko05168,ko05169,ko05200,ko05203,ko05206,ko05211,ko05215,map04024,map04066,map04068,map04110,map04310,map04330,map04350,map04520,map04630,map04720,map04916,map04919,map04922,map05016,map05152,map05161,map05164,map05165,map05166,map05167,map…	ko00000,ko00001,ko01000,ko03000,ko03029,ko03036	HAT_KAT11,PHD,ZZ,zf-TAZ
Psum.JK8.1r.1Ag002620.1	COG5076@1|root,KOG1778@2759|Eukaryota,37Q3J@33090|Viridiplantae,3GB7Y@35493|Streptophyta,3KVZ2@4447|Liliopsida,3IENW@38820|Poales	K	histone acetyltransferase activity	-	2.3.1.48	ko:K04498	ko04024,ko04066,ko04068,ko04110,ko04310,ko04330,ko04350,ko04520,ko04630,ko04720,ko04916,ko04919,ko04922,ko05016,ko05152,ko05161,ko05164,ko05165,ko05166,ko05167,ko05168,ko05169,ko05200,ko05203,ko05206,ko05211,ko05215,map04024,map04066,map04068,map04110,map04310,map04330,map04350,map04520,map04630,map04720,map04916,map04919,map04922,map05016,map05152,map05161,map05164,map05165,map05166,map05167,map…	ko00000,ko00001,ko01000,ko03000,ko03029,ko03036	HAT_KAT11,PHD,ZZ,zf-TAZ
Psum.JK8.1r.1Ag002630.1	COG0275@1|root,KOG2782@2759|Eukaryota,37I85@33090|Viridiplantae,3G8H7@35493|Streptophyta,3KNCX@4447|Liliopsida,3ICNR@38820|Poales	M	MraW methylase family	-	2.1.1.199	ko:K03438	-	ko00000,ko01000,ko03009	Methyltransf_5
Psum.JK8.1r.1Ag002640.1	COG0702@1|root,KOG1203@2759|Eukaryota,37P4E@33090|Viridiplantae,3GAS4@35493|Streptophyta,3KUET@4447|Liliopsida,3I6KR@38820|Poales	G	Complex I intermediate-associated protein 30 (CIA30)	-	-	-	-	-	CIA30,NAD_binding_10
Psum.JK8.1r.1Ag002650.1	2CPQH@1|root,2S66K@2759|Eukaryota,37WHJ@33090|Viridiplantae,3GK71@35493|Streptophyta,3KZN4@4447|Liliopsida,3IHW6@38820|Poales	S	GGL domain	GO:0005575,GO:0005623,GO:0005886,GO:0016020,GO:0044464,GO:0071944	-	-	-	-	G-gamma
Psum.JK8.1r.1Ag002660.1	COG0514@1|root,KOG0351@2759|Eukaryota,37NQ4@33090|Viridiplantae,3GBMR@35493|Streptophyta,3KU44@4447|Liliopsida,3IF0D@38820|Poales	A	DEAD/DEAH box helicase	GO:0000724,GO:0000725,GO:0001101,GO:0003674,GO:0003676,GO:0003677,GO:0003678,GO:0003824,GO:0004003,GO:0004386,GO:0005488,GO:0005575,GO:0005622,GO:0005623,GO:0005634,GO:0005694,GO:0005737,GO:0005911,GO:0006139,GO:0006259,GO:0006281,GO:0006302,GO:0006310,GO:0006725,GO:0006807,GO:0006950,GO:0006974,GO:0006996,GO:0008026,GO:0008094,GO:0008150,GO:0008152,GO:0009266,GO:0009378,GO:0009409,GO:0009506,GO:…	3.6.4.12	ko:K03654,ko:K10901	ko03018,ko03440,ko03460,map03018,map03440,map03460	ko00000,ko00001,ko00002,ko01000,ko03032,ko03400	DEAD,HRDC,Helicase_C,RQC,RecQ_Zn_bind
Psum.JK8.1r.1Ag002670.1	2CMHM@1|root,2QQD2@2759|Eukaryota,37JD5@33090|Viridiplantae,3GCQT@35493|Streptophyta,3KUES@4447|Liliopsida,3I9N9@38820|Poales	S	Leucine-rich repeat	GO:0000902,GO:0000904,GO:0003674,GO:0005198,GO:0005199,GO:0005575,GO:0005618,GO:0005623,GO:0005911,GO:0007275,GO:0008150,GO:0009505,GO:0009506,GO:0009653,GO:0009826,GO:0009888,GO:0009987,GO:0010015,GO:0010053,GO:0010054,GO:0016043,GO:0016049,GO:0022622,GO:0030054,GO:0030154,GO:0030312,GO:0032501,GO:0032502,GO:0032989,GO:0040007,GO:0044464,GO:0048364,GO:0048468,GO:0048589,GO:0048731,GO:0048856,GO:…	-	-	-	-	LRRNT_2,LRR_6,LRR_8
Psum.JK8.1r.1Ag002680.1	2C95X@1|root,2S361@2759|Eukaryota,37VCQ@33090|Viridiplantae,3GJGT@35493|Streptophyta,3M18F@4447|Liliopsida,3IICW@38820|Poales	-	-	-	-	-	-	-	-
Psum.JK8.1r.1Ag002690.1	2C9NB@1|root,2QPQA@2759|Eukaryota,37MXF@33090|Viridiplantae,3GDNY@35493|Streptophyta,3KQAX@4447|Liliopsida,3IFGH@38820|Poales	A	RNA recognition motif	-	-	-	-	-	RRM_1
Psum.JK8.1r.1Ag002700.1	COG0387@1|root,KOG1397@2759|Eukaryota,37I79@33090|Viridiplantae,3G7FR@35493|Streptophyta,3KS0Y@4447|Liliopsida,3I3PH@38820|Poales	P	Belongs to the Ca(2 ) cation antiporter (CaCA) (TC 2.A.19) family	GO:0000325,GO:0003674,GO:0005215,GO:0005575,GO:0005622,GO:0005623,GO:0005737,GO:0005773,GO:0005774,GO:0006810,GO:0006811,GO:0006812,GO:0006816,GO:0008150,GO:0008324,GO:0009705,GO:0015075,GO:0015077,GO:0015078,GO:0015085,GO:0015291,GO:0015297,GO:0015298,GO:0015299,GO:0015318,GO:0015368,GO:0015369,GO:0015491,GO:0015672,GO:0016020,GO:0022804,GO:0022857,GO:0022890,GO:0030001,GO:0031090,GO:0034220,GO:…	-	ko:K07300	-	ko00000,ko02000	Na_Ca_ex
Psum.JK8.1r.1Ag002710.1	28KG7@1|root,2QSXE@2759|Eukaryota,37K30@33090|Viridiplantae,3GGET@35493|Streptophyta,3KUQ1@4447|Liliopsida,3I9CF@38820|Poales	K	MYB-CC type transfactor, LHEQLE motif	GO:0003674,GO:0003700,GO:0005575,GO:0005622,GO:0005623,GO:0005634,GO:0006355,GO:0008150,GO:0009888,GO:0009889,GO:0009891,GO:0009893,GO:0010087,GO:0010088,GO:0010089,GO:0010468,GO:0010556,GO:0010557,GO:0010604,GO:0010628,GO:0019219,GO:0019222,GO:0031323,GO:0031325,GO:0031326,GO:0031328,GO:0032502,GO:0043226,GO:0043227,GO:0043229,GO:0043231,GO:0044424,GO:0044464,GO:0045893,GO:0045935,GO:0048518,GO:…	-	-	-	-	Myb_CC_LHEQLE,Myb_DNA-binding
Psum.JK8.1r.1Ag002720.1	COG5580@1|root,KOG2936@2759|Eukaryota,37HEP@33090|Viridiplantae,3GAJI@35493|Streptophyta,3KQ0G@4447|Liliopsida,3IGPM@38820|Poales	O	Activator of Hsp90 ATPase, N-terminal	-	-	-	-	-	Aha1_N
Psum.JK8.1r.1Ag002730.1	KOG0822@1|root,KOG0822@2759|Eukaryota,37QUD@33090|Viridiplantae,3G74F@35493|Streptophyta,3KQ6U@4447|Liliopsida,3IEKZ@38820|Poales	D	Belongs to the class I-like SAM-binding methyltransferase superfamily	GO:0003674,GO:0003824,GO:0005575,GO:0005622,GO:0005623,GO:0005634,GO:0005737,GO:0005829,GO:0006325,GO:0006355,GO:0006464,GO:0006479,GO:0006807,GO:0006996,GO:0008150,GO:0008152,GO:0008168,GO:0008170,GO:0008213,GO:0008276,GO:0008469,GO:0008757,GO:0009889,GO:0009909,GO:0009987,GO:0010219,GO:0010220,GO:0010468,GO:0010556,GO:0016043,GO:0016273,GO:0016274,GO:0016569,GO:0016570,GO:0016571,GO:0016740,GO:…	2.1.1.320	ko:K02516	ko03013,ko04011,ko04111,map03013,map04011,map04111	ko00000,ko00001,ko01000,ko03036,ko03041	PRMT5,PRMT5_C,PRMT5_TIM
Psum.JK8.1r.1Ag002740.1	2CMCP@1|root,2QPZ6@2759|Eukaryota,37MG6@33090|Viridiplantae,3GCPV@35493|Streptophyta,3KPR6@4447|Liliopsida,3I2B1@38820|Poales	G	Belongs to the glycosyl hydrolase 17 family	GO:0001871,GO:0003674,GO:0003824,GO:0004553,GO:0005488,GO:0005575,GO:0005623,GO:0005886,GO:0005911,GO:0009506,GO:0016020,GO:0016787,GO:0016798,GO:0030054,GO:0030246,GO:0030247,GO:0031224,GO:0031225,GO:0031226,GO:0044425,GO:0044459,GO:0044464,GO:0046658,GO:0055044,GO:0071944	3.2.1.39	ko:K19893	ko00500,map00500	ko00000,ko00001,ko00537,ko01000	Glyco_hydro_17,X8
Psum.JK8.1r.1Ag002750.1	2CN4Z@1|root,2QTXG@2759|Eukaryota,37QHI@33090|Viridiplantae,3G9ZY@35493|Streptophyta,3KTHX@4447|Liliopsida,3I4HE@38820|Poales	S	SBP domain	GO:0003674,GO:0003676,GO:0003677,GO:0003700,GO:0005488,GO:0005575,GO:0005622,GO:0005623,GO:0005634,GO:0006355,GO:0007275,GO:0008150,GO:0009653,GO:0009889,GO:0009891,GO:0009893,GO:0009965,GO:0010016,GO:0010358,GO:0010468,GO:0010556,GO:0010557,GO:0010604,GO:0010628,GO:0019219,GO:0019222,GO:0031323,GO:0031325,GO:0031326,GO:0031328,GO:0032501,GO:0032502,GO:0040034,GO:0043226,GO:0043227,GO:0043229,GO:…	-	-	-	-	SBP
Psum.JK8.1r.1Ag002760.1	COG0017@1|root,KOG0556@2759|Eukaryota,37RJY@33090|Viridiplantae,3GD9K@35493|Streptophyta,3M536@4447|Liliopsida,3INXX@38820|Poales	J	tRNA synthetases class II (D, K and N)	GO:0003674,GO:0003824,GO:0004812,GO:0004815,GO:0005575,GO:0005622,GO:0005623,GO:0005737,GO:0005783,GO:0005829,GO:0006950,GO:0006952,GO:0008150,GO:0009605,GO:0009607,GO:0009620,GO:0010035,GO:0010038,GO:0012505,GO:0016874,GO:0016875,GO:0042221,GO:0043207,GO:0043226,GO:0043227,GO:0043229,GO:0043231,GO:0044424,GO:0044444,GO:0044464,GO:0046686,GO:0050832,GO:0050896,GO:0051704,GO:0051707,GO:0098542,GO:…	6.1.1.12	ko:K22503	ko00970,map00970	ko00000,ko00001,ko01000,ko01007,ko03016	tRNA-synt_2,tRNA_anti-codon
Psum.JK8.1r.1Ag002770.1	COG1657@1|root,KOG0497@2759|Eukaryota,37PVR@33090|Viridiplantae,3GAI1@35493|Streptophyta,3KPJB@4447|Liliopsida,3I6CW@38820|Poales	I	Belongs to the terpene cyclase mutase family	-	5.4.99.8	ko:K01853	ko00100,ko01100,ko01110,map00100,map01100,map01110	ko00000,ko00001,ko01000	Prenyltrans,SQHop_cyclase_C,SQHop_cyclase_N
Psum.JK8.1r.1Ag002780.1	COG1657@1|root,KOG0497@2759|Eukaryota,37PVR@33090|Viridiplantae,3GAI1@35493|Streptophyta,3KPJB@4447|Liliopsida,3I6CW@38820|Poales	I	Belongs to the terpene cyclase mutase family	-	5.4.99.8	ko:K01853	ko00100,ko01100,ko01110,map00100,map01100,map01110	ko00000,ko00001,ko01000	Prenyltrans,SQHop_cyclase_C,SQHop_cyclase_N
Psum.JK8.1r.1Ag002790.1	COG0314@1|root,KOG3307@2759|Eukaryota,37RDP@33090|Viridiplantae,3GD8E@35493|Streptophyta,3KN7J@4447|Liliopsida,3I2N1@38820|Poales	H	Catalytic subunit of the molybdopterin synthase complex, a complex that catalyzes the conversion of precursor Z into molybdopterin. Acts by mediating the incorporation of 2 sulfur atoms from thiocarboxylated MOCS2A into precursor Z to generate a dithiolene group	GO:0003674,GO:0003824,GO:0005575,GO:0005622,GO:0005623,GO:0005737,GO:0005829,GO:0006139,GO:0006163,GO:0006725,GO:0006732,GO:0006753,GO:0006793,GO:0006796,GO:0006807,GO:0008150,GO:0008152,GO:0009058,GO:0009116,GO:0009117,GO:0009119,GO:0009141,GO:0009144,GO:0009150,GO:0009199,GO:0009205,GO:0009259,GO:0009987,GO:0016740,GO:0016782,GO:0016783,GO:0018130,GO:0019538,GO:0019637,GO:0019693,GO:0030366,GO:…	2.8.1.12	ko:K03635	ko00790,ko01100,ko04122,map00790,map01100,map04122	ko00000,ko00001,ko01000	MoaE
Psum.JK8.1r.1Ag002800.1	29XB7@1|root,2S7QT@2759|Eukaryota,37X6B@33090|Viridiplantae,3GZA6@35493|Streptophyta,3MATG@4447|Liliopsida,3IUB9@38820|Poales	S	Gamma-glutamyl cyclotransferase, AIG2-like	-	-	-	-	-	GGACT
Psum.JK8.1r.1Ag002810.1	28JYJ@1|root,2QV9B@2759|Eukaryota,37PXW@33090|Viridiplantae,3GCSQ@35493|Streptophyta,3M58M@4447|Liliopsida,3I7PD@38820|Poales	K	Auxin response factors (ARFs) are transcriptional factors that bind specifically to the DNA sequence 5'-TGTCTC-3' found in the auxin-responsive promoter elements (AuxREs)	-	-	-	-	-	AUX_IAA,Auxin_resp,B3
Psum.JK8.1r.1Ag002820.1	COG0153@1|root,KOG0631@2759|Eukaryota,37NK5@33090|Viridiplantae,3GCI8@35493|Streptophyta,3KQQ0@4447|Liliopsida,3IBYP@38820|Poales	G	Galactokinase galactose-binding signature	GO:0003674,GO:0003824,GO:0005575,GO:0005622,GO:0005623,GO:0005737,GO:0005829,GO:0005911,GO:0005975,GO:0006793,GO:0006796,GO:0008150,GO:0008152,GO:0009506,GO:0009702,GO:0009987,GO:0016301,GO:0016310,GO:0016740,GO:0016772,GO:0016773,GO:0019200,GO:0030054,GO:0044237,GO:0044238,GO:0044262,GO:0044424,GO:0044444,GO:0044464,GO:0046835,GO:0055044,GO:0071704	2.7.1.46	ko:K12446	ko00520,ko01100,map00520,map01100	ko00000,ko00001,ko01000	GHMP_kinases_C,GHMP_kinases_N,GalKase_gal_bdg,Glyco_trans_1_3
Psum.JK8.1r.1Ag002830.1	2CXW6@1|root,2S071@2759|Eukaryota,37UZ9@33090|Viridiplantae,3GIZY@35493|Streptophyta,3KTVE@4447|Liliopsida,3I3ZS@38820|Poales	-	-	-	-	-	-	-	-
Psum.JK8.1r.1Ag002840.1	KOG4521@1|root,KOG4521@2759|Eukaryota,37NM5@33090|Viridiplantae,3G82G@35493|Streptophyta,3KMJC@4447|Liliopsida,3IDJG@38820|Poales	UY	Nucleoporin Nup120/160	GO:0005575,GO:0005622,GO:0005623,GO:0005634,GO:0005635,GO:0005643,GO:0006403,GO:0006405,GO:0006406,GO:0006611,GO:0006810,GO:0006886,GO:0006913,GO:0006950,GO:0008104,GO:0008150,GO:0008152,GO:0009266,GO:0009409,GO:0009628,GO:0009719,GO:0009725,GO:0009733,GO:0010033,GO:0010467,GO:0012505,GO:0015031,GO:0015833,GO:0015931,GO:0016020,GO:0016973,GO:0031090,GO:0031503,GO:0031965,GO:0031967,GO:0031975,GO:…	-	ko:K14303	ko03013,map03013	ko00000,ko00001,ko00002,ko03019,ko03036	DUF5311,Nup160
Psum.JK8.1r.1Ag002850.1	KOG1877@1|root,KOG1877@2759|Eukaryota,37IPM@33090|Viridiplantae,3G8NF@35493|Streptophyta,3KVYV@4447|Liliopsida,3IAC1@38820|Poales	S	isoform X1	-	-	ko:K21842	-	ko00000,ko04131	-
Psum.JK8.1r.1Ag002860.1	2BXPJ@1|root,2SB49@2759|Eukaryota,37X7W@33090|Viridiplantae,3GKT1@35493|Streptophyta,3M1N6@4447|Liliopsida,3IJDY@38820|Poales	S	Auxin responsive protein	-	-	ko:K14488	ko04075,map04075	ko00000,ko00001	Auxin_inducible
Psum.JK8.1r.1Ag002870.1	2B65R@1|root,2S0KJ@2759|Eukaryota,37V0K@33090|Viridiplantae,3GW6X@35493|Streptophyta,3KZXQ@4447|Liliopsida,3IHU1@38820|Poales	S	Auxin responsive protein	-	-	ko:K14488	ko04075,map04075	ko00000,ko00001	Auxin_inducible
Psum.JK8.1r.1Ag002880.1	COG2319@1|root,KOG0305@2759|Eukaryota,37JEQ@33090|Viridiplantae,3G8CC@35493|Streptophyta,3KPNG@4447|Liliopsida,3ICRJ@38820|Poales	DO	Anaphase-promoting complex subunit 4 WD40 domain	GO:0000151,GO:0003674,GO:0005488,GO:0005515,GO:0005575,GO:0005622,GO:0005623,GO:0005634,GO:0019899,GO:0019900,GO:0031461,GO:0032991,GO:0033597,GO:0043226,GO:0043227,GO:0043229,GO:0043231,GO:0044422,GO:0044424,GO:0044428,GO:0044446,GO:0044464,GO:0080008,GO:1902494,GO:1990234	-	ko:K03363	ko04110,ko04111,ko04113,ko04114,ko04120,ko05166,ko05203,map04110,map04111,map04113,map04114,map04120,map05166,map05203	ko00000,ko00001,ko00002,ko03036,ko04121	ANAPC4_WD40,WD40
Psum.JK8.1r.1Ag002890.1	KOG2837@1|root,KOG2837@2759|Eukaryota,37M0S@33090|Viridiplantae,3GD73@35493|Streptophyta,3KX50@4447|Liliopsida,3IGN7@38820|Poales	A	Domain of Kin17 curved DNA-binding protein	GO:0003674,GO:0003676,GO:0003677,GO:0003690,GO:0005488,GO:0005575,GO:0005622,GO:0005623,GO:0005634,GO:0005654,GO:0005737,GO:0006139,GO:0006259,GO:0006260,GO:0006725,GO:0006807,GO:0006950,GO:0006974,GO:0007154,GO:0008150,GO:0008152,GO:0009058,GO:0009059,GO:0009267,GO:0009605,GO:0009987,GO:0009991,GO:0016604,GO:0016607,GO:0031667,GO:0031668,GO:0031669,GO:0031974,GO:0031981,GO:0033554,GO:0034641,GO:…	-	ko:K13102	-	ko00000,ko03041	Kin17_mid
Psum.JK8.1r.1Ag002900.1	COG5181@1|root,KOG0213@2759|Eukaryota,37IBH@33090|Viridiplantae,3GAFQ@35493|Streptophyta,3KQVK@4447|Liliopsida,3IES7@38820|Poales	A	Splicing factor 3B subunit 1	-	-	ko:K12828	ko03040,map03040	ko00000,ko00001,ko00002,ko03036,ko03041	SF3b1
Psum.JK8.1r.1Ag002910.1	COG0170@1|root,KOG2468@2759|Eukaryota,37HMM@33090|Viridiplantae,3GFS1@35493|Streptophyta,3KX6X@4447|Liliopsida,3IA64@38820|Poales	I	dolichol	-	2.7.1.108	ko:K00902	ko00510,ko01100,map00510,map01100	ko00000,ko00001,ko01000	-
Psum.JK8.1r.1Ag002920.1	COG0513@1|root,KOG0327@2759|Eukaryota,37IKR@33090|Viridiplantae,3G9MA@35493|Streptophyta,3KRQ6@4447|Liliopsida	A	Belongs to the DEAD box helicase family	GO:0003674,GO:0003724,GO:0003824,GO:0004004,GO:0004386,GO:0005575,GO:0005622,GO:0005623,GO:0005634,GO:0005730,GO:0005737,GO:0006139,GO:0006412,GO:0006413,GO:0006518,GO:0006725,GO:0006807,GO:0008026,GO:0008150,GO:0008152,GO:0008186,GO:0009058,GO:0009059,GO:0009987,GO:0010467,GO:0010468,GO:0010501,GO:0016070,GO:0016462,GO:0016787,GO:0016817,GO:0016818,GO:0016887,GO:0017111,GO:0019222,GO:0019538,GO:…	-	ko:K03257	ko03013,map03013	ko00000,ko00001,ko00002,ko03012,ko03019,ko04147	DEAD,Helicase_C
Psum.JK8.1r.1Ag002930.1	KOG1192@1|root,KOG1192@2759|Eukaryota,37M0D@33090|Viridiplantae,3G91G@35493|Streptophyta,3KQKG@4447|Liliopsida,3I809@38820|Poales	CG	UDP-glucoronosyl and UDP-glucosyl transferase	GO:0003674,GO:0003824,GO:0005575,GO:0005622,GO:0005623,GO:0005737,GO:0005783,GO:0006725,GO:0006805,GO:0006950,GO:0006970,GO:0008150,GO:0008152,GO:0008194,GO:0009056,GO:0009058,GO:0009410,GO:0009628,GO:0009636,GO:0009651,GO:0009698,GO:0009699,GO:0009808,GO:0009809,GO:0009987,GO:0012505,GO:0016740,GO:0016757,GO:0016758,GO:0019438,GO:0019748,GO:0035251,GO:0042178,GO:0042221,GO:0043226,GO:0043227,GO:…	2.4.1.218	ko:K08237	-	ko00000,ko01000,ko01003	UDPGT
Psum.JK8.1r.1Ag002940.1	COG5110@1|root,KOG2005@2759|Eukaryota,37NFN@33090|Viridiplantae,3G94X@35493|Streptophyta,3KV6I@4447|Liliopsida,3IAWA@38820|Poales	O	Proteasome/cyclosome repeat	GO:0000502,GO:0001101,GO:0002376,GO:0003674,GO:0005488,GO:0005515,GO:0005575,GO:0005622,GO:0005623,GO:0005634,GO:0005737,GO:0005829,GO:0005838,GO:0005886,GO:0005911,GO:0006508,GO:0006511,GO:0006807,GO:0006950,GO:0006952,GO:0006955,GO:0008150,GO:0008152,GO:0008540,GO:0009056,GO:0009057,GO:0009506,GO:0009719,GO:0009725,GO:0009751,GO:0009987,GO:0010033,GO:0010498,GO:0014070,GO:0016020,GO:0019538,GO:…	-	ko:K03028	ko03050,ko05169,map03050,map05169	ko00000,ko00001,ko00002,ko03051	PC_rep
Psum.JK8.1r.1Ag002950.1	28MC6@1|root,2QTVM@2759|Eukaryota,37MCB@33090|Viridiplantae,3GCGZ@35493|Streptophyta,3KVBM@4447|Liliopsida,3IF3A@38820|Poales	S	DNA-binding protein	GO:0000902,GO:0000904,GO:0001558,GO:0003674,GO:0003676,GO:0003677,GO:0003690,GO:0005488,GO:0005575,GO:0005622,GO:0005623,GO:0005634,GO:0006139,GO:0006259,GO:0006260,GO:0006261,GO:0006725,GO:0006807,GO:0006996,GO:0007049,GO:0007275,GO:0008150,GO:0008152,GO:0008544,GO:0009058,GO:0009059,GO:0009330,GO:0009653,GO:0009888,GO:0009913,GO:0009987,GO:0010026,GO:0010090,GO:0016043,GO:0022402,GO:0022622,GO:…	-	-	-	-	-
Psum.JK8.1r.1Ag002960.1	KOG4299@1|root,KOG4299@2759|Eukaryota,37MR5@33090|Viridiplantae,3G8XF@35493|Streptophyta,3KTTI@4447|Liliopsida,3I9K2@38820|Poales	K	PHD zinc finger	GO:0003674,GO:0003676,GO:0003677,GO:0003700,GO:0005488,GO:0005575,GO:0005622,GO:0005623,GO:0005634,GO:0006355,GO:0008150,GO:0009719,GO:0009725,GO:0009733,GO:0009889,GO:0009891,GO:0009893,GO:0010033,GO:0010468,GO:0010556,GO:0010557,GO:0010604,GO:0010628,GO:0019219,GO:0019222,GO:0031323,GO:0031325,GO:0031326,GO:0031328,GO:0042221,GO:0043226,GO:0043227,GO:0043229,GO:0043231,GO:0043565,GO:0044424,GO:…	-	-	-	-	Homeobox,PHD
Psum.JK8.1r.1Ag002970.1	COG5641@1|root,KOG1601@2759|Eukaryota,37QXQ@33090|Viridiplantae,3G8GK@35493|Streptophyta,3KTGX@4447|Liliopsida,3IAH4@38820|Poales	K	CCT motif	GO:0005575,GO:0005622,GO:0005623,GO:0005634,GO:0006355,GO:0006605,GO:0006810,GO:0006886,GO:0008104,GO:0008150,GO:0009889,GO:0010468,GO:0010556,GO:0015031,GO:0015833,GO:0019219,GO:0019222,GO:0031323,GO:0031326,GO:0033036,GO:0033365,GO:0034613,GO:0042886,GO:0043226,GO:0043227,GO:0043229,GO:0043231,GO:0044424,GO:0044464,GO:0045036,GO:0045184,GO:0046907,GO:0050789,GO:0050794,GO:0051171,GO:0051179,GO:…	-	-	-	-	CCT
Psum.JK8.1r.1Ag002980.1	COG4352@1|root,KOG3295@2759|Eukaryota,37NMZ@33090|Viridiplantae,3G8XH@35493|Streptophyta,3KPZ1@4447|Liliopsida,3I6SK@38820|Poales	J	Belongs to the eukaryotic ribosomal protein eL13 family	-	-	ko:K02873	ko03010,map03010	br01610,ko00000,ko00001,ko00002,ko03011	Ribosomal_L13e
Psum.JK8.1r.1Ag002990.1	KOG0660@1|root,KOG0660@2759|Eukaryota,37RP5@33090|Viridiplantae,3G8EF@35493|Streptophyta,3KVAS@4447|Liliopsida,3I4B7@38820|Poales	T	mitogen-activated protein kinase	GO:0000165,GO:0003674,GO:0003824,GO:0004672,GO:0004674,GO:0004707,GO:0005575,GO:0005622,GO:0005623,GO:0005634,GO:0005737,GO:0006464,GO:0006468,GO:0006793,GO:0006796,GO:0006807,GO:0007154,GO:0007165,GO:0008150,GO:0008152,GO:0009719,GO:0009725,GO:0009733,GO:0009734,GO:0009755,GO:0009987,GO:0010033,GO:0010468,GO:0016301,GO:0016310,GO:0016740,GO:0016772,GO:0016773,GO:0019222,GO:0019538,GO:0023014,GO:…	2.7.11.24	ko:K20535	ko04016,map04016	ko00000,ko00001,ko01000,ko01001	Pkinase
Psum.JK8.1r.1Ag003000.1	28J27@1|root,2QREE@2759|Eukaryota,37MRZ@33090|Viridiplantae,3GBF1@35493|Streptophyta,3KMVI@4447|Liliopsida,3IDAY@38820|Poales	-	-	-	-	ko:K20478	-	ko00000,ko04131	-
Psum.JK8.1r.1Ag003010.1	COG0748@1|root,2QQRH@2759|Eukaryota,37P7T@33090|Viridiplantae,3G8C2@35493|Streptophyta,3KMYA@4447|Liliopsida,3ID4T@38820|Poales	P	Pyridoxamine 5'-phosphate oxidase	-	-	-	-	-	Pyrid_oxidase_2
Psum.JK8.1r.1Ag003020.1	294QH@1|root,2RBMV@2759|Eukaryota,37T83@33090|Viridiplantae,3GG1P@35493|Streptophyta,3KRT3@4447|Liliopsida,3IE36@38820|Poales	-	-	GO:0005575,GO:0005622,GO:0005623,GO:0005737,GO:0005783,GO:0005911,GO:0006810,GO:0008150,GO:0009506,GO:0009987,GO:0010496,GO:0012505,GO:0030054,GO:0043226,GO:0043227,GO:0043229,GO:0043231,GO:0044424,GO:0044444,GO:0044464,GO:0046907,GO:0051179,GO:0051234,GO:0051641,GO:0051649,GO:0055044	-	-	-	-	-
Psum.JK8.1r.1Ag003030.1	KOG2295@1|root,KOG2295@2759|Eukaryota,37MIX@33090|Viridiplantae,3G97A@35493|Streptophyta,3KUVB@4447|Liliopsida,3IPFV@38820|Poales	A	Domain of unknown function (DUF3546)	GO:0000381,GO:0003674,GO:0003676,GO:0003677,GO:0003700,GO:0005488,GO:0005575,GO:0005622,GO:0005623,GO:0005634,GO:0005654,GO:0005730,GO:0005737,GO:0005829,GO:0005846,GO:0006139,GO:0006355,GO:0006396,GO:0006725,GO:0006807,GO:0007275,GO:0008150,GO:0008152,GO:0008380,GO:0009507,GO:0009536,GO:0009889,GO:0009892,GO:0009987,GO:0010033,GO:0010267,GO:0010445,GO:0010467,GO:0010468,GO:0010556,GO:0010605,GO:…	-	-	-	-	ARS2,DUF3546
Psum.JK8.1r.1Ag003040.1	COG1601@1|root,KOG2767@2759|Eukaryota,37HVJ@33090|Viridiplantae,3GA9X@35493|Streptophyta,3KX3R@4447|Liliopsida,3IEV4@38820|Poales	J	Eukaryotic translation initiation factor 5	-	-	ko:K03262	ko03013,ko04214,map03013,map04214	ko00000,ko00001,ko03012	W2,eIF-5_eIF-2B
Psum.JK8.1r.1Ag003050.1	KOG2344@1|root,KOG2344@2759|Eukaryota,37PT1@33090|Viridiplantae,3GE9X@35493|Streptophyta,3M4NI@4447|Liliopsida,3IF7R@38820|Poales	U	Exo70 exocyst complex subunit	GO:0006810,GO:0006887,GO:0008150,GO:0009987,GO:0016192,GO:0032940,GO:0046903,GO:0051179,GO:0051234	-	ko:K07195	ko04910,map04910	ko00000,ko00001,ko03036,ko04131	Exo70
Psum.JK8.1r.1Ag003060.1	COG0631@1|root,KOG0698@2759|Eukaryota,37P2Y@33090|Viridiplantae,3G8HV@35493|Streptophyta,3KNYC@4447|Liliopsida,3I4G7@38820|Poales	T	Protein phosphatase 2C	-	3.1.3.16	ko:K17506	-	ko00000,ko01000,ko01009	PP2C
Psum.JK8.1r.1Ag003070.1	KOG0483@1|root,KOG0483@2759|Eukaryota,37T37@33090|Viridiplantae,3GV33@35493|Streptophyta,3M09P@4447|Liliopsida,3IIBU@38820|Poales	K	homeobox-leucine zipper protein HOX26	-	-	-	-	-	HALZ,Homeobox
Psum.JK8.1r.1Ag003080.1	28X3X@1|root,2R5TU@2759|Eukaryota,386KC@33090|Viridiplantae,3GUH7@35493|Streptophyta,3M8XP@4447|Liliopsida,3IK42@38820|Poales	-	-	-	-	-	-	-	-
Psum.JK8.1r.1Ag003090.1	KOG0341@1|root,KOG0341@2759|Eukaryota,37HIW@33090|Viridiplantae,3G71W@35493|Streptophyta,3KTTQ@4447|Liliopsida,3IEAC@38820|Poales	A	DEAD-box ATP-dependent RNA helicase	GO:0003674,GO:0003724,GO:0003824,GO:0004004,GO:0004386,GO:0005575,GO:0005622,GO:0005623,GO:0005634,GO:0005681,GO:0005730,GO:0005737,GO:0006139,GO:0006725,GO:0006807,GO:0008026,GO:0008150,GO:0008152,GO:0008186,GO:0009987,GO:0010501,GO:0016070,GO:0016462,GO:0016787,GO:0016817,GO:0016818,GO:0016887,GO:0017111,GO:0031974,GO:0031981,GO:0032991,GO:0034641,GO:0042623,GO:0043170,GO:0043226,GO:0043227,GO:…	3.6.4.13	ko:K13116	-	ko00000,ko01000,ko03041	DEAD,Helicase_C,zf-CCHC
Psum.JK8.1r.1Ag003100.1	28Z6V@1|root,2R614@2759|Eukaryota,386SW@33090|Viridiplantae,3GUPM@35493|Streptophyta,3M1A3@4447|Liliopsida,3IHPU@38820|Poales	S	Plant calmodulin-binding domain	-	-	-	-	-	CaM_binding
Psum.JK8.1r.1Ag003110.1	COG1252@1|root,KOG2495@2759|Eukaryota,37IIY@33090|Viridiplantae,3GB2W@35493|Streptophyta,3KPN9@4447|Liliopsida,3I9G5@38820|Poales	C	Pyridine nucleotide-disulphide oxidoreductase	-	-	-	-	-	Pyr_redox_2
Psum.JK8.1r.1Ag003130.1	KOG0800@1|root,KOG0800@2759|Eukaryota,37P10@33090|Viridiplantae,3G8M1@35493|Streptophyta,3KYH1@4447|Liliopsida,3IEAN@38820|Poales	O	E3 ubiquitin-protein ligase	-	-	-	-	-	zf-RING_2
Psum.JK8.1r.1Ag003140.1	2CMFB@1|root,2QQ74@2759|Eukaryota,381C1@33090|Viridiplantae,3GXS5@35493|Streptophyta,3KYFV@4447|Liliopsida,3I5BD@38820|Poales	S	Motif C-terminal to PAS motifs (likely to contribute to PAS structural domain)	-	-	ko:K12115	ko04712,map04712	ko00000,ko00001,ko04121	F-box-like,Kelch_2,Kelch_4,PAS_9
Psum.JK8.1r.1Ag003150.1	28P94@1|root,2QT18@2759|Eukaryota,37JVK@33090|Viridiplantae,3G793@35493|Streptophyta,3KP0W@4447|Liliopsida,3IEMR@38820|Poales	S	Protein of unknown function (DUF1644)	-	-	-	-	-	DUF1644
Psum.JK8.1r.1Ag003160.1	2CR60@1|root,2R702@2759|Eukaryota,387I6@33090|Viridiplantae,3GVB7@35493|Streptophyta,3M62N@4447|Liliopsida,3IKVM@38820|Poales	-	-	-	-	-	-	-	-
Psum.JK8.1r.1Ag003170.1	2CMQJ@1|root,2QRF6@2759|Eukaryota,37RP6@33090|Viridiplantae,3GAEW@35493|Streptophyta,3KU24@4447|Liliopsida,3IE61@38820|Poales	G	Belongs to the glycosyl hydrolase 9 (cellulase E) family	-	3.2.1.4	ko:K01179	ko00500,ko01100,map00500,map01100	ko00000,ko00001,ko01000	Glyco_hydro_9
Psum.JK8.1r.1Ag003180.1	COG0515@1|root,KOG1187@2759|Eukaryota,37Y26@33090|Viridiplantae,3GN9D@35493|Streptophyta,3KWPK@4447|Liliopsida,3I3NJ@38820|Poales	T	Universal stress protein family	-	-	-	-	-	Pkinase_Tyr,Usp
Psum.JK8.1r.1Ag003190.1	28IWQ@1|root,2QR8D@2759|Eukaryota,37NCF@33090|Viridiplantae,3GBMS@35493|Streptophyta,3KM7N@4447|Liliopsida,3IEYW@38820|Poales	S	PHD - plant homeodomain finger protein	GO:0001666,GO:0003674,GO:0005488,GO:0005515,GO:0005575,GO:0005622,GO:0005623,GO:0005634,GO:0005654,GO:0005677,GO:0005911,GO:0006950,GO:0007623,GO:0008150,GO:0009266,GO:0009409,GO:0009506,GO:0009628,GO:0009892,GO:0009893,GO:0009987,GO:0010048,GO:0010468,GO:0010604,GO:0010605,GO:0010629,GO:0010638,GO:0016604,GO:0016607,GO:0017053,GO:0019222,GO:0030054,GO:0031056,GO:0031058,GO:0031060,GO:0031062,GO:…	-	-	-	-	PHD_Oberon,fn3
Psum.JK8.1r.1Ag003200.1	2CR60@1|root,2R702@2759|Eukaryota,387I6@33090|Viridiplantae,3GVB7@35493|Streptophyta,3M62N@4447|Liliopsida,3IKVM@38820|Poales	-	-	-	-	-	-	-	-
Psum.JK8.1r.1Ag003210.1	KOG1121@1|root,KOG1121@2759|Eukaryota,37SR0@33090|Viridiplantae,3GP17@35493|Streptophyta,3KVCZ@4447|Liliopsida,3I5RD@38820|Poales	L	Zinc finger BED domain-containing protein RICESLEEPER	-	-	-	-	-	DUF4413,Dimer_Tnp_hAT,zf-BED
Psum.JK8.1r.1Ag003220.1	2CR60@1|root,2R702@2759|Eukaryota,387I6@33090|Viridiplantae,3GVB7@35493|Streptophyta,3M62N@4447|Liliopsida,3ITV0@38820|Poales	-	-	-	-	-	-	-	-
Psum.JK8.1r.1Ag003230.1	COG5272@1|root,KOG0001@2759|Eukaryota,38ECC@33154|Opisthokonta,3NVIF@4751|Fungi,3QNCU@4890|Ascomycota,2007J@147541|Dothideomycetes,4KHND@92860|Pleosporales	O	Ubiquitin-like domain	GO:0000003,GO:0000209,GO:0003006,GO:0003674,GO:0005488,GO:0005515,GO:0005575,GO:0005622,GO:0005623,GO:0005737,GO:0006464,GO:0006508,GO:0006513,GO:0006807,GO:0007049,GO:0008150,GO:0008152,GO:0009056,GO:0009057,GO:0009653,GO:0009987,GO:0010498,GO:0010499,GO:0016567,GO:0016579,GO:0019538,GO:0019953,GO:0022402,GO:0022413,GO:0022414,GO:0030154,GO:0030163,GO:0030435,GO:0030437,GO:0031386,GO:0032446,GO:…	-	ko:K08770	ko03320,map03320	ko00000,ko00001,ko04121	ubiquitin
Psum.JK8.1r.1Ag003240.1	COG5272@1|root,KOG0001@2759|Eukaryota,37K87@33090|Viridiplantae,3G7XW@35493|Streptophyta,3KW11@4447|Liliopsida,3IEYZ@38820|Poales	O	protein Sb04g004280 source	GO:0006508,GO:0006511,GO:0006807,GO:0008150,GO:0008152,GO:0009056,GO:0009057,GO:0009987,GO:0019538,GO:0019941,GO:0030163,GO:0043170,GO:0043632,GO:0044237,GO:0044238,GO:0044248,GO:0044257,GO:0044260,GO:0044265,GO:0044267,GO:0051603,GO:0071704,GO:1901564,GO:1901565,GO:1901575	-	ko:K08770	ko03320,map03320	ko00000,ko00001,ko04121	ubiquitin
Psum.JK8.1r.1Ag003250.1	KOG4539@1|root,KOG4539@2759|Eukaryota,37NM2@33090|Viridiplantae,3GBWB@35493|Streptophyta,3KRYH@4447|Liliopsida,3IFEQ@38820|Poales	S	Mitochondrial K+-H+ exchange-related	-	-	-	-	-	Mit_KHE1
Psum.JK8.1r.1Ag003260.1	COG0086@1|root,KOG2992@1|root,KOG0260@2759|Eukaryota,KOG2992@2759|Eukaryota,37KY2@33090|Viridiplantae,3G9S9@35493|Streptophyta,3KP7Z@4447|Liliopsida,3I62K@38820|Poales	KY	DNA-dependent RNA polymerase catalyzes the transcription of DNA into RNA using the four ribonucleoside triphosphates as substrates	GO:0000419,GO:0000428,GO:0003674,GO:0003824,GO:0003899,GO:0005575,GO:0005622,GO:0005623,GO:0005634,GO:0005654,GO:0005666,GO:0005730,GO:0006139,GO:0006259,GO:0006304,GO:0006305,GO:0006306,GO:0006396,GO:0006725,GO:0006807,GO:0006950,GO:0006952,GO:0008150,GO:0008152,GO:0009058,GO:0009059,GO:0009605,GO:0009607,GO:0009620,GO:0009892,GO:0009987,GO:0010033,GO:0010467,GO:0010468,GO:0010605,GO:0010608,GO:…	2.7.7.6	ko:K16251	-	br01611,ko00000,ko01000,ko03021	DUF3223,RNA_pol_Rpb1_1,RNA_pol_Rpb1_2,RNA_pol_Rpb1_3,RNA_pol_Rpb1_5
Psum.JK8.1r.1Ag003270.1	2BPWX@1|root,2S1SV@2759|Eukaryota,37VIS@33090|Viridiplantae,3GJGN@35493|Streptophyta,3KZPI@4447|Liliopsida,3IHUF@38820|Poales	-	-	-	-	-	-	-	-
Psum.JK8.1r.1Ag003280.1	28IMD@1|root,2R35N@2759|Eukaryota,37KRW@33090|Viridiplantae,3GFQE@35493|Streptophyta,3KMJE@4447|Liliopsida,3I8CD@38820|Poales	S	Protein of unknown function, DUF547	-	-	-	-	-	DUF547,Lzipper-MIP1
Psum.JK8.1r.1Ag003290.1	COG4886@1|root,KOG0619@2759|Eukaryota,37RG7@33090|Viridiplantae,3GAIY@35493|Streptophyta,3KTQG@4447|Liliopsida,3IAKP@38820|Poales	T	Belongs to the protein kinase superfamily. Ser Thr protein kinase family	-	-	-	-	-	LRRNT_2,LRR_1,LRR_8,Pkinase
Psum.JK8.1r.1Ag003300.1	COG4886@1|root,KOG0619@2759|Eukaryota,37RG7@33090|Viridiplantae,3GAIY@35493|Streptophyta,3M5UI@4447|Liliopsida,3IQ4K@38820|Poales	T	Leucine rich repeat N-terminal domain	-	-	-	-	-	LRRNT_2,LRR_1,LRR_8,Pkinase,Pkinase_Tyr
Psum.JK8.1r.1Ag003310.1	COG4886@1|root,KOG0619@2759|Eukaryota,37RG7@33090|Viridiplantae,3GAIY@35493|Streptophyta,3KRKW@4447|Liliopsida,3IBPQ@38820|Poales	T	Belongs to the protein kinase superfamily. Ser Thr protein kinase family	-	-	-	-	-	LRRNT_2,LRR_1,LRR_8,Pkinase,Pkinase_Tyr
Psum.JK8.1r.1Ag003340.1	COG4886@1|root,KOG0619@2759|Eukaryota,37RG7@33090|Viridiplantae,3GAIY@35493|Streptophyta	T	Belongs to the protein kinase superfamily. Ser Thr protein kinase family	-	-	-	-	-	LRRNT_2,LRR_1,LRR_4,LRR_6,LRR_8,Pkinase,Pkinase_Tyr
Psum.JK8.1r.1Ag003350.1	COG4886@1|root,2QTQY@2759|Eukaryota,388IB@33090|Viridiplantae,3GXAU@35493|Streptophyta,3M3WS@4447|Liliopsida	T	Belongs to the protein kinase superfamily. Ser Thr protein kinase family	GO:0000902,GO:0001653,GO:0003674,GO:0003824,GO:0004672,GO:0004674,GO:0004888,GO:0005575,GO:0005623,GO:0005886,GO:0006464,GO:0006468,GO:0006793,GO:0006796,GO:0006807,GO:0006885,GO:0007154,GO:0007165,GO:0008150,GO:0008152,GO:0009653,GO:0009826,GO:0009987,GO:0016020,GO:0016043,GO:0016049,GO:0016301,GO:0016310,GO:0016740,GO:0016772,GO:0016773,GO:0019538,GO:0023052,GO:0032502,GO:0032989,GO:0036211,GO:…	-	-	-	-	LRRNT_2,LRR_1,LRR_6,LRR_8,Pkinase,Pkinase_Tyr
Psum.JK8.1r.1Ag003360.1	28JBK@1|root,2QRQI@2759|Eukaryota,37JZ4@33090|Viridiplantae,3G98F@35493|Streptophyta,3M4S2@4447|Liliopsida	-	-	-	-	-	-	-	-
Psum.JK8.1r.1Ag003400.1	COG2801@1|root,KOG0017@2759|Eukaryota,37UEI@33090|Viridiplantae,3GGWY@35493|Streptophyta	L	function	-	-	-	-	-	Asp_protease_2,Retrotrans_gag
Psum.JK8.1r.1Ag003410.1	COG2801@1|root,KOG0017@2759|Eukaryota,37XFT@33090|Viridiplantae,3GMVQ@35493|Streptophyta,3M8CS@4447|Liliopsida,3ISDZ@38820|Poales	L	transposition, RNA-mediated	-	-	-	-	-	Asp_protease_2,Retrotrans_gag
Psum.JK8.1r.1Ag003420.1	COG4886@1|root,KOG0619@2759|Eukaryota,37RG7@33090|Viridiplantae,3GAIY@35493|Streptophyta,3KTQG@4447|Liliopsida,3IAKP@38820|Poales	T	Belongs to the protein kinase superfamily. Ser Thr protein kinase family	-	-	-	-	-	LRRNT_2,LRR_1,LRR_8,Pkinase
Psum.JK8.1r.1Ag003430.1	COG4886@1|root,KOG0619@2759|Eukaryota,37RG7@33090|Viridiplantae,3GAIY@35493|Streptophyta,3M5WU@4447|Liliopsida,3IPC0@38820|Poales	T	Leucine rich repeat N-terminal domain	-	-	-	-	-	LRRNT_2,LRR_1,LRR_6,LRR_8
Psum.JK8.1r.1Ag003440.1	COG4886@1|root,KOG0619@2759|Eukaryota,37RG7@33090|Viridiplantae,3GAIY@35493|Streptophyta	T	Belongs to the protein kinase superfamily. Ser Thr protein kinase family	-	-	-	-	-	LRRNT_2,LRR_1,LRR_8,Pkinase
Psum.JK8.1r.1Ag003450.1	COG4886@1|root,KOG0619@2759|Eukaryota,37RG7@33090|Viridiplantae,3GAIY@35493|Streptophyta	T	Belongs to the protein kinase superfamily. Ser Thr protein kinase family	-	-	-	-	-	LRRNT_2,LRR_1,LRR_8
Psum.JK8.1r.1Ag003460.1	29IG1@1|root,2RRPE@2759|Eukaryota,3856T@33090|Viridiplantae,3GRXF@35493|Streptophyta,3M6Y4@4447|Liliopsida,3IQV7@38820|Poales	S	source UniProtKB	-	-	-	-	-	-
Psum.JK8.1r.1Ag003470.1	28JZP@1|root,2QSE3@2759|Eukaryota,37QZD@33090|Viridiplantae,3GGZ7@35493|Streptophyta,3M4I6@4447|Liliopsida,3IBYT@38820|Poales	S	MULE transposase domain	-	-	-	-	-	DBD_Tnp_Mut,DUF1979,MULE
Psum.JK8.1r.1Ag003480.1	COG4886@1|root,KOG0619@2759|Eukaryota,37RG7@33090|Viridiplantae,3GAIY@35493|Streptophyta,3KTQG@4447|Liliopsida,3IAKP@38820|Poales	T	Belongs to the protein kinase superfamily. Ser Thr protein kinase family	-	-	-	-	-	LRRNT_2,LRR_1,LRR_8,Pkinase
Psum.JK8.1r.1Ag003500.1	28PWY@1|root,2QWJJ@2759|Eukaryota,37NQA@33090|Viridiplantae,3G8IQ@35493|Streptophyta	S	source UniProtKB	-	-	-	-	-	DUF4218,Transpos_assoc,Transposase_21
Psum.JK8.1r.1Ag003510.1	28V3Q@1|root,2R1V5@2759|Eukaryota,383IK@33090|Viridiplantae,3GX36@35493|Streptophyta,3M5PD@4447|Liliopsida,3IF8R@38820|Poales	S	Arabidopsis protein of unknown function	-	-	-	-	-	DUF241
Psum.JK8.1r.1Ag003520.1	28NCI@1|root,2QUY1@2759|Eukaryota,37QEN@33090|Viridiplantae,3GFDN@35493|Streptophyta,3KYAR@4447|Liliopsida,3IM6H@38820|Poales	S	Arabidopsis protein of unknown function	-	-	-	-	-	DUF241
Psum.JK8.1r.1Ag003530.1	28NCI@1|root,2QUY1@2759|Eukaryota,37QEN@33090|Viridiplantae,3GFDN@35493|Streptophyta,3KYAR@4447|Liliopsida	S	Arabidopsis protein of unknown function	-	-	-	-	-	DUF241
Psum.JK8.1r.1Ag003540.1	28NCI@1|root,2QUY1@2759|Eukaryota,37QEN@33090|Viridiplantae,3GFDN@35493|Streptophyta,3KYAR@4447|Liliopsida	S	Arabidopsis protein of unknown function	-	-	-	-	-	DUF241
Psum.JK8.1r.1Ag003560.1	28NCI@1|root,2QUY1@2759|Eukaryota,37QEN@33090|Viridiplantae,3GFDN@35493|Streptophyta,3KYAR@4447|Liliopsida,3IG7A@38820|Poales	S	Arabidopsis protein of unknown function	-	-	-	-	-	DUF241
Psum.JK8.1r.1Ag003570.1	COG4886@1|root,KOG0619@2759|Eukaryota,37RG7@33090|Viridiplantae,3GAIY@35493|Streptophyta,3M5WU@4447|Liliopsida,3IPC0@38820|Poales	T	Leucine rich repeat N-terminal domain	-	-	-	-	-	LRRNT_2,LRR_1,LRR_4,LRR_6,LRR_8
Psum.JK8.1r.1Ag003580.1	28NCI@1|root,2QUY1@2759|Eukaryota,37QEN@33090|Viridiplantae,3GFDN@35493|Streptophyta,3KYAR@4447|Liliopsida	S	Arabidopsis protein of unknown function	-	-	-	-	-	DUF241
Psum.JK8.1r.1Ag003590.1	28NCI@1|root,2QUY1@2759|Eukaryota,37QEN@33090|Viridiplantae,3GFDN@35493|Streptophyta,3KYAR@4447|Liliopsida	S	Arabidopsis protein of unknown function	-	-	-	-	-	DUF241
Psum.JK8.1r.1Ag003600.1	28NCI@1|root,2QUY1@2759|Eukaryota,37QEN@33090|Viridiplantae,3GFDN@35493|Streptophyta,3KYAR@4447|Liliopsida	S	Arabidopsis protein of unknown function	-	-	-	-	-	DUF241
Psum.JK8.1r.1Ag003620.1	COG4886@1|root,KOG0619@2759|Eukaryota,37RG7@33090|Viridiplantae,3GAIY@35493|Streptophyta,3M5UI@4447|Liliopsida	T	Belongs to the protein kinase superfamily. Ser Thr protein kinase family	-	-	-	-	-	LRRNT_2,LRR_1,LRR_6,LRR_8
Psum.JK8.1r.1Ag003640.1	COG4886@1|root,KOG0619@2759|Eukaryota,37RG7@33090|Viridiplantae,3GAIY@35493|Streptophyta	T	Belongs to the protein kinase superfamily. Ser Thr protein kinase family	-	-	-	-	-	LRRNT_2,LRR_1,LRR_6,LRR_8,Pkinase
Psum.JK8.1r.1Ag003650.1	COG5272@1|root,KOG0001@2759|Eukaryota,37K87@33090|Viridiplantae,3G7XW@35493|Streptophyta	O	Ubiquitin exists either covalently attached to another protein, or free (unanchored). When covalently bound, it is conjugated to target proteins via an isopeptide bond either as a monomer (monoubiquitin), a polymer linked via different Lys residues of the ubiquitin (polyubiquitin chains) or a linear polymer linked via the initiator Met of the ubiquitin (linear polyubiquitin chains). Polyubiquitin…	GO:0005575,GO:0005622,GO:0005623,GO:0005737,GO:0005773,GO:0006508,GO:0006511,GO:0006807,GO:0008150,GO:0008152,GO:0009056,GO:0009057,GO:0009314,GO:0009411,GO:0009416,GO:0009628,GO:0009987,GO:0010224,GO:0019538,GO:0019941,GO:0030163,GO:0043170,GO:0043226,GO:0043227,GO:0043229,GO:0043231,GO:0043632,GO:0044237,GO:0044238,GO:0044248,GO:0044257,GO:0044260,GO:0044265,GO:0044267,GO:0044424,GO:0044444,GO:…	-	ko:K08770,ko:K12158	ko03320,map03320	ko00000,ko00001,ko04121	ubiquitin
Psum.JK8.1r.1Ag003660.1	COG4886@1|root,KOG0619@2759|Eukaryota,37RG7@33090|Viridiplantae,3GAIY@35493|Streptophyta,3M5UI@4447|Liliopsida	T	Belongs to the protein kinase superfamily. Ser Thr protein kinase family	-	-	-	-	-	LRRNT_2,LRR_1,LRR_6,LRR_8,Pkinase
Psum.JK8.1r.1Ag003670.1	COG0607@1|root,KOG1530@2759|Eukaryota,37UIG@33090|Viridiplantae,3GQZN@35493|Streptophyta,3M0FD@4447|Liliopsida,3IIQN@38820|Poales	P	Rhodanese Homology Domain	-	-	-	-	-	Rhodanese
Psum.JK8.1r.1Ag003680.1	COG0481@1|root,KOG0462@2759|Eukaryota,37KDX@33090|Viridiplantae,3G7Z0@35493|Streptophyta,3KREW@4447|Liliopsida,3IGGE@38820|Poales	J	protein synthesis. May act as a fidelity factor of the translation reaction, by catalyzing a one- codon backward translocation of tRNAs on improperly translocated ribosomes	GO:0003674,GO:0005488,GO:0005515,GO:0005575,GO:0005622,GO:0005623,GO:0005737,GO:0009507,GO:0009536,GO:0019904,GO:0043226,GO:0043227,GO:0043229,GO:0043231,GO:0044424,GO:0044444,GO:0044464	-	ko:K21594	-	ko00000,ko01000,ko03029	EFG_C,GTP_EFTU,GTP_EFTU_D2,LepA_C
Psum.JK8.1r.1Ag003690.1	KOG3270@1|root,KOG3270@2759|Eukaryota,37KVG@33090|Viridiplantae,3GHCP@35493|Streptophyta,3KR8Q@4447|Liliopsida,3IEV3@38820|Poales	U	Modifier of rudimentary (Mod(r)) protein	GO:0000813,GO:0005575,GO:0005622,GO:0005623,GO:0005737,GO:0005768,GO:0010008,GO:0012505,GO:0016020,GO:0031090,GO:0031410,GO:0031982,GO:0032991,GO:0036452,GO:0043226,GO:0043227,GO:0043229,GO:0044422,GO:0044424,GO:0044425,GO:0044433,GO:0044440,GO:0044444,GO:0044446,GO:0044464,GO:0097708,GO:0098588,GO:0098796,GO:0098805	-	ko:K12185	ko04144,map04144	ko00000,ko00001,ko00002,ko04131,ko04147	Mod_r
Psum.JK8.1r.1Ag003700.1	2CPI0@1|root,2R1RY@2759|Eukaryota,389YN@33090|Viridiplantae,3GX0A@35493|Streptophyta,3M3RF@4447|Liliopsida,3IG4M@38820|Poales	-	-	-	-	-	-	-	-
Psum.JK8.1r.1Ag003710.1	COG2801@1|root,KOG0017@2759|Eukaryota,37SNQ@33090|Viridiplantae,3GHRQ@35493|Streptophyta	L	spliceosomal complex assembly	-	-	-	-	-	RVT_2,gag_pre-integrs,rve,zf-CCHC
Psum.JK8.1r.1Ag003720.1	COG2801@1|root,KOG0017@2759|Eukaryota,37YYP@33090|Viridiplantae,3GQD7@35493|Streptophyta,3M3FD@4447|Liliopsida,3IKKZ@38820|Poales	L	Reverse transcriptase (RNA-dependent DNA polymerase)	-	-	-	-	-	RVT_2
Psum.JK8.1r.1Ag003730.1	KOG4660@1|root,KOG4660@2759|Eukaryota,37VVJ@33090|Viridiplantae,3GJW5@35493|Streptophyta,3M0FA@4447|Liliopsida,3IJF8@38820|Poales	D	RNA recognition motif 2	-	-	-	-	-	RRM_2
Psum.JK8.1r.1Ag003740.1	COG4886@1|root,2QQ4T@2759|Eukaryota,37NA8@33090|Viridiplantae,3G8I2@35493|Streptophyta,3KTHK@4447|Liliopsida,3I6JZ@38820|Poales	T	Belongs to the protein kinase superfamily. Ser Thr protein kinase family	GO:0000325,GO:0003674,GO:0003824,GO:0004672,GO:0004674,GO:0005102,GO:0005488,GO:0005515,GO:0005575,GO:0005622,GO:0005623,GO:0005737,GO:0005773,GO:0005886,GO:0005911,GO:0006464,GO:0006468,GO:0006793,GO:0006796,GO:0006807,GO:0008150,GO:0008152,GO:0009506,GO:0009934,GO:0009987,GO:0016020,GO:0016301,GO:0016310,GO:0016740,GO:0016772,GO:0016773,GO:0018105,GO:0018193,GO:0018209,GO:0019538,GO:0022603,GO:…	-	ko:K00924	-	ko00000,ko01000	LRRNT_2,LRR_1,LRR_4,LRR_6,LRR_8,Pkinase,Pkinase_Tyr
Psum.JK8.1r.1Ag003750.1	2CXMN@1|root,2RYHI@2759|Eukaryota,37U3Z@33090|Viridiplantae,3GVP3@35493|Streptophyta,3KZYH@4447|Liliopsida,3IHXB@38820|Poales	K	DNA-binding domain in plant proteins such as APETALA2 and EREBPs	-	-	ko:K09286	-	ko00000,ko03000	AP2
Psum.JK8.1r.1Ag003760.1	KOG1954@1|root,KOG1954@2759|Eukaryota,37N76@33090|Viridiplantae,3G9CZ@35493|Streptophyta,3KSEA@4447|Liliopsida,3I2CY@38820|Poales	TU	Belongs to the TRAFAC class dynamin-like GTPase superfamily. Dynamin Fzo YdjA family	GO:0005575,GO:0005622,GO:0005623,GO:0005737,GO:0005768,GO:0005769,GO:0005886,GO:0005911,GO:0005929,GO:0006810,GO:0006886,GO:0006897,GO:0006950,GO:0006970,GO:0006972,GO:0006996,GO:0007275,GO:0007399,GO:0008104,GO:0008150,GO:0009506,GO:0009628,GO:0009651,GO:0009719,GO:0009987,GO:0010008,GO:0010033,GO:0010830,GO:0010831,GO:0012505,GO:0015031,GO:0015833,GO:0016020,GO:0016043,GO:0016192,GO:0016197,GO:…	-	ko:K12483	ko04144,map04144	ko00000,ko00001,ko04131,ko04147	Dynamin_N,EF-hand_4,EHD_N
Psum.JK8.1r.1Ag003770.1	COG0459@1|root,KOG0361@2759|Eukaryota,37PEU@33090|Viridiplantae,3G748@35493|Streptophyta,3KXTW@4447|Liliopsida,3I9Y5@38820|Poales	O	assists the folding of proteins upon ATP hydrolysis	GO:0000003,GO:0002199,GO:0003674,GO:0005488,GO:0005515,GO:0005575,GO:0005622,GO:0005623,GO:0005737,GO:0005829,GO:0005832,GO:0005856,GO:0005874,GO:0006457,GO:0006458,GO:0006810,GO:0007338,GO:0007339,GO:0008037,GO:0008150,GO:0009566,GO:0009889,GO:0009891,GO:0009893,GO:0009987,GO:0009988,GO:0010035,GO:0010038,GO:0010556,GO:0010557,GO:0010604,GO:0010638,GO:0015630,GO:0019219,GO:0019222,GO:0019953,GO:…	-	ko:K09499	-	ko00000,ko03110,ko04147	Cpn60_TCP1
Psum.JK8.1r.1Ag003780.1	KOG0800@1|root,KOG0800@2759|Eukaryota,382SC@33090|Viridiplantae,3GZRK@35493|Streptophyta,3MACC@4447|Liliopsida,3IT6N@38820|Poales	O	RING-H2 zinc finger domain	-	2.3.2.27	ko:K22378	-	ko00000,ko01000,ko04121	zf-RING_2,zf-rbx1
Psum.JK8.1r.1Ag003790.1	28XM4@1|root,2R4ED@2759|Eukaryota,38ARK@33090|Viridiplantae,3GTAM@35493|Streptophyta,3M8CJ@4447|Liliopsida,3IRQQ@38820|Poales	-	-	-	-	-	-	-	FBD
Psum.JK8.1r.1Ag003800.1	KOG0800@1|root,KOG0800@2759|Eukaryota,382SC@33090|Viridiplantae,3GZRK@35493|Streptophyta,3MACC@4447|Liliopsida,3IT6N@38820|Poales	O	RING-H2 zinc finger domain	-	2.3.2.27	ko:K22378	-	ko00000,ko01000,ko04121	zf-RING_2,zf-rbx1
Psum.JK8.1r.1Ag003810.1	KOG0800@1|root,KOG0800@2759|Eukaryota,382SC@33090|Viridiplantae,3GZRK@35493|Streptophyta,3MACC@4447|Liliopsida,3IT6N@38820|Poales	O	RING-H2 zinc finger domain	-	2.3.2.27	ko:K22378	-	ko00000,ko01000,ko04121	zf-RING_2,zf-rbx1
Psum.JK8.1r.1Ag003820.1	COG0794@1|root,2RDRP@2759|Eukaryota,37SS0@33090|Viridiplantae,3G97R@35493|Streptophyta,3KYGG@4447|Liliopsida,3IA8Q@38820|Poales	M	Belongs to the SIS family. GutQ KpsF subfamily	GO:0003674,GO:0003824,GO:0003938,GO:0005575,GO:0005622,GO:0005623,GO:0005737,GO:0006139,GO:0006163,GO:0006164,GO:0006183,GO:0006725,GO:0006753,GO:0006793,GO:0006796,GO:0006807,GO:0008150,GO:0008152,GO:0009058,GO:0009116,GO:0009117,GO:0009119,GO:0009141,GO:0009142,GO:0009144,GO:0009145,GO:0009150,GO:0009152,GO:0009163,GO:0009165,GO:0009199,GO:0009201,GO:0009205,GO:0009206,GO:0009259,GO:0009260,GO:…	5.3.1.13	ko:K06041	ko00540,ko01100,map00540,map01100	ko00000,ko00001,ko00002,ko01000,ko01005	CBS,SIS
Psum.JK8.1r.1Ag003830.1	28JD3@1|root,2QRRY@2759|Eukaryota,37MMD@33090|Viridiplantae,3GFNG@35493|Streptophyta,3KSWA@4447|Liliopsida,3ID4S@38820|Poales	S	Whirly transcription factor	GO:0003674,GO:0003676,GO:0003677,GO:0003723,GO:0003729,GO:0005488,GO:0005575,GO:0005622,GO:0005623,GO:0005737,GO:0005739,GO:0006139,GO:0006259,GO:0006281,GO:0006725,GO:0006807,GO:0006950,GO:0006952,GO:0006974,GO:0008150,GO:0008152,GO:0009987,GO:0033554,GO:0034641,GO:0043170,GO:0043226,GO:0043227,GO:0043229,GO:0043231,GO:0044237,GO:0044238,GO:0044260,GO:0044424,GO:0044444,GO:0044464,GO:0046483,GO:…	-	-	-	-	Whirly
Psum.JK8.1r.1Ag003840.1	28J25@1|root,2QRED@2759|Eukaryota,37JDJ@33090|Viridiplantae,3GCZH@35493|Streptophyta,3KYZH@4447|Liliopsida,3I4FH@38820|Poales	S	Polysaccharide biosynthesis	GO:0000271,GO:0005575,GO:0005622,GO:0005623,GO:0005737,GO:0005794,GO:0005975,GO:0005976,GO:0008150,GO:0008152,GO:0009058,GO:0009059,GO:0009832,GO:0009834,GO:0009987,GO:0010383,GO:0010410,GO:0012505,GO:0016051,GO:0033692,GO:0034637,GO:0034645,GO:0042546,GO:0043170,GO:0043226,GO:0043227,GO:0043229,GO:0043231,GO:0044036,GO:0044038,GO:0044085,GO:0044237,GO:0044238,GO:0044249,GO:0044260,GO:0044262,GO:…	-	-	-	-	Polysacc_synt_4
Psum.JK8.1r.1Ag003850.1	29VA8@1|root,2RXKH@2759|Eukaryota,37UPG@33090|Viridiplantae,3GHWP@35493|Streptophyta,3KZBQ@4447|Liliopsida,3I8J5@38820|Poales	-	-	-	-	-	-	-	-
Psum.JK8.1r.1Ag003860.1	28JSQ@1|root,2QU4K@2759|Eukaryota,37MST@33090|Viridiplantae,3G7Y0@35493|Streptophyta,3KQWP@4447|Liliopsida,3I35V@38820|Poales	G	GDP-fucose protein O-fucosyltransferase	GO:0000271,GO:0005575,GO:0005622,GO:0005623,GO:0005737,GO:0005768,GO:0005794,GO:0005802,GO:0005975,GO:0005976,GO:0008150,GO:0008152,GO:0009058,GO:0009059,GO:0009664,GO:0009832,GO:0009987,GO:0010383,GO:0010393,GO:0012505,GO:0016043,GO:0016051,GO:0017144,GO:0031410,GO:0031982,GO:0031984,GO:0033692,GO:0034637,GO:0034645,GO:0042546,GO:0043170,GO:0043226,GO:0043227,GO:0043229,GO:0043231,GO:0044036,GO:…	-	-	-	-	O-FucT
Psum.JK8.1r.1Ag003870.1	COG0517@1|root,KOG1764@2759|Eukaryota,37NDM@33090|Viridiplantae,3G8GD@35493|Streptophyta,3KSUX@4447|Liliopsida,3I9PY@38820|Poales	C	Domain in cystathionine beta-synthase and other proteins.	GO:0000003,GO:0003006,GO:0006935,GO:0007275,GO:0008150,GO:0009553,GO:0009555,GO:0009605,GO:0009791,GO:0009856,GO:0009908,GO:0010183,GO:0022414,GO:0032501,GO:0032502,GO:0040011,GO:0042221,GO:0042330,GO:0044706,GO:0048229,GO:0048367,GO:0048437,GO:0048438,GO:0048443,GO:0048466,GO:0048608,GO:0048731,GO:0048827,GO:0048856,GO:0048868,GO:0050896,GO:0050918,GO:0051704,GO:0061458,GO:0090567,GO:0099402	-	ko:K07200	ko04068,ko04152,ko04211,ko04213,ko04371,ko04530,ko04710,ko04714,ko04910,ko04920,ko04921,ko04922,ko04931,ko04932,ko05410,map04068,map04152,map04211,map04213,map04371,map04530,map04710,map04714,map04910,map04920,map04921,map04922,map04931,map04932,map05410	ko00000,ko00001	CBS
Psum.JK8.1r.1Ag003880.1	2AAVC@1|root,2RYMX@2759|Eukaryota,37PN9@33090|Viridiplantae,3GJSH@35493|Streptophyta,3M540@4447|Liliopsida,3IA4Z@38820|Poales	S	LRR-repeat protein	-	-	-	-	-	F-box,FBD
Psum.JK8.1r.1Ag003910.1	COG2801@1|root,KOG0017@2759|Eukaryota,37RRH@33090|Viridiplantae,3G8MV@35493|Streptophyta,3M4DI@4447|Liliopsida,3INP4@38820|Poales	L	Reverse transcriptase (RNA-dependent DNA polymerase)	-	-	-	-	-	RVP_2,RVT_1,Retrotrans_gag,rve,zf-CCHC
Psum.JK8.1r.1Ag003930.1	KOG2027@1|root,KOG2027@2759|Eukaryota,37NH2@33090|Viridiplantae,3G8ZZ@35493|Streptophyta,3KMNV@4447|Liliopsida,3IE8K@38820|Poales	Z	Regulator of Vps4 activity in the MVB pathway	-	-	ko:K19476	ko04144,map04144	ko00000,ko00001	Ist1
Psum.JK8.1r.1Ag003940.1	2BYKP@1|root,2SCG1@2759|Eukaryota,37XRR@33090|Viridiplantae,3GZWY@35493|Streptophyta,3M1VJ@4447|Liliopsida,3IJZA@38820|Poales	-	-	-	-	-	-	-	-
Psum.JK8.1r.1Ag003950.1	2CIZ4@1|root,2SU6V@2759|Eukaryota,37XP7@33090|Viridiplantae,3GMSX@35493|Streptophyta,3M1GY@4447|Liliopsida,3IJQ4@38820|Poales	S	Potato inhibitor I family	GO:0005575,GO:0005576	-	-	-	-	potato_inhibit
Psum.JK8.1r.1Ag003960.1	KOG4766@1|root,KOG4766@2759|Eukaryota,37WWR@33090|Viridiplantae,3GKU5@35493|Streptophyta,3M1P9@4447|Liliopsida,3IJZ1@38820|Poales	S	Translation machinery associated TMA7	-	-	-	-	-	TMA7
Psum.JK8.1r.1Ag003970.1	COG1999@1|root,KOG2792@2759|Eukaryota,37M1T@33090|Viridiplantae,3G73D@35493|Streptophyta,3KMSU@4447|Liliopsida,3I8FI@38820|Poales	C	SCO1/SenC	GO:0000003,GO:0003006,GO:0003674,GO:0005488,GO:0005507,GO:0005575,GO:0005622,GO:0005623,GO:0005737,GO:0005739,GO:0006996,GO:0007005,GO:0007275,GO:0008150,GO:0008535,GO:0009790,GO:0009791,GO:0009793,GO:0009987,GO:0010154,GO:0016043,GO:0017004,GO:0022414,GO:0022607,GO:0032501,GO:0032502,GO:0033108,GO:0033617,GO:0034622,GO:0043167,GO:0043169,GO:0043226,GO:0043227,GO:0043229,GO:0043231,GO:0043933,GO:…	-	ko:K07152	-	ko00000,ko03029	SCO1-SenC
Psum.JK8.1r.1Ag003980.1	COG4581@1|root,KOG0947@2759|Eukaryota,37QN2@33090|Viridiplantae,3G9CD@35493|Streptophyta,3KM69@4447|Liliopsida,3I9XK@38820|Poales	A	rRNA-processing arch domain	-	-	ko:K12599	ko03018,map03018	ko00000,ko00001,ko00002,ko01000,ko03019	DEAD,DSHCT,Helicase_C,rRNA_proc-arch
Psum.JK8.1r.1Ag003990.1	COG5022@1|root,KOG0160@2759|Eukaryota,384FI@33090|Viridiplantae,3GSFI@35493|Streptophyta,3M16E@4447|Liliopsida,3IIGW@38820|Poales	Z	motor activity	-	-	-	-	-	-
Psum.JK8.1r.1Ag004000.1	2CN32@1|root,2QTMV@2759|Eukaryota,37T1F@33090|Viridiplantae,3GCYU@35493|Streptophyta,3KPPR@4447|Liliopsida,3IGK5@38820|Poales	S	F-box protein	-	-	-	-	-	F-box,FBD
Psum.JK8.1r.1Ag004010.1	KOG2265@1|root,KOG2265@2759|Eukaryota,37M4C@33090|Viridiplantae,3GDIW@35493|Streptophyta,3KQSK@4447|Liliopsida,3I460@38820|Poales	T	CS domain	-	-	-	-	-	CS
Psum.JK8.1r.1Ag004020.1	KOG0254@1|root,KOG0254@2759|Eukaryota,37HW1@33090|Viridiplantae,3G8F6@35493|Streptophyta,3KSXA@4447|Liliopsida,3I66P@38820|Poales	U	Belongs to the major facilitator superfamily. Sugar transporter (TC 2.A.1.1) family	-	-	-	-	-	Sugar_tr
Psum.JK8.1r.1Ag004040.1	2CQ39@1|root,2R3PJ@2759|Eukaryota,384NT@33090|Viridiplantae,3GZD2@35493|Streptophyta,3M1Q2@4447|Liliopsida,3IJSI@38820|Poales	S	Wound-induced protein	-	-	-	-	-	DUF3774
Psum.JK8.1r.1Ag004050.1	KOG0583@1|root,KOG0583@2759|Eukaryota,37HZS@33090|Viridiplantae,3G841@35493|Streptophyta,3KYHJ@4447|Liliopsida,3IPSY@38820|Poales	T	NAF domain	GO:0003674,GO:0003824,GO:0004672,GO:0004674,GO:0005575,GO:0005622,GO:0005623,GO:0006464,GO:0006468,GO:0006793,GO:0006796,GO:0006807,GO:0007154,GO:0007165,GO:0008150,GO:0008152,GO:0009987,GO:0016301,GO:0016310,GO:0016740,GO:0016772,GO:0016773,GO:0018105,GO:0018107,GO:0018193,GO:0018209,GO:0018210,GO:0019538,GO:0023052,GO:0035556,GO:0036211,GO:0043170,GO:0043412,GO:0044237,GO:0044238,GO:0044260,GO:…	2.7.11.11	ko:K07198	ko04068,ko04140,ko04150,ko04151,ko04152,ko04211,ko04213,ko04371,ko04530,ko04710,ko04714,ko04910,ko04920,ko04921,ko04922,ko04931,ko04932,ko05410,ko05418,map04068,map04140,map04150,map04151,map04152,map04211,map04213,map04371,map04530,map04710,map04714,map04910,map04920,map04921,map04922,map04931,map04932,map05410,map05418	ko00000,ko00001,ko01000,ko01001,ko03029,ko04131	NAF,Pkinase
Psum.JK8.1r.1Ag004070.1	KOG1922@1|root,KOG1922@2759|Eukaryota,37PHQ@33090|Viridiplantae,3G7KE@35493|Streptophyta,3KTD9@4447|Liliopsida,3IAGE@38820|Poales	TZ	Belongs to the formin-like family	-	-	-	-	-	FH2
Psum.JK8.1r.1Ag004080.1	28I32@1|root,2QQDM@2759|Eukaryota,37NMR@33090|Viridiplantae,3GERM@35493|Streptophyta,3KN69@4447|Liliopsida,3IAF9@38820|Poales	S	zinc finger CCCH domain-containing protein	-	-	-	-	-	zf-CCCH
Psum.JK8.1r.1Ag004090.1	COG5225@1|root,KOG1765@2759|Eukaryota,383SD@33090|Viridiplantae,3GS8R@35493|Streptophyta,3M5JQ@4447|Liliopsida,3IKAB@38820|Poales	J	ribosomal large subunit export from nucleus	-	-	-	-	-	Trypsin_2
Psum.JK8.1r.1Ag004100.1	28I32@1|root,2QQDM@2759|Eukaryota,37NMR@33090|Viridiplantae,3GERM@35493|Streptophyta,3KN69@4447|Liliopsida,3IAF9@38820|Poales	S	zinc finger CCCH domain-containing protein	-	-	-	-	-	zf-CCCH
Psum.JK8.1r.1Ag004120.1	COG4886@1|root,KOG0619@2759|Eukaryota,37SI1@33090|Viridiplantae,3GVCJ@35493|Streptophyta,3M2W9@4447|Liliopsida,3IN86@38820|Poales	S	Leucine rich repeat N-terminal domain	-	-	-	-	-	LRRNT_2,LRR_1,LRR_6,LRR_8
Psum.JK8.1r.1Ag004130.1	28JEP@1|root,2QRTP@2759|Eukaryota,37JN5@33090|Viridiplantae,3G7RM@35493|Streptophyta,3KS0F@4447|Liliopsida,3IBI4@38820|Poales	Q	Removal of H(2)O(2), oxidation of toxic reductants, biosynthesis and degradation of lignin, suberization, auxin catabolism, response to environmental stresses such as wounding, pathogen attack and oxidative stress	GO:0001101,GO:0003674,GO:0003824,GO:0004601,GO:0005575,GO:0005618,GO:0005622,GO:0005623,GO:0005634,GO:0005737,GO:0005783,GO:0005911,GO:0006950,GO:0006970,GO:0006972,GO:0008150,GO:0008152,GO:0009266,GO:0009269,GO:0009409,GO:0009414,GO:0009415,GO:0009505,GO:0009506,GO:0009628,GO:0009636,GO:0009651,GO:0009664,GO:0009987,GO:0010035,GO:0012505,GO:0016043,GO:0016209,GO:0016491,GO:0016684,GO:0030054,GO:…	1.11.1.7	ko:K00430	ko00940,ko01100,ko01110,map00940,map01100,map01110	ko00000,ko00001,ko01000	peroxidase
Psum.JK8.1r.1Ag004140.1	COG5272@1|root,KOG0001@2759|Eukaryota,37K87@33090|Viridiplantae,3G7XW@35493|Streptophyta,4JTA0@91835|fabids	O	Ubiquitin family	-	-	ko:K08770	ko03320,map03320	ko00000,ko00001,ko04121	ubiquitin
Psum.JK8.1r.1Ag004150.1	2BYYC@1|root,2S1IY@2759|Eukaryota,37VVN@33090|Viridiplantae,3GJA5@35493|Streptophyta,3KZCJ@4447|Liliopsida,3IH03@38820|Poales	S	P21-Rho-binding domain	GO:0000003,GO:0000902,GO:0000904,GO:0003006,GO:0005575,GO:0005622,GO:0005623,GO:0005737,GO:0008150,GO:0009653,GO:0009826,GO:0009856,GO:0009860,GO:0009932,GO:0009987,GO:0016043,GO:0016049,GO:0022414,GO:0030154,GO:0032501,GO:0032502,GO:0032989,GO:0040007,GO:0044424,GO:0044464,GO:0044706,GO:0048468,GO:0048588,GO:0048589,GO:0048856,GO:0048868,GO:0048869,GO:0051704,GO:0060560,GO:0071840	-	-	-	-	PBD
Psum.JK8.1r.1Ag004160.1	2BD6H@1|root,2RZQI@2759|Eukaryota,37UX3@33090|Viridiplantae,3GIM3@35493|Streptophyta,3KZND@4447|Liliopsida,3I3EE@38820|Poales	S	Plastocyanin-like domain	-	-	-	-	-	Cu_bind_like
Psum.JK8.1r.1Ag004170.1	2BD6H@1|root,2RZQI@2759|Eukaryota,37UX3@33090|Viridiplantae,3GIM3@35493|Streptophyta,3M00K@4447|Liliopsida,3IHT3@38820|Poales	S	Plastocyanin-like domain	-	-	-	-	-	Cu_bind_like
Psum.JK8.1r.1Ag004180.1	COG0100@1|root,KOG0407@2759|Eukaryota,37SRM@33090|Viridiplantae,3GCV6@35493|Streptophyta,3KVJ2@4447|Liliopsida,3I4RC@38820|Poales	J	Belongs to the universal ribosomal protein uS11 family	GO:0000028,GO:0000462,GO:0003674,GO:0003676,GO:0003723,GO:0003729,GO:0003735,GO:0005198,GO:0005488,GO:0005575,GO:0005622,GO:0005623,GO:0005634,GO:0005730,GO:0005737,GO:0005829,GO:0005840,GO:0005844,GO:0006139,GO:0006364,GO:0006396,GO:0006412,GO:0006518,GO:0006725,GO:0006807,GO:0006996,GO:0008150,GO:0008152,GO:0009058,GO:0009059,GO:0009987,GO:0010467,GO:0015935,GO:0016043,GO:0016070,GO:0016072,GO:…	-	ko:K02955	ko03010,map03010	br01610,ko00000,ko00001,ko00002,ko03011	Ribosomal_S11
Psum.JK8.1r.1Ag004210.1	KOG1787@1|root,KOG1787@2759|Eukaryota,37PZV@33090|Viridiplantae,3GCTC@35493|Streptophyta,3KU2A@4447|Liliopsida,3ICF1@38820|Poales	U	Domain of unknown function (DUF4704)	GO:0005575,GO:0005622,GO:0005623,GO:0005737,GO:0005739,GO:0043226,GO:0043227,GO:0043229,GO:0043231,GO:0044424,GO:0044444,GO:0044464	-	-	-	-	Beach,DUF4704,DUF4800,Laminin_G_3,PH_BEACH,WD40
Psum.JK8.1r.1Ag004220.1	COG5147@1|root,KOG0048@2759|Eukaryota,37PND@33090|Viridiplantae,3G8B0@35493|Streptophyta,3KPAA@4447|Liliopsida,3IAHP@38820|Poales	K	transcription factor GAMyb	GO:0000003,GO:0000981,GO:0000988,GO:0000989,GO:0001067,GO:0001076,GO:0001101,GO:0001134,GO:0001135,GO:0001558,GO:0003006,GO:0003674,GO:0003676,GO:0003677,GO:0003700,GO:0005488,GO:0005575,GO:0005622,GO:0005623,GO:0005634,GO:0006355,GO:0006357,GO:0006996,GO:0007033,GO:0007154,GO:0007165,GO:0007275,GO:0007276,GO:0008150,GO:0009555,GO:0009719,GO:0009725,GO:0009739,GO:0009740,GO:0009755,GO:0009787,GO:…	-	ko:K09422	-	ko00000,ko03000	Myb_DNA-binding
Psum.JK8.1r.1Ag004230.1	KOG2288@1|root,KOG2288@2759|Eukaryota,37JEU@33090|Viridiplantae,3GB1A@35493|Streptophyta,3M4BW@4447|Liliopsida,3I4DJ@38820|Poales	G	Belongs to the glycosyltransferase 31 family	-	-	ko:K20855	-	ko00000,ko01000,ko01003	DUF4094,Galactosyl_T
Psum.JK8.1r.1Ag004240.1	2CQ3C@1|root,2R3Q1@2759|Eukaryota,384P7@33090|Viridiplantae,3GSNU@35493|Streptophyta,3M1GZ@4447|Liliopsida,3IJU1@38820|Poales	-	-	-	-	-	-	-	-
Psum.JK8.1r.1Ag004250.1	KOG4197@1|root,KOG4197@2759|Eukaryota,37TJ2@33090|Viridiplantae,3GHMM@35493|Streptophyta,3KX44@4447|Liliopsida,3I8H6@38820|Poales	S	PPR repeat family	-	-	-	-	-	PPR,PPR_2
Psum.JK8.1r.1Ag004260.1	COG5539@1|root,KOG3288@2759|Eukaryota,37Q66@33090|Viridiplantae,3GGQ4@35493|Streptophyta,3KX68@4447|Liliopsida,3I6S2@38820|Poales	OT	ubiquitin thioesterase	-	-	ko:K13719	ko04141,map04141	ko00000,ko00001,ko01000,ko01002	OTU
Psum.JK8.1r.1Ag004270.1	28JYJ@1|root,2QSCZ@2759|Eukaryota,37P4Z@33090|Viridiplantae,3GC0T@35493|Streptophyta,3KTKW@4447|Liliopsida,3ICVT@38820|Poales	K	Auxin response factors (ARFs) are transcriptional factors that bind specifically to the DNA sequence 5'-TGTCTC-3' found in the auxin-responsive promoter elements (AuxREs)	-	-	-	-	-	AUX_IAA,Auxin_resp,B3
Psum.JK8.1r.1Ag004280.1	COG0515@1|root,KOG1187@2759|Eukaryota,37SD0@33090|Viridiplantae,3G85I@35493|Streptophyta,3KPZ5@4447|Liliopsida,3IAMH@38820|Poales	T	Belongs to the protein kinase superfamily	GO:0002237,GO:0003674,GO:0003824,GO:0004672,GO:0004674,GO:0005575,GO:0005623,GO:0005886,GO:0006464,GO:0006468,GO:0006793,GO:0006796,GO:0006807,GO:0006950,GO:0008150,GO:0008152,GO:0009266,GO:0009409,GO:0009605,GO:0009607,GO:0009617,GO:0009625,GO:0009628,GO:0009987,GO:0010033,GO:0016020,GO:0016301,GO:0016310,GO:0016740,GO:0016772,GO:0016773,GO:0019538,GO:0032386,GO:0032388,GO:0032879,GO:0032880,GO:…	2.7.11.1	ko:K04733	ko04010,ko04064,ko04620,ko04621,ko04624,ko04722,ko05133,ko05140,ko05142,ko05145,ko05152,ko05162,ko05164,map04010,map04064,map04620,map04621,map04624,map04722,map05133,map05140,map05142,map05145,map05152,map05162,map05164	ko00000,ko00001,ko00002,ko01000,ko01001	Pkinase,Pkinase_Tyr
Psum.JK8.1r.1Ag004290.1	28NR8@1|root,2QVB9@2759|Eukaryota,37Q7B@33090|Viridiplantae,3GG43@35493|Streptophyta,3KYD5@4447|Liliopsida,3I67T@38820|Poales	-	-	-	-	-	-	-	-
Psum.JK8.1r.1Ag004310.1	28KIY@1|root,2QT0B@2759|Eukaryota,37RWX@33090|Viridiplantae,3GCJ5@35493|Streptophyta,3KW3Q@4447|Liliopsida,3IFBH@38820|Poales	K	Protein of unknown function (DUF640)	GO:0005575,GO:0005622,GO:0005623,GO:0005634,GO:0006139,GO:0006351,GO:0006725,GO:0006807,GO:0008150,GO:0008152,GO:0009058,GO:0009059,GO:0009299,GO:0009314,GO:0009416,GO:0009628,GO:0009653,GO:0009987,GO:0010467,GO:0016070,GO:0016071,GO:0018130,GO:0019438,GO:0032502,GO:0032774,GO:0034641,GO:0034645,GO:0034654,GO:0043170,GO:0043226,GO:0043227,GO:0043229,GO:0043231,GO:0044237,GO:0044238,GO:0044249,GO:…	-	-	-	-	DUF640
Psum.JK8.1r.1Ag004320.1	COG0340@1|root,KOG1536@2759|Eukaryota,37PT9@33090|Viridiplantae,3GCAK@35493|Streptophyta,3KX39@4447|Liliopsida,3I7DF@38820|Poales	H	Biotin/lipoate A/B protein ligase family	GO:0000785,GO:0001101,GO:0003674,GO:0003824,GO:0004077,GO:0004078,GO:0004080,GO:0005488,GO:0005515,GO:0005575,GO:0005622,GO:0005623,GO:0005634,GO:0005652,GO:0005694,GO:0005737,GO:0005829,GO:0006325,GO:0006464,GO:0006807,GO:0006996,GO:0007584,GO:0008144,GO:0008150,GO:0008152,GO:0008283,GO:0009058,GO:0009059,GO:0009305,GO:0009374,GO:0009507,GO:0009536,GO:0009605,GO:0009987,GO:0009991,GO:0010033,GO:…	6.3.4.10,6.3.4.11,6.3.4.15,6.3.4.9	ko:K01942	ko00780,ko01100,map00780,map01100	ko00000,ko00001,ko01000	BPL_C,BPL_LplA_LipB
Psum.JK8.1r.1Ag004330.1	COG2897@1|root,KOG1529@2759|Eukaryota,37P5M@33090|Viridiplantae,3GAWH@35493|Streptophyta,3KMBK@4447|Liliopsida,3I4CQ@38820|Poales	V	Sulfurtransferase	GO:0000003,GO:0003006,GO:0003674,GO:0003824,GO:0004792,GO:0005575,GO:0005622,GO:0005623,GO:0005737,GO:0005739,GO:0005829,GO:0007275,GO:0008150,GO:0009507,GO:0009536,GO:0009790,GO:0009791,GO:0009793,GO:0010154,GO:0016740,GO:0016782,GO:0016783,GO:0016784,GO:0022414,GO:0032501,GO:0032502,GO:0043226,GO:0043227,GO:0043229,GO:0043231,GO:0044424,GO:0044444,GO:0044464,GO:0048316,GO:0048608,GO:0048731,GO:…	2.8.1.1,2.8.1.2	ko:K01011	ko00270,ko00920,ko01100,ko01120,ko04122,map00270,map00920,map01100,map01120,map04122	ko00000,ko00001,ko01000	Rhodanese
Psum.JK8.1r.1Ag004340.1	KOG4197@1|root,KOG4197@2759|Eukaryota,37K1H@33090|Viridiplantae,3GHBH@35493|Streptophyta,3KNSE@4447|Liliopsida,3I8CU@38820|Poales	S	Pentatricopeptide repeat domain	GO:0003674,GO:0003676,GO:0003723,GO:0003824,GO:0004518,GO:0004519,GO:0005488,GO:0005575,GO:0005622,GO:0005623,GO:0006139,GO:0006725,GO:0006807,GO:0008150,GO:0008152,GO:0009451,GO:0009987,GO:0016070,GO:0016787,GO:0016788,GO:0034641,GO:0043170,GO:0043226,GO:0043227,GO:0043229,GO:0043231,GO:0043412,GO:0044237,GO:0044238,GO:0044424,GO:0044464,GO:0046483,GO:0071704,GO:0090304,GO:0090305,GO:0097159,GO:…	-	-	-	-	PPR,PPR_2
Psum.JK8.1r.1Ag004350.1	2CMH1@1|root,2QQBP@2759|Eukaryota,37KZM@33090|Viridiplantae,3GBDB@35493|Streptophyta,3M49E@4447|Liliopsida,3IDVK@38820|Poales	S	Domain of unknown function (DUF4220)	-	-	-	-	-	DUF4220,DUF594
Psum.JK8.1r.1Ag004360.1	2BYKQ@1|root,2QQ4A@2759|Eukaryota,37KIT@33090|Viridiplantae,3G7XG@35493|Streptophyta,3KPS3@4447|Liliopsida,3IMTI@38820|Poales	S	Cupin	-	-	-	-	-	Cupin_1
Psum.JK8.1r.1Ag004370.1	COG5023@1|root,KOG1375@2759|Eukaryota,37IAA@33090|Viridiplantae,3GEU0@35493|Streptophyta,3M2Y0@4447|Liliopsida,3ICX7@38820|Poales	Z	Tubulin is the major constituent of microtubules. It binds two moles of GTP, one at an exchangeable site on the beta chain and one at a non-exchangeable site on the alpha chain	GO:0005575,GO:0005622,GO:0005623,GO:0005856,GO:0043226,GO:0043228,GO:0043229,GO:0043232,GO:0044424,GO:0044464	-	ko:K07375	ko04145,ko04540,ko05130,map04145,map04540,map05130	ko00000,ko00001,ko03036,ko04147,ko04812	Tubulin,Tubulin_C
Psum.JK8.1r.1Ag004380.1	COG5023@1|root,KOG1375@2759|Eukaryota,37IAA@33090|Viridiplantae,3GEU0@35493|Streptophyta,3M2Y0@4447|Liliopsida,3ICX7@38820|Poales	Z	Tubulin is the major constituent of microtubules. It binds two moles of GTP, one at an exchangeable site on the beta chain and one at a non-exchangeable site on the alpha chain	GO:0005575,GO:0005622,GO:0005623,GO:0005856,GO:0043226,GO:0043228,GO:0043229,GO:0043232,GO:0044424,GO:0044464	-	ko:K07375	ko04145,ko04540,ko05130,map04145,map04540,map05130	ko00000,ko00001,ko03036,ko04147,ko04812	Tubulin,Tubulin_C
Psum.JK8.1r.1Ag004390.1	KOG0154@1|root,KOG0154@2759|Eukaryota,37RDN@33090|Viridiplantae,3GEY1@35493|Streptophyta,3KWRT@4447|Liliopsida,3ICB5@38820|Poales	A	glycine rich nucleic binding domain	GO:0000245,GO:0000375,GO:0000377,GO:0000381,GO:0000398,GO:0003674,GO:0003676,GO:0003723,GO:0003729,GO:0005488,GO:0005575,GO:0005622,GO:0005623,GO:0005634,GO:0006139,GO:0006396,GO:0006397,GO:0006725,GO:0006807,GO:0008150,GO:0008152,GO:0008380,GO:0009987,GO:0010467,GO:0010468,GO:0010941,GO:0010942,GO:0016043,GO:0016070,GO:0016071,GO:0019219,GO:0019222,GO:0022607,GO:0022613,GO:0022618,GO:0031323,GO:…	-	ko:K13094	-	ko00000,ko03041	G-patch,RRM_1
Psum.JK8.1r.1Ag004400.1	2B65R@1|root,2S1QJ@2759|Eukaryota,37VAM@33090|Viridiplantae,3GJN3@35493|Streptophyta,3M1PT@4447|Liliopsida,3IRA0@38820|Poales	S	Auxin responsive protein	GO:0003002,GO:0005575,GO:0005622,GO:0005623,GO:0005737,GO:0006810,GO:0007275,GO:0007389,GO:0008150,GO:0009605,GO:0009606,GO:0009628,GO:0009629,GO:0009630,GO:0009914,GO:0009956,GO:0009958,GO:0010817,GO:0022622,GO:0032501,GO:0032502,GO:0044424,GO:0044464,GO:0048364,GO:0048731,GO:0048856,GO:0050896,GO:0051179,GO:0051234,GO:0060918,GO:0065007,GO:0065008,GO:0090057,GO:0099402	-	ko:K14488	ko04075,map04075	ko00000,ko00001	Auxin_inducible
Psum.JK8.1r.1Ag004410.1	KOG1824@1|root,KOG1824@2759|Eukaryota,37N98@33090|Viridiplantae,3GA7M@35493|Streptophyta,3KMG1@4447|Liliopsida,3IA60@38820|Poales	E	Cullin-associated NEDD8-dissociated protein 1	GO:0000003,GO:0003002,GO:0003006,GO:0005575,GO:0005618,GO:0005622,GO:0005623,GO:0005634,GO:0005737,GO:0005829,GO:0005886,GO:0006464,GO:0006807,GO:0007275,GO:0007389,GO:0008150,GO:0008152,GO:0009719,GO:0009725,GO:0009733,GO:0009791,GO:0009987,GO:0010033,GO:0010051,GO:0010228,GO:0010265,GO:0016020,GO:0016043,GO:0016567,GO:0019538,GO:0022414,GO:0022607,GO:0030312,GO:0032446,GO:0032501,GO:0032502,GO:…	-	ko:K17263	-	ko00000,ko04147	TIP120
Psum.JK8.1r.1Ag004420.1	COG0830@1|root,2REVQ@2759|Eukaryota,37RP1@33090|Viridiplantae,3G7WD@35493|Streptophyta,3KMDT@4447|Liliopsida,3IFJ4@38820|Poales	O	UreF	GO:0006807,GO:0008150,GO:0008152,GO:0043085,GO:0044093,GO:0050790,GO:0051336,GO:0051345,GO:0065007,GO:0065009,GO:1905181,GO:1905182	-	ko:K03188	-	ko00000	UreF
Psum.JK8.1r.1Ag004430.1	COG3185@1|root,KOG0638@2759|Eukaryota,37IS0@33090|Viridiplantae,3GEM5@35493|Streptophyta,3KR94@4447|Liliopsida,3ID60@38820|Poales	E	4-hydroxyphenylpyruvate dioxygenase	GO:0003674,GO:0005488,GO:0005515,GO:0006082,GO:0006520,GO:0006570,GO:0006572,GO:0006725,GO:0006807,GO:0008150,GO:0008152,GO:0009056,GO:0009063,GO:0009072,GO:0009074,GO:0009987,GO:0016054,GO:0019439,GO:0019752,GO:0042802,GO:0043436,GO:0044237,GO:0044238,GO:0044248,GO:0044281,GO:0044282,GO:0046395,GO:0071704,GO:1901360,GO:1901361,GO:1901564,GO:1901565,GO:1901575,GO:1901605,GO:1901606	1.13.11.27	ko:K00457	ko00130,ko00350,ko00360,ko01100,map00130,map00350,map00360,map01100	ko00000,ko00001,ko00002,ko01000,ko04147	Glyoxalase
Psum.JK8.1r.1Ag004440.1	28MZP@1|root,2QUII@2759|Eukaryota,37PU8@33090|Viridiplantae,3GEAT@35493|Streptophyta,3KWKJ@4447|Liliopsida,3IF5M@38820|Poales	-	-	-	-	-	-	-	-
Psum.JK8.1r.1Ag004450.1	28NBG@1|root,2QUWY@2759|Eukaryota,37I9B@33090|Viridiplantae,3GDHR@35493|Streptophyta,3KMDZ@4447|Liliopsida,3I75T@38820|Poales	S	E3 ubiquitin-protein ligase	-	-	-	-	-	-
Psum.JK8.1r.1Ag004460.1	28KC0@1|root,2QST1@2759|Eukaryota,37SDW@33090|Viridiplantae,3GDPP@35493|Streptophyta,3KNV8@4447|Liliopsida,3IDZF@38820|Poales	G	GDP-fucose protein O-fucosyltransferase	-	-	-	-	-	O-FucT
Psum.JK8.1r.1Ag004470.1	KOG2605@1|root,KOG2605@2759|Eukaryota,37M5P@33090|Viridiplantae,3GABZ@35493|Streptophyta,3KSX2@4447|Liliopsida,3I3VM@38820|Poales	OT	OTU-like cysteine protease	-	-	-	-	-	OTU
Psum.JK8.1r.1Ag004480.1	COG0545@1|root,KOG0552@2759|Eukaryota,37I96@33090|Viridiplantae,3GDQ4@35493|Streptophyta,3KTRZ@4447|Liliopsida,3I4RJ@38820|Poales	O	Peptidyl-prolyl cis-trans isomerase	GO:0000413,GO:0003674,GO:0003755,GO:0003824,GO:0005488,GO:0005527,GO:0005528,GO:0005575,GO:0005622,GO:0005623,GO:0005737,GO:0006457,GO:0006464,GO:0006807,GO:0008144,GO:0008150,GO:0008152,GO:0009987,GO:0016853,GO:0016859,GO:0018193,GO:0018208,GO:0019538,GO:0036211,GO:0043170,GO:0043412,GO:0044237,GO:0044238,GO:0044260,GO:0044267,GO:0044424,GO:0044464,GO:0061077,GO:0071704,GO:0097159,GO:0140096,GO:…	-	-	-	-	FKBP_C
Psum.JK8.1r.1Ag004490.1	COG0181@1|root,KOG2892@2759|Eukaryota,37MFR@33090|Viridiplantae,3GE8X@35493|Streptophyta,3KU3Q@4447|Liliopsida,3IEUF@38820|Poales	H	Porphobilinogen deaminase, dipyromethane cofactor binding domain	GO:0003674,GO:0003824,GO:0004418,GO:0005575,GO:0005576,GO:0005622,GO:0005623,GO:0005737,GO:0006139,GO:0006725,GO:0006778,GO:0006779,GO:0006783,GO:0006807,GO:0006950,GO:0006952,GO:0008150,GO:0008152,GO:0009058,GO:0009451,GO:0009507,GO:0009526,GO:0009532,GO:0009536,GO:0009570,GO:0009605,GO:0009607,GO:0009617,GO:0009941,GO:0009987,GO:0015994,GO:0015995,GO:0016070,GO:0016740,GO:0016765,GO:0018130,GO:…	2.5.1.61	ko:K01749	ko00860,ko01100,ko01110,ko01120,map00860,map01100,map01110,map01120	ko00000,ko00001,ko00002,ko01000	Porphobil_deam,Porphobil_deamC
Psum.JK8.1r.1Ag004500.1	2BJTP@1|root,2S1H4@2759|Eukaryota,37VGZ@33090|Viridiplantae,3GJWP@35493|Streptophyta,3M09U@4447|Liliopsida,3IGTY@38820|Poales	S	Ribonuclease H2 non-catalytic subunit (Ylr154p-like)	-	-	ko:K10745	ko03030,map03030	ko00000,ko00001,ko03032	PP2,RNase_H2_suC
Psum.JK8.1r.1Ag004520.1	2CRFX@1|root,2R7Y6@2759|Eukaryota,38AK8@33090|Viridiplantae,3GWAR@35493|Streptophyta,3MA4I@4447|Liliopsida,3IS9J@38820|Poales	-	-	-	-	-	-	-	-
Psum.JK8.1r.1Ag004530.1	28IYK@1|root,2QRAA@2759|Eukaryota,37JI4@33090|Viridiplantae,3GD59@35493|Streptophyta,3KM2T@4447|Liliopsida,3I8WR@38820|Poales	-	-	-	-	-	-	-	-
Psum.JK8.1r.1Ag004540.1	COG0200@1|root,KOG1742@2759|Eukaryota,37TS4@33090|Viridiplantae,3GHW2@35493|Streptophyta,3KZ61@4447|Liliopsida,3IH9N@38820|Poales	J	Belongs to the universal ribosomal protein uL15 family	-	-	ko:K02900	ko03010,map03010	br01610,ko00000,ko00001,ko00002,ko03011	Ribosomal_L27A
Psum.JK8.1r.1Ag004550.1	COG0126@1|root,KOG1367@2759|Eukaryota,37R6T@33090|Viridiplantae,3GA5G@35493|Streptophyta,3KYXR@4447|Liliopsida,3I2UD@38820|Poales	G	Belongs to the phosphoglycerate kinase family	GO:0005575,GO:0005622,GO:0005623,GO:0005737,GO:0044424,GO:0044464	2.7.2.3	ko:K00927	ko00010,ko00710,ko01100,ko01110,ko01120,ko01130,ko01200,ko01230,map00010,map00710,map01100,map01110,map01120,map01130,map01200,map01230	ko00000,ko00001,ko00002,ko01000,ko04147	PGK
Psum.JK8.1r.1Ag004560.1	COG0483@1|root,KOG2951@2759|Eukaryota,37PMB@33090|Viridiplantae,3GD04@35493|Streptophyta,3KSNJ@4447|Liliopsida,3IG4E@38820|Poales	G	Inositol monophosphatase family	GO:0003674,GO:0003824,GO:0005575,GO:0005622,GO:0005623,GO:0005737,GO:0005829,GO:0005975,GO:0006020,GO:0006066,GO:0006793,GO:0006796,GO:0007154,GO:0007165,GO:0008150,GO:0008152,GO:0008934,GO:0009056,GO:0009507,GO:0009532,GO:0009536,GO:0009570,GO:0009987,GO:0016311,GO:0016787,GO:0016788,GO:0016791,GO:0019637,GO:0019751,GO:0023052,GO:0042578,GO:0043226,GO:0043227,GO:0043229,GO:0043231,GO:0043647,GO:…	3.1.3.25	ko:K01092	ko00521,ko00562,ko01100,ko04070,map00521,map00562,map01100,map04070	ko00000,ko00001,ko00002,ko01000	Inositol_P
Psum.JK8.1r.1Ag004570.1	2CQVR@1|root,2R5Z0@2759|Eukaryota,386QZ@33090|Viridiplantae,3GUMV@35493|Streptophyta,3M4SP@4447|Liliopsida,3ITDU@38820|Poales	-	-	-	-	-	-	-	-
Psum.JK8.1r.1Ag004580.1	COG0509@1|root,KOG3373@2759|Eukaryota,37U3Y@33090|Viridiplantae,3GHXS@35493|Streptophyta,3KZ0U@4447|Liliopsida,3IAUX@38820|Poales	E	The H protein shuttles the methylamine group of glycine from the P protein to the T protein	-	-	ko:K02437	ko00260,ko00630,ko01100,ko01110,ko01130,ko01200,map00260,map00630,map01100,map01110,map01130,map01200	ko00000,ko00001,ko00002	GCV_H
Psum.JK8.1r.1Ag004590.1	2BY93@1|root,2S2GY@2759|Eukaryota,37VSH@33090|Viridiplantae,3GJRT@35493|Streptophyta,3KZDY@4447|Liliopsida,3IH15@38820|Poales	-	-	GO:0000003,GO:0003006,GO:0005575,GO:0005622,GO:0005623,GO:0005634,GO:0007275,GO:0008150,GO:0009791,GO:0009908,GO:0009966,GO:0010646,GO:0010928,GO:0022414,GO:0023051,GO:0032501,GO:0032502,GO:0043226,GO:0043227,GO:0043229,GO:0043231,GO:0044424,GO:0044464,GO:0048367,GO:0048437,GO:0048438,GO:0048440,GO:0048467,GO:0048479,GO:0048480,GO:0048519,GO:0048523,GO:0048583,GO:0048608,GO:0048731,GO:0048827,GO:…	-	-	-	-	-
Psum.JK8.1r.1Ag004600.1	COG5068@1|root,KOG0014@2759|Eukaryota,37SNP@33090|Viridiplantae,3G71G@35493|Streptophyta,3KRH1@4447|Liliopsida,3I950@38820|Poales	K	RNA polymerase II regulatory region DNA binding	GO:0000003,GO:0000271,GO:0001558,GO:0003006,GO:0003674,GO:0003700,GO:0005575,GO:0005622,GO:0005623,GO:0005634,GO:0005975,GO:0005976,GO:0005982,GO:0006073,GO:0006355,GO:0007275,GO:0008150,GO:0008152,GO:0008360,GO:0009058,GO:0009059,GO:0009250,GO:0009653,GO:0009791,GO:0009888,GO:0009889,GO:0009908,GO:0009987,GO:0010154,GO:0010468,GO:0010556,GO:0010941,GO:0010942,GO:0016051,GO:0019219,GO:0019222,GO:…	-	ko:K09260	ko04013,ko04022,ko04371,ko05418,map04013,map04022,map04371,map05418	ko00000,ko00001,ko03000	K-box,SRF-TF
Psum.JK8.1r.1Ag004610.1	COG5208@1|root,KOG1657@2759|Eukaryota,37QDI@33090|Viridiplantae,3G9MS@35493|Streptophyta,3KMY9@4447|Liliopsida,3I2JB@38820|Poales	B	Histone-like transcription factor (CBF/NF-Y) and archaeal histone	GO:0003674,GO:0003700,GO:0005575,GO:0005622,GO:0005623,GO:0005634,GO:0005667,GO:0005737,GO:0006355,GO:0008150,GO:0009889,GO:0009891,GO:0009893,GO:0010468,GO:0010556,GO:0010557,GO:0010604,GO:0010628,GO:0016602,GO:0019219,GO:0019222,GO:0031323,GO:0031325,GO:0031326,GO:0031328,GO:0032991,GO:0043226,GO:0043227,GO:0043229,GO:0043231,GO:0044422,GO:0044424,GO:0044428,GO:0044446,GO:0044464,GO:0044798,GO:…	-	ko:K08066	ko04612,ko05152,map04612,map05152	ko00000,ko00001,ko03000	CBFD_NFYB_HMF
Psum.JK8.1r.1Ag004620.1	2CKIU@1|root,2S7A2@2759|Eukaryota,37WNY@33090|Viridiplantae,3GUTN@35493|Streptophyta,3M1WI@4447|Liliopsida,3IK4B@38820|Poales	-	-	-	-	-	-	-	-
Psum.JK8.1r.1Ag004630.1	28HXB@1|root,2QQ89@2759|Eukaryota,37RMS@33090|Viridiplantae,3GB7V@35493|Streptophyta,3KVE0@4447|Liliopsida,3IBVB@38820|Poales	S	Transglycosylase SLT domain	-	-	-	-	-	SLT
Psum.JK8.1r.1Ag004640.1	COG0057@1|root,KOG0657@2759|Eukaryota,37HSA@33090|Viridiplantae,3GEIW@35493|Streptophyta,3KST4@4447|Liliopsida,3I4ZB@38820|Poales	G	Belongs to the glyceraldehyde-3-phosphate dehydrogenase family	-	1.2.1.12	ko:K00134	ko00010,ko00710,ko01100,ko01110,ko01120,ko01130,ko01200,ko01230,ko04066,ko05010,map00010,map00710,map01100,map01110,map01120,map01130,map01200,map01230,map04066,map05010	ko00000,ko00001,ko00002,ko01000,ko04131,ko04147	Gp_dh_C,Gp_dh_N
Psum.JK8.1r.1Ag004660.1	28XRI@1|root,2R4IU@2759|Eukaryota,385F2@33090|Viridiplantae,3GTE3@35493|Streptophyta,3MA39@4447|Liliopsida,3IS3T@38820|Poales	-	-	-	-	-	-	-	-
Psum.JK8.1r.1Ag004670.1	2CQVY@1|root,2R5ZF@2759|Eukaryota,386RB@33090|Viridiplantae,3GUN6@35493|Streptophyta,3M92B@4447|Liliopsida,3ISPN@38820|Poales	S	Knottins	-	-	-	-	-	Gamma-thionin
Psum.JK8.1r.1Ag004690.1	2D672@1|root,2T0Z9@2759|Eukaryota,3833N@33090|Viridiplantae,3GRKZ@35493|Streptophyta,3M8NY@4447|Liliopsida,3IJM7@38820|Poales	S	Knottins	-	-	-	-	-	Gamma-thionin
Psum.JK8.1r.1Ag004700.1	COG2217@1|root,KOG0207@2759|Eukaryota,37HKS@33090|Viridiplantae,3G75W@35493|Streptophyta,3KQNR@4447|Liliopsida,3IA4R@38820|Poales	P	haloacid dehalogenase-like hydrolase	GO:0000160,GO:0005575,GO:0005622,GO:0005623,GO:0005737,GO:0005768,GO:0005794,GO:0005802,GO:0007154,GO:0007165,GO:0008150,GO:0009719,GO:0009723,GO:0009725,GO:0009755,GO:0009873,GO:0009987,GO:0010033,GO:0010119,GO:0012505,GO:0016020,GO:0023052,GO:0031410,GO:0031982,GO:0031984,GO:0032870,GO:0035556,GO:0042221,GO:0043226,GO:0043227,GO:0043229,GO:0043231,GO:0044422,GO:0044424,GO:0044431,GO:0044444,GO:…	3.6.3.54	ko:K17686	ko01524,ko04016,map01524,map04016	ko00000,ko00001,ko01000	E1-E2_ATPase,HMA,Hydrolase
Psum.JK8.1r.1Ag004710.1	28U8Y@1|root,2R0ZN@2759|Eukaryota,37I49@33090|Viridiplantae,3G99V@35493|Streptophyta,3KTGN@4447|Liliopsida,3IB29@38820|Poales	S	PLATZ transcription factor	-	-	-	-	-	PLATZ
Psum.JK8.1r.1Ag004720.1	COG0138@1|root,2QSQN@2759|Eukaryota,37QE5@33090|Viridiplantae,3G93D@35493|Streptophyta,3KQ1N@4447|Liliopsida,3IDN2@38820|Poales	F	UreD urease accessory protein	GO:0006807,GO:0008150,GO:0008152,GO:0043085,GO:0044093,GO:0050790,GO:0051336,GO:0051345,GO:0065007,GO:0065009,GO:1905181,GO:1905182	-	ko:K03190	-	ko00000	UreD
Psum.JK8.1r.1Ag004730.1	COG2124@1|root,KOG0157@2759|Eukaryota,37PGE@33090|Viridiplantae,3G7CH@35493|Streptophyta,3KKW3@4447|Liliopsida,3IFYN@38820|Poales	Q	Belongs to the cytochrome P450 family	GO:0005575,GO:0005622,GO:0005623,GO:0005737,GO:0009507,GO:0009526,GO:0009532,GO:0009536,GO:0009570,GO:0009941,GO:0031967,GO:0031975,GO:0043226,GO:0043227,GO:0043229,GO:0043231,GO:0044422,GO:0044424,GO:0044434,GO:0044435,GO:0044444,GO:0044446,GO:0044464	-	-	-	-	p450
Psum.JK8.1r.1Ag004740.1	COG2124@1|root,KOG0157@2759|Eukaryota,37PGE@33090|Viridiplantae,3G7CH@35493|Streptophyta,3KKW3@4447|Liliopsida,3IFYN@38820|Poales	Q	Belongs to the cytochrome P450 family	GO:0005575,GO:0005622,GO:0005623,GO:0005737,GO:0009507,GO:0009526,GO:0009532,GO:0009536,GO:0009570,GO:0009941,GO:0031967,GO:0031975,GO:0043226,GO:0043227,GO:0043229,GO:0043231,GO:0044422,GO:0044424,GO:0044434,GO:0044435,GO:0044444,GO:0044446,GO:0044464	-	-	-	-	p450
Psum.JK8.1r.1Ag004750.1	2D220@1|root,2S4XE@2759|Eukaryota,37WDW@33090|Viridiplantae,3GJQK@35493|Streptophyta,3KZIT@4447|Liliopsida,3IH7J@38820|Poales	S	VQ motif	-	-	-	-	-	VQ
Psum.JK8.1r.1Ag004760.1	COG0615@1|root,KOG2804@2759|Eukaryota,37J9X@33090|Viridiplantae,3GF2Z@35493|Streptophyta,3KNXY@4447|Liliopsida,3ICAW@38820|Poales	I	Cytidylyltransferase-like	GO:0003674,GO:0003824,GO:0004105,GO:0005575,GO:0005622,GO:0005623,GO:0005737,GO:0005783,GO:0005789,GO:0006629,GO:0006644,GO:0006650,GO:0006656,GO:0006657,GO:0006793,GO:0006796,GO:0006807,GO:0008150,GO:0008152,GO:0008610,GO:0008654,GO:0009058,GO:0009987,GO:0012505,GO:0016020,GO:0016740,GO:0016772,GO:0016779,GO:0019637,GO:0031984,GO:0042175,GO:0043226,GO:0043227,GO:0043229,GO:0043231,GO:0044237,GO:…	2.7.7.15	ko:K00968	ko00440,ko00564,ko01100,ko05231,map00440,map00564,map01100,map05231	ko00000,ko00001,ko00002,ko01000	CTP_transf_like
Psum.JK8.1r.1Ag004770.1	COG1011@1|root,KOG3085@2759|Eukaryota,37NV1@33090|Viridiplantae,3GFD3@35493|Streptophyta,3KY1X@4447|Liliopsida,3IQ0U@38820|Poales	S	HAD-hyrolase-like	-	-	-	-	-	Hydrolase
Psum.JK8.1r.1Ag004780.1	COG1092@1|root,2QS1I@2759|Eukaryota,37IID@33090|Viridiplantae,3GD8A@35493|Streptophyta,3KXHR@4447|Liliopsida,3IFBS@38820|Poales	J	S-adenosylmethionine-dependent methyltransferase	-	-	-	-	-	Methyltrans_SAM
Psum.JK8.1r.1Ag004790.1	COG5035@1|root,KOG2952@2759|Eukaryota,37PEK@33090|Viridiplantae,3G7HP@35493|Streptophyta,3KPKS@4447|Liliopsida,3ICRW@38820|Poales	DKT	LEM3 (ligand-effect modulator 3) family / CDC50 family	-	-	-	-	-	CDC50
Psum.JK8.1r.1Ag004800.1	COG1012@1|root,KOG2451@2759|Eukaryota,37Q0D@33090|Viridiplantae,3G9A0@35493|Streptophyta,3KY7I@4447|Liliopsida,3ICJH@38820|Poales	C	Belongs to the aldehyde dehydrogenase family	GO:0000166,GO:0001505,GO:0003674,GO:0003824,GO:0004777,GO:0005488,GO:0005575,GO:0005622,GO:0005623,GO:0005737,GO:0005739,GO:0005759,GO:0006082,GO:0006105,GO:0006520,GO:0006536,GO:0006538,GO:0006540,GO:0006807,GO:0008150,GO:0008152,GO:0009056,GO:0009063,GO:0009064,GO:0009065,GO:0009448,GO:0009450,GO:0009987,GO:0016054,GO:0016491,GO:0016620,GO:0016903,GO:0017144,GO:0019752,GO:0031974,GO:0032787,GO:…	1.2.1.24	ko:K17761	ko00250,ko00650,ko01100,map00250,map00650,map01100	ko00000,ko00001,ko01000	Aldedh
Psum.JK8.1r.1Ag004810.1	28KG7@1|root,2QQUN@2759|Eukaryota,37PZJ@33090|Viridiplantae,3G97X@35493|Streptophyta,3KM5K@4447|Liliopsida,3I9A4@38820|Poales	K	MYB-CC type transfactor, LHEQLE motif	-	-	-	-	-	Myb_CC_LHEQLE,Myb_DNA-binding
Psum.JK8.1r.1Ag004820.1	2EF71@1|root,2SKF7@2759|Eukaryota,37X15@33090|Viridiplantae,3GN53@35493|Streptophyta,3KZIM@4447|Liliopsida,3I8IV@38820|Poales	K	transcription, DNA-templated	-	-	-	-	-	SBP
Psum.JK8.1r.1Ag004830.1	COG0515@1|root,KOG0192@2759|Eukaryota,37JDM@33090|Viridiplantae,3G8BS@35493|Streptophyta,3KMW1@4447|Liliopsida,3I67X@38820|Poales	T	Protein kinase domain	GO:0003674,GO:0003824,GO:0004672,GO:0005575,GO:0005622,GO:0005623,GO:0005737,GO:0006464,GO:0006468,GO:0006793,GO:0006796,GO:0006807,GO:0007154,GO:0007165,GO:0008150,GO:0008152,GO:0009987,GO:0016301,GO:0016310,GO:0016740,GO:0016772,GO:0016773,GO:0019538,GO:0023052,GO:0035556,GO:0036211,GO:0043170,GO:0043412,GO:0044237,GO:0044238,GO:0044260,GO:0044267,GO:0044424,GO:0044464,GO:0050789,GO:0050794,GO:…	-	-	-	-	Pkinase_Tyr
Psum.JK8.1r.1Ag004840.1	29Y7V@1|root,2RXTE@2759|Eukaryota,37TZR@33090|Viridiplantae,3GIAU@35493|Streptophyta,3KV12@4447|Liliopsida,3I9P4@38820|Poales	-	-	-	-	-	-	-	Myb_DNA-bind_4
Psum.JK8.1r.1Ag004850.1	2CN91@1|root,2QUJJ@2759|Eukaryota,37KP0@33090|Viridiplantae,3G9UA@35493|Streptophyta,3KPIG@4447|Liliopsida,3IC1T@38820|Poales	T	Protein tyrosine kinase	-	-	-	-	-	LRRNT_2,LRR_8,Pkinase,Pkinase_Tyr
Psum.JK8.1r.1Ag004860.1	COG5099@1|root,KOG1488@2759|Eukaryota,37HNU@33090|Viridiplantae,3GAB4@35493|Streptophyta,3M3B9@4447|Liliopsida,3IPN7@38820|Poales	J	Pumilio-like protein	-	-	ko:K17943	-	ko00000	PUF
Psum.JK8.1r.1Ag004870.1	2AMXX@1|root,2RZ1P@2759|Eukaryota,37SS4@33090|Viridiplantae,3GHQV@35493|Streptophyta,3M152@4447|Liliopsida,3IU91@38820|Poales	S	zinc-finger of the FCS-type, C2-C2	-	-	-	-	-	zf-FLZ
Psum.JK8.1r.1Ag004880.1	COG0168@1|root,KOG1341@2759|Eukaryota,37J7T@33090|Viridiplantae,3G8X0@35493|Streptophyta,3KRX2@4447|Liliopsida,3I2NZ@38820|Poales	P	Cation transport protein	GO:0003674,GO:0005215,GO:0005575,GO:0005623,GO:0005886,GO:0006810,GO:0006811,GO:0006812,GO:0006814,GO:0008150,GO:0008324,GO:0015075,GO:0015077,GO:0015081,GO:0015318,GO:0015672,GO:0016020,GO:0022857,GO:0022890,GO:0030001,GO:0034220,GO:0035725,GO:0044464,GO:0046873,GO:0051179,GO:0051234,GO:0055085,GO:0071944,GO:0098655,GO:0098660,GO:0098662	-	-	-	-	TrkH
Psum.JK8.1r.1Ag004890.1	28NNG@1|root,2QV87@2759|Eukaryota,37RWT@33090|Viridiplantae,3GH12@35493|Streptophyta,3KXJW@4447|Liliopsida,3I54G@38820|Poales	K	DNA-binding transcription factor activity	GO:0001678,GO:0003674,GO:0003700,GO:0005488,GO:0005515,GO:0005575,GO:0005622,GO:0005623,GO:0005634,GO:0006355,GO:0008150,GO:0009743,GO:0009746,GO:0009749,GO:0009889,GO:0009987,GO:0010033,GO:0010468,GO:0010556,GO:0019219,GO:0019222,GO:0019725,GO:0031323,GO:0031326,GO:0033500,GO:0034284,GO:0042221,GO:0042592,GO:0042593,GO:0042802,GO:0042803,GO:0043226,GO:0043227,GO:0043229,GO:0043231,GO:0044424,GO:…	-	-	-	-	bZIP_1,bZIP_C
Psum.JK8.1r.1Ag004900.1	28IGA@1|root,2QQT4@2759|Eukaryota,37Q4D@33090|Viridiplantae,3GGFC@35493|Streptophyta,3KYWR@4447|Liliopsida,3I821@38820|Poales	S	Protein of unknown function (DUF630)	-	-	-	-	-	DUF630,DUF632
Psum.JK8.1r.1Ag004910.1	COG1155@1|root,KOG1352@2759|Eukaryota,37HMX@33090|Viridiplantae,3GFH8@35493|Streptophyta,3KVGX@4447|Liliopsida,3IAXU@38820|Poales	C	V-type proton ATPase catalytic subunit A	-	3.6.3.14	ko:K02145	ko00190,ko01100,ko04145,ko04150,ko04721,ko04966,ko05110,ko05120,ko05323,map00190,map01100,map04145,map04150,map04721,map04966,map05110,map05120,map05323	ko00000,ko00001,ko00002,ko01000	ATP-synt_ab,ATP-synt_ab_N,ATP-synt_ab_Xtn
Psum.JK8.1r.1Ag004920.1	2CN65@1|root,2QU30@2759|Eukaryota,37NFP@33090|Viridiplantae,3G8ZK@35493|Streptophyta,3KR3T@4447|Liliopsida,3I7NF@38820|Poales	S	Core-2/I-Branching enzyme	-	-	-	-	-	Branch
Psum.JK8.1r.1Ag004930.1	KOG0251@1|root,KOG0251@2759|Eukaryota,37PRV@33090|Viridiplantae,3GCZB@35493|Streptophyta,3KQXR@4447|Liliopsida,3IASQ@38820|Poales	TU	Epsin N-terminal homology (ENTH) domain	-	-	ko:K20043,ko:K20044	-	ko00000,ko04131	ANTH
Psum.JK8.1r.1Ag004940.1	2C4SI@1|root,2S4AS@2759|Eukaryota,37W5B@33090|Viridiplantae,3GKFG@35493|Streptophyta,3M15F@4447|Liliopsida,3IJA5@38820|Poales	S	fiber protein Fb15	-	-	-	-	-	-
Psum.JK8.1r.1Ag004950.1	KOG3903@1|root,KOG3903@2759|Eukaryota,37MEP@33090|Viridiplantae,3GCBD@35493|Streptophyta,3KM0S@4447|Liliopsida,3ICRA@38820|Poales	D	Mitotic checkpoint regulator, MAD2B-interacting	-	-	ko:K13105	ko05202,ko05211,map05202,map05211	ko00000,ko00001,ko03041	PRCC
Psum.JK8.1r.1Ag004960.1	2ATU3@1|root,2RZSP@2759|Eukaryota,37UMI@33090|Viridiplantae,3GJ8B@35493|Streptophyta,3KZSD@4447|Liliopsida,3IHKW@38820|Poales	S	zinc finger	GO:0003674,GO:0003700,GO:0005575,GO:0005622,GO:0005623,GO:0005634,GO:0005737,GO:0006355,GO:0006996,GO:0007154,GO:0007165,GO:0007275,GO:0008150,GO:0009314,GO:0009416,GO:0009628,GO:0009637,GO:0009639,GO:0009640,GO:0009657,GO:0009658,GO:0009785,GO:0009791,GO:0009889,GO:0009890,GO:0009892,GO:0009909,GO:0009987,GO:0010017,GO:0010033,GO:0010200,GO:0010243,GO:0010468,GO:0010556,GO:0010558,GO:0010605,GO:…	-	-	-	-	zf-B_box
Psum.JK8.1r.1Ag004970.1	COG0515@1|root,2QR8F@2759|Eukaryota,37PCV@33090|Viridiplantae,3GAK3@35493|Streptophyta,3KS8F@4447|Liliopsida,3ICTJ@38820|Poales	T	belongs to the protein kinase superfamily	GO:0003674,GO:0003824,GO:0004672,GO:0004674,GO:0004675,GO:0004888,GO:0005575,GO:0005623,GO:0005886,GO:0005911,GO:0006464,GO:0006468,GO:0006793,GO:0006796,GO:0006807,GO:0007154,GO:0007165,GO:0007166,GO:0007167,GO:0007178,GO:0007623,GO:0008150,GO:0008152,GO:0009506,GO:0009987,GO:0016020,GO:0016301,GO:0016310,GO:0016740,GO:0016772,GO:0016773,GO:0019199,GO:0019538,GO:0023052,GO:0030054,GO:0036211,GO:…	2.7.11.1	ko:K04733	ko04010,ko04064,ko04620,ko04621,ko04624,ko04722,ko05133,ko05140,ko05142,ko05145,ko05152,ko05162,ko05164,map04010,map04064,map04620,map04621,map04624,map04722,map05133,map05140,map05142,map05145,map05152,map05162,map05164	ko00000,ko00001,ko00002,ko01000,ko01001	LRRNT_2,LRR_8,Pkinase_Tyr
Psum.JK8.1r.1Ag004980.1	KOG4753@1|root,KOG4753@2759|Eukaryota,37VK9@33090|Viridiplantae,3GJAN@35493|Streptophyta,3M0JF@4447|Liliopsida,3IIH3@38820|Poales	S	Eukaryotic protein of unknown function (DUF872)	-	-	-	-	-	DUF872
Psum.JK8.1r.1Ag004990.1	2CQCW@1|root,2R4FB@2759|Eukaryota,385C2@33090|Viridiplantae,3GTBC@35493|Streptophyta,3M7XT@4447|Liliopsida,3IRTS@38820|Poales	-	-	-	-	-	-	-	-
Psum.JK8.1r.1Ag005000.1	COG0474@1|root,KOG0204@2759|Eukaryota,37IXA@33090|Viridiplantae,3GAS6@35493|Streptophyta,3KYCK@4447|Liliopsida,3IFDR@38820|Poales	P	This magnesium-dependent enzyme catalyzes the hydrolysis of ATP coupled with the transport of calcium	-	3.6.3.8	ko:K01537	-	ko00000,ko01000	CaATP_NAI,Cation_ATPase,Cation_ATPase_C,Cation_ATPase_N,E1-E2_ATPase,Hydrolase
Psum.JK8.1r.1Ag005010.1	COG0030@1|root,KOG0820@2759|Eukaryota,37MCF@33090|Viridiplantae,3G9XB@35493|Streptophyta,3KNKN@4447|Liliopsida,3I98X@38820|Poales	A	Belongs to the class I-like SAM-binding methyltransferase superfamily. rRNA adenine N(6)-methyltransferase family	GO:0000154,GO:0000179,GO:0001510,GO:0001708,GO:0003674,GO:0003824,GO:0005575,GO:0005622,GO:0005623,GO:0005634,GO:0005730,GO:0005737,GO:0005739,GO:0005759,GO:0005829,GO:0006139,GO:0006364,GO:0006396,GO:0006725,GO:0006807,GO:0008150,GO:0008152,GO:0008168,GO:0008170,GO:0008173,GO:0008649,GO:0008757,GO:0009451,GO:0009893,GO:0009987,GO:0010467,GO:0010468,GO:0010604,GO:0010628,GO:0016070,GO:0016072,GO:…	2.1.1.183	ko:K14191	-	ko00000,ko01000,ko03009	RrnaAD
Psum.JK8.1r.1Ag005020.1	KOG2687@1|root,KOG2687@2759|Eukaryota,37IED@33090|Viridiplantae,3GENJ@35493|Streptophyta,3KYNJ@4447|Liliopsida,3I5CF@38820|Poales	D	Sad1 / UNC-like C-terminal	GO:0000003,GO:0000280,GO:0003674,GO:0005488,GO:0005515,GO:0005575,GO:0005622,GO:0005623,GO:0005634,GO:0005635,GO:0005737,GO:0005783,GO:0005789,GO:0005819,GO:0005856,GO:0006996,GO:0006997,GO:0007049,GO:0007059,GO:0007127,GO:0008104,GO:0008150,GO:0008360,GO:0009524,GO:0009987,GO:0012505,GO:0015630,GO:0016020,GO:0016043,GO:0022402,GO:0022414,GO:0022603,GO:0022604,GO:0022607,GO:0031967,GO:0031975,GO:…	-	ko:K19347	-	ko00000,ko03036	Sad1_UNC
Psum.JK8.1r.1Ag005030.1	COG0676@1|root,KOG1594@2759|Eukaryota,37MSX@33090|Viridiplantae,3G85N@35493|Streptophyta,3KY9J@4447|Liliopsida,3ICTT@38820|Poales	G	Belongs to the glucose-6-phosphate 1-epimerase family	-	5.1.3.15	ko:K01792	ko00010,ko01100,ko01110,ko01120,ko01130,map00010,map01100,map01110,map01120,map01130	ko00000,ko00001,ko01000	Aldose_epim
Psum.JK8.1r.1Ag005050.1	28PVA@1|root,2QWHY@2759|Eukaryota,37UTV@33090|Viridiplantae,3GGQW@35493|Streptophyta,3M2IE@4447|Liliopsida,3I3BN@38820|Poales	S	SBP domain	-	-	-	-	-	SBP
Psum.JK8.1r.1Ag005060.1	KOG0978@1|root,KOG0978@2759|Eukaryota,37MHZ@33090|Viridiplantae,3GBBB@35493|Streptophyta,3KV5R@4447|Liliopsida,3I4Y9@38820|Poales	O	E3 ubiquitin-protein ligase BRE1-like	GO:0000003,GO:0002376,GO:0003006,GO:0003674,GO:0005488,GO:0005515,GO:0005575,GO:0005622,GO:0005623,GO:0005634,GO:0006325,GO:0006464,GO:0006513,GO:0006807,GO:0006950,GO:0006952,GO:0006955,GO:0006996,GO:0007275,GO:0008150,GO:0008152,GO:0009653,GO:0009791,GO:0009965,GO:0009987,GO:0010016,GO:0010154,GO:0010162,GO:0010228,GO:0010390,GO:0010431,GO:0016043,GO:0016567,GO:0016569,GO:0016570,GO:0016574,GO:…	2.3.2.27	ko:K10696	-	ko00000,ko01000,ko04121	zf-C3HC4_3
Psum.JK8.1r.1Ag005070.1	2CQ5W@1|root,2R3YV@2759|Eukaryota,384WQ@33090|Viridiplantae,3GSVR@35493|Streptophyta,3M3RA@4447|Liliopsida,3IKVP@38820|Poales	-	-	-	-	-	-	-	-
Psum.JK8.1r.1Ag005080.1	28I6W@1|root,2S20T@2759|Eukaryota,37VUK@33090|Viridiplantae,3GJPJ@35493|Streptophyta,3M67C@4447|Liliopsida,3II3R@38820|Poales	S	Belongs to the Casparian strip membrane proteins (CASP) family	GO:0003674,GO:0005488,GO:0048037,GO:0051536,GO:0051540	-	-	-	-	DUF588
Psum.JK8.1r.1Ag005090.1	COG0554@1|root,KOG2517@2759|Eukaryota,37NPB@33090|Viridiplantae,3GAMB@35493|Streptophyta,3KVRJ@4447|Liliopsida,3IF56@38820|Poales	G	FGGY carbohydrate kinase domain-containing protein	-	-	-	-	-	FGGY_C,FGGY_N
Psum.JK8.1r.1Ag005100.1	COG5641@1|root,KOG1601@2759|Eukaryota,37P0B@33090|Viridiplantae,3GBNA@35493|Streptophyta,3KY1Y@4447|Liliopsida,3I9PT@38820|Poales	K	CCT motif	-	-	-	-	-	CCT,zf-B_box
Psum.JK8.1r.1Ag005110.1	2CSYH@1|root,2R3M6@2759|Eukaryota,384KM@33090|Viridiplantae,3GZCM@35493|Streptophyta,3M7AM@4447|Liliopsida,3IJJ2@38820|Poales	S	regulation of amino acid export	-	-	-	-	-	-
Psum.JK8.1r.1Ag005120.1	COG2443@1|root,KOG3498@2759|Eukaryota	U	P-P-bond-hydrolysis-driven protein transmembrane transporter activity	GO:0000003,GO:0001555,GO:0003006,GO:0003674,GO:0005215,GO:0005575,GO:0005623,GO:0006810,GO:0006886,GO:0007276,GO:0007281,GO:0007292,GO:0008104,GO:0008150,GO:0008320,GO:0008565,GO:0009987,GO:0009994,GO:0015031,GO:0015399,GO:0015405,GO:0015450,GO:0015833,GO:0016049,GO:0019953,GO:0022412,GO:0022414,GO:0022804,GO:0022857,GO:0022884,GO:0030154,GO:0030728,GO:0032501,GO:0032502,GO:0032504,GO:0033036,GO:…	3.4.11.9	ko:K01262,ko:K07342	ko03060,ko04141,ko04145,ko05110,map03060,map04141,map04145,map05110	ko00000,ko00001,ko00002,ko01000,ko01002,ko02044	SecE
Psum.JK8.1r.1Ag005130.1	COG5167@1|root,KOG2395@2759|Eukaryota,37P07@33090|Viridiplantae,3G939@35493|Streptophyta,3KU07@4447|Liliopsida,3I8ZV@38820|Poales	U	VID27 cytoplasmic protein	-	-	-	-	-	VID27
Psum.JK8.1r.1Ag005140.1	KOG0800@1|root,KOG0800@2759|Eukaryota,37WER@33090|Viridiplantae,3GK8V@35493|Streptophyta,3M1RP@4447|Liliopsida,3IJHX@38820|Poales	O	RING-like zinc finger	GO:0003674,GO:0003824,GO:0004842,GO:0006464,GO:0006508,GO:0006511,GO:0006807,GO:0008150,GO:0008152,GO:0009056,GO:0009057,GO:0009987,GO:0010033,GO:0010200,GO:0010243,GO:0010498,GO:0016567,GO:0016740,GO:0019538,GO:0019787,GO:0019941,GO:0030163,GO:0032446,GO:0036211,GO:0042221,GO:0042493,GO:0043161,GO:0043170,GO:0043412,GO:0043632,GO:0044237,GO:0044238,GO:0044248,GO:0044257,GO:0044260,GO:0044265,GO:…	2.3.2.27	ko:K19041	-	ko00000,ko01000,ko04121	zf-RING_2
Psum.JK8.1r.1Ag005160.1	2AAVC@1|root,2RYMX@2759|Eukaryota,37PN9@33090|Viridiplantae,3GJSH@35493|Streptophyta,3M540@4447|Liliopsida,3IA4Z@38820|Poales	S	LRR-repeat protein	-	-	-	-	-	F-box,FBD
Psum.JK8.1r.1Ag005170.1	2AF2S@1|root,2RYWW@2759|Eukaryota,37U86@33090|Viridiplantae,3GJ8I@35493|Streptophyta,3M1CQ@4447|Liliopsida,3IIVE@38820|Poales	S	Transcription factor	GO:0003674,GO:0003700,GO:0006355,GO:0007154,GO:0007165,GO:0008150,GO:0009719,GO:0009725,GO:0009741,GO:0009742,GO:0009755,GO:0009889,GO:0009987,GO:0010033,GO:0010468,GO:0010556,GO:0014070,GO:0019219,GO:0019222,GO:0023052,GO:0031323,GO:0031326,GO:0032870,GO:0033993,GO:0040008,GO:0042221,GO:0043401,GO:0048545,GO:0050789,GO:0050794,GO:0050896,GO:0051171,GO:0051252,GO:0051716,GO:0060255,GO:0065007,GO:…	-	-	-	-	-
Psum.JK8.1r.1Ag005180.1	2BWIZ@1|root,2S53G@2759|Eukaryota,37Z2F@33090|Viridiplantae,3GYCK@35493|Streptophyta,3KXD7@4447|Liliopsida,3I5RZ@38820|Poales	S	Belongs to the sterol desaturase family	-	-	-	-	-	FA_hydroxylase,Wax2_C
Psum.JK8.1r.1Ag005190.1	KOG0582@1|root,KOG0582@2759|Eukaryota,37K74@33090|Viridiplantae,3G9A3@35493|Streptophyta,3KWR0@4447|Liliopsida,3I6HY@38820|Poales	T	Serine/Threonine protein kinases, catalytic domain	GO:0001932,GO:0001934,GO:0003674,GO:0003824,GO:0004672,GO:0004674,GO:0005575,GO:0005622,GO:0005623,GO:0005737,GO:0006464,GO:0006468,GO:0006793,GO:0006796,GO:0006807,GO:0006950,GO:0007154,GO:0007165,GO:0007346,GO:0008150,GO:0008152,GO:0009893,GO:0009987,GO:0010562,GO:0010604,GO:0016301,GO:0016310,GO:0016740,GO:0016772,GO:0016773,GO:0019220,GO:0019222,GO:0019538,GO:0023014,GO:0023052,GO:0031098,GO:…	2.7.11.1	ko:K08835	-	ko00000,ko01000,ko01001	Pkinase
Psum.JK8.1r.1Ag005200.1	COG1896@1|root,KOG3197@2759|Eukaryota,37I88@33090|Viridiplantae,3GDCK@35493|Streptophyta,3KQ2N@4447|Liliopsida,3I75C@38820|Poales	S	HD domain	-	-	ko:K07023	-	ko00000	HD_3
Psum.JK8.1r.1Ag005210.1	COG5272@1|root,KOG0011@2759|Eukaryota,37R56@33090|Viridiplantae,3G8GP@35493|Streptophyta,3KW3D@4447|Liliopsida,3I98N@38820|Poales	L	XPC-binding domain	GO:0003674,GO:0005488,GO:0005515,GO:0005575,GO:0005622,GO:0005623,GO:0005634,GO:0005737,GO:0031593,GO:0032182,GO:0043130,GO:0043226,GO:0043227,GO:0043229,GO:0043231,GO:0044424,GO:0044464,GO:0044877,GO:0070628,GO:0140030	-	ko:K10839	ko03420,ko04141,map03420,map04141	ko00000,ko00001,ko03051,ko03400	UBA,XPC-binding,ubiquitin
Psum.JK8.1r.1Ag005220.1	KOG2502@1|root,KOG2502@2759|Eukaryota,37KIU@33090|Viridiplantae,3GG4P@35493|Streptophyta,3KR4U@4447|Liliopsida,3ICJU@38820|Poales	S	Belongs to the TUB family	GO:0003674,GO:0005488,GO:0005543,GO:0008289,GO:0035091,GO:0043167,GO:0043168	-	-	-	-	Tub
Psum.JK8.1r.1Ag005230.1	COG1272@1|root,KOG0748@2759|Eukaryota,37M5I@33090|Viridiplantae,3GAZ9@35493|Streptophyta,3KM4Q@4447|Liliopsida,3I8AJ@38820|Poales	T	Haemolysin-III related	GO:0002791,GO:0002793,GO:0003674,GO:0005488,GO:0005575,GO:0005623,GO:0005886,GO:0006082,GO:0006629,GO:0006631,GO:0006950,GO:0006979,GO:0007154,GO:0007165,GO:0007166,GO:0008150,GO:0008152,GO:0009719,GO:0009725,GO:0009743,GO:0009744,GO:0009755,GO:0009987,GO:0010033,GO:0010646,GO:0010647,GO:0010817,GO:0016020,GO:0016021,GO:0016500,GO:0019221,GO:0019395,GO:0019752,GO:0019827,GO:0023051,GO:0023052,GO:…	-	ko:K07297	ko04152,ko04211,ko04920,ko04932,map04152,map04211,map04920,map04932	ko00000,ko00001	HlyIII
Psum.JK8.1r.1Ag005240.1	28KK3@1|root,2QT1I@2759|Eukaryota,37NEM@33090|Viridiplantae,3GBN2@35493|Streptophyta,3KMEW@4447|Liliopsida,3I4RN@38820|Poales	S	Domain of unknown function (DUF2828)	-	-	-	-	-	DUF2828
Psum.JK8.1r.1Ag005250.1	28MXS@1|root,2QUG9@2759|Eukaryota,37K0M@33090|Viridiplantae,3GBM0@35493|Streptophyta,3KPCX@4447|Liliopsida,3I8E1@38820|Poales	S	Autophagy-related protein 11	GO:0000045,GO:0000272,GO:0000407,GO:0000422,GO:0001932,GO:0001934,GO:0003674,GO:0005198,GO:0005488,GO:0005515,GO:0005575,GO:0005622,GO:0005623,GO:0005737,GO:0005773,GO:0005776,GO:0005911,GO:0005975,GO:0005976,GO:0005977,GO:0005980,GO:0006073,GO:0006091,GO:0006112,GO:0006914,GO:0006996,GO:0007005,GO:0007033,GO:0007275,GO:0007568,GO:0008150,GO:0008152,GO:0009056,GO:0009057,GO:0009251,GO:0009506,GO:…	-	ko:K08330	ko04136,ko04138,ko04139,map04136,map04138,map04139	ko00000,ko00001,ko02000,ko03029,ko04131	APG17,ATG11
Psum.JK8.1r.1Ag005260.1	KOG0151@1|root,KOG0151@2759|Eukaryota,37Q4Y@33090|Viridiplantae,3GEQ0@35493|Streptophyta,3KWEZ@4447|Liliopsida,3IBHA@38820|Poales	A	cwf21 domain	GO:0005575,GO:0005622,GO:0005623,GO:0005634,GO:0005654,GO:0031974,GO:0031981,GO:0043226,GO:0043227,GO:0043229,GO:0043231,GO:0043233,GO:0044422,GO:0044424,GO:0044428,GO:0044446,GO:0044464,GO:0070013	-	ko:K12842	ko03040,map03040	ko00000,ko00001,ko03041	RRM_1,Surp,cwf21
Psum.JK8.1r.1Ag005270.1	COG0631@1|root,KOG0698@2759|Eukaryota,37P0J@33090|Viridiplantae,3GA5K@35493|Streptophyta,3KSYX@4447|Liliopsida,3IAUB@38820|Poales	T	Serine/threonine phosphatases, family 2C, catalytic domain	GO:0001101,GO:0005575,GO:0005623,GO:0005886,GO:0008150,GO:0009719,GO:0009725,GO:0009737,GO:0010033,GO:0016020,GO:0033993,GO:0042221,GO:0044464,GO:0050896,GO:0071944,GO:0097305,GO:1901700	3.1.3.16	ko:K14803,ko:K17499	-	ko00000,ko01000,ko01009,ko03009	PP2C
Psum.JK8.1r.1Ag005280.1	COG2801@1|root,KOG0017@2759|Eukaryota,37U2E@33090|Viridiplantae,3GHZP@35493|Streptophyta,3KY2E@4447|Liliopsida,3IBK0@38820|Poales	L	YbaB/EbfC DNA-binding family	-	-	-	-	-	YbaB_DNA_bd
Psum.JK8.1r.1Ag005290.1	28I1Z@1|root,2RFA7@2759|Eukaryota,37QFG@33090|Viridiplantae,3GCKM@35493|Streptophyta,3KVJR@4447|Liliopsida,3IAVG@38820|Poales	S	Acetyltransferase (GNAT) family	-	-	-	-	-	Acetyltransf_1
Psum.JK8.1r.1Ag005310.1	COG1605@1|root,KOG0795@2759|Eukaryota,37KHE@33090|Viridiplantae,3GFVZ@35493|Streptophyta,3KXN0@4447|Liliopsida,3I40D@38820|Poales	E	chorismate mutase	GO:0003674,GO:0003824,GO:0004106,GO:0005575,GO:0005622,GO:0005623,GO:0005737,GO:0005829,GO:0006082,GO:0006520,GO:0006725,GO:0006807,GO:0008150,GO:0008152,GO:0008652,GO:0009058,GO:0009072,GO:0009073,GO:0009987,GO:0016053,GO:0016853,GO:0016866,GO:0019438,GO:0019752,GO:0043436,GO:0044237,GO:0044238,GO:0044249,GO:0044281,GO:0044283,GO:0044424,GO:0044444,GO:0044464,GO:0046394,GO:0071704,GO:1901360,GO:…	5.4.99.5	ko:K01850	ko00400,ko01100,ko01110,ko01130,ko01230,map00400,map01100,map01110,map01130,map01230	ko00000,ko00001,ko00002,ko01000	-
Psum.JK8.1r.1Ag005320.1	COG0451@1|root,KOG1502@2759|Eukaryota,37KK8@33090|Viridiplantae,3G7E0@35493|Streptophyta,3KM84@4447|Liliopsida,3IAR7@38820|Poales	V	Male sterility protein	-	1.2.1.44	ko:K09753	ko00940,ko01100,ko01110,map00940,map01100,map01110	ko00000,ko00001,ko00002,ko01000	Epimerase
Psum.JK8.1r.1Ag005330.1	28IW0@1|root,2QR7M@2759|Eukaryota,37S08@33090|Viridiplantae,3GE86@35493|Streptophyta,3KVI2@4447|Liliopsida,3I45B@38820|Poales	K	DNA binding domain	-	-	-	-	-	WRKY
Psum.JK8.1r.1Ag005340.1	2CQU0@1|root,2R5TG@2759|Eukaryota,386K1@33090|Viridiplantae,3GUGV@35493|Streptophyta,3M05A@4447|Liliopsida,3II6W@38820|Poales	-	-	-	-	-	-	-	-
Psum.JK8.1r.1Ag005350.1	COG5140@1|root,KOG1816@2759|Eukaryota,37HPE@33090|Viridiplantae,3G9EM@35493|Streptophyta,3KY43@4447|Liliopsida,3I6NN@38820|Poales	O	Ubiquitin fusion degradation protein UFD1	GO:0001817,GO:0001818,GO:0002682,GO:0002683,GO:0002697,GO:0002698,GO:0002831,GO:0002832,GO:0003674,GO:0005102,GO:0005488,GO:0005515,GO:0005575,GO:0005622,GO:0005623,GO:0005737,GO:0005783,GO:0005789,GO:0006508,GO:0006511,GO:0006807,GO:0008150,GO:0008152,GO:0009056,GO:0009057,GO:0009966,GO:0009968,GO:0009987,GO:0010646,GO:0010648,GO:0012505,GO:0016020,GO:0019538,GO:0019899,GO:0019941,GO:0023051,GO:…	-	ko:K14016	ko04141,map04141	ko00000,ko00001,ko00002	UFD1
Psum.JK8.1r.1Ag005370.1	COG0542@1|root,KOG1051@2759|Eukaryota,37I9H@33090|Viridiplantae,3GEGN@35493|Streptophyta,3KQQ5@4447|Liliopsida,3ID7H@38820|Poales	O	Belongs to the ClpA ClpB family	GO:0005575,GO:0005622,GO:0005623,GO:0005737,GO:0005739,GO:0009507,GO:0009526,GO:0009532,GO:0009536,GO:0009570,GO:0009941,GO:0031967,GO:0031975,GO:0043226,GO:0043227,GO:0043229,GO:0043231,GO:0044422,GO:0044424,GO:0044434,GO:0044435,GO:0044444,GO:0044446,GO:0044464	-	ko:K03695	ko04213,map04213	ko00000,ko00001,ko03110	AAA,AAA_2,ClpB_D2-small,Clp_N
Psum.JK8.1r.1Ag005380.1	COG5641@1|root,KOG1601@2759|Eukaryota,37J06@33090|Viridiplantae,3G7F9@35493|Streptophyta,3KPFF@4447|Liliopsida,3I3PX@38820|Poales	K	Transcriptional activator that binds specific DNA sequence	-	-	ko:K14491	ko04075,map04075	ko00000,ko00001	Myb_DNA-binding,Response_reg
Psum.JK8.1r.1Ag005390.1	COG0151@1|root,KOG0237@2759|Eukaryota,37QAB@33090|Viridiplantae,3G9H5@35493|Streptophyta,3KSNG@4447|Liliopsida,3I3XB@38820|Poales	F	Phosphoribosylformylglycinamidine cyclo-ligase	GO:0000166,GO:0003674,GO:0005488,GO:0005507,GO:0005524,GO:0005575,GO:0005622,GO:0005623,GO:0005737,GO:0005739,GO:0008144,GO:0009507,GO:0009532,GO:0009536,GO:0009570,GO:0017076,GO:0030554,GO:0032553,GO:0032555,GO:0032559,GO:0035639,GO:0036094,GO:0043167,GO:0043168,GO:0043169,GO:0043226,GO:0043227,GO:0043229,GO:0043231,GO:0044422,GO:0044424,GO:0044434,GO:0044435,GO:0044444,GO:0044446,GO:0044464,GO:…	6.3.3.1	ko:K01933	ko00230,ko01100,ko01110,ko01130,map00230,map01100,map01110,map01130	ko00000,ko00001,ko00002,ko01000	AIRS,AIRS_C
Psum.JK8.1r.1Ag005400.1	2CQWZ@1|root,2R637@2759|Eukaryota,386UN@33090|Viridiplantae,3GURM@35493|Streptophyta,3M1KU@4447|Liliopsida,3IJMR@38820|Poales	S	zinc finger	-	-	-	-	-	-
Psum.JK8.1r.1Ag005410.1	COG0638@1|root,KOG0180@2759|Eukaryota,37PXM@33090|Viridiplantae,3GFE9@35493|Streptophyta,3KU3Z@4447|Liliopsida,3IFAJ@38820|Poales	O	The proteasome is a multicatalytic proteinase complex which is characterized by its ability to cleave peptides with Arg, Phe, Tyr, Leu, and Glu adjacent to the leaving group at neutral or slightly basic pH	GO:0000502,GO:0005575,GO:0005622,GO:0005623,GO:0005737,GO:0005773,GO:0005774,GO:0005829,GO:0005839,GO:0016020,GO:0019774,GO:0031090,GO:0032991,GO:0043226,GO:0043227,GO:0043229,GO:0043231,GO:0044422,GO:0044424,GO:0044437,GO:0044444,GO:0044446,GO:0044464,GO:0098588,GO:0098805,GO:1902494,GO:1905368,GO:1905369	3.4.25.1	ko:K02735	ko03050,map03050	ko00000,ko00001,ko00002,ko01000,ko01002,ko03051	Proteasome
Psum.JK8.1r.1Ag005420.1	COG0515@1|root,KOG1187@2759|Eukaryota,37MFQ@33090|Viridiplantae,3GDRC@35493|Streptophyta,3KVK4@4447|Liliopsida,3I5ZU@38820|Poales	T	belongs to the protein kinase superfamily	GO:0003674,GO:0003824,GO:0004672,GO:0004674,GO:0004675,GO:0004888,GO:0005575,GO:0005623,GO:0005886,GO:0006464,GO:0006468,GO:0006793,GO:0006796,GO:0006807,GO:0007154,GO:0007165,GO:0007166,GO:0007167,GO:0007178,GO:0008150,GO:0008152,GO:0009987,GO:0016020,GO:0016301,GO:0016310,GO:0016740,GO:0016772,GO:0016773,GO:0019199,GO:0019538,GO:0023052,GO:0036211,GO:0038023,GO:0043170,GO:0043412,GO:0044237,GO:…	2.7.11.1	ko:K04733	ko04010,ko04064,ko04620,ko04621,ko04624,ko04722,ko05133,ko05140,ko05142,ko05145,ko05152,ko05162,ko05164,map04010,map04064,map04620,map04621,map04624,map04722,map05133,map05140,map05142,map05145,map05152,map05162,map05164	ko00000,ko00001,ko00002,ko01000,ko01001	Pkinase,Pkinase_Tyr
Psum.JK8.1r.1Ag005430.1	2AI81@1|root,2RZ47@2759|Eukaryota,37UR1@33090|Viridiplantae,3GIM2@35493|Streptophyta,3MAWA@4447|Liliopsida,3IUE2@38820|Poales	S	BEST Arabidopsis thaliana protein match is	-	-	-	-	-	-
Psum.JK8.1r.1Ag005440.1	KOG0773@1|root,KOG0773@2759|Eukaryota,37JBF@33090|Viridiplantae,3GAPB@35493|Streptophyta,3M30V@4447|Liliopsida,3I7NZ@38820|Poales	K	regulation of nucleic acid-templated transcription	-	-	-	-	-	ELK,Homeobox_KN,KNOX1,KNOX2
Psum.JK8.1r.1Ag005450.1	28WZ9@1|root,2R3RP@2759|Eukaryota,384QN@33090|Viridiplantae,3GZDQ@35493|Streptophyta,3M87F@4447|Liliopsida,3IJXZ@38820|Poales	-	-	-	-	-	-	-	-
Psum.JK8.1r.1Ag005460.1	KOG0804@1|root,KOG0804@2759|Eukaryota,37HX1@33090|Viridiplantae,3G7U7@35493|Streptophyta,3KTW0@4447|Liliopsida,3IB5Q@38820|Poales	O	BRCA1-associated protein 2	GO:0000151,GO:0000165,GO:0003674,GO:0003824,GO:0004842,GO:0005048,GO:0005488,GO:0005515,GO:0005575,GO:0005622,GO:0005623,GO:0005634,GO:0005635,GO:0005737,GO:0005829,GO:0006464,GO:0006468,GO:0006793,GO:0006796,GO:0006807,GO:0007154,GO:0007165,GO:0007264,GO:0007265,GO:0008139,GO:0008150,GO:0008152,GO:0009966,GO:0009968,GO:0009987,GO:0010646,GO:0010648,GO:0012505,GO:0016020,GO:0016310,GO:0016567,GO:…	2.3.2.27	ko:K10632	ko04014,map04014	ko00000,ko00001,ko01000,ko04121	BRAP2,zf-RING_2,zf-UBP
Psum.JK8.1r.1Ag005470.1	28U8Y@1|root,2R0ZN@2759|Eukaryota,37I49@33090|Viridiplantae,3G995@35493|Streptophyta,3KPNP@4447|Liliopsida,3I514@38820|Poales	S	PLATZ transcription factor	-	-	-	-	-	PLATZ
Psum.JK8.1r.1Ag005480.1	2CN8F@1|root,2QUH4@2759|Eukaryota,37Q38@33090|Viridiplantae,3G975@35493|Streptophyta,3M532@4447|Liliopsida,3IFN6@38820|Poales	-	-	-	-	-	-	-	-
Psum.JK8.1r.1Ag005490.1	28XUA@1|root,2R4MR@2759|Eukaryota,38AT1@33090|Viridiplantae,3GTGJ@35493|Streptophyta,3MA5N@4447|Liliopsida,3ISFJ@38820|Poales	-	-	-	-	-	-	-	-
Psum.JK8.1r.1Ag005500.1	COG5273@1|root,KOG0509@2759|Eukaryota,37RNH@33090|Viridiplantae,3GBXW@35493|Streptophyta,3KXD9@4447|Liliopsida,3IBBE@38820|Poales	S	Belongs to the DHHC palmitoyltransferase family	GO:0000035,GO:0000902,GO:0003674,GO:0005488,GO:0005575,GO:0005622,GO:0005623,GO:0005737,GO:0005768,GO:0005794,GO:0005802,GO:0008150,GO:0009653,GO:0009826,GO:0009932,GO:0009987,GO:0012505,GO:0016043,GO:0016049,GO:0031410,GO:0031982,GO:0031984,GO:0032502,GO:0032989,GO:0040007,GO:0043226,GO:0043227,GO:0043229,GO:0043231,GO:0044422,GO:0044424,GO:0044431,GO:0044444,GO:0044446,GO:0044464,GO:0048589,GO:…	2.3.1.225	ko:K20032	-	ko00000,ko01000,ko04131	Ank,Ank_2,Ank_3,Ank_4,DHHC
Psum.JK8.1r.1Ag005510.1	COG3808@1|root,2QPJC@2759|Eukaryota,37HW9@33090|Viridiplantae,3G71T@35493|Streptophyta,3KNGG@4447|Liliopsida,3IPK5@38820|Poales	C	Inorganic H+ pyrophosphatase	-	3.6.1.1	ko:K01507	ko00190,map00190	ko00000,ko00001,ko01000	H_PPase
Psum.JK8.1r.1Ag005520.1	COG0438@1|root,KOG0853@2759|Eukaryota,37S8W@33090|Viridiplantae,3GD55@35493|Streptophyta,3KXA2@4447|Liliopsida,3I2MZ@38820|Poales	M	Belongs to the glycosyltransferase 1 family	GO:0003674,GO:0003824,GO:0005575,GO:0005623,GO:0005886,GO:0006810,GO:0007275,GO:0008150,GO:0008194,GO:0009555,GO:0009653,GO:0009987,GO:0010208,GO:0010927,GO:0016020,GO:0016043,GO:0016740,GO:0016757,GO:0016758,GO:0022607,GO:0030198,GO:0032501,GO:0032502,GO:0032989,GO:0035251,GO:0043062,GO:0044085,GO:0044464,GO:0045229,GO:0046524,GO:0046527,GO:0046903,GO:0048229,GO:0048646,GO:0048856,GO:0048869,GO:…	2.4.1.14	ko:K00696	ko00500,ko01100,map00500,map01100	ko00000,ko00001,ko01000	Glycos_transf_1,S6PP,Sucrose_synth
Psum.JK8.1r.1Ag005530.1	2C7QW@1|root,2QRNX@2759|Eukaryota,37HHZ@33090|Viridiplantae,3GAA7@35493|Streptophyta,3KPQ7@4447|Liliopsida,3IC5W@38820|Poales	S	Ubiquitin system component Cue protein	-	-	-	-	-	CUE
Psum.JK8.1r.1Ag005540.1	COG2124@1|root,KOG0156@2759|Eukaryota,37QA7@33090|Viridiplantae,3GDM1@35493|Streptophyta,3KVB3@4447|Liliopsida,3I8I8@38820|Poales	Q	Belongs to the cytochrome P450 family	-	1.14.14.1,1.14.14.19,1.14.14.32	ko:K00512,ko:K07418	ko00140,ko00590,ko00591,ko01100,ko04212,ko04726,ko04750,ko04913,ko04917,ko04927,ko04934,map00140,map00590,map00591,map01100,map04212,map04726,map04750,map04913,map04917,map04927,map04934	ko00000,ko00001,ko00002,ko00199,ko01000	p450
Psum.JK8.1r.1Ag005550.1	COG2124@1|root,KOG0156@2759|Eukaryota,37QA7@33090|Viridiplantae,3GDM1@35493|Streptophyta,3KVB3@4447|Liliopsida,3I8I8@38820|Poales	Q	Belongs to the cytochrome P450 family	-	1.14.14.1	ko:K07418	ko00590,ko00591,ko01100,ko04212,ko04726,ko04750,ko04913,map00590,map00591,map01100,map04212,map04726,map04750,map04913	ko00000,ko00001,ko00199,ko01000	p450
Psum.JK8.1r.1Ag005560.1	28N3S@1|root,2QUNX@2759|Eukaryota,37HV4@33090|Viridiplantae,3GCCI@35493|Streptophyta,3KS4C@4447|Liliopsida,3IAR5@38820|Poales	-	-	-	-	-	-	-	-
Psum.JK8.1r.1Ag005570.1	2ETG8@1|root,2SVTR@2759|Eukaryota,381DU@33090|Viridiplantae,3GPCV@35493|Streptophyta,3KQEU@4447|Liliopsida,3I6BH@38820|Poales	S	LRR-repeat protein	-	-	-	-	-	F-box,FBD,LRR_2
Psum.JK8.1r.1Ag005580.1	COG0515@1|root,KOG1187@2759|Eukaryota,37HRN@33090|Viridiplantae,3GACW@35493|Streptophyta,3KQPG@4447|Liliopsida,3I3F3@38820|Poales	T	Belongs to the protein kinase superfamily	GO:0003674,GO:0003824,GO:0004672,GO:0004674,GO:0004675,GO:0004888,GO:0005575,GO:0005623,GO:0005886,GO:0006464,GO:0006468,GO:0006793,GO:0006796,GO:0006807,GO:0007154,GO:0007165,GO:0007166,GO:0007167,GO:0007178,GO:0008150,GO:0008152,GO:0009987,GO:0016020,GO:0016301,GO:0016310,GO:0016740,GO:0016772,GO:0016773,GO:0019199,GO:0019538,GO:0023052,GO:0036211,GO:0038023,GO:0043170,GO:0043412,GO:0044237,GO:…	2.7.11.1	ko:K04730	ko04010,ko04064,ko04620,ko04624,ko04722,ko05133,ko05140,ko05142,ko05145,ko05152,ko05162,ko05169,map04010,map04064,map04620,map04624,map04722,map05133,map05140,map05142,map05145,map05152,map05162,map05169	ko00000,ko00001,ko00002,ko01000,ko01001	Pkinase,Pkinase_Tyr
Psum.JK8.1r.1Ag005590.1	2ATII@1|root,2RZS5@2759|Eukaryota,37UM3@33090|Viridiplantae,3GIWA@35493|Streptophyta,3KZ0Y@4447|Liliopsida,3I978@38820|Poales	-	-	-	-	-	-	-	-
Psum.JK8.1r.1Ag005600.1	2E0VH@1|root,2S88Z@2759|Eukaryota,381AW@33090|Viridiplantae,3GKAN@35493|Streptophyta	S	Glutathione S-transferase T3-like	-	-	-	-	-	NAM-associated
Psum.JK8.1r.1Ag005610.1	COG2124@1|root,KOG0156@2759|Eukaryota,37QA7@33090|Viridiplantae,3GDM1@35493|Streptophyta,3M2C5@4447|Liliopsida,3IGFE@38820|Poales	Q	Belongs to the cytochrome P450 family	-	-	-	-	-	p450
Psum.JK8.1r.1Ag005620.1	COG2124@1|root,KOG0156@2759|Eukaryota,37QA7@33090|Viridiplantae,3GDM1@35493|Streptophyta,3M2C5@4447|Liliopsida,3IGFE@38820|Poales	Q	Belongs to the cytochrome P450 family	-	-	-	-	-	p450
Psum.JK8.1r.1Ag005630.1	COG2124@1|root,KOG0156@2759|Eukaryota,37QA7@33090|Viridiplantae,3GDM1@35493|Streptophyta,3M3Q0@4447|Liliopsida,3IETI@38820|Poales	Q	Belongs to the cytochrome P450 family	-	-	-	-	-	p450
Psum.JK8.1r.1Ag005640.1	COG1878@1|root,2QRBQ@2759|Eukaryota,37SYB@33090|Viridiplantae,3G76A@35493|Streptophyta,3KWSM@4447|Liliopsida,3IBI9@38820|Poales	S	Putative cyclase	-	-	-	-	-	Cyclase
Psum.JK8.1r.1Ag005650.1	COG1878@1|root,2QRBQ@2759|Eukaryota,37SYB@33090|Viridiplantae,3G76A@35493|Streptophyta,3KWSM@4447|Liliopsida,3IBI9@38820|Poales	S	Putative cyclase	-	-	-	-	-	Cyclase
Psum.JK8.1r.1Ag005660.1	KOG1021@1|root,KOG1021@2759|Eukaryota,37KDY@33090|Viridiplantae,3GBVI@35493|Streptophyta,3KMDF@4447|Liliopsida,3IE63@38820|Poales	GMW	Exostosin family	-	-	-	-	-	Exostosin
Psum.JK8.1r.1Ag005670.1	28NG4@1|root,2QV1S@2759|Eukaryota,37RQI@33090|Viridiplantae,3G8J5@35493|Streptophyta,3KSTT@4447|Liliopsida,3I8IA@38820|Poales	-	-	-	-	-	-	-	SNARE_assoc
Psum.JK8.1r.1Ag005680.1	COG0584@1|root,KOG2258@2759|Eukaryota,37IRF@33090|Viridiplantae,3GCX0@35493|Streptophyta,3KTM3@4447|Liliopsida,3IBWN@38820|Poales	C	Glycerophosphoryl diester phosphodiesterase family	GO:0005575,GO:0005576,GO:0016020,GO:0031224,GO:0031225,GO:0044425,GO:0048046	-	-	-	-	GDPD
Psum.JK8.1r.1Ag005690.1	COG0432@1|root,KOG3267@2759|Eukaryota,37RIW@33090|Viridiplantae,3GH6C@35493|Streptophyta,3KYPP@4447|Liliopsida,3I8C0@38820|Poales	S	Uncharacterised protein family UPF0047	-	-	-	-	-	UPF0047
Psum.JK8.1r.1Ag005700.1	28KUA@1|root,2QTAI@2759|Eukaryota,37QW7@33090|Viridiplantae,3G9IK@35493|Streptophyta,3KVDW@4447|Liliopsida,3IAWE@38820|Poales	S	Protein of unknown function (DUF3611)	GO:0003674,GO:0005488,GO:0005515,GO:0005575,GO:0005622,GO:0005623,GO:0005737,GO:0006605,GO:0006810,GO:0006873,GO:0006875,GO:0006886,GO:0008104,GO:0008150,GO:0009507,GO:0009526,GO:0009528,GO:0009536,GO:0009706,GO:0009941,GO:0009987,GO:0015031,GO:0015833,GO:0016020,GO:0017038,GO:0019725,GO:0019866,GO:0030003,GO:0031090,GO:0031967,GO:0031969,GO:0031975,GO:0033036,GO:0033365,GO:0034613,GO:0042170,GO:…	-	-	-	-	DUF3611
Psum.JK8.1r.1Ag005710.1	COG5147@1|root,KOG0048@2759|Eukaryota,37ZSW@33090|Viridiplantae,3GPGX@35493|Streptophyta,3KYKS@4447|Liliopsida,3I938@38820|Poales	K	Myb-like DNA-binding domain	-	-	ko:K09422	-	ko00000,ko03000	Myb_DNA-binding
Psum.JK8.1r.1Ag005720.1	COG1064@1|root,KOG0023@2759|Eukaryota,37K4P@33090|Viridiplantae,3G98H@35493|Streptophyta,3KNH8@4447|Liliopsida,3I2W5@38820|Poales	Q	alcohol dehydrogenase	GO:0003674,GO:0003824,GO:0005575,GO:0005622,GO:0005623,GO:0005737,GO:0005829,GO:0006725,GO:0008150,GO:0008152,GO:0009058,GO:0009628,GO:0009698,GO:0009699,GO:0009808,GO:0009809,GO:0009987,GO:0016491,GO:0016614,GO:0016616,GO:0019438,GO:0019748,GO:0044237,GO:0044249,GO:0044424,GO:0044444,GO:0044464,GO:0044550,GO:0045551,GO:0050896,GO:0055114,GO:0071704,GO:0080167,GO:1901360,GO:1901362,GO:1901576	1.1.1.195	ko:K00083	ko00940,ko01100,ko01110,map00940,map01100,map01110	ko00000,ko00001,ko00002,ko01000	ADH_N,ADH_zinc_N
Psum.JK8.1r.1Ag005730.1	KOG1192@1|root,KOG1192@2759|Eukaryota,37T4R@33090|Viridiplantae,3GGD7@35493|Streptophyta,3KWNZ@4447|Liliopsida,3ICCC@38820|Poales	CG	Belongs to the UDP-glycosyltransferase family	-	2.4.1.210	ko:K08236	-	ko00000,ko01000,ko01003	UDPGT
Psum.JK8.1r.1Ag005740.1	KOG1192@1|root,KOG1192@2759|Eukaryota,37T4R@33090|Viridiplantae,3GGD7@35493|Streptophyta,3KWNZ@4447|Liliopsida,3ICCC@38820|Poales	CG	Belongs to the UDP-glycosyltransferase family	-	2.4.1.210	ko:K08236	-	ko00000,ko01000,ko01003	UDPGT
Psum.JK8.1r.1Ag005750.1	2AXTC@1|root,2S01M@2759|Eukaryota,37V2N@33090|Viridiplantae,3GIP4@35493|Streptophyta,3KN60@4447|Liliopsida,3I2UE@38820|Poales	S	ATP synthesis coupled proton transport	-	-	ko:K13153	-	ko00000,ko03041	ubiquitin
Psum.JK8.1r.1Ag005760.1	28X2M@1|root,2R3V2@2759|Eukaryota,384TD@33090|Viridiplantae,3GSSS@35493|Streptophyta,3M1WF@4447|Liliopsida,3IK5T@38820|Poales	-	-	-	-	-	-	-	-
Psum.JK8.1r.1Ag005770.1	2AQ9X@1|root,2RZIG@2759|Eukaryota,37UW6@33090|Viridiplantae,3GIZJ@35493|Streptophyta,3M1MS@4447|Liliopsida,3IHKN@38820|Poales	S	Ribosomal protein S21	-	-	-	-	-	Ribosomal_S21
Psum.JK8.1r.1Ag005790.1	2BE5M@1|root,2S141@2759|Eukaryota,37V05@33090|Viridiplantae,3GISX@35493|Streptophyta,3M0SZ@4447|Liliopsida,3II0T@38820|Poales	S	Mediator complex protein	GO:0005575,GO:0005622,GO:0005623,GO:0005634,GO:0005654,GO:0016592,GO:0031974,GO:0031981,GO:0032991,GO:0043226,GO:0043227,GO:0043229,GO:0043231,GO:0043233,GO:0044422,GO:0044424,GO:0044428,GO:0044446,GO:0044451,GO:0044464,GO:0070013	-	ko:K15131	-	ko00000,ko03021	Med11
Psum.JK8.1r.1Ag005800.1	2CQ54@1|root,2R3XA@2759|Eukaryota,384VD@33090|Viridiplantae,3GSUD@35493|Streptophyta,3M3WR@4447|Liliopsida,3ITQK@38820|Poales	S	A Receptor for Ubiquitination Targets	-	-	-	-	-	F-box
Psum.JK8.1r.1Ag005810.1	COG3240@1|root,2QQ8I@2759|Eukaryota,37K3S@33090|Viridiplantae,3G7GU@35493|Streptophyta,3KWB0@4447|Liliopsida,3ICAP@38820|Poales	I	GDSL-like Lipase/Acylhydrolase	-	-	-	-	-	Lipase_GDSL
Psum.JK8.1r.1Ag005820.1	COG3240@1|root,2QQ8I@2759|Eukaryota,37K3S@33090|Viridiplantae,3G7GU@35493|Streptophyta,3KYKF@4447|Liliopsida,3ICYD@38820|Poales	I	GDSL-like Lipase/Acylhydrolase	-	-	-	-	-	Lipase_GDSL
Psum.JK8.1r.1Ag005830.1	2CQ0M@1|root,2R3E4@2759|Eukaryota,384DM@33090|Viridiplantae,3GSD8@35493|Streptophyta,3KZUD@4447|Liliopsida,3IHXZ@38820|Poales	S	Cleavage site for pathogenic type III effector avirulence factor Avr	-	-	ko:K13456	ko04626,map04626	ko00000,ko00001	AvrRpt-cleavage
Psum.JK8.1r.1Ag005840.1	2CXMN@1|root,2RYHI@2759|Eukaryota,37U3Z@33090|Viridiplantae,3GHG7@35493|Streptophyta,3KZJN@4447|Liliopsida,3IHB6@38820|Poales	K	DNA-binding domain in plant proteins such as APETALA2 and EREBPs	-	-	ko:K09286	-	ko00000,ko03000	AP2
Psum.JK8.1r.1Ag005850.1	COG1132@1|root,KOG0055@2759|Eukaryota,37S69@33090|Viridiplantae,3GFBI@35493|Streptophyta,3KMMH@4447|Liliopsida,3I7H0@38820|Poales	Q	ABC transporter transmembrane region	GO:0006139,GO:0006163,GO:0006164,GO:0006725,GO:0006753,GO:0006754,GO:0006793,GO:0006796,GO:0006807,GO:0006810,GO:0006811,GO:0006812,GO:0008150,GO:0008152,GO:0009058,GO:0009117,GO:0009123,GO:0009124,GO:0009126,GO:0009127,GO:0009141,GO:0009142,GO:0009144,GO:0009145,GO:0009150,GO:0009152,GO:0009156,GO:0009161,GO:0009165,GO:0009167,GO:0009168,GO:0009199,GO:0009201,GO:0009205,GO:0009206,GO:0009259,GO:…	3.6.3.44	ko:K02114,ko:K05658	ko00190,ko00195,ko01100,ko02010,ko04976,ko05206,ko05226,map00190,map00195,map01100,map02010,map04976,map05206,map05226	ko00000,ko00001,ko00002,ko00194,ko01000,ko02000,ko04090,ko04147	ABC_membrane,ABC_tran
Psum.JK8.1r.1Ag005860.1	COG1132@1|root,KOG0055@2759|Eukaryota,37S69@33090|Viridiplantae,3GFBI@35493|Streptophyta,3KMMH@4447|Liliopsida,3I7H0@38820|Poales	Q	ABC transporter transmembrane region	GO:0006139,GO:0006163,GO:0006164,GO:0006725,GO:0006753,GO:0006754,GO:0006793,GO:0006796,GO:0006807,GO:0006810,GO:0006811,GO:0006812,GO:0008150,GO:0008152,GO:0009058,GO:0009117,GO:0009123,GO:0009124,GO:0009126,GO:0009127,GO:0009141,GO:0009142,GO:0009144,GO:0009145,GO:0009150,GO:0009152,GO:0009156,GO:0009161,GO:0009165,GO:0009167,GO:0009168,GO:0009199,GO:0009201,GO:0009205,GO:0009206,GO:0009259,GO:…	3.6.3.44	ko:K02114,ko:K05658	ko00190,ko00195,ko01100,ko02010,ko04976,ko05206,ko05226,map00190,map00195,map01100,map02010,map04976,map05206,map05226	ko00000,ko00001,ko00002,ko00194,ko01000,ko02000,ko04090,ko04147	ABC_membrane,ABC_tran
Psum.JK8.1r.1Ag005870.1	COG1132@1|root,KOG0055@2759|Eukaryota,37S69@33090|Viridiplantae,3GFBI@35493|Streptophyta,3KMMH@4447|Liliopsida,3I7H0@38820|Poales	Q	ABC transporter transmembrane region	GO:0006139,GO:0006163,GO:0006164,GO:0006725,GO:0006753,GO:0006754,GO:0006793,GO:0006796,GO:0006807,GO:0006810,GO:0006811,GO:0006812,GO:0008150,GO:0008152,GO:0009058,GO:0009117,GO:0009123,GO:0009124,GO:0009126,GO:0009127,GO:0009141,GO:0009142,GO:0009144,GO:0009145,GO:0009150,GO:0009152,GO:0009156,GO:0009161,GO:0009165,GO:0009167,GO:0009168,GO:0009199,GO:0009201,GO:0009205,GO:0009206,GO:0009259,GO:…	3.6.3.44	ko:K02114,ko:K05658	ko00190,ko00195,ko01100,ko02010,ko04976,ko05206,ko05226,map00190,map00195,map01100,map02010,map04976,map05206,map05226	ko00000,ko00001,ko00002,ko00194,ko01000,ko02000,ko04090,ko04147	ABC_membrane,ABC_tran
Psum.JK8.1r.1Ag005880.1	COG1132@1|root,KOG0055@2759|Eukaryota,37S69@33090|Viridiplantae,3GFBI@35493|Streptophyta,3KMMH@4447|Liliopsida,3I7H0@38820|Poales	Q	ABC transporter transmembrane region	GO:0006139,GO:0006163,GO:0006164,GO:0006725,GO:0006753,GO:0006754,GO:0006793,GO:0006796,GO:0006807,GO:0006810,GO:0006811,GO:0006812,GO:0008150,GO:0008152,GO:0009058,GO:0009117,GO:0009123,GO:0009124,GO:0009126,GO:0009127,GO:0009141,GO:0009142,GO:0009144,GO:0009145,GO:0009150,GO:0009152,GO:0009156,GO:0009161,GO:0009165,GO:0009167,GO:0009168,GO:0009199,GO:0009201,GO:0009205,GO:0009206,GO:0009259,GO:…	3.6.3.44	ko:K02114,ko:K05658	ko00190,ko00195,ko01100,ko02010,ko04976,ko05206,ko05226,map00190,map00195,map01100,map02010,map04976,map05206,map05226	ko00000,ko00001,ko00002,ko00194,ko01000,ko02000,ko04090,ko04147	ABC_membrane,ABC_tran
Psum.JK8.1r.1Ag005890.1	COG1132@1|root,KOG0055@2759|Eukaryota,37S69@33090|Viridiplantae,3GFBI@35493|Streptophyta,3KMMH@4447|Liliopsida,3I7H0@38820|Poales	Q	ABC transporter transmembrane region	GO:0006139,GO:0006163,GO:0006164,GO:0006725,GO:0006753,GO:0006754,GO:0006793,GO:0006796,GO:0006807,GO:0006810,GO:0006811,GO:0006812,GO:0008150,GO:0008152,GO:0009058,GO:0009117,GO:0009123,GO:0009124,GO:0009126,GO:0009127,GO:0009141,GO:0009142,GO:0009144,GO:0009145,GO:0009150,GO:0009152,GO:0009156,GO:0009161,GO:0009165,GO:0009167,GO:0009168,GO:0009199,GO:0009201,GO:0009205,GO:0009206,GO:0009259,GO:…	3.6.3.44	ko:K02114,ko:K05658	ko00190,ko00195,ko01100,ko02010,ko04976,ko05206,ko05226,map00190,map00195,map01100,map02010,map04976,map05206,map05226	ko00000,ko00001,ko00002,ko00194,ko01000,ko02000,ko04090,ko04147	ABC_membrane,ABC_tran
Psum.JK8.1r.1Ag005900.1	COG0049@1|root,KOG3291@2759|Eukaryota,37Q1Y@33090|Viridiplantae,3GAH1@35493|Streptophyta,3KV51@4447|Liliopsida,3I333@38820|Poales	J	Belongs to the universal ribosomal protein uS7 family	-	-	ko:K02989	ko03010,map03010	br01610,ko00000,ko00001,ko00002,ko03011	Ribosomal_S7
Psum.JK8.1r.1Ag005910.1	COG1132@1|root,KOG0055@2759|Eukaryota,37S69@33090|Viridiplantae,3GFBI@35493|Streptophyta,3KMMH@4447|Liliopsida,3I7H0@38820|Poales	Q	ABC transporter transmembrane region	GO:0006139,GO:0006163,GO:0006164,GO:0006725,GO:0006753,GO:0006754,GO:0006793,GO:0006796,GO:0006807,GO:0006810,GO:0006811,GO:0006812,GO:0008150,GO:0008152,GO:0009058,GO:0009117,GO:0009123,GO:0009124,GO:0009126,GO:0009127,GO:0009141,GO:0009142,GO:0009144,GO:0009145,GO:0009150,GO:0009152,GO:0009156,GO:0009161,GO:0009165,GO:0009167,GO:0009168,GO:0009199,GO:0009201,GO:0009205,GO:0009206,GO:0009259,GO:…	3.6.3.44	ko:K02114,ko:K05658	ko00190,ko00195,ko01100,ko02010,ko04976,ko05206,ko05226,map00190,map00195,map01100,map02010,map04976,map05206,map05226	ko00000,ko00001,ko00002,ko00194,ko01000,ko02000,ko04090,ko04147	ABC_membrane,ABC_tran
Psum.JK8.1r.1Ag005920.1	28VQF@1|root,2R2G4@2759|Eukaryota,37STX@33090|Viridiplantae,3G780@35493|Streptophyta,3KT80@4447|Liliopsida,3I3JM@38820|Poales	T	belongs to the protein kinase superfamily	GO:0003674,GO:0003824,GO:0004672,GO:0004674,GO:0004675,GO:0004888,GO:0005575,GO:0005623,GO:0005886,GO:0006464,GO:0006468,GO:0006793,GO:0006796,GO:0006807,GO:0007154,GO:0007165,GO:0007166,GO:0007167,GO:0007178,GO:0008150,GO:0008152,GO:0009987,GO:0016020,GO:0016301,GO:0016310,GO:0016740,GO:0016772,GO:0016773,GO:0019199,GO:0019538,GO:0023052,GO:0036211,GO:0038023,GO:0043170,GO:0043412,GO:0044237,GO:…	-	-	-	-	LRRNT_2,LRR_1,LRR_6,LRR_8,Pkinase,Pkinase_Tyr
Psum.JK8.1r.1Ag005930.1	2CN09@1|root,2QT2F@2759|Eukaryota,37MY3@33090|Viridiplantae,3GE89@35493|Streptophyta,3KT0V@4447|Liliopsida,3ID0M@38820|Poales	S	Lycopene cyclase protein	-	5.3.99.8,5.5.1.19	ko:K06443,ko:K14593	ko00906,ko01100,ko01110,map00906,map01100,map01110	ko00000,ko00001,ko00002,ko01000	Lycopene_cycl
Psum.JK8.1r.1Ag005940.1	COG1073@1|root,KOG1552@2759|Eukaryota,37HYX@33090|Viridiplantae,3GB6C@35493|Streptophyta,3KPWQ@4447|Liliopsida,3I2PX@38820|Poales	S	Serine aminopeptidase, S33	-	-	-	-	-	Abhydrolase_1,Hydrolase_4
Psum.JK8.1r.1Ag005950.1	COG1233@1|root,KOG4254@2759|Eukaryota,37V7S@33090|Viridiplantae,3GJF1@35493|Streptophyta,3KZTZ@4447|Liliopsida,3IHYD@38820|Poales	H	Biogenesis of lysosome-related organelles complex-1 subunit 2	GO:0003674,GO:0003824,GO:0005575,GO:0005622,GO:0005623,GO:0005737,GO:0005829,GO:0008150,GO:0008152,GO:0016491,GO:0031082,GO:0031083,GO:0032991,GO:0044424,GO:0044444,GO:0044445,GO:0044464,GO:0055114	-	ko:K16750	-	ko00000,ko03036,ko04131	BLOC1_2
Psum.JK8.1r.1Ag005960.1	COG0814@1|root,KOG1305@2759|Eukaryota,37RBT@33090|Viridiplantae,3G9J1@35493|Streptophyta,3KS2W@4447|Liliopsida,3IE29@38820|Poales	E	Tryptophan/tyrosine permease family	-	-	ko:K14207	ko04724,ko04727,ko04974,map04724,map04727,map04974	ko00000,ko00001,ko02000	Aa_trans
Psum.JK8.1r.1Ag005970.1	KOG0800@1|root,KOG0800@2759|Eukaryota,384KZ@33090|Viridiplantae,3GZBC@35493|Streptophyta,3M10P@4447|Liliopsida,3IIT2@38820|Poales	O	Zinc finger, C3HC4 type (RING finger)	-	2.3.2.27	ko:K11982	-	ko00000,ko01000,ko04121,ko04131	zf-RING_2
Psum.JK8.1r.1Ag005980.1	2CQWF@1|root,2R60J@2759|Eukaryota,386SE@33090|Viridiplantae,3GUP6@35493|Streptophyta,3M17S@4447|Liliopsida,3IIPU@38820|Poales	K	basic region leucin zipper	-	-	-	-	-	bZIP_1
Psum.JK8.1r.1Ag005990.1	KOG2562@1|root,KOG2562@2759|Eukaryota,37JN8@33090|Viridiplantae,3G9I6@35493|Streptophyta,3KZ0I@4447|Liliopsida,3IG2A@38820|Poales	A	EF-hand domain pair	GO:0005575,GO:0005622,GO:0005623,GO:0005634,GO:0005737,GO:0005829,GO:0043226,GO:0043227,GO:0043229,GO:0043231,GO:0044424,GO:0044444,GO:0044464	-	ko:K11583	ko03015,ko04071,ko04151,ko04152,ko04261,ko04728,ko05165,map03015,map04071,map04151,map04152,map04261,map04728,map05165	ko00000,ko00001,ko01009,ko03036	EF-hand_5,EF-hand_7
Psum.JK8.1r.1Ag006000.1	2EUWX@1|root,2SWZX@2759|Eukaryota,3825J@33090|Viridiplantae,3GTUF@35493|Streptophyta,3M7CP@4447|Liliopsida,3IJB2@38820|Poales	-	-	-	-	-	-	-	-
Psum.JK8.1r.1Ag006010.1	2CQTF@1|root,2R5QY@2759|Eukaryota,386HK@33090|Viridiplantae,3GZEW@35493|Streptophyta,3M1YP@4447|Liliopsida,3IK91@38820|Poales	-	-	-	-	-	-	-	-
Psum.JK8.1r.1Ag006020.1	2CMHZ@1|root,2QQDI@2759|Eukaryota,37HMD@33090|Viridiplantae,3GGMS@35493|Streptophyta,3KXX9@4447|Liliopsida,3I6SI@38820|Poales	S	FLX-like 2	-	-	-	-	-	-
Psum.JK8.1r.1Ag006030.1	2CMNF@1|root,2QQZG@2759|Eukaryota,37REE@33090|Viridiplantae,3GDDM@35493|Streptophyta,3KS90@4447|Liliopsida,3I88M@38820|Poales	S	methyl-CpG-binding domain-containing protein	GO:0000003,GO:0000166,GO:0000228,GO:0000785,GO:0000790,GO:0000792,GO:0001763,GO:0003006,GO:0003674,GO:0003676,GO:0003677,GO:0003824,GO:0004402,GO:0004842,GO:0005488,GO:0005515,GO:0005575,GO:0005622,GO:0005623,GO:0005634,GO:0005694,GO:0005720,GO:0005911,GO:0006139,GO:0006259,GO:0006325,GO:0006355,GO:0006464,GO:0006473,GO:0006475,GO:0006725,GO:0006807,GO:0006996,GO:0007275,GO:0008080,GO:0008150,GO:…	-	-	-	-	Bromodomain,DDT,FYRC,FYRN,MBD,PHD,WHIM1,WSD
Psum.JK8.1r.1Ag006040.1	COG1215@1|root,2QR7J@2759|Eukaryota,3890W@33090|Viridiplantae,3GXVD@35493|Streptophyta,3KM4K@4447|Liliopsida,3IC8V@38820|Poales	M	Glycosyltransferase like family 2	GO:0000003,GO:0000030,GO:0003006,GO:0003674,GO:0003824,GO:0005575,GO:0005622,GO:0005623,GO:0005737,GO:0005794,GO:0007275,GO:0008150,GO:0008152,GO:0009058,GO:0009791,GO:0009987,GO:0010154,GO:0010191,GO:0010192,GO:0010214,GO:0012505,GO:0016740,GO:0016757,GO:0016758,GO:0019187,GO:0022414,GO:0032501,GO:0032502,GO:0043226,GO:0043227,GO:0043229,GO:0043231,GO:0044237,GO:0044249,GO:0044424,GO:0044444,GO:…	2.4.1.32	ko:K13680	-	ko00000,ko01000,ko01003,ko02000	Glyco_tranf_2_3,Glyco_trans_2_3
Psum.JK8.1r.1Ag006050.1	COG0678@1|root,KOG0541@2759|Eukaryota,37NRB@33090|Viridiplantae,3GB0Z@35493|Streptophyta,3KX7F@4447|Liliopsida,3I2TH@38820|Poales	O	Redoxin	GO:0005575,GO:0005618,GO:0005622,GO:0005623,GO:0005737,GO:0006950,GO:0006952,GO:0008150,GO:0009505,GO:0009507,GO:0009526,GO:0009532,GO:0009536,GO:0009570,GO:0009579,GO:0009605,GO:0009607,GO:0009617,GO:0009941,GO:0030312,GO:0031967,GO:0031975,GO:0042742,GO:0043207,GO:0043226,GO:0043227,GO:0043229,GO:0043231,GO:0044422,GO:0044424,GO:0044434,GO:0044435,GO:0044444,GO:0044446,GO:0044464,GO:0050896,GO:…	-	-	-	-	Redoxin
Psum.JK8.1r.1Ag006060.1	KOG1121@1|root,KOG1121@2759|Eukaryota,37SR0@33090|Viridiplantae,3GP17@35493|Streptophyta,3KVCZ@4447|Liliopsida,3I5RD@38820|Poales	L	Zinc finger BED domain-containing protein RICESLEEPER	-	-	-	-	-	DUF4413,Dimer_Tnp_hAT,zf-BED
Psum.JK8.1r.1Ag006070.1	COG0515@1|root,2QSFN@2759|Eukaryota,37IJK@33090|Viridiplantae,3G7G6@35493|Streptophyta,3KQZD@4447|Liliopsida,3I3F9@38820|Poales	T	LysM domain	GO:0002376,GO:0003674,GO:0003824,GO:0004672,GO:0004674,GO:0004675,GO:0004888,GO:0005488,GO:0005515,GO:0005575,GO:0005623,GO:0005886,GO:0006464,GO:0006468,GO:0006793,GO:0006796,GO:0006807,GO:0006950,GO:0006952,GO:0006955,GO:0007154,GO:0007165,GO:0007166,GO:0007167,GO:0007178,GO:0008061,GO:0008144,GO:0008150,GO:0008152,GO:0009719,GO:0009987,GO:0010033,GO:0010200,GO:0010243,GO:0016020,GO:0016301,GO:…	-	-	-	-	LysM,Pkinase,Pkinase_Tyr
Psum.JK8.1r.1Ag006080.1	2AP8Q@1|root,2RZG8@2759|Eukaryota,37VDK@33090|Viridiplantae,3GJHF@35493|Streptophyta,3KZUG@4447|Liliopsida,3IQT6@38820|Poales	S	Domain of unknown function (DUF4228)	-	-	-	-	-	DUF4228
Psum.JK8.1r.1Ag006090.1	2AP8Q@1|root,2RZG8@2759|Eukaryota,37VDK@33090|Viridiplantae,3GJHF@35493|Streptophyta,3KZUG@4447|Liliopsida,3IHR1@38820|Poales	S	Domain of unknown function (DUF4228)	-	-	-	-	-	DUF4228
Psum.JK8.1r.1Ag006100.1	2AP8Q@1|root,2RZG8@2759|Eukaryota,37VDK@33090|Viridiplantae,3GJHF@35493|Streptophyta,3KZUG@4447|Liliopsida,3IHR1@38820|Poales	S	Domain of unknown function (DUF4228)	-	-	-	-	-	DUF4228
Psum.JK8.1r.1Ag006110.1	28U8Y@1|root,2R0ZN@2759|Eukaryota,37Q9N@33090|Viridiplantae,3GCUS@35493|Streptophyta,3KXW1@4447|Liliopsida,3IQG1@38820|Poales	S	PLATZ transcription factor	-	-	-	-	-	PLATZ
Psum.JK8.1r.1Ag006120.1	28U8Y@1|root,2R0ZN@2759|Eukaryota,37Q9N@33090|Viridiplantae,3GCUS@35493|Streptophyta,3KXW1@4447|Liliopsida,3IQG1@38820|Poales	S	PLATZ transcription factor	-	-	-	-	-	PLATZ
Psum.JK8.1r.1Ag006130.1	KOG1166@1|root,KOG1166@2759|Eukaryota,37IF2@33090|Viridiplantae,3G8HN@35493|Streptophyta,3KV1I@4447|Liliopsida,3I82M@38820|Poales	D	Mad3/BUB1 hoMad3/BUB1 homology region 1	GO:0000003,GO:0000075,GO:0000228,GO:0000278,GO:0000280,GO:0000775,GO:0000776,GO:0000777,GO:0000778,GO:0000779,GO:0000780,GO:0000793,GO:0000794,GO:0000819,GO:0003674,GO:0003824,GO:0004672,GO:0005575,GO:0005622,GO:0005623,GO:0005634,GO:0005694,GO:0005737,GO:0005819,GO:0005828,GO:0005856,GO:0005874,GO:0005876,GO:0006464,GO:0006468,GO:0006793,GO:0006796,GO:0006807,GO:0006996,GO:0007049,GO:0007059,GO:…	2.7.11.1	ko:K02178	ko04110,ko04111,ko04113,ko04114,ko04914,map04110,map04111,map04113,map04114,map04914	ko00000,ko00001,ko01000,ko01001,ko03036	Mad3_BUB1_I
Psum.JK8.1r.1Ag006140.1	28X0V@1|root,2R3PM@2759|Eukaryota,384NV@33090|Viridiplantae,3GSNH@35493|Streptophyta,3M8CX@4447|Liliopsida,3IJSN@38820|Poales	-	-	-	-	-	-	-	-
Psum.JK8.1r.1Ag006150.1	COG5307@1|root,KOG0929@2759|Eukaryota,37SM5@33090|Viridiplantae,3GF47@35493|Streptophyta,3KN6J@4447|Liliopsida,3I2VI@38820|Poales	U	Domain of unknown function (DUF1981)	GO:0000139,GO:0003674,GO:0005085,GO:0005086,GO:0005488,GO:0005515,GO:0005575,GO:0005622,GO:0005623,GO:0005634,GO:0005654,GO:0005730,GO:0005737,GO:0005794,GO:0005802,GO:0005829,GO:0006810,GO:0006887,GO:0006996,GO:0007030,GO:0008064,GO:0008092,GO:0008150,GO:0009507,GO:0009536,GO:0009889,GO:0009891,GO:0009893,GO:0009987,GO:0010256,GO:0010556,GO:0010557,GO:0010559,GO:0010560,GO:0010604,GO:0010639,GO:…	-	ko:K18442	ko04144,map04144	ko00000,ko00001,ko04131	DCB,DUF1981,Mon2_C,Sec7,Sec7_N
Psum.JK8.1r.1Ag006160.1	KOG3264@1|root,KOG3264@2759|Eukaryota,37JSD@33090|Viridiplantae,3GAKJ@35493|Streptophyta,3KVMM@4447|Liliopsida,3I49F@38820|Poales	K	mediator of RNA polymerase II transcription subunit	GO:0000003,GO:0000414,GO:0000428,GO:0001101,GO:0002831,GO:0003002,GO:0003006,GO:0003674,GO:0003712,GO:0005575,GO:0005622,GO:0005623,GO:0005634,GO:0005654,GO:0005667,GO:0006139,GO:0006351,GO:0006353,GO:0006355,GO:0006366,GO:0006369,GO:0006396,GO:0006725,GO:0006807,GO:0007275,GO:0007389,GO:0008150,GO:0008152,GO:0009058,GO:0009059,GO:0009719,GO:0009723,GO:0009725,GO:0009737,GO:0009791,GO:0009889,GO:…	-	ko:K15135	-	ko00000,ko03021	-
Psum.JK8.1r.1Ag006170.1	28WJT@1|root,2R3C0@2759|Eukaryota,384BF@33090|Viridiplantae,3GSB2@35493|Streptophyta,3M247@4447|Liliopsida,3IH48@38820|Poales	-	-	-	-	-	-	-	F-box-like
Psum.JK8.1r.1Ag006180.1	COG2801@1|root,KOG0017@2759|Eukaryota,37U5S@33090|Viridiplantae,3GICG@35493|Streptophyta,3KXUS@4447|Liliopsida,3IMXP@38820|Poales	K	basic region leucin zipper	GO:0003674,GO:0003700,GO:0005575,GO:0005622,GO:0005623,GO:0005634,GO:0005737,GO:0005783,GO:0005789,GO:0006355,GO:0006950,GO:0006986,GO:0007154,GO:0007165,GO:0008150,GO:0009889,GO:0009987,GO:0010033,GO:0010200,GO:0010243,GO:0010468,GO:0010556,GO:0012505,GO:0016020,GO:0019219,GO:0019222,GO:0023052,GO:0030968,GO:0031323,GO:0031326,GO:0031984,GO:0033554,GO:0034620,GO:0034976,GO:0035966,GO:0035967,GO:…	-	ko:K21548	-	ko00000,ko03000	bZIP_1,bZIP_2
Psum.JK8.1r.1Ag006190.1	COG5259@1|root,KOG1279@2759|Eukaryota,37MY9@33090|Viridiplantae,3G7SK@35493|Streptophyta,3KM3K@4447|Liliopsida,3I499@38820|Poales	B	SWIRM-associated region 1	GO:0000228,GO:0000785,GO:0000790,GO:0005575,GO:0005622,GO:0005623,GO:0005634,GO:0005694,GO:0006325,GO:0006338,GO:0006996,GO:0008150,GO:0009987,GO:0016043,GO:0016514,GO:0031974,GO:0031981,GO:0032991,GO:0043226,GO:0043227,GO:0043228,GO:0043229,GO:0043231,GO:0043232,GO:0043233,GO:0044422,GO:0044424,GO:0044427,GO:0044428,GO:0044446,GO:0044454,GO:0044464,GO:0051276,GO:0070013,GO:0070603,GO:0071840,GO:…	-	ko:K11649	ko04714,ko05225,map04714,map05225	ko00000,ko00001,ko03021,ko03036	Myb_DNA-binding,SWIRM,SWIRM-assoc_1
Psum.JK8.1r.1Ag006200.1	COG5197@1|root,KOG3094@2759|Eukaryota,37Y9N@33090|Viridiplantae,3GN92@35493|Streptophyta,3KWGG@4447|Liliopsida,3I59Q@38820|Poales	S	YIF1	-	-	ko:K20362	-	ko00000,ko04131	YIF1
Psum.JK8.1r.1Ag006210.1	COG0372@1|root,KOG2617@2759|Eukaryota,37JED@33090|Viridiplantae,3GF4T@35493|Streptophyta,3KTV0@4447|Liliopsida,3IB5Y@38820|Poales	C	Belongs to the citrate synthase family	GO:0000166,GO:0003674,GO:0003824,GO:0004108,GO:0005488,GO:0005524,GO:0005575,GO:0005618,GO:0005622,GO:0005623,GO:0005737,GO:0005739,GO:0005759,GO:0006082,GO:0006091,GO:0006099,GO:0006101,GO:0008144,GO:0008150,GO:0008152,GO:0008270,GO:0009060,GO:0009507,GO:0009536,GO:0009987,GO:0010035,GO:0010038,GO:0015980,GO:0016740,GO:0016746,GO:0016999,GO:0017076,GO:0017144,GO:0019752,GO:0030312,GO:0030554,GO:…	2.3.3.1	ko:K01647	ko00020,ko00630,ko01100,ko01110,ko01120,ko01130,ko01200,ko01210,ko01230,map00020,map00630,map01100,map01110,map01120,map01130,map01200,map01210,map01230	br01601,ko00000,ko00001,ko00002,ko01000	Citrate_synt
Psum.JK8.1r.1Ag006220.1	COG5063@1|root,KOG1677@2759|Eukaryota,37KFV@33090|Viridiplantae,3GABU@35493|Streptophyta,3M43Y@4447|Liliopsida,3I9YD@38820|Poales	S	zinc finger CCCH domain-containing protein	GO:0003674,GO:0003676,GO:0003700,GO:0003723,GO:0005488,GO:0005575,GO:0005622,GO:0005623,GO:0005634,GO:0006355,GO:0008150,GO:0009889,GO:0010468,GO:0010556,GO:0019219,GO:0019222,GO:0031323,GO:0031326,GO:0043226,GO:0043227,GO:0043229,GO:0043231,GO:0044424,GO:0044464,GO:0048518,GO:0048831,GO:0050789,GO:0050793,GO:0050794,GO:0051094,GO:0051171,GO:0051239,GO:0051240,GO:0051252,GO:0060255,GO:0065007,GO:…	-	-	-	-	KH_1,zf-CCCH,zf-CCCH_2
Psum.JK8.1r.1Ag006230.1	COG5125@1|root,KOG2866@2759|Eukaryota,37M2Q@33090|Viridiplantae,3GG6Q@35493|Streptophyta,3KRY1@4447|Liliopsida,3I3JR@38820|Poales	S	Nse4 C-terminal	-	-	-	-	-	Nse4_C
Psum.JK8.1r.1Ag006240.1	COG4886@1|root,2QRD1@2759|Eukaryota,37PA1@33090|Viridiplantae,3GAF8@35493|Streptophyta,3KWTD@4447|Liliopsida	T	Belongs to the protein kinase superfamily. Ser Thr protein kinase family	-	-	-	-	-	LRRNT_2,LRR_1,LRR_4,LRR_6,LRR_8,Pkinase,Pkinase_Tyr
Psum.JK8.1r.1Ag006260.1	COG4886@1|root,2QRD1@2759|Eukaryota,37PA1@33090|Viridiplantae,3GAF8@35493|Streptophyta,3KWTD@4447|Liliopsida,3IKIA@38820|Poales	T	Leucine Rich Repeat	-	-	-	-	-	LRRNT_2,LRR_1,LRR_4,LRR_6,LRR_8,Pkinase,Pkinase_Tyr
Psum.JK8.1r.1Ag006280.1	2EFFC@1|root,2SKN4@2759|Eukaryota,37ZEJ@33090|Viridiplantae,3GNGS@35493|Streptophyta,3KM10@4447|Liliopsida,3IFWP@38820|Poales	T	Leucine rich repeat	-	-	-	-	-	LRR_1,LRR_6,LRR_8,Pkinase,Pkinase_Tyr
Psum.JK8.1r.1Ag006290.1	28IFU@1|root,2QQSP@2759|Eukaryota,37IPE@33090|Viridiplantae,3GE0G@35493|Streptophyta,3KTAJ@4447|Liliopsida,3I6V8@38820|Poales	E	Plant lipoxygenase may be involved in a number of diverse aspects of plant physiology including growth and development, pest resistance, and senescence or responses to wounding	GO:0001101,GO:0003674,GO:0003824,GO:0005575,GO:0005622,GO:0005623,GO:0005737,GO:0006082,GO:0006629,GO:0006631,GO:0006690,GO:0006950,GO:0008150,GO:0008152,GO:0009058,GO:0009507,GO:0009526,GO:0009532,GO:0009534,GO:0009535,GO:0009536,GO:0009570,GO:0009579,GO:0009605,GO:0009607,GO:0009611,GO:0009617,GO:0009620,GO:0009694,GO:0009695,GO:0009719,GO:0009725,GO:0009751,GO:0009753,GO:0009941,GO:0009987,GO:…	1.13.11.12	ko:K00454	ko00591,ko00592,ko01100,ko01110,map00591,map00592,map01100,map01110	ko00000,ko00001,ko00002,ko01000	Lipoxygenase,PLAT
Psum.JK8.1r.1Ag006300.1	KOG4416@1|root,KOG4416@2759|Eukaryota,37M65@33090|Viridiplantae,3GC3Y@35493|Streptophyta,3KPCG@4447|Liliopsida,3IBIX@38820|Poales	S	Tubulin binding cofactor C	-	-	ko:K16810	-	ko00000,ko03036	TBCC
Psum.JK8.1r.1Ag006310.1	2CQEN@1|root,2R4JE@2759|Eukaryota,385FP@33090|Viridiplantae,3GTEK@35493|Streptophyta,3M7XV@4447|Liliopsida,3IS5V@38820|Poales	-	-	-	-	-	-	-	-
Psum.JK8.1r.1Ag006320.1	2CQEN@1|root,2R4JE@2759|Eukaryota,385FP@33090|Viridiplantae,3GTEK@35493|Streptophyta,3M7XV@4447|Liliopsida,3IS5V@38820|Poales	-	-	-	-	-	-	-	-
Psum.JK8.1r.1Ag006330.1	2CMRI@1|root,2QRKF@2759|Eukaryota,37J20@33090|Viridiplantae,3GC5G@35493|Streptophyta,3M2EA@4447|Liliopsida,3I6X2@38820|Poales	K	Seed dormancy control	-	-	ko:K14431	ko04075,map04075	ko00000,ko00001,ko03000	DOG1,bZIP_1
Psum.JK8.1r.1Ag006340.1	KOG1551@1|root,KOG1551@2759|Eukaryota,37HQT@33090|Viridiplantae,3G75I@35493|Streptophyta,3KXXX@4447|Liliopsida,3I6E7@38820|Poales	S	Abhydrolase domain containing 18	-	-	-	-	-	DUF2048
Psum.JK8.1r.1Ag006350.1	COG3533@1|root,2QRCI@2759|Eukaryota,37ISY@33090|Viridiplantae,3G7WS@35493|Streptophyta,3KTDK@4447|Liliopsida,3I6B9@38820|Poales	S	Beta-L-arabinofuranosidase, GH127	-	-	ko:K09955	-	ko00000	AbfB,Glyco_hydro_127
Psum.JK8.1r.1Ag006360.1	KOG3173@1|root,KOG3173@2759|Eukaryota,37TWJ@33090|Viridiplantae,3GI78@35493|Streptophyta,3KZQW@4447|Liliopsida,3I67P@38820|Poales	S	Zinc finger A20 and AN1 domain-containing stress-associated protein	-	-	-	-	-	zf-A20,zf-AN1
Psum.JK8.1r.1Ag006370.1	COG2214@1|root,KOG0719@2759|Eukaryota,37ISQ@33090|Viridiplantae,3G8GJ@35493|Streptophyta,3KSPY@4447|Liliopsida,3IFEY@38820|Poales	O	DnaJ domain	-	-	ko:K07238,ko:K09529	-	ko00000,ko02000,ko03110	DnaJ
Psum.JK8.1r.1Ag006380.1	COG0428@1|root,KOG2474@2759|Eukaryota,37SCT@33090|Viridiplantae,3GFNT@35493|Streptophyta,3KXCI@4447|Liliopsida,3I32X@38820|Poales	P	ZIP Zinc transporter	GO:0000041,GO:0003674,GO:0005215,GO:0005385,GO:0005575,GO:0006810,GO:0006811,GO:0006812,GO:0006829,GO:0008150,GO:0008324,GO:0015075,GO:0015318,GO:0016020,GO:0022857,GO:0022890,GO:0030001,GO:0034220,GO:0046873,GO:0046915,GO:0051179,GO:0051234,GO:0055085,GO:0070838,GO:0071577,GO:0072509,GO:0072511,GO:0098655,GO:0098660,GO:0098662	-	ko:K07238	-	ko00000,ko02000	Zip
Psum.JK8.1r.1Ag006390.1	KOG4197@1|root,KOG4197@2759|Eukaryota,37PYE@33090|Viridiplantae,3G935@35493|Streptophyta,3KRGH@4447|Liliopsida,3IFSV@38820|Poales	S	DYW family of nucleic acid deaminases	GO:0003674,GO:0003676,GO:0003723,GO:0003727,GO:0003824,GO:0004518,GO:0004519,GO:0005488,GO:0005575,GO:0005622,GO:0005623,GO:0005737,GO:0005739,GO:0006081,GO:0006082,GO:0006084,GO:0006090,GO:0006139,GO:0006163,GO:0006629,GO:0006637,GO:0006644,GO:0006720,GO:0006725,GO:0006732,GO:0006753,GO:0006790,GO:0006793,GO:0006796,GO:0006807,GO:0007275,GO:0008150,GO:0008152,GO:0008202,GO:0008299,GO:0008610,GO:…	-	-	-	-	DYW_deaminase,PPR,PPR_2
Psum.JK8.1r.1Ag006400.1	COG4775@1|root,2QSQ3@2759|Eukaryota,37K6I@33090|Viridiplantae,3GE9A@35493|Streptophyta,3KRKS@4447|Liliopsida,3I9HC@38820|Poales	M	Surface antigen variable number repeat	GO:0005575,GO:0005622,GO:0005623,GO:0005737,GO:0005739,GO:0006996,GO:0008150,GO:0009507,GO:0009526,GO:0009536,GO:0009657,GO:0009658,GO:0009941,GO:0009987,GO:0016020,GO:0016043,GO:0031967,GO:0031975,GO:0043226,GO:0043227,GO:0043229,GO:0043231,GO:0044422,GO:0044424,GO:0044434,GO:0044435,GO:0044444,GO:0044446,GO:0044464,GO:0071840	-	ko:K07277	-	ko00000,ko02000,ko03029	Bac_surface_Ag,POTRA
Psum.JK8.1r.1Ag006410.1	COG2217@1|root,KOG0207@2759|Eukaryota,37HKS@33090|Viridiplantae,3G7MY@35493|Streptophyta,3KMGI@4447|Liliopsida,3IARW@38820|Poales	P	E1-E2 ATPase	GO:0003674,GO:0003824,GO:0005215,GO:0005388,GO:0005575,GO:0005622,GO:0005623,GO:0005886,GO:0005887,GO:0006810,GO:0006811,GO:0006812,GO:0006816,GO:0008150,GO:0008324,GO:0015075,GO:0015085,GO:0015318,GO:0015399,GO:0015405,GO:0015662,GO:0016020,GO:0016021,GO:0016462,GO:0016787,GO:0016817,GO:0016818,GO:0016887,GO:0017111,GO:0019829,GO:0022804,GO:0022853,GO:0022857,GO:0022890,GO:0030001,GO:0031224,GO:…	3.6.3.54	ko:K17686	ko01524,ko04016,map01524,map04016	ko00000,ko00001,ko01000	E1-E2_ATPase,HMA,Hydrolase
Psum.JK8.1r.1Ag006420.1	COG5434@1|root,2R5DF@2759|Eukaryota,38671@33090|Viridiplantae,3GU4B@35493|Streptophyta,3M44C@4447|Liliopsida,3I6JN@38820|Poales	G	Glycosyl hydrolases family 28	-	3.2.1.67	ko:K01213	ko00040,ko01100,map00040,map01100	ko00000,ko00001,ko00002,ko01000	Glyco_hydro_28
Psum.JK8.1r.1Ag006430.1	KOG4673@1|root,KOG4673@2759|Eukaryota,37R0W@33090|Viridiplantae,3G8A6@35493|Streptophyta,3KVZI@4447|Liliopsida	K	TATA element modulatory factor 1 TATA binding	-	-	ko:K20286	-	ko00000,ko04131	TMF_DNA_bd,TMF_TATA_bd
Psum.JK8.1r.1Ag006440.1	COG0179@1|root,KOG2843@2759|Eukaryota,37IIF@33090|Viridiplantae,3GET9@35493|Streptophyta,3KTT2@4447|Liliopsida,3I5G3@38820|Poales	G	Fumarylacetoacetase N-terminal	GO:0003674,GO:0003824,GO:0004334,GO:0005575,GO:0005622,GO:0005623,GO:0005737,GO:0005829,GO:0006082,GO:0006520,GO:0006570,GO:0006572,GO:0006725,GO:0006807,GO:0008150,GO:0008152,GO:0008219,GO:0009056,GO:0009063,GO:0009072,GO:0009074,GO:0009987,GO:0016054,GO:0016787,GO:0016822,GO:0016823,GO:0018958,GO:0019336,GO:0019439,GO:0019752,GO:0032787,GO:0043436,GO:0044237,GO:0044238,GO:0044248,GO:0044281,GO:…	3.7.1.2	ko:K01555	ko00350,ko00643,ko01100,ko01120,map00350,map00643,map01100,map01120	ko00000,ko00001,ko00002,ko01000,ko04147	FAA_hydrolase,FAA_hydrolase_N
Psum.JK8.1r.1Ag006450.1	COG0304@1|root,KOG1394@2759|Eukaryota,37IJ9@33090|Viridiplantae,3GA0K@35493|Streptophyta,3KPSJ@4447|Liliopsida,3I4DR@38820|Poales	IQ	Belongs to the beta-ketoacyl-ACP synthases family	GO:0006996,GO:0008150,GO:0009657,GO:0009668,GO:0009987,GO:0010027,GO:0016043,GO:0061024,GO:0071840	2.3.1.179	ko:K09458	ko00061,ko00780,ko01100,ko01212,map00061,map00780,map01100,map01212	ko00000,ko00001,ko00002,ko01000,ko01004	Ketoacyl-synt_C,ketoacyl-synt
Psum.JK8.1r.1Ag006460.1	COG0515@1|root,2QWDY@2759|Eukaryota,37QJ4@33090|Viridiplantae,3GSFM@35493|Streptophyta,3M32Z@4447|Liliopsida,3ITTQ@38820|Poales	T	Salt stress response/antifungal	-	-	-	-	-	Pkinase,Pkinase_Tyr,Stress-antifung
Psum.JK8.1r.1Ag006470.1	2CNE5@1|root,2QVK5@2759|Eukaryota,37KR2@33090|Viridiplantae,3GF3K@35493|Streptophyta,3KW3J@4447|Liliopsida,3IESC@38820|Poales	G	Belongs to the glycosyl hydrolase 17 family	-	-	-	-	-	Glyco_hydro_17,X8
Psum.JK8.1r.1Ag006480.1	COG0304@1|root,KOG1394@2759|Eukaryota,37IJ9@33090|Viridiplantae,3GA0K@35493|Streptophyta,3KPSJ@4447|Liliopsida,3I4DR@38820|Poales	IQ	Belongs to the beta-ketoacyl-ACP synthases family	GO:0006996,GO:0008150,GO:0009657,GO:0009668,GO:0009987,GO:0010027,GO:0016043,GO:0061024,GO:0071840	2.3.1.179	ko:K09458	ko00061,ko00780,ko01100,ko01212,map00061,map00780,map01100,map01212	ko00000,ko00001,ko00002,ko01000,ko01004	Ketoacyl-synt_C,ketoacyl-synt
Psum.JK8.1r.1Ag006490.1	28K9J@1|root,2QTC4@2759|Eukaryota,37IUB@33090|Viridiplantae,3GFA8@35493|Streptophyta,3KV0F@4447|Liliopsida,3IFFT@38820|Poales	K	Belongs to the GRAS family	-	-	-	-	-	GRAS
Psum.JK8.1r.1Ag006500.1	KOG4197@1|root,KOG4197@2759|Eukaryota,37WT8@33090|Viridiplantae,3GKVB@35493|Streptophyta,3M1MG@4447|Liliopsida,3IJZM@38820|Poales	S	endonuclease activity	-	-	-	-	-	-
Psum.JK8.1r.1Ag006510.1	COG5184@1|root,KOG1426@2759|Eukaryota,37NK9@33090|Viridiplantae,3GG8N@35493|Streptophyta,3KQSC@4447|Liliopsida,3I6BW@38820|Poales	DZ	The light-harvesting complex (LHC) functions as a light receptor, it captures and delivers excitation energy to photosystems with which it is closely associated	-	-	-	-	-	RCC1,RCC1_2
Psum.JK8.1r.1Ag006520.1	COG2801@1|root,KOG0017@2759|Eukaryota,37RIF@33090|Viridiplantae,3G9AM@35493|Streptophyta,3M33Z@4447|Liliopsida	L	source UniProtKB	-	-	-	-	-	RVT_2,Retrotran_gag_2,rve
Psum.JK8.1r.1Ag006530.1	COG2801@1|root,KOG0017@2759|Eukaryota,37RIF@33090|Viridiplantae,3G9AM@35493|Streptophyta,3M33Z@4447|Liliopsida	L	source UniProtKB	-	-	-	-	-	RVT_2,Retrotran_gag_2,rve
Psum.JK8.1r.1Ag006540.1	COG1073@1|root,KOG1552@2759|Eukaryota,37JH2@33090|Viridiplantae,3GBWH@35493|Streptophyta,3KWUT@4447|Liliopsida,3IF5G@38820|Poales	S	Serine aminopeptidase, S33	-	-	-	-	-	Hydrolase_4
Psum.JK8.1r.1Ag006550.1	COG5126@1|root,KOG0027@2759|Eukaryota,37PH7@33090|Viridiplantae,3GBFZ@35493|Streptophyta,3KUXI@4447|Liliopsida,3I2XY@38820|Poales	T	EF-hand domain pair	-	-	ko:K13448	ko04626,map04626	ko00000,ko00001	EF-hand_1,EF-hand_5,EF-hand_6,EF-hand_7,EF-hand_8
Psum.JK8.1r.1Ag006570.1	COG4886@1|root,2QPYS@2759|Eukaryota,37Q18@33090|Viridiplantae,3GCT9@35493|Streptophyta,3M53K@4447|Liliopsida,3I3CA@38820|Poales	T	Belongs to the protein kinase superfamily. Ser Thr protein kinase family	GO:0005575,GO:0005623,GO:0005886,GO:0016020,GO:0044464,GO:0071944	-	-	-	-	LRRNT_2,LRR_1,LRR_8,Pkinase
Psum.JK8.1r.1Ag006580.1	28NJ1@1|root,2QV4M@2759|Eukaryota,37RGJ@33090|Viridiplantae,3G8QH@35493|Streptophyta,3KPTP@4447|Liliopsida	S	Transferase family	-	-	-	-	-	Transferase
Psum.JK8.1r.1Ag006590.1	COG5347@1|root,KOG1030@1|root,KOG0703@2759|Eukaryota,KOG1030@2759|Eukaryota,37HHT@33090|Viridiplantae,3GGQH@35493|Streptophyta,3KSHU@4447|Liliopsida,3IB3W@38820|Poales	T	Putative GTPase activating protein for Arf	-	-	ko:K12486	ko04144,map04144	ko00000,ko00001,ko04131	ArfGap,C2
Psum.JK8.1r.1Ag006600.1	28KXJ@1|root,2QQNC@2759|Eukaryota,37JIG@33090|Viridiplantae,3G74T@35493|Streptophyta,3KRXM@4447|Liliopsida,3I2VY@38820|Poales	-	-	-	-	-	-	-	-
Psum.JK8.1r.1Ag006610.1	2CQ40@1|root,2R3RY@2759|Eukaryota,384QV@33090|Viridiplantae,3GSQE@35493|Streptophyta,3M1RJ@4447|Liliopsida,3IJYX@38820|Poales	-	-	-	-	-	-	-	-
Psum.JK8.1r.1Ag006620.1	KOG0012@1|root,KOG0012@2759|Eukaryota,37HUH@33090|Viridiplantae,3GFVJ@35493|Streptophyta,3KMW4@4447|Liliopsida,3IAWX@38820|Poales	L	Aspartyl protease	-	-	ko:K11885	-	ko00000,ko03051	Asp_protease,UBA,ubiquitin
Psum.JK8.1r.1Ag006630.1	COG1404@1|root,2QT1T@2759|Eukaryota,37NNF@33090|Viridiplantae,3GAJQ@35493|Streptophyta,3KVQ1@4447|Liliopsida,3IF0R@38820|Poales	G	PA domain	GO:0003674,GO:0003824,GO:0004175,GO:0004252,GO:0006508,GO:0006807,GO:0007275,GO:0008150,GO:0008152,GO:0008233,GO:0008236,GO:0009653,GO:0009719,GO:0009725,GO:0009733,GO:0009791,GO:0010015,GO:0010033,GO:0010101,GO:0010102,GO:0016787,GO:0017171,GO:0019538,GO:0022622,GO:0032501,GO:0032502,GO:0042221,GO:0043170,GO:0044238,GO:0048364,GO:0048527,GO:0048528,GO:0048731,GO:0048856,GO:0050896,GO:0070011,GO:…	-	-	-	-	Inhibitor_I9,PA,Peptidase_S8
Psum.JK8.1r.1Ag006640.1	28P4D@1|root,2QUX5@2759|Eukaryota,37JBK@33090|Viridiplantae,3G9IE@35493|Streptophyta,3KPDW@4447|Liliopsida,3IDN4@38820|Poales	S	Plant protein of unknown function (DUF868)	-	-	-	-	-	DUF868
Psum.JK8.1r.1Ag006650.1	COG0222@1|root,KOG1715@2759|Eukaryota,37RMP@33090|Viridiplantae,3G9NK@35493|Streptophyta,3KXYT@4447|Liliopsida,3I5V1@38820|Poales	J	Ribosomal protein L7/L12 C-terminal domain	-	-	ko:K02935	ko03010,map03010	br01610,ko00000,ko00001,ko00002,ko03011	Ribosomal_L12
Psum.JK8.1r.1Ag006660.1	KOG4658@1|root,KOG4658@2759|Eukaryota,37RPQ@33090|Viridiplantae,3GHKW@35493|Streptophyta,3KYVG@4447|Liliopsida,3I8X0@38820|Poales	T	NB-ARC domain	-	-	-	-	-	NB-ARC
Psum.JK8.1r.1Ag006670.1	COG0545@1|root,KOG0552@2759|Eukaryota,37U96@33090|Viridiplantae,3GGGB@35493|Streptophyta,3KYHS@4447|Liliopsida,3IANQ@38820|Poales	O	Peptidyl-prolyl cis-trans isomerase	GO:0005575,GO:0005622,GO:0005623,GO:0005737,GO:0009507,GO:0009536,GO:0043226,GO:0043227,GO:0043229,GO:0043231,GO:0044424,GO:0044444,GO:0044464	-	-	-	-	FKBP_C
Psum.JK8.1r.1Ag006680.1	28JR4@1|root,2QS4I@2759|Eukaryota,37RHC@33090|Viridiplantae,3GRU1@35493|Streptophyta,3KYP0@4447|Liliopsida,3I83G@38820|Poales	S	A Receptor for Ubiquitination Targets	-	-	-	-	-	F-box,FBA_1,FBA_3
Psum.JK8.1r.1Ag006690.1	28YGB@1|root,2R5A6@2759|Eukaryota,38640@33090|Viridiplantae,3GU1M@35493|Streptophyta,3KVUF@4447|Liliopsida,3IAX2@38820|Poales	-	-	-	-	-	-	-	-
Psum.JK8.1r.1Ag006700.1	KOG4197@1|root,KOG4197@2759|Eukaryota,37MX1@33090|Viridiplantae,3GAQ7@35493|Streptophyta,3KYKG@4447|Liliopsida,3IC33@38820|Poales	S	PPR repeat	GO:0003674,GO:0003676,GO:0003723,GO:0003824,GO:0004518,GO:0004519,GO:0005488,GO:0005575,GO:0005622,GO:0005623,GO:0005737,GO:0005739,GO:0006139,GO:0006396,GO:0006725,GO:0006807,GO:0008150,GO:0008152,GO:0008380,GO:0009451,GO:0009987,GO:0010467,GO:0016070,GO:0016787,GO:0016788,GO:0034641,GO:0043170,GO:0043226,GO:0043227,GO:0043229,GO:0043231,GO:0043412,GO:0044237,GO:0044238,GO:0044424,GO:0044444,GO:…	-	-	-	-	PPR
Psum.JK8.1r.1Ag006710.1	KOG1032@1|root,KOG1032@2759|Eukaryota,37HE1@33090|Viridiplantae,3GG5Z@35493|Streptophyta,3M2GV@4447|Liliopsida,3IB97@38820|Poales	S	Domain of unknown function (DUF4782)	GO:0005575,GO:0005622,GO:0005623,GO:0005737,GO:0005783,GO:0012505,GO:0043226,GO:0043227,GO:0043229,GO:0043231,GO:0044424,GO:0044444,GO:0044464	-	-	-	-	C2,DUF4782,GRAM
Psum.JK8.1r.1Ag006720.1	COG1222@1|root,KOG0651@2759|Eukaryota,37JGK@33090|Viridiplantae,3G7WK@35493|Streptophyta,3KRT4@4447|Liliopsida,3IAPM@38820|Poales	O	Belongs to the AAA ATPase family	-	-	ko:K03064	ko03050,ko05169,map03050,map05169	ko00000,ko00001,ko00002,ko03051	AAA
Psum.JK8.1r.1Ag006730.1	KOG1471@1|root,KOG1471@2759|Eukaryota,37JA0@33090|Viridiplantae,3GC0B@35493|Streptophyta,3KXDY@4447|Liliopsida,3I6BA@38820|Poales	I	CRAL/TRIO, N-terminal domain	-	-	-	-	-	CRAL_TRIO,CRAL_TRIO_N
Psum.JK8.1r.1Ag006740.1	28PSN@1|root,2QWF6@2759|Eukaryota,37N3Z@33090|Viridiplantae,3GBWX@35493|Streptophyta,3KYYT@4447|Liliopsida,3I9CT@38820|Poales	G	Belongs to the glycosyl hydrolase 17 family	GO:0001871,GO:0003674,GO:0003824,GO:0004553,GO:0005488,GO:0005575,GO:0005618,GO:0005623,GO:0005886,GO:0007154,GO:0008150,GO:0008422,GO:0009505,GO:0009987,GO:0015926,GO:0016020,GO:0016787,GO:0016798,GO:0030246,GO:0030247,GO:0030312,GO:0031224,GO:0031225,GO:0031226,GO:0042973,GO:0044425,GO:0044459,GO:0044464,GO:0046658,GO:0071944	-	-	-	-	Glyco_hydro_17
Psum.JK8.1r.1Ag006750.1	297WN@1|root,2REWY@2759|Eukaryota,37S1E@33090|Viridiplantae,3G756@35493|Streptophyta,3KTR9@4447|Liliopsida,3I9U5@38820|Poales	S	Targeting protein for Xklp2 (TPX2)	-	-	-	-	-	TPX2
Psum.JK8.1r.1Ag006760.1	KOG1947@1|root,KOG1947@2759|Eukaryota,37KZ0@33090|Viridiplantae,3GE8Z@35493|Streptophyta,3KN51@4447|Liliopsida,3I6SM@38820|Poales	S	Leucine-rich repeat - CC (cysteine-containing) subfamily	GO:0000151,GO:0005575,GO:0005622,GO:0005623,GO:0005634,GO:0006508,GO:0006511,GO:0006807,GO:0008150,GO:0008152,GO:0009056,GO:0009057,GO:0009719,GO:0009723,GO:0009725,GO:0009966,GO:0009968,GO:0009987,GO:0010033,GO:0010104,GO:0010105,GO:0010646,GO:0010648,GO:0019005,GO:0019538,GO:0019941,GO:0023051,GO:0023057,GO:0030163,GO:0031461,GO:0032991,GO:0042221,GO:0043170,GO:0043226,GO:0043227,GO:0043229,GO:…	-	ko:K14515	ko04016,ko04075,map04016,map04075	ko00000,ko00001,ko04121	F-box,F-box-like,LRR_6
Psum.JK8.1r.1Ag006770.1	KOG3178@1|root,KOG3178@2759|Eukaryota,37PX0@33090|Viridiplantae,3GFUM@35493|Streptophyta,3KRPH@4447|Liliopsida,3I7A9@38820|Poales	S	Belongs to the class I-like SAM-binding methyltransferase superfamily. Cation-independent O- methyltransferase family	GO:0003674,GO:0003824,GO:0005488,GO:0005515,GO:0005575,GO:0005622,GO:0005623,GO:0005737,GO:0006725,GO:0006807,GO:0008150,GO:0008152,GO:0008168,GO:0008171,GO:0008757,GO:0009058,GO:0009812,GO:0009820,GO:0009821,GO:0009987,GO:0016740,GO:0016741,GO:0019438,GO:0030761,GO:0030766,GO:0032259,GO:0033799,GO:0034641,GO:0042802,GO:0042803,GO:0044237,GO:0044249,GO:0044271,GO:0044424,GO:0044464,GO:0046983,GO:…	2.1.1.150,2.1.1.212,2.1.1.240,2.1.1.46	ko:K13259,ko:K13262,ko:K16040	ko00943,ko00945,ko01110,map00943,map00945,map01110	ko00000,ko00001,ko01000	Dimerisation,Methyltransf_2
Psum.JK8.1r.1Ag006780.1	KOG3178@1|root,KOG3178@2759|Eukaryota,37PX0@33090|Viridiplantae,3GFUM@35493|Streptophyta,3KRPH@4447|Liliopsida,3I7A9@38820|Poales	S	Belongs to the class I-like SAM-binding methyltransferase superfamily. Cation-independent O- methyltransferase family	GO:0003674,GO:0003824,GO:0005488,GO:0005515,GO:0005575,GO:0005622,GO:0005623,GO:0005737,GO:0006725,GO:0006807,GO:0008150,GO:0008152,GO:0008168,GO:0008171,GO:0008757,GO:0009058,GO:0009812,GO:0009820,GO:0009821,GO:0009987,GO:0016740,GO:0016741,GO:0019438,GO:0030761,GO:0030766,GO:0032259,GO:0033799,GO:0034641,GO:0042802,GO:0042803,GO:0044237,GO:0044249,GO:0044271,GO:0044424,GO:0044464,GO:0046983,GO:…	2.1.1.150,2.1.1.212,2.1.1.240,2.1.1.46	ko:K13259,ko:K13262,ko:K16040	ko00943,ko00945,ko01110,map00943,map00945,map01110	ko00000,ko00001,ko01000	Dimerisation,Methyltransf_2
Psum.JK8.1r.1Ag006790.1	KOG0749@1|root,KOG0749@2759|Eukaryota,37IVP@33090|Viridiplantae,3GFK7@35493|Streptophyta,3KKVP@4447|Liliopsida,3IA1D@38820|Poales	C	Belongs to the mitochondrial carrier (TC 2.A.29) family	GO:0000003,GO:0000295,GO:0003006,GO:0003674,GO:0005215,GO:0005346,GO:0005347,GO:0005471,GO:0005575,GO:0005622,GO:0005623,GO:0005737,GO:0005739,GO:0005740,GO:0005743,GO:0005783,GO:0005789,GO:0006810,GO:0006811,GO:0006820,GO:0006839,GO:0006855,GO:0006862,GO:0006996,GO:0007005,GO:0007006,GO:0007275,GO:0008150,GO:0008509,GO:0008514,GO:0009791,GO:0009987,GO:0010154,GO:0012505,GO:0015075,GO:0015215,GO:…	-	ko:K05863	ko04020,ko04022,ko04217,ko04218,ko05012,ko05016,ko05166,map04020,map04022,map04217,map04218,map05012,map05016,map05166	ko00000,ko00001,ko02000,ko03029	Mito_carr
Psum.JK8.1r.1Ag006800.1	COG0071@1|root,KOG0710@2759|Eukaryota,37UBV@33090|Viridiplantae,3GH0Q@35493|Streptophyta,3KZEX@4447|Liliopsida,3IHBH@38820|Poales	O	Belongs to the small heat shock protein (HSP20) family	GO:0000302,GO:0006950,GO:0006979,GO:0008150,GO:0009266,GO:0009314,GO:0009408,GO:0009416,GO:0009628,GO:0009636,GO:0009642,GO:0009644,GO:0010035,GO:0042221,GO:0042493,GO:0042542,GO:0046677,GO:0050896,GO:1901700	-	ko:K13993	ko04141,map04141	ko00000,ko00001,ko03110	HSP20
Psum.JK8.1r.1Ag006810.1	2AEP2@1|root,2RYW2@2759|Eukaryota,37TYU@33090|Viridiplantae,3GI3R@35493|Streptophyta,3KZ27@4447|Liliopsida,3I59D@38820|Poales	S	Protein of unknown function (DUF4050)	-	-	-	-	-	DUF4050
Psum.JK8.1r.1Ag006820.1	2CYVW@1|root,2S4PX@2759|Eukaryota,37W2T@33090|Viridiplantae,3GKA3@35493|Streptophyta,3M160@4447|Liliopsida,3IIZI@38820|Poales	-	-	-	-	-	-	-	PPI_Ypi1
Psum.JK8.1r.1Ag006830.1	KOG0036@1|root,KOG0036@2759|Eukaryota,37NMX@33090|Viridiplantae,3G7CF@35493|Streptophyta,3KPNS@4447|Liliopsida,3I383@38820|Poales	C	Belongs to the mitochondrial carrier (TC 2.A.29) family	GO:0000295,GO:0003674,GO:0005215,GO:0005346,GO:0005347,GO:0005488,GO:0005509,GO:0005575,GO:0005622,GO:0005623,GO:0005737,GO:0005739,GO:0005740,GO:0005743,GO:0006810,GO:0006811,GO:0006820,GO:0006839,GO:0006855,GO:0006862,GO:0006950,GO:0006979,GO:0008150,GO:0008509,GO:0008514,GO:0009987,GO:0010035,GO:0010038,GO:0010941,GO:0015075,GO:0015215,GO:0015216,GO:0015217,GO:0015238,GO:0015605,GO:0015711,GO:…	-	ko:K14684	-	ko00000,ko02000	EF-hand_5,EF-hand_7,EF-hand_8,Mito_carr
Psum.JK8.1r.1Ag006850.1	29UD8@1|root,2RXIC@2759|Eukaryota,37TUF@33090|Viridiplantae,3GHX9@35493|Streptophyta,3KT6Z@4447|Liliopsida,3I7AZ@38820|Poales	K	AP2 domain	GO:0000160,GO:0001101,GO:0003674,GO:0003676,GO:0003677,GO:0003700,GO:0005488,GO:0006355,GO:0006950,GO:0007154,GO:0007165,GO:0008150,GO:0008152,GO:0009058,GO:0009059,GO:0009414,GO:0009415,GO:0009628,GO:0009719,GO:0009723,GO:0009725,GO:0009755,GO:0009873,GO:0009889,GO:0009987,GO:0010033,GO:0010035,GO:0010143,GO:0010166,GO:0010468,GO:0010556,GO:0019219,GO:0019222,GO:0023052,GO:0031323,GO:0031326,GO:…	-	-	-	-	AP2
Psum.JK8.1r.1Ag006860.1	COG0513@1|root,KOG0331@2759|Eukaryota,37M55@33090|Viridiplantae,3GAGC@35493|Streptophyta,3KPHY@4447|Liliopsida,3IG41@38820|Poales	A	HIT zinc finger	GO:0003674,GO:0003724,GO:0003824,GO:0004004,GO:0004386,GO:0005575,GO:0005622,GO:0005623,GO:0005634,GO:0005730,GO:0005737,GO:0006139,GO:0006725,GO:0006807,GO:0008026,GO:0008150,GO:0008152,GO:0008186,GO:0009987,GO:0010501,GO:0016070,GO:0016462,GO:0016787,GO:0016817,GO:0016818,GO:0016887,GO:0017111,GO:0031974,GO:0031981,GO:0034641,GO:0042623,GO:0043170,GO:0043226,GO:0043227,GO:0043228,GO:0043229,GO:…	3.6.4.13	ko:K19466	-	ko00000,ko01000	DEAD,Helicase_C,zf-HIT
Psum.JK8.1r.1Ag006870.1	COG5036@1|root,KOG1161@2759|Eukaryota,37R8G@33090|Viridiplantae,3GDCX@35493|Streptophyta,3M5X6@4447|Liliopsida,3IMUS@38820|Poales	P	SPX domain	GO:0005575,GO:0005622,GO:0005623,GO:0005634,GO:0005737,GO:0005783,GO:0006950,GO:0007154,GO:0008150,GO:0009266,GO:0009267,GO:0009409,GO:0009605,GO:0009628,GO:0009987,GO:0009991,GO:0012505,GO:0016036,GO:0031667,GO:0031668,GO:0031669,GO:0033554,GO:0042594,GO:0043226,GO:0043227,GO:0043229,GO:0043231,GO:0044424,GO:0044444,GO:0044464,GO:0050896,GO:0051716,GO:0070417,GO:0071496	-	-	-	-	SPX
Psum.JK8.1r.1Ag006880.1	KOG1835@1|root,KOG1835@2759|Eukaryota,37IXG@33090|Viridiplantae,3G92H@35493|Streptophyta,3KR2A@4447|Liliopsida,3I3ET@38820|Poales	S	Nuclear pore complex scaffold, nucleoporins 186/192/205	GO:0003674,GO:0005198,GO:0005575,GO:0005622,GO:0005623,GO:0005634,GO:0005635,GO:0005643,GO:0005737,GO:0006810,GO:0006913,GO:0006996,GO:0006997,GO:0006999,GO:0008150,GO:0009507,GO:0009536,GO:0009987,GO:0012505,GO:0016043,GO:0017056,GO:0031967,GO:0031975,GO:0032991,GO:0043226,GO:0043227,GO:0043229,GO:0043231,GO:0043933,GO:0044422,GO:0044424,GO:0044428,GO:0044444,GO:0044446,GO:0044464,GO:0044611,GO:…	-	ko:K14310	ko03013,map03013	ko00000,ko00001,ko00002,ko03019,ko03036	Nup192
Psum.JK8.1r.1Ag006890.1	KOG0752@1|root,KOG0752@2759|Eukaryota,37YQE@33090|Viridiplantae,3GX4N@35493|Streptophyta,3KVQ4@4447|Liliopsida,3I7EV@38820|Poales	C	Belongs to the mitochondrial carrier (TC 2.A.29) family	-	-	ko:K14684	-	ko00000,ko02000	Mito_carr
Psum.JK8.1r.1Ag006900.1	2AMGN@1|root,2RZC2@2759|Eukaryota,37UP5@33090|Viridiplantae,3GIVK@35493|Streptophyta,3MATK@4447|Liliopsida,3IUBC@38820|Poales	S	Alba	GO:0005575,GO:0005622,GO:0005623,GO:0005737,GO:0005829,GO:0044424,GO:0044444,GO:0044464	-	-	-	-	Alba
Psum.JK8.1r.1Ag006910.1	COG0790@1|root,KOG1550@2759|Eukaryota,37ND9@33090|Viridiplantae,3GDBH@35493|Streptophyta,3KP83@4447|Liliopsida,3I4IE@38820|Poales	MOT	Sel1 repeat	-	-	-	-	-	Sel1
Psum.JK8.1r.1Ag006920.1	KOG1072@1|root,KOG1072@2759|Eukaryota,37MEF@33090|Viridiplantae,3G9CJ@35493|Streptophyta,3KY40@4447|Liliopsida,3IG6V@38820|Poales	S	Kelch motif	-	-	-	-	-	F-box,Kelch_1,Kelch_6
Psum.JK8.1r.1Ag006930.1	KOG1414@1|root,KOG1414@2759|Eukaryota,37U6R@33090|Viridiplantae,3GJ08@35493|Streptophyta,3KZQZ@4447|Liliopsida,3IHDY@38820|Poales	K	basic region leucin zipper	GO:0000976,GO:0000977,GO:0001012,GO:0001067,GO:0001101,GO:0003674,GO:0003676,GO:0003677,GO:0003690,GO:0003700,GO:0005488,GO:0005575,GO:0005622,GO:0005623,GO:0005634,GO:0006355,GO:0007154,GO:0007165,GO:0008150,GO:0009314,GO:0009411,GO:0009416,GO:0009605,GO:0009606,GO:0009628,GO:0009629,GO:0009630,GO:0009639,GO:0009719,GO:0009725,GO:0009737,GO:0009739,GO:0009740,GO:0009755,GO:0009787,GO:0009889,GO:…	-	ko:K16241	ko04712,map04712	ko00000,ko00001,ko03000	bZIP_1
Psum.JK8.1r.1Ag006940.1	28XH2@1|root,2R4A5@2759|Eukaryota,38AQM@33090|Viridiplantae,3GT6X@35493|Streptophyta,3M6NB@4447|Liliopsida,3IRJD@38820|Poales	S	Domain of unknown function (DUF4666)	-	-	-	-	-	DUF4666
Psum.JK8.1r.1Ag006950.1	KOG4658@1|root,KOG4658@2759|Eukaryota,37IN9@33090|Viridiplantae,3GA7W@35493|Streptophyta,3KN0J@4447|Liliopsida,3I5E8@38820|Poales	T	NB-ARC domain	GO:0002238,GO:0005575,GO:0005623,GO:0005886,GO:0006950,GO:0006952,GO:0007154,GO:0007165,GO:0008150,GO:0009605,GO:0009607,GO:0009620,GO:0009987,GO:0010033,GO:0016020,GO:0023052,GO:0042221,GO:0043207,GO:0044464,GO:0050789,GO:0050794,GO:0050832,GO:0050896,GO:0051704,GO:0051707,GO:0051716,GO:0065007,GO:0071944,GO:0098542	-	-	-	-	NB-ARC
Psum.JK8.1r.1Ag006960.1	KOG4198@1|root,KOG4198@2759|Eukaryota,37UMT@33090|Viridiplantae,3GIMS@35493|Streptophyta,3KU2D@4447|Liliopsida,3I5XB@38820|Poales	S	Zinc finger domain	GO:0003674,GO:0003676,GO:0003723,GO:0005488,GO:0097159,GO:1901363	-	-	-	-	zf-RanBP
Psum.JK8.1r.1Ag006970.1	29U46@1|root,2RXHU@2759|Eukaryota,37TY8@33090|Viridiplantae,3GI21@35493|Streptophyta,3KM1V@4447|Liliopsida,3IFX4@38820|Poales	-	-	-	-	-	-	-	TPR_16,TPR_2,TPR_8
Psum.JK8.1r.1Ag006990.1	COG0652@1|root,KOG0865@2759|Eukaryota,37PSB@33090|Viridiplantae,3GAVD@35493|Streptophyta,3KR6H@4447|Liliopsida,3ICDF@38820|Poales	O	Cyclophilin type peptidyl-prolyl cis-trans isomerase/CLD	GO:0000413,GO:0003674,GO:0003755,GO:0003824,GO:0006464,GO:0006807,GO:0008150,GO:0008152,GO:0009987,GO:0016853,GO:0016859,GO:0018193,GO:0018208,GO:0019538,GO:0036211,GO:0043170,GO:0043412,GO:0044237,GO:0044238,GO:0044260,GO:0044267,GO:0071704,GO:0140096,GO:1901564	5.2.1.8	ko:K01802,ko:K09566	-	ko00000,ko01000,ko03041,ko03110	Pro_isomerase
Psum.JK8.1r.1Ag007010.1	COG0415@1|root,KOG0133@2759|Eukaryota,37IU7@33090|Viridiplantae,3GBHY@35493|Streptophyta,3KRJG@4447|Liliopsida,3I89R@38820|Poales	LT	FAD binding domain of DNA photolyase	GO:0003674,GO:0003824,GO:0003913,GO:0003914,GO:0008150,GO:0009314,GO:0009411,GO:0009416,GO:0009628,GO:0016829,GO:0016830,GO:0050896,GO:0140097	-	ko:K02295	ko04710,map04710	ko00000,ko00001,ko03400	DNA_photolyase,FAD_binding_7
Psum.JK8.1r.1Ag007020.1	COG2124@1|root,KOG0157@2759|Eukaryota,37I60@33090|Viridiplantae,3GEDS@35493|Streptophyta,3KUGT@4447|Liliopsida,3I9RB@38820|Poales	Q	Belongs to the cytochrome P450 family	GO:0003674,GO:0003824,GO:0004497,GO:0006629,GO:0008150,GO:0008152,GO:0008202,GO:0010268,GO:0010817,GO:0016128,GO:0016131,GO:0016491,GO:0042445,GO:0042592,GO:0044238,GO:0048878,GO:0055088,GO:0055114,GO:0065007,GO:0065008,GO:0071704,GO:1901360,GO:1901615	-	ko:K15639	ko00905,map00905	ko00000,ko00001,ko00199,ko01000	p450
Psum.JK8.1r.1Ag007030.1	2CGU3@1|root,2QRP6@2759|Eukaryota,37QPU@33090|Viridiplantae,3GAWZ@35493|Streptophyta,3KSVU@4447|Liliopsida,3I3CE@38820|Poales	S	Protein of unknown function (DUF642)	-	-	-	-	-	DUF642
Psum.JK8.1r.1Ag007040.1	COG0554@1|root,KOG0728@2759|Eukaryota,37R03@33090|Viridiplantae,3G7UD@35493|Streptophyta,3KXU1@4447|Liliopsida,3IC7A@38820|Poales	O	Belongs to the AAA ATPase family	GO:0000502,GO:0003674,GO:0003824,GO:0005488,GO:0005515,GO:0005575,GO:0005622,GO:0005623,GO:0005634,GO:0005737,GO:0005829,GO:0005886,GO:0006355,GO:0006357,GO:0006508,GO:0006511,GO:0006807,GO:0006950,GO:0008134,GO:0008150,GO:0008152,GO:0009056,GO:0009057,GO:0009889,GO:0009891,GO:0009893,GO:0009894,GO:0009896,GO:0009987,GO:0010033,GO:0010243,GO:0010468,GO:0010498,GO:0010556,GO:0010557,GO:0010604,GO:…	-	ko:K03066	ko03050,ko05169,map03050,map05169	ko00000,ko00001,ko00002,ko03051	AAA
Psum.JK8.1r.1Ag007050.1	KOG0278@1|root,KOG0278@2759|Eukaryota,37JGA@33090|Viridiplantae,3G8MY@35493|Streptophyta,3KTT6@4447|Liliopsida,3I5AA@38820|Poales	I	WD domain, G-beta repeat	-	-	ko:K13137	ko03013,map03013	ko00000,ko00001,ko00002,ko03041	WD40
Psum.JK8.1r.1Ag007060.1	2AAVC@1|root,2RRSM@2759|Eukaryota,383PH@33090|Viridiplantae,3GUVM@35493|Streptophyta,3M4YU@4447|Liliopsida,3ITIW@38820|Poales	-	-	-	-	-	-	-	F-box,FBD
Psum.JK8.1r.1Ag007070.1	COG3424@1|root,2QPKZ@2759|Eukaryota,37K20@33090|Viridiplantae,3GA34@35493|Streptophyta,3KSRF@4447|Liliopsida	I	3-ketoacyl-CoA synthase	GO:0006950,GO:0008150,GO:0009266,GO:0009314,GO:0009409,GO:0009416,GO:0009628,GO:0050896	2.3.1.199	ko:K15397	ko00062,ko01110,map00062,map01110	ko00000,ko00001,ko00002,ko01000	ACP_syn_III_C,FAE1_CUT1_RppA
Psum.JK8.1r.1Ag007080.1	28J99@1|root,2QSXV@2759|Eukaryota,37RQ3@33090|Viridiplantae,3GBJD@35493|Streptophyta,3KYZQ@4447|Liliopsida,3IDT7@38820|Poales	K	Myb-like DNA-binding domain	GO:0000156,GO:0000160,GO:0001101,GO:0001763,GO:0003674,GO:0003676,GO:0003677,GO:0003700,GO:0005488,GO:0005575,GO:0005622,GO:0005623,GO:0005634,GO:0006355,GO:0006950,GO:0007154,GO:0007165,GO:0007275,GO:0008150,GO:0009267,GO:0009414,GO:0009415,GO:0009605,GO:0009628,GO:0009653,GO:0009719,GO:0009725,GO:0009735,GO:0009736,GO:0009737,GO:0009755,GO:0009787,GO:0009788,GO:0009888,GO:0009889,GO:0009890,GO:…	-	-	-	-	Myb_DNA-binding
Psum.JK8.1r.1Ag007090.1	KOG1192@1|root,KOG1192@2759|Eukaryota,37J9T@33090|Viridiplantae,3G9KU@35493|Streptophyta,3KM74@4447|Liliopsida,3I50Q@38820|Poales	CG	Belongs to the UDP-glycosyltransferase family	-	-	ko:K13496	ko01110,map01110	ko00000,ko01000,ko01003	UDPGT
Psum.JK8.1r.1Ag007100.1	COG0542@1|root,KOG1051@2759|Eukaryota,37S87@33090|Viridiplantae,3G8BD@35493|Streptophyta,3KPAT@4447|Liliopsida,3I9V2@38820|Poales	O	Belongs to the ClpA ClpB family	GO:0000302,GO:0005575,GO:0005622,GO:0005623,GO:0005737,GO:0006417,GO:0006950,GO:0006979,GO:0008150,GO:0009266,GO:0009314,GO:0009408,GO:0009416,GO:0009507,GO:0009526,GO:0009532,GO:0009536,GO:0009570,GO:0009628,GO:0009636,GO:0009642,GO:0009644,GO:0009889,GO:0009891,GO:0009893,GO:0009941,GO:0009987,GO:0010035,GO:0010468,GO:0010556,GO:0010557,GO:0010604,GO:0010608,GO:0010628,GO:0019222,GO:0031323,GO:…	-	ko:K03695	ko04213,map04213	ko00000,ko00001,ko03110	AAA,AAA_2,ClpB_D2-small,Clp_N
Psum.JK8.1r.1Ag007110.1	KOG1192@1|root,KOG1192@2759|Eukaryota,37J9T@33090|Viridiplantae,3G9KU@35493|Streptophyta,3KM74@4447|Liliopsida,3I50Q@38820|Poales	CG	Belongs to the UDP-glycosyltransferase family	-	-	ko:K13496	ko01110,map01110	ko00000,ko01000,ko01003	UDPGT
Psum.JK8.1r.1Ag007120.1	KOG1192@1|root,KOG1192@2759|Eukaryota,37J9T@33090|Viridiplantae,3G9KU@35493|Streptophyta,3KM74@4447|Liliopsida,3INC4@38820|Poales	CG	UDP-glucoronosyl and UDP-glucosyl transferase	-	-	ko:K13496	ko01110,map01110	ko00000,ko01000,ko01003	UDPGT
Psum.JK8.1r.1Ag007130.1	COG4886@1|root,2QPYS@2759|Eukaryota,37Q18@33090|Viridiplantae,3GCT9@35493|Streptophyta,3KYGQ@4447|Liliopsida,3IGM7@38820|Poales	T	Belongs to the protein kinase superfamily. Ser Thr protein kinase family	-	-	-	-	-	LRRNT_2,LRR_1,LRR_6,LRR_8,Pkinase
Psum.JK8.1r.1Ag007140.1	COG2267@1|root,KOG1455@2759|Eukaryota,37PCZ@33090|Viridiplantae,3G9PX@35493|Streptophyta,3KWGH@4447|Liliopsida,3IP6Z@38820|Poales	I	Alpha/beta hydrolase family	GO:0000302,GO:0003674,GO:0003824,GO:0003846,GO:0004620,GO:0004622,GO:0005575,GO:0005622,GO:0005623,GO:0005737,GO:0005783,GO:0005794,GO:0005886,GO:0005911,GO:0006629,GO:0006950,GO:0006979,GO:0008150,GO:0008152,GO:0008374,GO:0009506,GO:0009636,GO:0010035,GO:0010038,GO:0010043,GO:0012505,GO:0016020,GO:0016298,GO:0016411,GO:0016740,GO:0016746,GO:0016747,GO:0016787,GO:0016788,GO:0030054,GO:0042221,GO:…	-	ko:K18368	ko00940,ko01100,ko01110,map00940,map01100,map01110	ko00000,ko00001,ko00002,ko01000	Hydrolase_4
Psum.JK8.1r.1Ag007150.1	28PRM@1|root,2QWE3@2759|Eukaryota,37HVY@33090|Viridiplantae,3GB55@35493|Streptophyta,3KXKN@4447|Liliopsida,3I613@38820|Poales	S	Calmodulin binding protein-like	-	-	-	-	-	Calmodulin_bind
Psum.JK8.1r.1Ag007160.1	COG3202@1|root,2QSRY@2759|Eukaryota,37IQK@33090|Viridiplantae,3GAXJ@35493|Streptophyta,3KXWE@4447|Liliopsida,3IDP6@38820|Poales	P	ADP,ATP carrier protein	-	-	ko:K03301	-	ko00000	TLC
Psum.JK8.1r.1Ag007170.1	KOG0118@1|root,KOG0118@2759|Eukaryota,37RZB@33090|Viridiplantae,3GBJ2@35493|Streptophyta,3KYDU@4447|Liliopsida,3I4BQ@38820|Poales	A	RNA recognition motif. (a.k.a. RRM, RBD, or RNP domain)	-	-	-	-	-	RRM_1
Psum.JK8.1r.1Ag007180.1	COG1131@1|root,KOG0065@2759|Eukaryota,37P62@33090|Viridiplantae,3GB0P@35493|Streptophyta,3KS96@4447|Liliopsida,3I6QS@38820|Poales	Q	Belongs to the ABC transporter superfamily. ABCG family. PDR (TC 3.A.1.205) subfamily	-	-	-	-	-	ABC2_membrane,ABC_tran,ABC_trans_N,PDR_assoc
Psum.JK8.1r.1Ag007190.1	28YKG@1|root,2R5EE@2759|Eukaryota,3867Y@33090|Viridiplantae,3GU55@35493|Streptophyta,3M7TU@4447|Liliopsida,3IJMP@38820|Poales	-	-	-	-	-	-	-	CYSTM
Psum.JK8.1r.1Ag007200.1	COG3884@1|root,2QQHW@2759|Eukaryota,37I5Y@33090|Viridiplantae,3G74Z@35493|Streptophyta,3KTC0@4447|Liliopsida,3ICDP@38820|Poales	I	Plays an essential role in chain termination during de novo fatty acid synthesis	-	3.1.2.14,3.1.2.21	ko:K10781	ko00061,ko01100,ko01212,map00061,map01100,map01212	ko00000,ko00001,ko01000,ko01004	Acyl-ACP_TE,Acyl-thio_N
Psum.JK8.1r.1Ag007210.1	KOG1634@1|root,KOG1634@2759|Eukaryota,37J5E@33090|Viridiplantae,3GE2K@35493|Streptophyta,3KSR2@4447|Liliopsida,3I4BN@38820|Poales	K	SPOC domain	GO:0007275,GO:0008150,GO:0032501,GO:0032502,GO:0048856	-	-	-	-	SPOC,TFIIS_M
Psum.JK8.1r.1Ag007220.1	KOG1072@1|root,KOG1072@2759|Eukaryota,37QJ7@33090|Viridiplantae,3GESE@35493|Streptophyta,3KTKS@4447|Liliopsida,3IKSE@38820|Poales	S	Galactose oxidase, central domain	GO:0000151,GO:0003674,GO:0005488,GO:0005515,GO:0005575,GO:0005622,GO:0005623,GO:0005737,GO:0005829,GO:0006508,GO:0006511,GO:0006807,GO:0008150,GO:0008152,GO:0009056,GO:0009057,GO:0009966,GO:0009968,GO:0009987,GO:0010498,GO:0010646,GO:0010648,GO:0019005,GO:0019222,GO:0019538,GO:0019899,GO:0019941,GO:0023051,GO:0023057,GO:0030162,GO:0030163,GO:0031323,GO:0031461,GO:0031625,GO:0032991,GO:0043161,GO:…	-	-	-	-	F-box,Kelch_1,Kelch_6
Psum.JK8.1r.1Ag007230.1	COG5347@1|root,KOG0702@2759|Eukaryota,37HPM@33090|Viridiplantae,3GC2H@35493|Streptophyta,3KYHT@4447|Liliopsida,3ICR8@38820|Poales	T	Putative GTP-ase activating proteins for the small GTPase, ARF	-	-	-	-	-	ArfGap
Psum.JK8.1r.1Ag007240.1	KOG0276@1|root,KOG0276@2759|Eukaryota,37HJ2@33090|Viridiplantae,3GA3V@35493|Streptophyta,3KRY8@4447|Liliopsida,3I3F8@38820|Poales	U	The coatomer is a cytosolic protein complex that binds to dilysine motifs and reversibly associates with Golgi non- clathrin-coated vesicles, which further mediate biosynthetic protein transport from the ER, via the Golgi up to the trans Golgi network. Coatomer complex is required for budding from Golgi membranes, and is essential for the retrograde Golgi-to-ER transport of dilysine-tagged protei…	GO:0005575,GO:0005622,GO:0005623,GO:0005737,GO:0005794,GO:0005798,GO:0006810,GO:0006886,GO:0006888,GO:0006890,GO:0006891,GO:0008104,GO:0008150,GO:0012505,GO:0012506,GO:0015031,GO:0015833,GO:0016020,GO:0016192,GO:0030117,GO:0030120,GO:0030126,GO:0030135,GO:0030137,GO:0030659,GO:0030660,GO:0030662,GO:0030663,GO:0031090,GO:0031410,GO:0031982,GO:0032991,GO:0033036,GO:0034613,GO:0042886,GO:0043226,GO:…	-	ko:K17302	-	ko00000,ko04131,ko04147	Coatomer_WDAD,WD40
Psum.JK8.1r.1Ag007260.1	2E0GB@1|root,2S7WT@2759|Eukaryota,37X2U@33090|Viridiplantae,3GKZS@35493|Streptophyta,3M1PG@4447|Liliopsida,3IRWI@38820|Poales	S	Domain of unknown function (DUF4516)	-	-	-	-	-	DUF4516
Psum.JK8.1r.1Ag007270.1	2CVC7@1|root,2RRRH@2759|Eukaryota,38AC3@33090|Viridiplantae,3GYHE@35493|Streptophyta,3M3N9@4447|Liliopsida,3IN5G@38820|Poales	S	A Receptor for Ubiquitination Targets	-	-	-	-	-	F-box
Psum.JK8.1r.1Ag007280.1	2CVC7@1|root,2RRRH@2759|Eukaryota,38AC3@33090|Viridiplantae,3GYHE@35493|Streptophyta,3M3N9@4447|Liliopsida,3IN5G@38820|Poales	S	A Receptor for Ubiquitination Targets	-	-	-	-	-	F-box
Psum.JK8.1r.1Ag007300.1	2CVC7@1|root,2RRRH@2759|Eukaryota,38AC3@33090|Viridiplantae,3GYHE@35493|Streptophyta,3M3N9@4447|Liliopsida,3IN5G@38820|Poales	S	A Receptor for Ubiquitination Targets	-	-	-	-	-	F-box
Psum.JK8.1r.1Ag007310.1	COG5074@1|root,KOG0810@2759|Eukaryota,37IR0@33090|Viridiplantae,3G8J1@35493|Streptophyta,3KQTE@4447|Liliopsida,3I5F9@38820|Poales	U	Belongs to the syntaxin family	GO:0000003,GO:0000149,GO:0000902,GO:0000904,GO:0003006,GO:0003674,GO:0005488,GO:0005515,GO:0005575,GO:0005622,GO:0005623,GO:0005737,GO:0005886,GO:0006810,GO:0006887,GO:0006906,GO:0006996,GO:0008150,GO:0009653,GO:0009826,GO:0009856,GO:0009860,GO:0009932,GO:0009987,GO:0012505,GO:0016020,GO:0016021,GO:0016043,GO:0016049,GO:0016050,GO:0016192,GO:0022406,GO:0022414,GO:0030133,GO:0030154,GO:0031201,GO:…	-	ko:K08486	ko04130,ko04721,map04130,map04721	ko00000,ko00001,ko04131,ko04147	SNARE,Syntaxin
Psum.JK8.1r.1Ag007320.1	COG0515@1|root,2RMXX@2759|Eukaryota,37NC8@33090|Viridiplantae,3GDVX@35493|Streptophyta,3KM4J@4447|Liliopsida,3IM4Z@38820|Poales	T	Wall-associated receptor kinase	GO:0001101,GO:0003674,GO:0003824,GO:0004383,GO:0004672,GO:0004674,GO:0005575,GO:0005618,GO:0005623,GO:0005886,GO:0006139,GO:0006163,GO:0006164,GO:0006182,GO:0006464,GO:0006468,GO:0006725,GO:0006753,GO:0006793,GO:0006796,GO:0006807,GO:0006950,GO:0006952,GO:0007154,GO:0007165,GO:0007166,GO:0008150,GO:0008152,GO:0009058,GO:0009117,GO:0009150,GO:0009152,GO:0009165,GO:0009187,GO:0009190,GO:0009259,GO:…	-	-	-	-	EGF_CA,GUB_WAK_bind,Pkinase,Pkinase_Tyr,WAK
Psum.JK8.1r.1Ag007330.1	KOG1192@1|root,KOG1192@2759|Eukaryota,37PHD@33090|Viridiplantae,3GAJA@35493|Streptophyta,3KSGG@4447|Liliopsida,3IAEE@38820|Poales	CG	Sterol 3-beta-glucosyltransferase	-	-	-	-	-	-
Psum.JK8.1r.1Ag007340.1	2CRGT@1|root,2S479@2759|Eukaryota,37W1M@33090|Viridiplantae,3GKE3@35493|Streptophyta,3M14R@4447|Liliopsida,3IJ7S@38820|Poales	-	-	-	-	-	-	-	-
Psum.JK8.1r.1Ag007350.1	COG1131@1|root,KOG0059@2759|Eukaryota,37NYW@33090|Viridiplantae,3GE08@35493|Streptophyta,3KQVM@4447|Liliopsida,3I68I@38820|Poales	I	ABC transporter	-	-	-	-	-	AAA_21,ABC2_membrane_3,ABC_tran
Psum.JK8.1r.1Ag007360.1	COG1131@1|root,KOG0059@2759|Eukaryota,37NYW@33090|Viridiplantae,3GE08@35493|Streptophyta,3KQVM@4447|Liliopsida,3I68I@38820|Poales	I	ABC transporter	-	-	-	-	-	AAA_21,ABC2_membrane_3,ABC_tran
Psum.JK8.1r.1Ag007370.1	COG1131@1|root,KOG0059@2759|Eukaryota,37NYW@33090|Viridiplantae,3GE08@35493|Streptophyta,3KQVM@4447|Liliopsida	I	ABC transporter	-	-	-	-	-	ABC2_membrane_3,ABC_tran
Psum.JK8.1r.1Ag007380.1	COG1131@1|root,KOG0059@2759|Eukaryota,37NYW@33090|Viridiplantae,3GE08@35493|Streptophyta,3KQVM@4447|Liliopsida,3IPTU@38820|Poales	I	ABC transporter	-	-	-	-	-	ABC2_membrane_3,ABC_tran
Psum.JK8.1r.1Ag007400.1	28XV6@1|root,2R4NM@2759|Eukaryota,38AT6@33090|Viridiplantae,3GZNS@35493|Streptophyta,3MA68@4447|Liliopsida,3ISI6@38820|Poales	-	-	-	-	-	-	-	-
Psum.JK8.1r.1Ag007410.1	28XV6@1|root,2R4W3@2759|Eukaryota,385QR@33090|Viridiplantae,3GTNJ@35493|Streptophyta,3MABE@4447|Liliopsida,3IT37@38820|Poales	-	-	-	-	-	-	-	-
Psum.JK8.1r.1Ag007430.1	KOG2203@1|root,KOG2203@2759|Eukaryota,37HKR@33090|Viridiplantae,3G7VM@35493|Streptophyta,3KUUM@4447|Liliopsida,3I47G@38820|Poales	S	GTP-binding protein that may be involved in cell development	GO:0005575,GO:0005622,GO:0005623,GO:0005737,GO:0005783,GO:0012505,GO:0043226,GO:0043227,GO:0043229,GO:0043231,GO:0044424,GO:0044444,GO:0044464	-	-	-	-	RHD3
Psum.JK8.1r.1Ag007440.1	COG3866@1|root,2QQE2@2759|Eukaryota,37MWG@33090|Viridiplantae,3G8Z1@35493|Streptophyta,3KS0W@4447|Liliopsida,3I8Q2@38820|Poales	G	Pectate lyase, N terminus	GO:0003674,GO:0003824,GO:0008150,GO:0009664,GO:0009987,GO:0016043,GO:0016829,GO:0016835,GO:0016837,GO:0030570,GO:0045229,GO:0071554,GO:0071555,GO:0071669,GO:0071840	4.2.2.2	ko:K01728	ko00040,ko02024,map00040,map02024	ko00000,ko00001,ko01000	Pec_lyase_C,Pec_lyase_N
Psum.JK8.1r.1Ag007450.1	KOG2400@1|root,KOG2400@2759|Eukaryota,37SYR@33090|Viridiplantae,3GH4V@35493|Streptophyta,3KTCX@4447|Liliopsida,3I2W4@38820|Poales	V	nuclear protein	-	-	ko:K17602	-	ko00000,ko01009	-
Psum.JK8.1r.1Ag007460.1	COG0123@1|root,KOG1342@2759|Eukaryota,37MT0@33090|Viridiplantae,3G9ID@35493|Streptophyta,3KNEK@4447|Liliopsida,3I6D8@38820|Poales	B	Belongs to the histone deacetylase family. HD Type 1 subfamily	GO:0000118,GO:0002376,GO:0003674,GO:0003824,GO:0004407,GO:0005575,GO:0005622,GO:0005623,GO:0005634,GO:0005654,GO:0006325,GO:0006355,GO:0006464,GO:0006473,GO:0006475,GO:0006476,GO:0006807,GO:0006950,GO:0006952,GO:0006955,GO:0006996,GO:0008150,GO:0008152,GO:0009292,GO:0009294,GO:0009405,GO:0009605,GO:0009607,GO:0009611,GO:0009814,GO:0009861,GO:0009889,GO:0009890,GO:0009892,GO:0009987,GO:0010468,GO:…	3.5.1.98	ko:K06067	ko04110,ko04213,ko04330,ko04919,ko05016,ko05034,ko05165,ko05169,ko05200,ko05202,ko05203,ko05220,map04110,map04213,map04330,map04919,map05016,map05034,map05165,map05169,map05200,map05202,map05203,map05220	ko00000,ko00001,ko01000,ko03036	Hist_deacetyl
Psum.JK8.1r.1Ag007470.1	COG0642@1|root,KOG0519@2759|Eukaryota,37JVJ@33090|Viridiplantae,3GCQ7@35493|Streptophyta,3M3N8@4447|Liliopsida	T	May act early in the ethylene signal transduction pathway, possibly as an ethylene receptor, or as a regulator of the pathway	-	-	ko:K14509	ko04016,ko04075,map04016,map04075	ko00000,ko00001,ko01000	GAF,Response_reg
Psum.JK8.1r.1Ag007480.1	COG4886@1|root,2QPYS@2759|Eukaryota,37Q18@33090|Viridiplantae,3GA2W@35493|Streptophyta,3KN05@4447|Liliopsida,3IPVW@38820|Poales	T	Leucine Rich Repeat	GO:0002218,GO:0002253,GO:0002376,GO:0002682,GO:0002684,GO:0002764,GO:0003674,GO:0003824,GO:0004672,GO:0004888,GO:0005575,GO:0005623,GO:0005886,GO:0006464,GO:0006468,GO:0006793,GO:0006796,GO:0006807,GO:0006950,GO:0006952,GO:0006955,GO:0007154,GO:0007165,GO:0008150,GO:0008152,GO:0008219,GO:0009595,GO:0009605,GO:0009607,GO:0009617,GO:0009626,GO:0009987,GO:0010204,GO:0010359,GO:0012501,GO:0012505,GO:…	2.7.11.1	ko:K04730,ko:K13428	ko04010,ko04064,ko04620,ko04624,ko04626,ko04722,ko05133,ko05140,ko05142,ko05145,ko05152,ko05162,ko05169,map04010,map04064,map04620,map04624,map04626,map04722,map05133,map05140,map05142,map05145,map05152,map05162,map05169	ko00000,ko00001,ko00002,ko01000,ko01001	LRRNT_2,LRR_1,LRR_8,Pkinase,Pkinase_Tyr
Psum.JK8.1r.1Ag007490.1	2CCXB@1|root,2S8QS@2759|Eukaryota,37X95@33090|Viridiplantae,3GKZD@35493|Streptophyta,3M6MN@4447|Liliopsida,3IQIJ@38820|Poales	-	-	-	-	-	-	-	-
Psum.JK8.1r.1Ag007500.1	2BZCQ@1|root,2QPQ7@2759|Eukaryota,382IB@33090|Viridiplantae,3GRNQ@35493|Streptophyta,3M7KI@4447|Liliopsida,3IJ3K@38820|Poales	O	Plant lipid transfer protein / seed storage protein / trypsin-alpha amylase inhibitor domain family	-	-	-	-	-	LTP_2
Psum.JK8.1r.1Ag007510.1	2CCXB@1|root,2S8QS@2759|Eukaryota,37X95@33090|Viridiplantae,3GKZD@35493|Streptophyta,3M6MN@4447|Liliopsida,3IQIJ@38820|Poales	-	-	-	-	-	-	-	-
Psum.JK8.1r.1Ag007520.1	2CCXB@1|root,2S8QS@2759|Eukaryota,37X95@33090|Viridiplantae,3GKZD@35493|Streptophyta,3M6MN@4447|Liliopsida,3IQIJ@38820|Poales	-	-	-	-	-	-	-	-
Psum.JK8.1r.1Ag007530.1	2CCXB@1|root,2R3DN@2759|Eukaryota,38AHV@33090|Viridiplantae,3GSCQ@35493|Streptophyta,3M9H9@4447|Liliopsida,3IQS4@38820|Poales	-	-	-	-	-	-	-	-
Psum.JK8.1r.1Ag007540.1	2CCXB@1|root,2S8QS@2759|Eukaryota,37X95@33090|Viridiplantae,3GKZD@35493|Streptophyta,3M11R@4447|Liliopsida,3II3S@38820|Poales	-	-	-	-	-	-	-	-
Psum.JK8.1r.1Ag007550.1	2CCXB@1|root,2S8QS@2759|Eukaryota,37X95@33090|Viridiplantae,3GKZD@35493|Streptophyta,3M6P9@4447|Liliopsida,3IQYQ@38820|Poales	-	-	-	-	-	-	-	-
Psum.JK8.1r.1Ag007560.1	COG5623@1|root,KOG2749@2759|Eukaryota,37J4V@33090|Viridiplantae,3GCZM@35493|Streptophyta,3KUPS@4447|Liliopsida,3I9J8@38820|Poales	A	Required for endonucleolytic cleavage during polyadenylation-dependent pre-mRNA 3'-end formation	GO:0000003,GO:0000394,GO:0003006,GO:0003674,GO:0003824,GO:0005575,GO:0005622,GO:0005623,GO:0005634,GO:0006139,GO:0006378,GO:0006379,GO:0006388,GO:0006396,GO:0006397,GO:0006399,GO:0006725,GO:0006793,GO:0006796,GO:0006807,GO:0007275,GO:0008033,GO:0008150,GO:0008152,GO:0008380,GO:0009791,GO:0009908,GO:0009987,GO:0010228,GO:0010467,GO:0016070,GO:0016071,GO:0016301,GO:0016310,GO:0016740,GO:0016772,GO:…	2.7.1.78	ko:K14399	ko03015,map03015	ko00000,ko00001,ko01000,ko03019	CLP1_N,CLP1_P,Clp1
Psum.JK8.1r.1Ag007580.1	COG0639@1|root,KOG0371@2759|Eukaryota,37JWZ@33090|Viridiplantae,3G904@35493|Streptophyta,3KN9W@4447|Liliopsida,3IGIR@38820|Poales	T	Serine threonine-protein phosphatase	GO:0003674,GO:0003824,GO:0004721,GO:0004722,GO:0005575,GO:0005622,GO:0005623,GO:0005634,GO:0005737,GO:0005777,GO:0005829,GO:0005886,GO:0006464,GO:0006470,GO:0006793,GO:0006796,GO:0006807,GO:0006996,GO:0008104,GO:0008150,GO:0008152,GO:0009657,GO:0009658,GO:0009787,GO:0009788,GO:0009893,GO:0009894,GO:0009896,GO:0009902,GO:0009903,GO:0009966,GO:0009968,GO:0009987,GO:0010565,GO:0010646,GO:0010648,GO:…	3.1.3.16	ko:K04382	ko03015,ko04013,ko04071,ko04111,ko04113,ko04114,ko04136,ko04138,ko04140,ko04151,ko04152,ko04261,ko04350,ko04390,ko04391,ko04530,ko04728,ko04730,ko05142,ko05160,ko05165,map03015,map04013,map04071,map04111,map04113,map04114,map04136,map04138,map04140,map04151,map04152,map04261,map04350,map04390,map04391,map04530,map04728,map04730,map05142,map05160,map05165	ko00000,ko00001,ko01000,ko01009,ko03036,ko04147	Metallophos
Psum.JK8.1r.1Ag007590.1	COG0144@1|root,KOG2360@2759|Eukaryota,37KZ8@33090|Viridiplantae,3GE3C@35493|Streptophyta,3KP3C@4447|Liliopsida,3I3VG@38820|Poales	D	Belongs to the class I-like SAM-binding methyltransferase superfamily. RsmB NOP family	-	2.1.1.311	ko:K15264	-	ko00000,ko01000,ko03009	Methyltr_RsmB-F
Psum.JK8.1r.1Ag007600.1	COG0071@1|root,KOG0710@2759|Eukaryota,37TQV@33090|Viridiplantae,3GC1C@35493|Streptophyta,3M5S4@4447|Liliopsida,3IMG8@38820|Poales	O	Belongs to the small heat shock protein (HSP20) family	-	-	ko:K13993	ko04141,map04141	ko00000,ko00001,ko03110	HSP20
Psum.JK8.1r.1Ag007610.1	COG0308@1|root,KOG1046@2759|Eukaryota,37KDN@33090|Viridiplantae,3GF9G@35493|Streptophyta,3KTX7@4447|Liliopsida,3I8XT@38820|Poales	O	ERAP1-like C-terminal domain	GO:0001666,GO:0003674,GO:0003824,GO:0004177,GO:0005488,GO:0005575,GO:0005622,GO:0005623,GO:0005737,GO:0005829,GO:0005886,GO:0006508,GO:0006518,GO:0006807,GO:0006810,GO:0006950,GO:0008144,GO:0008150,GO:0008152,GO:0008233,GO:0008235,GO:0008237,GO:0008238,GO:0008270,GO:0009056,GO:0009628,GO:0009914,GO:0009926,GO:0009987,GO:0010013,GO:0010817,GO:0016020,GO:0016787,GO:0019538,GO:0031090,GO:0031406,GO:…	3.4.11.2	ko:K08776,ko:K11140	ko00480,ko01100,ko04614,ko04640,map00480,map01100,map04614,map04640	ko00000,ko00001,ko01000,ko01002,ko04090,ko04131,ko04147	ERAP1_C,Peptidase_M1
Psum.JK8.1r.1Ag007620.1	COG0515@1|root,KOG1187@2759|Eukaryota,37J0E@33090|Viridiplantae,3GBF8@35493|Streptophyta,3KSBJ@4447|Liliopsida,3IAUJ@38820|Poales	T	Protein kinase domain	-	-	-	-	-	Pkinase,Pkinase_Tyr,Usp
Psum.JK8.1r.1Ag007630.1	COG0515@1|root,2QQ92@2759|Eukaryota,37M00@33090|Viridiplantae,3GBK0@35493|Streptophyta,3M3PC@4447|Liliopsida,3ITAP@38820|Poales	T	Modified RING finger domain	-	-	-	-	-	Pkinase,U-box,Usp
Psum.JK8.1r.1Ag007640.1	KOG2842@1|root,KOG2842@2759|Eukaryota,37PTJ@33090|Viridiplantae,3GD7X@35493|Streptophyta,3M5CE@4447|Liliopsida,3IHGP@38820|Poales	Z	Interferon-related developmental regulator (IFRD)	-	-	-	-	-	IFRD,IFRD_C
Psum.JK8.1r.1Ag007650.1	COG1874@1|root,KOG0496@2759|Eukaryota,37SJF@33090|Viridiplantae,3GB4F@35493|Streptophyta,3KSZU@4447|Liliopsida,3IBCM@38820|Poales	G	Glycosyl hydrolases family 35	GO:0003674,GO:0003824,GO:0004553,GO:0004565,GO:0005575,GO:0005618,GO:0005622,GO:0005623,GO:0005737,GO:0005773,GO:0015925,GO:0016787,GO:0016798,GO:0030312,GO:0043226,GO:0043227,GO:0043229,GO:0043231,GO:0044424,GO:0044444,GO:0044464,GO:0071944	-	-	-	-	Gal_Lectin,Glyco_hydro_35
Psum.JK8.1r.1Ag007660.1	COG5206@1|root,KOG1349@2759|Eukaryota,37MPE@33090|Viridiplantae,3GFPK@35493|Streptophyta,3KP10@4447|Liliopsida,3I4IJ@38820|Poales	O	Peptidase C13 family	GO:0003674,GO:0003824,GO:0003923,GO:0005575,GO:0005622,GO:0005623,GO:0005737,GO:0005783,GO:0005789,GO:0006464,GO:0006497,GO:0006505,GO:0006506,GO:0006629,GO:0006643,GO:0006644,GO:0006650,GO:0006661,GO:0006664,GO:0006793,GO:0006796,GO:0006807,GO:0008104,GO:0008150,GO:0008152,GO:0008610,GO:0008654,GO:0009058,GO:0009059,GO:0009247,GO:0009987,GO:0012505,GO:0016020,GO:0016021,GO:0016255,GO:0016787,GO:…	-	ko:K05290	ko00563,ko01100,map00563,map01100	ko00000,ko00001,ko01000	Peptidase_C13
Psum.JK8.1r.1Ag007670.1	28IDS@1|root,2QUE2@2759|Eukaryota,37RS7@33090|Viridiplantae,3GFMC@35493|Streptophyta,3KM5P@4447|Liliopsida,3IDCY@38820|Poales	S	Tetraspanin family	-	-	-	-	-	Tetraspannin
Psum.JK8.1r.1Ag007680.1	28I6W@1|root,2RY7Y@2759|Eukaryota,37U2W@33090|Viridiplantae,3GI32@35493|Streptophyta,3KZHH@4447|Liliopsida,3IHA9@38820|Poales	S	Belongs to the Casparian strip membrane proteins (CASP) family	GO:0003674,GO:0005488,GO:0005575,GO:0005623,GO:0005886,GO:0016020,GO:0044464,GO:0048037,GO:0051536,GO:0051540,GO:0071944	-	-	-	-	DUF588
Psum.JK8.1r.1Ag007690.1	COG0277@1|root,KOG1231@2759|Eukaryota,37MZN@33090|Viridiplantae,3GFKI@35493|Streptophyta,3KMQH@4447|Liliopsida,3I9HY@38820|Poales	C	cytokinin dehydrogenase activity	-	1.5.99.12	ko:K00279	ko00908,map00908	ko00000,ko00001,ko01000	Cytokin-bind,FAD_binding_4
Psum.JK8.1r.1Ag007700.1	COG0277@1|root,KOG1231@2759|Eukaryota,37MZN@33090|Viridiplantae,3GFKI@35493|Streptophyta,3KMQH@4447|Liliopsida,3I9HY@38820|Poales	C	cytokinin dehydrogenase activity	-	1.5.99.12	ko:K00279	ko00908,map00908	ko00000,ko00001,ko01000	Cytokin-bind,FAD_binding_4
Psum.JK8.1r.1Ag007710.1	COG5641@1|root,KOG1601@2759|Eukaryota,37TBV@33090|Viridiplantae,3GI8N@35493|Streptophyta,3KQMZ@4447|Liliopsida,3IFP8@38820|Poales	K	zinc finger binding to DNA consensus sequence [AT]GATA[AG]	GO:0000976,GO:0000977,GO:0000981,GO:0001012,GO:0001067,GO:0001085,GO:0001101,GO:0001228,GO:0001678,GO:0003674,GO:0003676,GO:0003677,GO:0003682,GO:0003690,GO:0003700,GO:0005488,GO:0005515,GO:0005575,GO:0005622,GO:0005623,GO:0005634,GO:0005667,GO:0006139,GO:0006351,GO:0006355,GO:0006357,GO:0006366,GO:0006725,GO:0006807,GO:0006996,GO:0007154,GO:0007165,GO:0007275,GO:0007568,GO:0007623,GO:0008134,GO:…	-	-	-	-	GATA
Psum.JK8.1r.1Ag007720.1	COG0625@1|root,KOG1627@1|root,KOG0867@2759|Eukaryota,KOG1627@2759|Eukaryota,37P53@33090|Viridiplantae,3GA04@35493|Streptophyta,3KVED@4447|Liliopsida,3IFVD@38820|Poales	J	elongation factor 1-gamma	GO:0003674,GO:0003676,GO:0003723,GO:0003746,GO:0003824,GO:0004364,GO:0005488,GO:0005507,GO:0005575,GO:0005618,GO:0005622,GO:0005623,GO:0005634,GO:0005737,GO:0005773,GO:0005829,GO:0005886,GO:0005911,GO:0006412,GO:0006414,GO:0006518,GO:0006575,GO:0006749,GO:0006790,GO:0006807,GO:0008135,GO:0008150,GO:0008152,GO:0009058,GO:0009059,GO:0009506,GO:0009987,GO:0010035,GO:0010038,GO:0010043,GO:0010467,GO:…	-	ko:K03233	ko05134,map05134	ko00000,ko00001,ko03012,ko03019	EF1G,GST_C,GST_N
Psum.JK8.1r.1Ag007730.1	COG0515@1|root,KOG0192@2759|Eukaryota,37QM9@33090|Viridiplantae,3G9R6@35493|Streptophyta,3KTAK@4447|Liliopsida,3IEVD@38820|Poales	T	Ethylene-responsive protein kinase Le-CTR1	GO:0001666,GO:0003674,GO:0003824,GO:0004672,GO:0004674,GO:0004712,GO:0005575,GO:0005622,GO:0005623,GO:0005737,GO:0005783,GO:0005789,GO:0006082,GO:0006464,GO:0006468,GO:0006629,GO:0006720,GO:0006721,GO:0006793,GO:0006796,GO:0006807,GO:0006950,GO:0007154,GO:0007165,GO:0008150,GO:0008152,GO:0008299,GO:0008610,GO:0009058,GO:0009628,GO:0009685,GO:0009686,GO:0009719,GO:0009723,GO:0009725,GO:0009743,GO:…	2.7.11.25	ko:K04424	ko04010,map04010	ko00000,ko00001,ko01000,ko01001	EDR1,Pkinase_Tyr
Psum.JK8.1r.1Ag007740.1	COG0369@1|root,KOG1159@2759|Eukaryota,37MFY@33090|Viridiplantae,3GCD3@35493|Streptophyta,3KYDK@4447|Liliopsida,3IAHW@38820|Poales	C	Component of the cytosolic iron-sulfur (Fe-S) protein assembly (CIA) machinery. Required for the maturation of extramitochondrial Fe-S proteins. Part of an electron transfer chain functioning in an early step of cytosolic Fe-S biogenesis. Transfers electrons from NADPH to the Fe-S cluster of the anamorsin DRE2 homolog	-	-	-	-	-	FAD_binding_1,Flavodoxin_1,NAD_binding_1
Psum.JK8.1r.1Ag007750.1	COG0123@1|root,KOG1344@2759|Eukaryota,37KAS@33090|Viridiplantae,3GCNJ@35493|Streptophyta,3KX7D@4447|Liliopsida,3I2EC@38820|Poales	B	Histone deacetylase domain	-	3.5.1.98	ko:K11418	ko05034,ko05165,ko05203,map05034,map05165,map05203	ko00000,ko00001,ko01000,ko03036	Hist_deacetyl
Psum.JK8.1r.1Ag007760.1	28PPQ@1|root,2QUVA@2759|Eukaryota,37IBD@33090|Viridiplantae,3GB4C@35493|Streptophyta,3KMZ2@4447|Liliopsida,3IBUV@38820|Poales	K	transcription factor bHLH041	GO:0003674,GO:0003700,GO:0006355,GO:0008150,GO:0009889,GO:0010033,GO:0010200,GO:0010243,GO:0010468,GO:0010556,GO:0019219,GO:0019222,GO:0031323,GO:0031326,GO:0042221,GO:0042493,GO:0050789,GO:0050794,GO:0050896,GO:0051171,GO:0051252,GO:0060255,GO:0065007,GO:0080090,GO:0140110,GO:1901698,GO:1901700,GO:1903506,GO:2000112,GO:2001141	-	-	-	-	HLH
Psum.JK8.1r.1Ag007770.1	2EA4R@1|root,2SGE2@2759|Eukaryota,37XYZ@33090|Viridiplantae,3GMTF@35493|Streptophyta,3M38R@4447|Liliopsida,3IH24@38820|Poales	S	Myb/SANT-like DNA-binding domain	-	-	-	-	-	Myb_DNA-bind_3
Psum.JK8.1r.1Ag007780.1	COG1156@1|root,KOG1351@2759|Eukaryota,37JA1@33090|Viridiplantae,3GCT4@35493|Streptophyta,3KWCY@4447|Liliopsida,3IA9E@38820|Poales	C	ATP synthase alpha/beta family, beta-barrel domain	GO:0001678,GO:0003674,GO:0003779,GO:0005488,GO:0005515,GO:0005575,GO:0005622,GO:0005623,GO:0005634,GO:0005737,GO:0005773,GO:0005774,GO:0005794,GO:0005886,GO:0005911,GO:0006355,GO:0006357,GO:0006996,GO:0007010,GO:0007015,GO:0007154,GO:0007165,GO:0008064,GO:0008092,GO:0008150,GO:0009506,GO:0009507,GO:0009536,GO:0009743,GO:0009746,GO:0009749,GO:0009756,GO:0009757,GO:0009889,GO:0009987,GO:0010033,GO:…	-	ko:K02147	ko00190,ko01100,ko04145,ko04150,ko04721,ko04966,ko05110,ko05120,ko05323,map00190,map01100,map04145,map04150,map04721,map04966,map05110,map05120,map05323	ko00000,ko00001,ko00002,ko04147	ATP-synt_ab,ATP-synt_ab_N
Psum.JK8.1r.1Ag007790.1	COG0513@1|root,KOG0327@2759|Eukaryota,37IKR@33090|Viridiplantae,3G9MA@35493|Streptophyta,3KSD9@4447|Liliopsida,3I33T@38820|Poales	A	Domain of unknown function (DUF4283)	GO:0003674,GO:0003724,GO:0003824,GO:0004004,GO:0004386,GO:0005575,GO:0005622,GO:0005623,GO:0005634,GO:0005730,GO:0005737,GO:0006139,GO:0006725,GO:0006807,GO:0008026,GO:0008150,GO:0008152,GO:0008186,GO:0009987,GO:0010501,GO:0016070,GO:0016462,GO:0016787,GO:0016817,GO:0016818,GO:0016887,GO:0017111,GO:0031974,GO:0031981,GO:0034641,GO:0042623,GO:0043170,GO:0043226,GO:0043227,GO:0043228,GO:0043229,GO:…	-	ko:K03257	ko03013,map03013	ko00000,ko00001,ko00002,ko03012,ko03019,ko04147	DEAD,DUF4283,Helicase_C
Psum.JK8.1r.1Ag007800.1	2C2AM@1|root,2RYM2@2759|Eukaryota,37TXU@33090|Viridiplantae,3GF7K@35493|Streptophyta,3M0PU@4447|Liliopsida,3IGVP@38820|Poales	S	Domain of unknown function (DUF4408)	-	-	-	-	-	DUF4408,DUF761
Psum.JK8.1r.1Ag007810.1	KOG0118@1|root,KOG0118@2759|Eukaryota,37KYI@33090|Viridiplantae,3G9NH@35493|Streptophyta,3KMMA@4447|Liliopsida,3IAX0@38820|Poales	A	RNA recognition motif	-	-	ko:K12741	ko03040,map03040	ko00000,ko00001,ko03019,ko03041	RRM_1
Psum.JK8.1r.1Ag007820.1	KOG4223@1|root,KOG4223@2759|Eukaryota,37P9Z@33090|Viridiplantae,3GF36@35493|Streptophyta,3KQN5@4447|Liliopsida,3I5PZ@38820|Poales	TU	Secreted protein acidic and rich in cysteine Ca binding region	GO:0003674,GO:0005488,GO:0005509,GO:0005575,GO:0005622,GO:0005623,GO:0005737,GO:0005783,GO:0005788,GO:0005794,GO:0006464,GO:0006807,GO:0008150,GO:0008152,GO:0009987,GO:0012505,GO:0019538,GO:0031974,GO:0036211,GO:0043167,GO:0043169,GO:0043170,GO:0043226,GO:0043227,GO:0043229,GO:0043231,GO:0043233,GO:0043412,GO:0043687,GO:0044237,GO:0044238,GO:0044260,GO:0044267,GO:0044422,GO:0044424,GO:0044432,GO:…	-	ko:K06944	-	ko00000	EF-hand_5,EF-hand_7,EF-hand_8
Psum.JK8.1r.1Ag007830.1	COG2124@1|root,KOG0158@2759|Eukaryota,37HFX@33090|Viridiplantae,3GP41@35493|Streptophyta,3KPEG@4447|Liliopsida,3I72W@38820|Poales	Q	Belongs to the cytochrome P450 family	-	-	ko:K20771	-	ko00000,ko00199,ko01000	p450
Psum.JK8.1r.1Ag007850.1	COG0031@1|root,KOG1252@2759|Eukaryota,37RQC@33090|Viridiplantae,3GHND@35493|Streptophyta,3KSKV@4447|Liliopsida,3I9GR@38820|Poales	E	Pyridoxal-phosphate dependent enzyme	-	2.5.1.47	ko:K01738	ko00270,ko00920,ko01100,ko01110,ko01120,ko01130,ko01200,ko01230,map00270,map00920,map01100,map01110,map01120,map01130,map01200,map01230	ko00000,ko00001,ko00002,ko01000	PALP
Psum.JK8.1r.1Ag007860.1	COG0631@1|root,KOG0698@2759|Eukaryota,37K1F@33090|Viridiplantae,3G7ZS@35493|Streptophyta,3KRIZ@4447|Liliopsida,3ICCR@38820|Poales	T	Serine/threonine phosphatases, family 2C, catalytic domain	-	-	-	-	-	PP2C
Psum.JK8.1r.1Ag007870.1	COG5170@1|root,KOG1354@2759|Eukaryota,37KXF@33090|Viridiplantae,3GC63@35493|Streptophyta,3KM2N@4447|Liliopsida,3I56E@38820|Poales	T	phosphatase 2A 55 kDa regulatory subunit B'	GO:0000159,GO:0000278,GO:0003674,GO:0005575,GO:0005622,GO:0005623,GO:0005737,GO:0005829,GO:0006464,GO:0006470,GO:0006793,GO:0006796,GO:0006807,GO:0007049,GO:0008150,GO:0008152,GO:0008287,GO:0009987,GO:0010921,GO:0016311,GO:0019208,GO:0019220,GO:0019222,GO:0019538,GO:0019888,GO:0030234,GO:0031323,GO:0031399,GO:0032268,GO:0032502,GO:0032991,GO:0035303,GO:0035304,GO:0036211,GO:0043170,GO:0043412,GO:…	-	ko:K04354	ko03015,ko04071,ko04111,ko04151,ko04152,ko04261,ko04390,ko04391,ko04530,ko04728,ko05142,ko05160,ko05165,map03015,map04071,map04111,map04151,map04152,map04261,map04390,map04391,map04530,map04728,map05142,map05160,map05165	ko00000,ko00001,ko01009,ko03036	WD40
Psum.JK8.1r.1Ag007880.1	COG0445@1|root,KOG2667@2759|Eukaryota,37K7A@33090|Viridiplantae,3GDRA@35493|Streptophyta,3KTUF@4447|Liliopsida,3I5J9@38820|Poales	U	Endoplasmic reticulum vesicle transporter	-	-	ko:K20367	-	ko00000,ko04131	COPIIcoated_ERV,ERGIC_N
Psum.JK8.1r.1Ag007890.1	KOG1676@1|root,KOG1676@2759|Eukaryota,37MQR@33090|Viridiplantae,3GFES@35493|Streptophyta,3KVYG@4447|Liliopsida,3IA03@38820|Poales	A	Far upstream element-binding protein	GO:0001505,GO:0003674,GO:0003676,GO:0003723,GO:0003729,GO:0003730,GO:0005488,GO:0005575,GO:0005622,GO:0005623,GO:0005634,GO:0005654,GO:0005737,GO:0005829,GO:0006139,GO:0006401,GO:0006402,GO:0006417,GO:0006725,GO:0006807,GO:0008150,GO:0008152,GO:0009056,GO:0009057,GO:0009889,GO:0009890,GO:0009892,GO:0009893,GO:0009894,GO:0009896,GO:0009987,GO:0010033,GO:0010468,GO:0010494,GO:0010556,GO:0010558,GO:…	-	ko:K13210	-	ko00000,ko03019,ko03041	KH_1
Psum.JK8.1r.1Ag007900.1	COG0006@1|root,KOG2737@2759|Eukaryota,37PKV@33090|Viridiplantae,3G8F5@35493|Streptophyta,3KV1A@4447|Liliopsida,3IARY@38820|Poales	E	Metallopeptidase family M24	GO:0003674,GO:0003824,GO:0004180,GO:0004181,GO:0005575,GO:0005622,GO:0005623,GO:0005634,GO:0005654,GO:0006082,GO:0006508,GO:0006520,GO:0006807,GO:0008150,GO:0008152,GO:0008233,GO:0008235,GO:0008237,GO:0008238,GO:0009987,GO:0016787,GO:0019538,GO:0019752,GO:0031974,GO:0031981,GO:0043170,GO:0043226,GO:0043227,GO:0043229,GO:0043231,GO:0043233,GO:0043436,GO:0044237,GO:0044238,GO:0044281,GO:0044422,GO:…	3.4.13.9	ko:K14213	-	ko00000,ko01000,ko01002	AMP_N,Peptidase_M24
Psum.JK8.1r.1Ag007910.1	28ZF6@1|root,2R69H@2759|Eukaryota,3870D@33090|Viridiplantae,3GUXX@35493|Streptophyta,3M2W5@4447|Liliopsida,3ITV1@38820|Poales	-	-	-	-	-	-	-	-
Psum.JK8.1r.1Ag007920.1	KOG2931@1|root,KOG2931@2759|Eukaryota,37MIH@33090|Viridiplantae,3G8FD@35493|Streptophyta,3KNVE@4447|Liliopsida,3I9RA@38820|Poales	S	Ndr family	-	-	ko:K18266	-	ko00000,ko04147	Ndr
Psum.JK8.1r.1Ag007930.1	28QV4@1|root,2QXI0@2759|Eukaryota,37KNB@33090|Viridiplantae,3G9KW@35493|Streptophyta,3M4U9@4447|Liliopsida,3IGEJ@38820|Poales	S	Petal formation-expressed	-	-	-	-	-	Chloroplast_duf
Psum.JK8.1r.1Ag007940.1	28QV4@1|root,2QXI0@2759|Eukaryota,37KNB@33090|Viridiplantae,3G9KW@35493|Streptophyta,3KTEK@4447|Liliopsida,3ICH0@38820|Poales	S	Petal formation-expressed	-	-	-	-	-	Chloroplast_duf
Psum.JK8.1r.1Ag007950.1	KOG1944@1|root,KOG1944@2759|Eukaryota,37IMS@33090|Viridiplantae,3GGRB@35493|Streptophyta,3KRMZ@4447|Liliopsida,3I5SE@38820|Poales	S	Belongs to the peroxisomal membrane protein PXMP2 4 family	GO:0005575,GO:0005622,GO:0005623,GO:0005737,GO:0005777,GO:0005778,GO:0005779,GO:0016020,GO:0016021,GO:0031090,GO:0031224,GO:0031231,GO:0031300,GO:0031301,GO:0031903,GO:0042579,GO:0043226,GO:0043227,GO:0043229,GO:0043231,GO:0044422,GO:0044424,GO:0044425,GO:0044438,GO:0044439,GO:0044444,GO:0044446,GO:0044464,GO:0098588,GO:0098805	-	ko:K13347	ko04146,map04146	ko00000,ko00001	Mpv17_PMP22
Psum.JK8.1r.1Ag007960.1	2CCKZ@1|root,2R4G4@2759|Eukaryota,385CQ@33090|Viridiplantae,3GTC0@35493|Streptophyta,3M98B@4447|Liliopsida,3IRWA@38820|Poales	-	-	-	-	-	-	-	PMD
Psum.JK8.1r.1Ag007970.1	KOG3120@1|root,KOG3120@2759|Eukaryota,37I15@33090|Viridiplantae,3GE9I@35493|Streptophyta,3KSQM@4447|Liliopsida,3I9S3@38820|Poales	S	Putative Phosphatase	GO:0003674,GO:0003824,GO:0003993,GO:0004427,GO:0006725,GO:0006732,GO:0006790,GO:0006793,GO:0006796,GO:0006807,GO:0006950,GO:0007154,GO:0008150,GO:0008152,GO:0009058,GO:0009108,GO:0009229,GO:0009267,GO:0009605,GO:0009987,GO:0009991,GO:0016036,GO:0016043,GO:0016311,GO:0016462,GO:0016787,GO:0016788,GO:0016791,GO:0016817,GO:0016818,GO:0018130,GO:0019438,GO:0019637,GO:0022607,GO:0031667,GO:0031668,GO:…	3.1.3.74	ko:K13248	ko00750,ko01100,map00750,map01100	ko00000,ko00001,ko01000,ko01009	Put_Phosphatase
Psum.JK8.1r.1Ag007980.1	KOG0752@1|root,KOG0752@2759|Eukaryota,37I1W@33090|Viridiplantae,3G7WN@35493|Streptophyta,3KRZW@4447|Liliopsida,3I54E@38820|Poales	C	Belongs to the mitochondrial carrier (TC 2.A.29) family	GO:0000295,GO:0003674,GO:0005215,GO:0005346,GO:0005575,GO:0005622,GO:0005623,GO:0005737,GO:0005739,GO:0005740,GO:0005743,GO:0006732,GO:0006810,GO:0006811,GO:0006820,GO:0006839,GO:0006862,GO:0008150,GO:0008152,GO:0008509,GO:0008514,GO:0009058,GO:0009108,GO:0009987,GO:0015075,GO:0015215,GO:0015216,GO:0015228,GO:0015291,GO:0015297,GO:0015605,GO:0015711,GO:0015748,GO:0015865,GO:0015868,GO:0015880,GO:…	-	ko:K15084	-	ko00000,ko02000	Mito_carr
Psum.JK8.1r.1Ag007990.1	KOG0773@1|root,KOG0773@2759|Eukaryota,37SAT@33090|Viridiplantae,3G730@35493|Streptophyta,3M3YS@4447|Liliopsida,3ICUX@38820|Poales	K	Associated with HOX	GO:0000003,GO:0003006,GO:0003674,GO:0003676,GO:0003677,GO:0003700,GO:0005488,GO:0005575,GO:0005622,GO:0005623,GO:0005634,GO:0006355,GO:0007275,GO:0008150,GO:0008285,GO:0009314,GO:0009416,GO:0009628,GO:0009639,GO:0009640,GO:0009653,GO:0009791,GO:0009838,GO:0009889,GO:0009908,GO:0010227,GO:0010228,GO:0010371,GO:0010468,GO:0010556,GO:0010565,GO:0010817,GO:0019216,GO:0019219,GO:0019222,GO:0019747,GO:…	-	-	-	-	Homeobox_KN,POX
Psum.JK8.1r.1Ag008010.1	2BZYY@1|root,2QU62@2759|Eukaryota,37NDA@33090|Viridiplantae,3G9WS@35493|Streptophyta,3KVIG@4447|Liliopsida,3I4IB@38820|Poales	S	Polyketide cyclase / dehydrase and lipid transport	GO:0001101,GO:0003674,GO:0004857,GO:0004864,GO:0005488,GO:0005515,GO:0005575,GO:0005622,GO:0005623,GO:0005634,GO:0005737,GO:0007154,GO:0007165,GO:0008150,GO:0008289,GO:0009719,GO:0009725,GO:0009737,GO:0009738,GO:0009755,GO:0009892,GO:0009987,GO:0010033,GO:0010427,GO:0010563,GO:0010605,GO:0010921,GO:0010923,GO:0019208,GO:0019212,GO:0019220,GO:0019222,GO:0019840,GO:0019888,GO:0023052,GO:0030234,GO:…	-	ko:K14496	ko04016,ko04075,map04016,map04075	ko00000,ko00001	Polyketide_cyc2
Psum.JK8.1r.1Ag008020.1	KOG4197@1|root,KOG4197@2759|Eukaryota,37SKF@33090|Viridiplantae,3G7B8@35493|Streptophyta,3KQCI@4447|Liliopsida,3IBT2@38820|Poales	S	Pentacotripeptide-repeat region of PRORP	GO:0001101,GO:0003674,GO:0003676,GO:0003723,GO:0003824,GO:0004518,GO:0004519,GO:0005488,GO:0005575,GO:0005622,GO:0005623,GO:0005737,GO:0005739,GO:0006139,GO:0006396,GO:0006725,GO:0006807,GO:0008150,GO:0008152,GO:0008380,GO:0009451,GO:0009719,GO:0009725,GO:0009737,GO:0009987,GO:0010033,GO:0010467,GO:0016070,GO:0016787,GO:0016788,GO:0033993,GO:0034641,GO:0042221,GO:0043170,GO:0043226,GO:0043227,GO:…	-	ko:K17710	-	ko00000,ko03016,ko03029	PPR,PPR_2,PPR_3
Psum.JK8.1r.1Ag008030.1	COG0319@1|root,2S4JW@2759|Eukaryota,3896U@33090|Viridiplantae,3GY44@35493|Streptophyta,3KWFY@4447|Liliopsida,3I6GK@38820|Poales	S	Uncharacterized protein family UPF0054	-	-	-	-	-	Hydrolase_3,UPF0054
Psum.JK8.1r.1Ag008040.1	KOG4210@1|root,KOG4210@2759|Eukaryota,37W7E@33090|Viridiplantae,3GKA0@35493|Streptophyta,3M0SE@4447|Liliopsida,3II2N@38820|Poales	K	RNA binding	-	-	-	-	-	-
Psum.JK8.1r.1Ag008050.1	KOG0800@1|root,KOG0800@2759|Eukaryota	O	ubiquitin-protein transferase activity	-	-	-	-	-	zf-RING_2
Psum.JK8.1r.1Ag008070.1	28KGT@1|root,2QSY0@2759|Eukaryota,37IZN@33090|Viridiplantae,3G875@35493|Streptophyta,3KMCD@4447|Liliopsida,3IFTC@38820|Poales	K	SAWADEE domain	-	-	-	-	-	CDC14,Homeobox,SAWADEE
Psum.JK8.1r.1Ag008090.1	2BVTX@1|root,2S5HN@2759|Eukaryota,37WJG@33090|Viridiplantae,3GKP3@35493|Streptophyta,3M128@4447|Liliopsida,3IIR4@38820|Poales	S	Early nodulin 93 ENOD93 protein	-	-	-	-	-	ENOD93
Psum.JK8.1r.1Ag008100.1	COG5186@1|root,KOG2245@2759|Eukaryota,37HS4@33090|Viridiplantae,3G7CK@35493|Streptophyta,3M29B@4447|Liliopsida,3IFSB@38820|Poales	A	Poly(A) polymerase central domain	-	2.7.7.19	ko:K14376	ko03015,map03015	ko00000,ko00001,ko01000,ko03019	NTP_transf_2,PAP_RNA-bind,PAP_central
Psum.JK8.1r.1Ag008130.1	28PWY@1|root,2QWJJ@2759|Eukaryota,37NQA@33090|Viridiplantae,3G8IQ@35493|Streptophyta	S	source UniProtKB	-	-	-	-	-	DUF4218,Transpos_assoc,Transposase_21
Psum.JK8.1r.1Ag008140.1	COG0515@1|root,2QQPF@2759|Eukaryota,37NE4@33090|Viridiplantae,3GAQM@35493|Streptophyta,3KQ8N@4447|Liliopsida,3I7Q3@38820|Poales	T	Belongs to the protein kinase superfamily. Ser Thr protein kinase family	-	-	-	-	-	LRRNT_2,LRR_1,LRR_4,LRR_6,LRR_8,Pkinase,Pkinase_Tyr
Psum.JK8.1r.1Ag008160.1	2CMCH@1|root,2QPYY@2759|Eukaryota,37PU3@33090|Viridiplantae,3G7VW@35493|Streptophyta,3KW4N@4447|Liliopsida,3ICF8@38820|Poales	K	Aux IAA proteins are short-lived transcriptional factors that function as repressors of early auxin response genes at low auxin concentrations	GO:0008150,GO:0009719,GO:0009725,GO:0009733,GO:0010033,GO:0042221,GO:0050896	-	ko:K14484	ko04075,map04075	ko00000,ko00001	AUX_IAA
Psum.JK8.1r.1Ag008180.1	KOG3991@1|root,KOG3991@2759|Eukaryota,386B0@33090|Viridiplantae,3GU7Z@35493|Streptophyta,3M2FA@4447|Liliopsida,3IMWM@38820|Poales	O	Peptidase C65 Otubain	-	3.4.19.12	ko:K09602	-	ko00000,ko01000,ko01002,ko04121	Peptidase_C65
Psum.JK8.1r.1Ag008190.1	COG2004@1|root,KOG3424@2759|Eukaryota,37TZF@33090|Viridiplantae,3GI0Y@35493|Streptophyta,3KZCV@4447|Liliopsida,3IH1C@38820|Poales	J	Belongs to the eukaryotic ribosomal protein eS24 family	GO:0000462,GO:0003674,GO:0003676,GO:0003723,GO:0003729,GO:0003735,GO:0005198,GO:0005488,GO:0005575,GO:0005618,GO:0005622,GO:0005623,GO:0005634,GO:0005730,GO:0005737,GO:0005773,GO:0005774,GO:0005829,GO:0005840,GO:0005844,GO:0005886,GO:0006139,GO:0006364,GO:0006396,GO:0006725,GO:0006807,GO:0008150,GO:0008152,GO:0009507,GO:0009536,GO:0009987,GO:0010467,GO:0015935,GO:0016020,GO:0016070,GO:0016072,GO:…	-	ko:K02974	ko03010,map03010	br01610,ko00000,ko00001,ko00002,ko03011	Ribosomal_S24e
Psum.JK8.1r.1Ag008200.1	28X2Q@1|root,2R3V5@2759|Eukaryota,384TG@33090|Viridiplantae,3GZED@35493|Streptophyta,3M1TH@4447|Liliopsida,3IK5W@38820|Poales	-	-	-	-	-	-	-	-
Psum.JK8.1r.1Ag008210.1	KOG0254@1|root,KOG0254@2759|Eukaryota,37MKQ@33090|Viridiplantae,3GC2P@35493|Streptophyta,3KV3R@4447|Liliopsida,3ICMJ@38820|Poales	U	Belongs to the major facilitator superfamily. Sugar transporter (TC 2.A.1.1) family	GO:0000325,GO:0003674,GO:0005215,GO:0005351,GO:0005355,GO:0005402,GO:0005575,GO:0005622,GO:0005623,GO:0005737,GO:0005773,GO:0005774,GO:0005794,GO:0006810,GO:0006811,GO:0006812,GO:0008150,GO:0008324,GO:0008643,GO:0008645,GO:0009605,GO:0009607,GO:0009624,GO:0009705,GO:0012505,GO:0015075,GO:0015077,GO:0015078,GO:0015144,GO:0015145,GO:0015149,GO:0015291,GO:0015293,GO:0015294,GO:0015295,GO:0015318,GO:…	-	-	-	-	Sugar_tr
Psum.JK8.1r.1Ag008220.1	COG5059@1|root,KOG0239@2759|Eukaryota,37MG0@33090|Viridiplantae,3G9BN@35493|Streptophyta,3KWPH@4447|Liliopsida,3I92X@38820|Poales	Z	Belongs to the TRAFAC class myosin-kinesin ATPase superfamily. Kinesin family	GO:0003674,GO:0003774,GO:0003777,GO:0003824,GO:0005575,GO:0005622,GO:0005623,GO:0005856,GO:0005871,GO:0005875,GO:0006928,GO:0007017,GO:0007018,GO:0008150,GO:0009987,GO:0015630,GO:0016462,GO:0016787,GO:0016817,GO:0016818,GO:0016887,GO:0017111,GO:0032991,GO:0043226,GO:0043228,GO:0043229,GO:0043232,GO:0044422,GO:0044424,GO:0044430,GO:0044446,GO:0044464	-	ko:K10406	-	ko00000,ko04812	CH,Kinesin,Microtub_bd
Psum.JK8.1r.1Ag008230.1	29XQ1@1|root,2RXSC@2759|Eukaryota,37U84@33090|Viridiplantae,3GHVM@35493|Streptophyta,3M092@4447|Liliopsida,3IHZM@38820|Poales	S	Cotton fibre expressed protein	-	-	-	-	-	DUF761
Psum.JK8.1r.1Ag008240.1	2A9R4@1|root,2RYJ8@2759|Eukaryota,37TTE@33090|Viridiplantae,3GI9I@35493|Streptophyta,3M6US@4447|Liliopsida,3IINS@38820|Poales	S	Protein of unknown function (DUF1677)	-	-	-	-	-	DUF1677
Psum.JK8.1r.1Ag008250.1	2CYYA@1|root,2S772@2759|Eukaryota,37WX2@33090|Viridiplantae,3GKE6@35493|Streptophyta,3M11U@4447|Liliopsida,3IJ97@38820|Poales	S	isoform X1	-	-	-	-	-	-
Psum.JK8.1r.1Ag008260.1	COG4886@1|root,KOG0531@2759|Eukaryota,37SN7@33090|Viridiplantae,3GEK0@35493|Streptophyta,3KRRV@4447|Liliopsida,3I45E@38820|Poales	T	Leucine-rich repeat	-	-	ko:K17550	-	ko00000,ko01009	LRR_4,LRR_6,LRR_8
Psum.JK8.1r.1Ag008270.1	2CYHJ@1|root,2S4F1@2759|Eukaryota,37WIQ@33090|Viridiplantae,3GKIB@35493|Streptophyta,3M115@4447|Liliopsida,3IIN1@38820|Poales	S	Plastocyanin-like domain	-	-	-	-	-	Cu_bind_like
Psum.JK8.1r.1Ag008280.1	28PHQ@1|root,2RNX7@2759|Eukaryota,37RXV@33090|Viridiplantae,3GEIU@35493|Streptophyta,3M0UB@4447|Liliopsida,3INNY@38820|Poales	K	DNA-binding domain in plant proteins such as APETALA2 and EREBPs	GO:0003674,GO:0003676,GO:0003677,GO:0003700,GO:0005488,GO:0006355,GO:0008150,GO:0009889,GO:0009891,GO:0009893,GO:0010468,GO:0010556,GO:0010557,GO:0010604,GO:0010628,GO:0019219,GO:0019222,GO:0031323,GO:0031325,GO:0031326,GO:0031328,GO:0043565,GO:0045893,GO:0045935,GO:0048518,GO:0048522,GO:0050789,GO:0050794,GO:0051171,GO:0051173,GO:0051252,GO:0051254,GO:0060255,GO:0065007,GO:0080090,GO:0097159,GO:…	-	ko:K09286	-	ko00000,ko03000	AP2
Psum.JK8.1r.1Ag008290.1	2BHFZ@1|root,2RZNA@2759|Eukaryota,37UXR@33090|Viridiplantae,3GIHP@35493|Streptophyta,3M11A@4447|Liliopsida,3IHEA@38820|Poales	K	transcription factor	GO:0000976,GO:0000977,GO:0001012,GO:0001067,GO:0003674,GO:0003676,GO:0003677,GO:0003690,GO:0003700,GO:0005488,GO:0005575,GO:0005622,GO:0005623,GO:0005634,GO:0005667,GO:0006355,GO:0006357,GO:0006950,GO:0006952,GO:0008150,GO:0009605,GO:0009607,GO:0009620,GO:0009889,GO:0010468,GO:0010556,GO:0019219,GO:0019222,GO:0031323,GO:0031326,GO:0032991,GO:0043207,GO:0043226,GO:0043227,GO:0043229,GO:0043231,GO:…	-	-	-	-	HLH
Psum.JK8.1r.1Ag008300.1	2BN3S@1|root,2S52A@2759|Eukaryota,37W4N@33090|Viridiplantae,3GJRQ@35493|Streptophyta,3M6CH@4447|Liliopsida	S	Stigma-specific protein, Stig1	GO:0000003,GO:0000302,GO:0001101,GO:0003006,GO:0005575,GO:0005576,GO:0005615,GO:0006950,GO:0006952,GO:0006979,GO:0007154,GO:0007165,GO:0007275,GO:0008150,GO:0009605,GO:0009607,GO:0009617,GO:0009719,GO:0009725,GO:0009751,GO:0009753,GO:0009755,GO:0009791,GO:0009863,GO:0009867,GO:0009889,GO:0009987,GO:0010033,GO:0010035,GO:0010154,GO:0010193,GO:0010337,GO:0010565,GO:0010817,GO:0010941,GO:0010942,GO:…	-	-	-	-	Stig1
Psum.JK8.1r.1Ag008310.1	28NUW@1|root,2QVEX@2759|Eukaryota,37RRV@33090|Viridiplantae,3GH6K@35493|Streptophyta,3KUGH@4447|Liliopsida,3I347@38820|Poales	S	Protodermal factor	-	-	-	-	-	-
Psum.JK8.1r.1Ag008320.1	28JNB@1|root,2QS1G@2759|Eukaryota,37R2Z@33090|Viridiplantae,3G8AW@35493|Streptophyta,3KUCC@4447|Liliopsida,3I2ID@38820|Poales	-	-	-	-	-	-	-	-
Psum.JK8.1r.1Ag008330.1	KOG4585@1|root,KOG4585@2759|Eukaryota,37TBZ@33090|Viridiplantae,3G7VT@35493|Streptophyta,3KRHE@4447|Liliopsida,3IFZT@38820|Poales	L	DDE superfamily endonuclease	-	-	-	-	-	DDE_Tnp_4
Psum.JK8.1r.1Ag008340.1	COG1088@1|root,KOG0747@2759|Eukaryota,37IFD@33090|Viridiplantae,3G720@35493|Streptophyta,3KXMZ@4447|Liliopsida,3I9GP@38820|Poales	G	RmlD substrate binding domain	GO:0000003,GO:0003006,GO:0003674,GO:0003824,GO:0005575,GO:0005622,GO:0005623,GO:0005737,GO:0005829,GO:0005911,GO:0006139,GO:0006725,GO:0006793,GO:0006807,GO:0006810,GO:0007275,GO:0008150,GO:0008152,GO:0009058,GO:0009225,GO:0009226,GO:0009506,GO:0009791,GO:0009812,GO:0009813,GO:0009914,GO:0009966,GO:0009987,GO:0010154,GO:0010191,GO:0010192,GO:0010214,GO:0010253,GO:0010280,GO:0010315,GO:0010489,GO:…	4.2.1.76	ko:K12450	ko00520,map00520	ko00000,ko00001,ko01000	Epimerase,GDP_Man_Dehyd
Psum.JK8.1r.1Ag008350.1	COG1088@1|root,KOG0747@2759|Eukaryota,37IFD@33090|Viridiplantae,3G720@35493|Streptophyta,3KXMZ@4447|Liliopsida,3I9GP@38820|Poales	G	RmlD substrate binding domain	GO:0000003,GO:0003006,GO:0003674,GO:0003824,GO:0005575,GO:0005622,GO:0005623,GO:0005737,GO:0005829,GO:0005911,GO:0006139,GO:0006725,GO:0006793,GO:0006807,GO:0006810,GO:0007275,GO:0008150,GO:0008152,GO:0009058,GO:0009225,GO:0009226,GO:0009506,GO:0009791,GO:0009812,GO:0009813,GO:0009914,GO:0009966,GO:0009987,GO:0010154,GO:0010191,GO:0010192,GO:0010214,GO:0010253,GO:0010280,GO:0010315,GO:0010489,GO:…	4.2.1.76	ko:K12450	ko00520,map00520	ko00000,ko00001,ko01000	Epimerase,GDP_Man_Dehyd
Psum.JK8.1r.1Ag008360.1	KOG1869@1|root,KOG1869@2759|Eukaryota,37JPJ@33090|Viridiplantae,3G9MT@35493|Streptophyta,3M05S@4447|Liliopsida,3I7R2@38820|Poales	A	cwf21 domain	-	-	ko:K13172	-	ko00000,ko03041	cwf21
Psum.JK8.1r.1Ag008370.1	COG0372@1|root,KOG2617@2759|Eukaryota,37PZS@33090|Viridiplantae,3G8W8@35493|Streptophyta,3KSGV@4447|Liliopsida,3I374@38820|Poales	C	citrate synthase	GO:0003674,GO:0003824,GO:0004108,GO:0005575,GO:0005622,GO:0005623,GO:0005737,GO:0005777,GO:0005911,GO:0006082,GO:0006629,GO:0006631,GO:0006635,GO:0008150,GO:0008152,GO:0009056,GO:0009062,GO:0009506,GO:0009514,GO:0009987,GO:0016042,GO:0016054,GO:0016740,GO:0016746,GO:0019395,GO:0019752,GO:0030054,GO:0030258,GO:0032787,GO:0034440,GO:0036440,GO:0042579,GO:0043226,GO:0043227,GO:0043229,GO:0043231,GO:…	2.3.3.1	ko:K01647	ko00020,ko00630,ko01100,ko01110,ko01120,ko01130,ko01200,ko01210,ko01230,map00020,map00630,map01100,map01110,map01120,map01130,map01200,map01210,map01230	br01601,ko00000,ko00001,ko00002,ko01000	Citrate_synt
Psum.JK8.1r.1Ag008380.1	COG1881@1|root,KOG3346@2759|Eukaryota,37ZEC@33090|Viridiplantae,3GMZB@35493|Streptophyta,3M42P@4447|Liliopsida,3IEZQ@38820|Poales	S	Phosphatidylethanolamine-binding protein	-	-	ko:K16223	ko04712,map04712	ko00000,ko00001	PBP
Psum.JK8.1r.1Ag008390.1	28IUF@1|root,2QR5Z@2759|Eukaryota,37STI@33090|Viridiplantae,3GB85@35493|Streptophyta,3M97F@4447|Liliopsida,3IQX1@38820|Poales	S	Plant transposon protein	-	-	-	-	-	Plant_tran
Psum.JK8.1r.1Ag008400.1	COG5169@1|root,KOG0627@2759|Eukaryota,37SDS@33090|Viridiplantae,3GI37@35493|Streptophyta,3KZCK@4447|Liliopsida,3I5UT@38820|Poales	K	heat shock factor	-	-	ko:K09419	-	ko00000,ko03000	HSF_DNA-bind
Psum.JK8.1r.1Ag008410.1	COG4886@1|root,2QQPW@2759|Eukaryota,37NUR@33090|Viridiplantae,3GDP1@35493|Streptophyta,3KR01@4447|Liliopsida,3IFUE@38820|Poales	T	Di-glucose binding within endoplasmic reticulum	GO:0003674,GO:0003824,GO:0004672,GO:0004674,GO:0005575,GO:0005623,GO:0005886,GO:0006464,GO:0006468,GO:0006793,GO:0006796,GO:0006807,GO:0008150,GO:0008152,GO:0009987,GO:0016020,GO:0016301,GO:0016310,GO:0016740,GO:0016772,GO:0016773,GO:0019538,GO:0036211,GO:0043170,GO:0043412,GO:0044237,GO:0044238,GO:0044260,GO:0044267,GO:0044464,GO:0071704,GO:0071944,GO:0140096,GO:1901564	-	-	-	-	LRR_1,LRR_8,Malectin,Pkinase,Pkinase_Tyr
Psum.JK8.1r.1Ag008420.1	COG0580@1|root,KOG0223@2759|Eukaryota,37MNN@33090|Viridiplantae,3GA2U@35493|Streptophyta,3KN25@4447|Liliopsida,3IBTU@38820|Poales	G	Belongs to the MIP aquaporin (TC 1.A.8) family	GO:0003674,GO:0005215,GO:0005372,GO:0005575,GO:0005623,GO:0005886,GO:0005887,GO:0006810,GO:0006811,GO:0006833,GO:0008150,GO:0015250,GO:0015267,GO:0015318,GO:0016020,GO:0016021,GO:0022803,GO:0022838,GO:0022857,GO:0031224,GO:0031226,GO:0034220,GO:0042044,GO:0044425,GO:0044459,GO:0044464,GO:0051179,GO:0051234,GO:0055085,GO:0071944	-	ko:K09874	-	ko00000,ko02000	MIP
Psum.JK8.1r.1Ag008430.1	28PSP@1|root,2QWF7@2759|Eukaryota,37RP0@33090|Viridiplantae,3G94Z@35493|Streptophyta,3KW3H@4447|Liliopsida,3I7C9@38820|Poales	S	F-box FBD LRR-repeat protein At4g03220	-	-	-	-	-	F-box,FBD
Psum.JK8.1r.1Ag008440.1	28PSP@1|root,2QWF7@2759|Eukaryota,37RP0@33090|Viridiplantae,3G94Z@35493|Streptophyta,3KW3H@4447|Liliopsida,3I7C9@38820|Poales	S	F-box FBD LRR-repeat protein At4g03220	-	-	-	-	-	F-box,FBD
Psum.JK8.1r.1Ag008450.1	COG2930@1|root,KOG1843@2759|Eukaryota,37JC4@33090|Viridiplantae,3GDV8@35493|Streptophyta,3KNKK@4447|Liliopsida,3I6E0@38820|Poales	S	Las17-binding protein actin regulator	-	-	ko:K20523	-	ko00000,ko04131	FYVE,Ysc84
Psum.JK8.1r.1Ag008460.1	2CMIA@1|root,2QQEG@2759|Eukaryota,37R2U@33090|Viridiplantae,3G7XE@35493|Streptophyta,3KUNQ@4447|Liliopsida,3IQEP@38820|Poales	S	BES1/BZR1 plant transcription factor, N-terminal	GO:0006355,GO:0008150,GO:0009889,GO:0010468,GO:0010556,GO:0019219,GO:0019222,GO:0031323,GO:0031326,GO:0050789,GO:0050794,GO:0051171,GO:0051252,GO:0060255,GO:0065007,GO:0080090,GO:1903506,GO:2000112,GO:2001141	-	ko:K14503	ko04075,map04075	ko00000,ko00001	BES1_N
Psum.JK8.1r.1Ag008470.1	28IXZ@1|root,2QR9M@2759|Eukaryota,37SY8@33090|Viridiplantae,3G9YJ@35493|Streptophyta,3KVHI@4447|Liliopsida,3ID70@38820|Poales	S	isoform X1	-	-	-	-	-	NHL
Psum.JK8.1r.1Ag008480.1	KOG0167@1|root,KOG0167@2759|Eukaryota,37HG7@33090|Viridiplantae,3G7YG@35493|Streptophyta,3KXT4@4447|Liliopsida,3I8FH@38820|Poales	S	RING-type E3 ubiquitin transferase	GO:0003674,GO:0003824,GO:0004842,GO:0005575,GO:0005622,GO:0005623,GO:0005634,GO:0005737,GO:0006464,GO:0006807,GO:0008150,GO:0008152,GO:0009987,GO:0016567,GO:0016740,GO:0019538,GO:0019787,GO:0032446,GO:0036211,GO:0043170,GO:0043226,GO:0043227,GO:0043229,GO:0043231,GO:0043412,GO:0044237,GO:0044238,GO:0044260,GO:0044267,GO:0044424,GO:0044464,GO:0070647,GO:0071704,GO:0140096,GO:1901564	-	-	-	-	Arm,U-box
Psum.JK8.1r.1Ag008490.1	COG0515@1|root,2QUNW@2759|Eukaryota,37QDN@33090|Viridiplantae,3GFYS@35493|Streptophyta,3KV5Q@4447|Liliopsida,3IBR4@38820|Poales	G	Serine threonine-protein kinase	-	2.7.11.1	ko:K04733	ko04010,ko04064,ko04620,ko04621,ko04624,ko04722,ko05133,ko05140,ko05142,ko05145,ko05152,ko05162,ko05164,map04010,map04064,map04620,map04621,map04624,map04722,map05133,map05140,map05142,map05145,map05152,map05162,map05164	ko00000,ko00001,ko00002,ko01000,ko01001	B_lectin,PAN_2,Pkinase,S_locus_glycop
Psum.JK8.1r.1Ag008500.1	COG0702@1|root,KOG1203@2759|Eukaryota,37RM0@33090|Viridiplantae,3G7GN@35493|Streptophyta,3KQ2G@4447|Liliopsida,3I4DW@38820|Poales	G	Complex I intermediate-associated protein 30 (CIA30)	-	-	-	-	-	CIA30,NAD_binding_10
Psum.JK8.1r.1Ag008510.1	2CQEN@1|root,2R4JE@2759|Eukaryota,385FP@33090|Viridiplantae,3GTEK@35493|Streptophyta,3M7XV@4447|Liliopsida	-	-	-	-	-	-	-	-
Psum.JK8.1r.1Ag008520.1	2E0KT@1|root,2S80Y@2759|Eukaryota,37VY2@33090|Viridiplantae,3GKTS@35493|Streptophyta,3M89Z@4447|Liliopsida,3IJQQ@38820|Poales	-	-	-	-	-	-	-	-
Psum.JK8.1r.1Ag008530.1	KOG3155@1|root,KOG3155@2759|Eukaryota,37KB5@33090|Viridiplantae,3GAC5@35493|Streptophyta,3KNMY@4447|Liliopsida,3ICRT@38820|Poales	Z	Functions as component of the Arp2 3 complex which is involved in regulation of actin polymerization and together with an activating nucleation-promoting factor (NPF) mediates the formation of branched actin networks	GO:0003674,GO:0005198,GO:0005200,GO:0005575,GO:0005622,GO:0005623,GO:0005856,GO:0005884,GO:0005885,GO:0006996,GO:0007010,GO:0007015,GO:0008064,GO:0008150,GO:0009987,GO:0010638,GO:0015629,GO:0016043,GO:0030027,GO:0030029,GO:0030036,GO:0030424,GO:0030426,GO:0030427,GO:0030832,GO:0030833,GO:0030838,GO:0031252,GO:0031334,GO:0031941,GO:0032271,GO:0032273,GO:0032535,GO:0032956,GO:0032970,GO:0032991,GO:…	-	ko:K05756,ko:K07541	ko00563,ko01100,ko04144,ko04666,ko04810,ko05100,ko05130,ko05131,ko05132,map00563,map01100,map04144,map04666,map04810,map05100,map05130,map05131,map05132	ko00000,ko00001,ko04131,ko04812	P21-Arc
Psum.JK8.1r.1Ag008540.1	COG0197@1|root,KOG0857@2759|Eukaryota,37R0X@33090|Viridiplantae,3GA33@35493|Streptophyta,3KWZ6@4447|Liliopsida,3ICIC@38820|Poales	J	Ribosomal protein L16p/L10e	GO:0000027,GO:0003674,GO:0003676,GO:0003723,GO:0003735,GO:0005198,GO:0005488,GO:0005575,GO:0005622,GO:0005623,GO:0005737,GO:0005829,GO:0005840,GO:0006412,GO:0006518,GO:0006807,GO:0006996,GO:0008150,GO:0008152,GO:0009058,GO:0009059,GO:0009987,GO:0010467,GO:0015934,GO:0016043,GO:0019538,GO:0022607,GO:0022613,GO:0022618,GO:0022625,GO:0022626,GO:0032991,GO:0034622,GO:0034641,GO:0034645,GO:0042254,GO:…	-	ko:K02866	ko03010,map03010	br01610,ko00000,ko00001,ko00002,ko03011	Ribosomal_L16
Psum.JK8.1r.1Ag008550.1	28YU6@1|root,2R574@2759|Eukaryota,38615@33090|Viridiplantae,3GZVH@35493|Streptophyta,3M82K@4447|Liliopsida,3IS98@38820|Poales	S	Protein of unknown function (DUF3615)	-	-	-	-	-	DUF3615
Psum.JK8.1r.1Ag008570.1	COG0277@1|root,2QQWK@2759|Eukaryota,37QU2@33090|Viridiplantae,3GBD9@35493|Streptophyta,3KM1Q@4447|Liliopsida,3IFG9@38820|Poales	C	Berberine and berberine like	GO:0000003,GO:0000741,GO:0003006,GO:0003674,GO:0003824,GO:0005575,GO:0005618,GO:0005623,GO:0005911,GO:0006950,GO:0006979,GO:0006996,GO:0006997,GO:0007275,GO:0008150,GO:0008152,GO:0009506,GO:0009553,GO:0009559,GO:0009561,GO:0009790,GO:0009791,GO:0009793,GO:0009987,GO:0010154,GO:0010197,GO:0016043,GO:0016491,GO:0016614,GO:0016616,GO:0022414,GO:0030054,GO:0030154,GO:0030312,GO:0032501,GO:0032502,GO:…	1.1.1.195	ko:K22395	ko00940,ko01100,ko01110,map00940,map01100,map01110	ko00000,ko00001,ko01000	BBE,FAD_binding_4
Psum.JK8.1r.1Ag008580.1	COG0277@1|root,2QQWK@2759|Eukaryota,37QU2@33090|Viridiplantae,3GBD9@35493|Streptophyta,3KM1Q@4447|Liliopsida,3IFG9@38820|Poales	C	Berberine and berberine like	GO:0000003,GO:0000741,GO:0003006,GO:0003674,GO:0003824,GO:0005575,GO:0005618,GO:0005623,GO:0005911,GO:0006950,GO:0006979,GO:0006996,GO:0006997,GO:0007275,GO:0008150,GO:0008152,GO:0009506,GO:0009553,GO:0009559,GO:0009561,GO:0009790,GO:0009791,GO:0009793,GO:0009987,GO:0010154,GO:0010197,GO:0016043,GO:0016491,GO:0016614,GO:0016616,GO:0022414,GO:0030054,GO:0030154,GO:0030312,GO:0032501,GO:0032502,GO:…	1.1.1.195	ko:K22395	ko00940,ko01100,ko01110,map00940,map01100,map01110	ko00000,ko00001,ko01000	BBE,FAD_binding_4
Psum.JK8.1r.1Ag008590.1	COG1448@1|root,KOG1411@2759|Eukaryota,37N59@33090|Viridiplantae,3G9G2@35493|Streptophyta,3KTZN@4447|Liliopsida,3I3R2@38820|Poales	E	Aspartate aminotransferase	GO:0003674,GO:0003824,GO:0004069,GO:0005488,GO:0005507,GO:0005575,GO:0005622,GO:0005623,GO:0005737,GO:0005739,GO:0006082,GO:0006103,GO:0006520,GO:0006531,GO:0006536,GO:0006807,GO:0008150,GO:0008152,GO:0008483,GO:0009064,GO:0009066,GO:0009987,GO:0010035,GO:0010038,GO:0016740,GO:0016769,GO:0019752,GO:0042221,GO:0043167,GO:0043169,GO:0043226,GO:0043227,GO:0043229,GO:0043231,GO:0043436,GO:0043648,GO:…	2.6.1.1	ko:K14455	ko00220,ko00250,ko00270,ko00330,ko00350,ko00360,ko00400,ko00710,ko00950,ko00960,ko01100,ko01110,ko01120,ko01130,ko01200,ko01210,ko01230,ko04975,map00220,map00250,map00270,map00330,map00350,map00360,map00400,map00710,map00950,map00960,map01100,map01110,map01120,map01130,map01200,map01210,map01230,map04975	ko00000,ko00001,ko00002,ko01000,ko01007	Aminotran_1_2
Psum.JK8.1r.1Ag008600.1	2CN5S@1|root,2QU0U@2759|Eukaryota,37MGV@33090|Viridiplantae,3G9X2@35493|Streptophyta,3KTKY@4447|Liliopsida,3IBPT@38820|Poales	T	Belongs to the protein kinase superfamily. Ser Thr protein kinase family	GO:0003674,GO:0003824,GO:0004672,GO:0004674,GO:0004675,GO:0004888,GO:0005575,GO:0005623,GO:0005886,GO:0006464,GO:0006468,GO:0006793,GO:0006796,GO:0006807,GO:0007154,GO:0007165,GO:0007166,GO:0007167,GO:0007178,GO:0008150,GO:0008152,GO:0009987,GO:0016020,GO:0016301,GO:0016310,GO:0016740,GO:0016772,GO:0016773,GO:0019199,GO:0019538,GO:0023052,GO:0036211,GO:0038023,GO:0043170,GO:0043412,GO:0044237,GO:…	-	-	-	-	LRRNT_2,LRR_1,LRR_4,LRR_8,Pkinase
Psum.JK8.1r.1Ag008610.1	COG0515@1|root,KOG0658@2759|Eukaryota,37IVK@33090|Viridiplantae,3GC9P@35493|Streptophyta,3KM8I@4447|Liliopsida,3I91S@38820|Poales	G	Belongs to the protein kinase superfamily	GO:0003674,GO:0003824,GO:0004672,GO:0004674,GO:0005575,GO:0005622,GO:0005623,GO:0005737,GO:0005829,GO:0005886,GO:0006464,GO:0006468,GO:0006793,GO:0006796,GO:0006807,GO:0006950,GO:0006970,GO:0006972,GO:0007154,GO:0007165,GO:0008150,GO:0008152,GO:0009628,GO:0009651,GO:0009719,GO:0009725,GO:0009741,GO:0009742,GO:0009755,GO:0009966,GO:0009968,GO:0009987,GO:0010033,GO:0010646,GO:0010648,GO:0014070,GO:…	2.7.11.1	ko:K00924,ko:K14502	ko04075,map04075	ko00000,ko00001,ko01000,ko01001	Pkinase
Psum.JK8.1r.1Ag008620.1	2C0PQ@1|root,2SI6M@2759|Eukaryota,37YWV@33090|Viridiplantae,3GNVH@35493|Streptophyta,3KWGS@4447|Liliopsida,3ICIY@38820|Poales	Q	Belongs to the peroxidase family. Classical plant (class III) peroxidase subfamily	-	1.11.1.7	ko:K00430	ko00940,ko01100,ko01110,map00940,map01100,map01110	ko00000,ko00001,ko01000	peroxidase
Psum.JK8.1r.1Ag008630.1	2C0PQ@1|root,2QQ2M@2759|Eukaryota,37IEW@33090|Viridiplantae,3GFRT@35493|Streptophyta,3KVRY@4447|Liliopsida,3I7J9@38820|Poales	Q	Belongs to the peroxidase family. Classical plant (class III) peroxidase subfamily	-	1.11.1.7	ko:K00430	ko00940,ko01100,ko01110,map00940,map01100,map01110	ko00000,ko00001,ko01000	peroxidase
Psum.JK8.1r.1Ag008640.1	2C0PQ@1|root,2QPX7@2759|Eukaryota,37M7X@33090|Viridiplantae,3G8GE@35493|Streptophyta,3KXZI@4447|Liliopsida,3IGJA@38820|Poales	Q	Belongs to the peroxidase family. Classical plant (class III) peroxidase subfamily	-	1.11.1.7	ko:K00430	ko00940,ko01100,ko01110,map00940,map01100,map01110	ko00000,ko00001,ko01000	peroxidase
Psum.JK8.1r.1Ag008650.1	2C0PQ@1|root,2QQ2M@2759|Eukaryota,37IEW@33090|Viridiplantae,3GFRT@35493|Streptophyta,3M2ED@4447|Liliopsida,3I7KA@38820|Poales	Q	Belongs to the peroxidase family. Classical plant (class III) peroxidase subfamily	-	1.11.1.7	ko:K00430	ko00940,ko01100,ko01110,map00940,map01100,map01110	ko00000,ko00001,ko01000	peroxidase
Psum.JK8.1r.1Ag008660.1	2C0PQ@1|root,2QQ2M@2759|Eukaryota,37IEW@33090|Viridiplantae,3GFRT@35493|Streptophyta,3M2ED@4447|Liliopsida,3I7KA@38820|Poales	Q	Belongs to the peroxidase family. Classical plant (class III) peroxidase subfamily	-	1.11.1.7	ko:K00430	ko00940,ko01100,ko01110,map00940,map01100,map01110	ko00000,ko00001,ko01000	peroxidase
Psum.JK8.1r.1Ag008670.1	2C0PQ@1|root,2QQ2M@2759|Eukaryota,37IEW@33090|Viridiplantae,3GFRT@35493|Streptophyta,3M2ED@4447|Liliopsida,3I7KA@38820|Poales	Q	Belongs to the peroxidase family. Classical plant (class III) peroxidase subfamily	-	1.11.1.7	ko:K00430	ko00940,ko01100,ko01110,map00940,map01100,map01110	ko00000,ko00001,ko01000	peroxidase
Psum.JK8.1r.1Ag008680.1	2C0PQ@1|root,2QQ2M@2759|Eukaryota,37IEW@33090|Viridiplantae,3GFRT@35493|Streptophyta	Q	Belongs to the peroxidase family. Classical plant (class III) peroxidase subfamily	-	1.11.1.7	ko:K00430	ko00940,ko01100,ko01110,map00940,map01100,map01110	ko00000,ko00001,ko01000	peroxidase
Psum.JK8.1r.1Ag008690.1	2C0PQ@1|root,2QQ2M@2759|Eukaryota,37IEW@33090|Viridiplantae,3GFRT@35493|Streptophyta,3M2ED@4447|Liliopsida,3IMTV@38820|Poales	Q	Peroxidase	-	1.11.1.7	ko:K00430	ko00940,ko01100,ko01110,map00940,map01100,map01110	ko00000,ko00001,ko01000	peroxidase
Psum.JK8.1r.1Ag008700.1	COG0515@1|root,2QQEW@2759|Eukaryota,37HW6@33090|Viridiplantae,3G7JQ@35493|Streptophyta	T	G-type lectin S-receptor-like serine threonine-protein kinase	-	-	-	-	-	B_lectin,PAN_2,Pkinase,Pkinase_Tyr
Psum.JK8.1r.1Ag008710.1	COG0515@1|root,2QQEW@2759|Eukaryota,37HW6@33090|Viridiplantae,3G7JQ@35493|Streptophyta	T	G-type lectin S-receptor-like serine threonine-protein kinase	-	-	-	-	-	B_lectin,PAN_2,Pkinase,Pkinase_Tyr
Psum.JK8.1r.1Ag008720.1	28K0J@1|root,2QSF1@2759|Eukaryota,37KTV@33090|Viridiplantae,3GD88@35493|Streptophyta,3KXRA@4447|Liliopsida,3I4FJ@38820|Poales	T	Protein tyrosine kinase	GO:0000003,GO:0003006,GO:0003674,GO:0003824,GO:0004672,GO:0005488,GO:0005515,GO:0005516,GO:0006464,GO:0006468,GO:0006793,GO:0006796,GO:0006807,GO:0006950,GO:0006970,GO:0007275,GO:0008150,GO:0008152,GO:0009605,GO:0009607,GO:0009625,GO:0009628,GO:0009719,GO:0009725,GO:0009733,GO:0009790,GO:0009791,GO:0009793,GO:0009987,GO:0010033,GO:0010154,GO:0016301,GO:0016310,GO:0016740,GO:0016772,GO:0016773,GO:…	-	-	-	-	LRR_1,LRR_6,LRR_8,Pkinase_Tyr
Psum.JK8.1r.1Ag008730.1	COG3240@1|root,2SI75@2759|Eukaryota,37Z5C@33090|Viridiplantae,3GNZP@35493|Streptophyta,3KSXN@4447|Liliopsida,3I7D4@38820|Poales	I	GDSL-like Lipase/Acylhydrolase	-	-	-	-	-	Lipase_GDSL
Psum.JK8.1r.1Ag008740.1	29E48@1|root,2RJE7@2759|Eukaryota,37R1A@33090|Viridiplantae,3G9ER@35493|Streptophyta,3KVUQ@4447|Liliopsida,3I2J4@38820|Poales	K	Myb-like DNA-binding domain	GO:0003674,GO:0003700,GO:0006355,GO:0008150,GO:0009889,GO:0010468,GO:0010556,GO:0019219,GO:0019222,GO:0031323,GO:0031326,GO:0050789,GO:0050794,GO:0051171,GO:0051252,GO:0060255,GO:0065007,GO:0080090,GO:0140110,GO:1903506,GO:2000112,GO:2001141	-	-	-	-	Myb_DNA-binding
Psum.JK8.1r.1Ag008750.1	COG0515@1|root,KOG0192@2759|Eukaryota,37J35@33090|Viridiplantae,3GA4S@35493|Streptophyta,3KXZ9@4447|Liliopsida,3I8NU@38820|Poales	T	Ethylene-responsive protein kinase Le-CTR1	GO:0001666,GO:0003674,GO:0003824,GO:0004672,GO:0004674,GO:0004712,GO:0005575,GO:0005622,GO:0005623,GO:0005737,GO:0005783,GO:0005789,GO:0006082,GO:0006464,GO:0006468,GO:0006629,GO:0006720,GO:0006721,GO:0006793,GO:0006796,GO:0006807,GO:0006950,GO:0007154,GO:0007165,GO:0008150,GO:0008152,GO:0008299,GO:0008610,GO:0009058,GO:0009628,GO:0009685,GO:0009686,GO:0009719,GO:0009723,GO:0009725,GO:0009743,GO:…	2.7.11.25	ko:K04427	ko04010,ko04013,ko04064,ko04140,ko04152,ko04214,ko04310,ko04380,ko04520,ko04620,ko04621,ko04622,ko04624,ko04657,ko04660,ko04668,ko05140,ko05145,ko05162,ko05168,ko05169,ko05418,map04010,map04013,map04064,map04140,map04152,map04214,map04310,map04380,map04520,map04620,map04621,map04622,map04624,map04657,map04660,map04668,map05140,map05145,map05162,map05168,map05169,map05418	ko00000,ko00001,ko00002,ko01000,ko01001	EDR1,Pkinase_Tyr
Psum.JK8.1r.1Ag008760.1	KOG1192@1|root,KOG1192@2759|Eukaryota,37M0D@33090|Viridiplantae,3GZMH@35493|Streptophyta,3KS7A@4447|Liliopsida,3I9KD@38820|Poales	CG	Belongs to the UDP-glycosyltransferase family	-	2.4.1.218	ko:K08237	-	ko00000,ko01000,ko01003	UDPGT
Psum.JK8.1r.1Ag008770.1	KOG1192@1|root,KOG1192@2759|Eukaryota,37M0D@33090|Viridiplantae,3GZ1M@35493|Streptophyta,3M38C@4447|Liliopsida,3IDAW@38820|Poales	CG	Belongs to the UDP-glycosyltransferase family	-	2.4.1.218	ko:K08237	-	ko00000,ko01000,ko01003	UDPGT
Psum.JK8.1r.1Ag008780.1	KOG1192@1|root,KOG1192@2759|Eukaryota,37M0D@33090|Viridiplantae,3GZMH@35493|Streptophyta,3KS7A@4447|Liliopsida,3I9KD@38820|Poales	CG	Belongs to the UDP-glycosyltransferase family	-	2.4.1.218	ko:K08237	-	ko00000,ko01000,ko01003	UDPGT
Psum.JK8.1r.1Ag008790.1	KOG0277@1|root,KOG0277@2759|Eukaryota,37PD0@33090|Viridiplantae,3G94U@35493|Streptophyta,3KRSI@4447|Liliopsida,3IAAD@38820|Poales	U	WD domain, G-beta repeat	GO:0000151,GO:0005575,GO:0005622,GO:0005623,GO:0006605,GO:0006625,GO:0006810,GO:0006886,GO:0006996,GO:0007031,GO:0008104,GO:0008150,GO:0009987,GO:0015031,GO:0015833,GO:0016043,GO:0031461,GO:0032991,GO:0033036,GO:0033365,GO:0034613,GO:0042886,GO:0043574,GO:0044424,GO:0044464,GO:0045184,GO:0046907,GO:0051179,GO:0051234,GO:0051641,GO:0051649,GO:0070727,GO:0071702,GO:0071705,GO:0071840,GO:0072594,GO:…	-	ko:K13341	ko04146,map04146	ko00000,ko00001	WD40
Psum.JK8.1r.1Ag008800.1	COG2352@1|root,2QPVS@2759|Eukaryota,37I3E@33090|Viridiplantae,3GA9N@35493|Streptophyta,3KYKM@4447|Liliopsida,3I67A@38820|Poales	C	phosphoenolpyruvate carboxylase	GO:0005575,GO:0005622,GO:0005623,GO:0005737,GO:0044424,GO:0044464	4.1.1.31	ko:K01595	ko00620,ko00680,ko00710,ko00720,ko01100,ko01120,ko01200,map00620,map00680,map00710,map00720,map01100,map01120,map01200	ko00000,ko00001,ko00002,ko01000	PEPcase
Psum.JK8.1r.1Ag008810.1	KOG0118@1|root,KOG0118@2759|Eukaryota,37YUB@33090|Viridiplantae,3GNG7@35493|Streptophyta,3M3CS@4447|Liliopsida,3IA9I@38820|Poales	A	Ataxin-2 C-terminal region	-	-	-	-	-	PAM2,RRM_1
Psum.JK8.1r.1Ag008820.1	KOG1865@1|root,KOG1865@2759|Eukaryota,37PZG@33090|Viridiplantae,3GBVJ@35493|Streptophyta,3KTMZ@4447|Liliopsida,3IF09@38820|Poales	O	MYND finger	-	3.4.19.12	ko:K11855	-	ko00000,ko01000,ko01002,ko04121	UCH,zf-MYND
Psum.JK8.1r.1Ag008830.1	KOG2789@1|root,KOG2789@2759|Eukaryota,37MDZ@33090|Viridiplantae,3GEY7@35493|Streptophyta,3KQFJ@4447|Liliopsida,3IAXQ@38820|Poales	O	cellular response to glucose starvation	GO:0005575,GO:0005622,GO:0005623,GO:0005737,GO:0044424,GO:0044464	-	-	-	-	-
Psum.JK8.1r.1Ag008840.1	2A92P@1|root,2RYHJ@2759|Eukaryota,37UA5@33090|Viridiplantae,3GHVY@35493|Streptophyta,3M1P1@4447|Liliopsida,3I5MI@38820|Poales	S	Human Cytomegalovirus UL139 protein	-	-	-	-	-	HCMV_UL139
Psum.JK8.1r.1Ag008850.1	KOG0498@1|root,KOG0498@2759|Eukaryota,37PP7@33090|Viridiplantae,3GFT0@35493|Streptophyta,3KTBH@4447|Liliopsida,3I4MK@38820|Poales	P	KHA, dimerisation domain of potassium ion channel	GO:0003674,GO:0005215,GO:0005216,GO:0005242,GO:0005244,GO:0005249,GO:0005261,GO:0005267,GO:0005488,GO:0005515,GO:0005575,GO:0005623,GO:0005886,GO:0005887,GO:0006810,GO:0006811,GO:0006812,GO:0006813,GO:0007623,GO:0008150,GO:0008324,GO:0009314,GO:0009416,GO:0009628,GO:0009642,GO:0009644,GO:0009987,GO:0010118,GO:0015075,GO:0015077,GO:0015079,GO:0015267,GO:0015276,GO:0015318,GO:0015672,GO:0016020,GO:…	-	ko:K21867	-	ko00000,ko02000	Ank_2,Ion_trans,KHA,cNMP_binding
Psum.JK8.1r.1Ag008860.1	COG1382@1|root,KOG3478@2759|Eukaryota,37UI8@33090|Viridiplantae,3GIUV@35493|Streptophyta,3KZS3@4447|Liliopsida,3IHBC@38820|Poales	O	Prefoldin subunit	GO:0003674,GO:0005488,GO:0005515,GO:0005575,GO:0005622,GO:0005623,GO:0005634,GO:0005737,GO:0006457,GO:0008150,GO:0009987,GO:0016043,GO:0016272,GO:0022607,GO:0032991,GO:0034622,GO:0043226,GO:0043227,GO:0043229,GO:0043231,GO:0043933,GO:0044085,GO:0044424,GO:0044464,GO:0051087,GO:0051131,GO:0065003,GO:0071840	-	ko:K04798	-	ko00000,ko03110	Prefoldin_2
Psum.JK8.1r.1Ag008870.1	28ZAB@1|root,2R64K@2759|Eukaryota,386VY@33090|Viridiplantae,3GUT1@35493|Streptophyta,3M1TY@4447|Liliopsida,3IK61@38820|Poales	-	-	-	-	-	-	-	-
Psum.JK8.1r.1Ag008880.1	KOG0916@1|root,KOG0916@2759|Eukaryota,37NH0@33090|Viridiplantae,3GEYG@35493|Streptophyta,3KU25@4447|Liliopsida,3IM4C@38820|Poales	M	1,3-beta-glucan synthase subunit FKS1	-	-	ko:K11000	-	ko00000,ko01000,ko01003	FKS1_dom1,Glucan_synthase,Vta1
Psum.JK8.1r.1Ag008890.1	28IJ9@1|root,2QQW5@2759|Eukaryota,37MMX@33090|Viridiplantae,3G9YQ@35493|Streptophyta,3KSEJ@4447|Liliopsida,3ICJI@38820|Poales	K	bZIP Maf transcription factor	-	-	ko:K04374	ko04010,ko04022,ko04137,ko04141,ko04151,ko04210,ko04211,ko04212,ko04214,ko04261,ko04668,ko04720,ko04722,ko04725,ko04728,ko04911,ko04912,ko04915,ko04918,ko04922,ko04925,ko04926,ko04927,ko04932,ko04934,ko05030,ko05031,ko05034,ko05161,ko05166,ko05203,ko05215,map04010,map04022,map04137,map04141,map04151,map04210,map04211,map04212,map04214,map04261,map04668,map04720,map04722,map04725,map04728,map04911…	ko00000,ko00001,ko03000	bZIP_1
Psum.JK8.1r.1Ag008900.1	28NP9@1|root,2QV8Y@2759|Eukaryota,37RHG@33090|Viridiplantae,3GBYD@35493|Streptophyta,3KXKW@4447|Liliopsida,3IAY0@38820|Poales	S	Belongs to the Ca(2 ) cation antiporter (CaCA) (TC 2.A.19) family	GO:0003674,GO:0005215,GO:0005432,GO:0005488,GO:0005509,GO:0006810,GO:0006811,GO:0006812,GO:0006814,GO:0006816,GO:0008150,GO:0008324,GO:0015075,GO:0015077,GO:0015081,GO:0015085,GO:0015291,GO:0015297,GO:0015298,GO:0015318,GO:0015368,GO:0015491,GO:0015672,GO:0022804,GO:0022857,GO:0022890,GO:0030001,GO:0034220,GO:0035725,GO:0042592,GO:0043167,GO:0043169,GO:0046872,GO:0046873,GO:0048878,GO:0050801,GO:…	-	-	-	-	EF-hand_7,Na_Ca_ex
Psum.JK8.1r.1Ag008910.1	COG2124@1|root,KOG0156@2759|Eukaryota,37YWE@33090|Viridiplantae,3GP7S@35493|Streptophyta,3KWCP@4447|Liliopsida,3INC1@38820|Poales	Q	Belongs to the cytochrome P450 family	GO:0003674,GO:0003824,GO:0004497,GO:0005575,GO:0008150,GO:0008152,GO:0009058,GO:0016020,GO:0016491,GO:0016705,GO:0016709,GO:0019748,GO:0044550,GO:0055114	1.14.14.1,1.14.14.19,1.14.14.32	ko:K00512,ko:K07408	ko00140,ko00380,ko00830,ko00980,ko01100,ko04913,ko04917,ko04927,ko04934,ko05204,map00140,map00380,map00830,map00980,map01100,map04913,map04917,map04927,map04934,map05204	ko00000,ko00001,ko00002,ko00199,ko01000	p450
Psum.JK8.1r.1Ag008920.1	COG0513@1|root,KOG0327@2759|Eukaryota,37K43@33090|Viridiplantae,3GC6A@35493|Streptophyta,3KSEM@4447|Liliopsida,3IBA4@38820|Poales	A	DEAD-box ATP-dependent RNA helicase 58, chloroplastic	GO:0003674,GO:0003724,GO:0003824,GO:0004004,GO:0004386,GO:0005575,GO:0005622,GO:0005623,GO:0005634,GO:0005730,GO:0005737,GO:0006139,GO:0006725,GO:0006807,GO:0008026,GO:0008150,GO:0008152,GO:0008186,GO:0009987,GO:0010501,GO:0016070,GO:0016462,GO:0016787,GO:0016817,GO:0016818,GO:0016887,GO:0017111,GO:0031974,GO:0031981,GO:0034641,GO:0042623,GO:0043170,GO:0043226,GO:0043227,GO:0043228,GO:0043229,GO:…	-	-	-	-	DEAD,Helicase_C
Psum.JK8.1r.1Ag008930.1	COG5123@1|root,KOG3463@2759|Eukaryota,37UYC@33090|Viridiplantae,3GISU@35493|Streptophyta,3M9XK@4447|Liliopsida,3IR6A@38820|Poales	K	TFIIA is a component of the transcription machinery of RNA polymerase II and plays an important role in transcriptional activation	GO:0000428,GO:0003674,GO:0003712,GO:0003713,GO:0005488,GO:0005515,GO:0005575,GO:0005622,GO:0005623,GO:0005634,GO:0005654,GO:0005667,GO:0005672,GO:0006139,GO:0006351,GO:0006352,GO:0006355,GO:0006357,GO:0006366,GO:0006367,GO:0006725,GO:0006807,GO:0008134,GO:0008150,GO:0008152,GO:0009058,GO:0009059,GO:0009889,GO:0009891,GO:0009893,GO:0009987,GO:0010467,GO:0010468,GO:0010556,GO:0010557,GO:0010604,GO:…	-	ko:K03123	ko03022,ko05203,map03022,map05203	ko00000,ko00001,ko03021	TFIIA_gamma_C,TFIIA_gamma_N
Psum.JK8.1r.1Ag008940.1	KOG1603@1|root,KOG1603@2759|Eukaryota,37SI8@33090|Viridiplantae,3GAYJ@35493|Streptophyta,3KWP1@4447|Liliopsida,3I8VJ@38820|Poales	P	Heavy-metal-associated domain	-	-	-	-	-	HMA
Psum.JK8.1r.1Ag008950.1	KOG0819@1|root,KOG0819@2759|Eukaryota,37PQX@33090|Viridiplantae,3G8A7@35493|Streptophyta,3KU3R@4447|Liliopsida,3I7SW@38820|Poales	U	Annexin repeats	GO:0001101,GO:0003674,GO:0003676,GO:0003723,GO:0003729,GO:0005488,GO:0005575,GO:0005911,GO:0006950,GO:0006970,GO:0008150,GO:0009266,GO:0009408,GO:0009409,GO:0009414,GO:0009415,GO:0009506,GO:0009628,GO:0009651,GO:0009719,GO:0009725,GO:0009737,GO:0010033,GO:0010035,GO:0030054,GO:0033993,GO:0042221,GO:0050896,GO:0055044,GO:0097159,GO:0097305,GO:1901363,GO:1901700	-	ko:K17098	-	ko00000	Annexin
Psum.JK8.1r.1Ag008960.1	KOG0800@1|root,KOG0800@2759|Eukaryota,384DQ@33090|Viridiplantae,3GSDF@35493|Streptophyta,3M6D1@4447|Liliopsida,3IM3X@38820|Poales	O	RING-type zinc-finger	-	-	-	-	-	zf-RING_2
Psum.JK8.1r.1Ag008970.1	KOG0800@1|root,KOG0800@2759|Eukaryota	O	ubiquitin-protein transferase activity	-	-	-	-	-	zf-RING_2
Psum.JK8.1r.1Ag008980.1	28JTE@1|root,2QUZB@2759|Eukaryota,37R76@33090|Viridiplantae,3GC08@35493|Streptophyta,3M27S@4447|Liliopsida,3ITRX@38820|Poales	S	Protein of unknown function (DUF2921)	-	-	-	-	-	DUF2921
Psum.JK8.1r.1Ag008990.1	28JTE@1|root,2QUZB@2759|Eukaryota,37R76@33090|Viridiplantae,3GC08@35493|Streptophyta,3M27S@4447|Liliopsida,3ITRX@38820|Poales	S	Protein of unknown function (DUF2921)	-	-	-	-	-	DUF2921
Psum.JK8.1r.1Ag009000.1	KOG0800@1|root,KOG0800@2759|Eukaryota	O	ubiquitin-protein transferase activity	-	-	-	-	-	zf-RING_2
Psum.JK8.1r.1Ag009010.1	KOG0800@1|root,KOG0800@2759|Eukaryota,37IQH@33090|Viridiplantae,3GRNM@35493|Streptophyta,3M01Q@4447|Liliopsida,3IHJB@38820|Poales	O	RING-like zinc finger	-	-	-	-	-	zf-RING_2
Psum.JK8.1r.1Ag009020.1	28JTE@1|root,2QUZB@2759|Eukaryota,37R76@33090|Viridiplantae,3GC08@35493|Streptophyta,3M27S@4447|Liliopsida	S	Protein of unknown function (DUF2921)	-	-	-	-	-	DUF2921
Psum.JK8.1r.1Ag009030.1	28JTE@1|root,2QUZB@2759|Eukaryota,37R76@33090|Viridiplantae,3GC08@35493|Streptophyta,3M27S@4447|Liliopsida	S	Protein of unknown function (DUF2921)	-	-	-	-	-	DUF2921
Psum.JK8.1r.1Ag009040.1	KOG0800@1|root,KOG0800@2759|Eukaryota	O	ubiquitin-protein transferase activity	-	-	-	-	-	zf-RING_2
Psum.JK8.1r.1Ag009050.1	KOG0800@1|root,KOG0800@2759|Eukaryota,37IQH@33090|Viridiplantae,3GRNM@35493|Streptophyta,3M01Q@4447|Liliopsida	O	RING-like zinc finger	-	-	-	-	-	zf-RING_2
Psum.JK8.1r.1Ag009060.1	2CQ9V@1|root,2R46M@2759|Eukaryota,3854M@33090|Viridiplantae,3GT3P@35493|Streptophyta,3M6HJ@4447|Liliopsida,3IQ9S@38820|Poales	-	-	-	-	-	-	-	-
Psum.JK8.1r.1Ag009070.1	KOG0800@1|root,KOG0800@2759|Eukaryota,37IQH@33090|Viridiplantae,3GRNM@35493|Streptophyta,3M01Q@4447|Liliopsida,3IHJB@38820|Poales	O	RING-like zinc finger	-	-	-	-	-	zf-RING_2
Psum.JK8.1r.1Ag009080.1	KOG0800@1|root,KOG0800@2759|Eukaryota,37IQH@33090|Viridiplantae,3GRNM@35493|Streptophyta,3M01Q@4447|Liliopsida,3IHJB@38820|Poales	O	RING-like zinc finger	-	-	-	-	-	zf-RING_2
Psum.JK8.1r.1Ag009090.1	2CQ9V@1|root,2R46M@2759|Eukaryota,3854M@33090|Viridiplantae,3GT3P@35493|Streptophyta,3M6HJ@4447|Liliopsida,3IQ9S@38820|Poales	-	-	-	-	-	-	-	-
Psum.JK8.1r.1Ag009100.1	COG0667@1|root,KOG1575@2759|Eukaryota,37I2A@33090|Viridiplantae,3GDN6@35493|Streptophyta,3KWZF@4447|Liliopsida,3I5UP@38820|Poales	C	Aldo/keto reductase family	-	-	-	-	-	Aldo_ket_red
Psum.JK8.1r.1Ag009110.1	28K91@1|root,2QSPQ@2759|Eukaryota,37RG9@33090|Viridiplantae,3GV7W@35493|Streptophyta,3M6IK@4447|Liliopsida,3IIVU@38820|Poales	K	RWP-RK domain	-	-	-	-	-	RWP-RK
Psum.JK8.1r.1Ag009120.1	KOG0800@1|root,KOG0800@2759|Eukaryota,37IQH@33090|Viridiplantae,3GRNM@35493|Streptophyta,3M9UE@4447|Liliopsida,3IQBX@38820|Poales	O	RING-like zinc finger	-	-	-	-	-	zf-RING_2
Psum.JK8.1r.1Ag009130.1	KOG0800@1|root,KOG0800@2759|Eukaryota,37IQH@33090|Viridiplantae,3GRNM@35493|Streptophyta,3M6QN@4447|Liliopsida,3IQRV@38820|Poales	O	Ring finger domain	-	-	-	-	-	zf-RING_2
Psum.JK8.1r.1Ag009140.1	COG2801@1|root,KOG0017@2759|Eukaryota,37V5Q@33090|Viridiplantae,3GFFK@35493|Streptophyta,3M7B5@4447|Liliopsida,3IKJW@38820|Poales	L	transposition, RNA-mediated	-	-	-	-	-	DUF4219,RVT_2,Retrotran_gag_2,Retrotran_gag_3,gag_pre-integrs,rve,zf-CCHC
Psum.JK8.1r.1Ag009160.1	2CQHQ@1|root,2R4UH@2759|Eukaryota,385PI@33090|Viridiplantae,3GTMP@35493|Streptophyta,3M8H6@4447|Liliopsida,3ISZD@38820|Poales	-	-	-	-	-	-	-	-
Psum.JK8.1r.1Ag009170.1	KOG0800@1|root,KOG0800@2759|Eukaryota,38ANU@33090|Viridiplantae,3GZGW@35493|Streptophyta,3M6TG@4447|Liliopsida,3IN4X@38820|Poales	O	Ring finger domain	-	-	-	-	-	zf-RING_2
Psum.JK8.1r.1Ag009190.1	KOG0800@1|root,KOG0800@2759|Eukaryota,387AS@33090|Viridiplantae,3GZ2C@35493|Streptophyta,3MBKX@4447|Liliopsida,3IRD0@38820|Poales	O	RING-like zinc finger	-	-	-	-	-	zf-RING_2
Psum.JK8.1r.1Ag009200.1	KOG0800@1|root,KOG0800@2759|Eukaryota,387CZ@33090|Viridiplantae,3GVD5@35493|Streptophyta,3M6IG@4447|Liliopsida,3IMD1@38820|Poales	O	RING-like zinc finger	-	-	-	-	-	zf-RING_2
Psum.JK8.1r.1Ag009210.1	KOG0800@1|root,KOG0800@2759|Eukaryota,388F5@33090|Viridiplantae,3GZ60@35493|Streptophyta,3M6VM@4447|Liliopsida,3IIMP@38820|Poales	O	RING-like zinc finger	-	-	-	-	-	zf-RING_2
Psum.JK8.1r.1Ag009220.1	KOG0800@1|root,KOG0800@2759|Eukaryota,37KN2@33090|Viridiplantae,3GSE0@35493|Streptophyta,3KZW6@4447|Liliopsida,3II5F@38820|Poales	O	Ring finger domain	-	-	-	-	-	zf-RING_2
Psum.JK8.1r.1Ag009230.1	28YXH@1|root,2R5RQ@2759|Eukaryota,386I7@33090|Viridiplantae,3GUF6@35493|Streptophyta,3M8VD@4447|Liliopsida,3IK7Z@38820|Poales	-	-	-	-	-	-	-	-
Psum.JK8.1r.1Ag009240.1	COG0723@1|root,KOG1671@2759|Eukaryota,37J4P@33090|Viridiplantae,3G8VW@35493|Streptophyta,3KSJ4@4447|Liliopsida,3IAGD@38820|Poales	C	Cytochrome b6-f complex iron-sulfur subunit	-	1.10.9.1	ko:K02636	ko00195,ko01100,map00195,map01100	ko00000,ko00001,ko00002,ko00194,ko01000	CytB6-F_Fe-S,Rieske
Psum.JK8.1r.1Ag009250.1	2CQ78@1|root,2R41G@2759|Eukaryota,384ZC@33090|Viridiplantae,3GSYI@35493|Streptophyta,3M5KG@4447|Liliopsida,3IMQY@38820|Poales	S	F-box-like	-	-	-	-	-	F-box-like
Psum.JK8.1r.1Ag009270.1	COG5076@1|root,KOG1474@2759|Eukaryota,37MRS@33090|Viridiplantae,3GFKA@35493|Streptophyta,3KXGY@4447|Liliopsida,3I6S3@38820|Poales	K	Bromodomain extra-terminal - transcription regulation	-	-	ko:K11684,ko:K11721	-	ko00000,ko01001,ko03036	BET,Bromodomain
Psum.JK8.1r.1Ag009280.1	28K72@1|root,2RKDV@2759|Eukaryota,37SH7@33090|Viridiplantae,3G8UH@35493|Streptophyta,3KXJT@4447|Liliopsida,3IGGY@38820|Poales	S	GDSL-like Lipase/Acylhydrolase	-	3.1.1.80	ko:K21026	ko00901,ko01110,map00901,map01110	ko00000,ko00001,ko01000	Lipase_GDSL
Psum.JK8.1r.1Ag009290.1	COG0515@1|root,2QQPF@2759|Eukaryota,37NE4@33090|Viridiplantae,3GAQM@35493|Streptophyta,3M2QJ@4447|Liliopsida,3IEKX@38820|Poales	T	Belongs to the protein kinase superfamily. Ser Thr protein kinase family	-	-	-	-	-	LRRNT_2,LRR_1,LRR_4,LRR_6,LRR_8,Pkinase,Pkinase_Tyr
Psum.JK8.1r.1Ag009300.1	2AJYN@1|root,2RZ8A@2759|Eukaryota,37UGE@33090|Viridiplantae,3GJA6@35493|Streptophyta,3KR2D@4447|Liliopsida,3IE10@38820|Poales	S	Seed biotin-containing protein	-	-	-	-	-	LEA_4
Psum.JK8.1r.1Ag009320.1	COG2453@1|root,KOG1716@2759|Eukaryota,37VD4@33090|Viridiplantae,3GIKW@35493|Streptophyta,3M0CU@4447|Liliopsida,3II3N@38820|Poales	V	dual specificity protein	GO:0003674,GO:0003824,GO:0004721,GO:0005488,GO:0005515,GO:0005575,GO:0005622,GO:0005623,GO:0005634,GO:0005737,GO:0006109,GO:0006464,GO:0006470,GO:0006793,GO:0006796,GO:0006807,GO:0008138,GO:0008150,GO:0008152,GO:0008270,GO:0009893,GO:0009987,GO:0010562,GO:0010675,GO:0010676,GO:0010906,GO:0016311,GO:0016787,GO:0016788,GO:0016791,GO:0019220,GO:0019222,GO:0019538,GO:0019899,GO:0019900,GO:0031323,GO:…	3.1.3.16,3.1.3.48	ko:K14819	-	ko00000,ko01000,ko01009,ko03009	-
Psum.JK8.1r.1Ag009330.1	2CGF9@1|root,2T9BY@2759|Eukaryota,38AKZ@33090|Viridiplantae,3GSSN@35493|Streptophyta,3M8F8@4447|Liliopsida,3IK5G@38820|Poales	S	VQ motif	-	-	-	-	-	VQ
Psum.JK8.1r.1Ag009340.1	2CGF9@1|root,2T9BY@2759|Eukaryota,38AKZ@33090|Viridiplantae,3GSSN@35493|Streptophyta,3M8F8@4447|Liliopsida,3IK5G@38820|Poales	S	VQ motif	-	-	-	-	-	VQ
Psum.JK8.1r.1Ag009350.1	COG0705@1|root,KOG2289@2759|Eukaryota,37RWQ@33090|Viridiplantae,3GG48@35493|Streptophyta,3KRXZ@4447|Liliopsida,3I91T@38820|Poales	T	Rhomboid family	-	-	-	-	-	Rhomboid
Psum.JK8.1r.1Ag009360.1	28KK7@1|root,2QT1N@2759|Eukaryota,37RAV@33090|Viridiplantae,3GDXK@35493|Streptophyta,3KVV2@4447|Liliopsida,3ID8K@38820|Poales	K	No apical meristem (NAM) protein	GO:0003002,GO:0003674,GO:0003700,GO:0005575,GO:0005622,GO:0005623,GO:0005634,GO:0006355,GO:0007275,GO:0007389,GO:0008150,GO:0009832,GO:0009834,GO:0009889,GO:0009987,GO:0010453,GO:0010455,GO:0010468,GO:0010556,GO:0019219,GO:0019222,GO:0022622,GO:0031323,GO:0031326,GO:0032501,GO:0032502,GO:0042546,GO:0043226,GO:0043227,GO:0043229,GO:0043231,GO:0044085,GO:0044424,GO:0044464,GO:0045595,GO:0045597,GO:…	-	-	-	-	NAM
Psum.JK8.1r.1Ag009380.1	2CXK1@1|root,2RY48@2759|Eukaryota,37TVD@33090|Viridiplantae,3GAE2@35493|Streptophyta,3M3KD@4447|Liliopsida,3IKPF@38820|Poales	S	Plant protein of unknown function	-	-	-	-	-	DUF247
Psum.JK8.1r.1Ag009390.1	2B53S@1|root,2QS7M@2759|Eukaryota,37J64@33090|Viridiplantae,3GDUP@35493|Streptophyta,3M3ZR@4447|Liliopsida,3I58M@38820|Poales	S	Protein of unknown function (DUF679)	GO:0000325,GO:0005575,GO:0005622,GO:0005623,GO:0005737,GO:0005773,GO:0005774,GO:0005783,GO:0007275,GO:0007568,GO:0008150,GO:0009507,GO:0009536,GO:0009705,GO:0009838,GO:0009987,GO:0010256,GO:0012505,GO:0016020,GO:0016043,GO:0031090,GO:0032501,GO:0032502,GO:0043226,GO:0043227,GO:0043229,GO:0043231,GO:0044422,GO:0044424,GO:0044437,GO:0044444,GO:0044446,GO:0044464,GO:0048731,GO:0048856,GO:0071840,GO:…	-	-	-	-	DUF679
Psum.JK8.1r.1Ag009410.1	2CXK1@1|root,2RY48@2759|Eukaryota,37TVD@33090|Viridiplantae,3GAE2@35493|Streptophyta,3M3KD@4447|Liliopsida,3IKPF@38820|Poales	S	Plant protein of unknown function	-	-	-	-	-	DUF247
Psum.JK8.1r.1Ag009420.1	2CXK1@1|root,2RY48@2759|Eukaryota,37TVD@33090|Viridiplantae,3GAE2@35493|Streptophyta,3M3KD@4447|Liliopsida,3IKPF@38820|Poales	S	Plant protein of unknown function	-	-	-	-	-	DUF247
Psum.JK8.1r.1Ag009430.1	2CXK1@1|root,2RY48@2759|Eukaryota,37TVD@33090|Viridiplantae,3GAE2@35493|Streptophyta,3M3KD@4447|Liliopsida,3IKPF@38820|Poales	S	Plant protein of unknown function	-	-	-	-	-	DUF247
Psum.JK8.1r.1Ag009440.1	2DZPQ@1|root,2S76Q@2759|Eukaryota,37WNI@33090|Viridiplantae,3GKY9@35493|Streptophyta,3M1JP@4447|Liliopsida,3IJSY@38820|Poales	-	-	-	-	-	-	-	-
Psum.JK8.1r.1Ag009450.1	COG5106@1|root,KOG3031@2759|Eukaryota,37IH1@33090|Viridiplantae,3GFDR@35493|Streptophyta,3KWVG@4447|Liliopsida,3I2SI@38820|Poales	J	Brix domain	GO:0000027,GO:0000463,GO:0000470,GO:0003674,GO:0003676,GO:0003723,GO:0005488,GO:0005575,GO:0005622,GO:0005623,GO:0005634,GO:0005730,GO:0006139,GO:0006364,GO:0006396,GO:0006725,GO:0006807,GO:0006996,GO:0008150,GO:0008152,GO:0009987,GO:0010467,GO:0016043,GO:0016070,GO:0016072,GO:0019843,GO:0022607,GO:0022613,GO:0022618,GO:0031974,GO:0031981,GO:0034470,GO:0034622,GO:0034641,GO:0034660,GO:0042254,GO:…	-	ko:K14847	-	ko00000,ko03009	Brix
Psum.JK8.1r.1Ag009460.1	COG0421@1|root,KOG1562@2759|Eukaryota,37R63@33090|Viridiplantae,3GFAX@35493|Streptophyta,3KRQ8@4447|Liliopsida,3IDWA@38820|Poales	H	Belongs to the spermidine spermine synthase family	-	2.5.1.16	ko:K00797	ko00270,ko00330,ko00410,ko00480,ko01100,map00270,map00330,map00410,map00480,map01100	ko00000,ko00001,ko00002,ko01000	Spermine_synt_N,Spermine_synth
Psum.JK8.1r.1Ag009470.1	KOG0498@1|root,KOG0498@2759|Eukaryota,37Q35@33090|Viridiplantae,3GAHY@35493|Streptophyta,3KUVA@4447|Liliopsida,3IFDE@38820|Poales	PT	Cyclic nucleotide-monophosphate binding domain	-	-	ko:K05391	ko04626,map04626	ko00000,ko00001,ko04040	Ion_trans,cNMP_binding
Psum.JK8.1r.1Ag009480.1	COG0515@1|root,2QR7E@2759|Eukaryota,37IK5@33090|Viridiplantae,3GECG@35493|Streptophyta,3M5G6@4447|Liliopsida,3IMVT@38820|Poales	T	Protein kinase domain	-	-	-	-	-	Pkinase
Psum.JK8.1r.1Ag009500.1	KOG0498@1|root,KOG0498@2759|Eukaryota,37Q35@33090|Viridiplantae,3GAHY@35493|Streptophyta,3KUVA@4447|Liliopsida,3IFDE@38820|Poales	PT	Cyclic nucleotide-monophosphate binding domain	-	-	ko:K05391	ko04626,map04626	ko00000,ko00001,ko04040	Ion_trans,cNMP_binding
Psum.JK8.1r.1Ag009510.1	COG0631@1|root,KOG0698@2759|Eukaryota,37N6C@33090|Viridiplantae,3GBMH@35493|Streptophyta,3M33D@4447|Liliopsida,3I6DE@38820|Poales	T	Sigma factor PP2C-like phosphatases	GO:0000003,GO:0005575,GO:0005622,GO:0005623,GO:0005737,GO:0005739,GO:0008150,GO:0009846,GO:0009856,GO:0022414,GO:0032501,GO:0043226,GO:0043227,GO:0043229,GO:0043231,GO:0044424,GO:0044444,GO:0044464,GO:0044706,GO:0051704	3.1.3.16	ko:K17506	-	ko00000,ko01000,ko01009	PP2C
Psum.JK8.1r.1Ag009520.1	COG5152@1|root,KOG1813@2759|Eukaryota,37J9J@33090|Viridiplantae,3GBFK@35493|Streptophyta,3KPPN@4447|Liliopsida,3I2NM@38820|Poales	O	Zinc finger, C3HC4 type (RING finger)	GO:0000375,GO:0000377,GO:0000398,GO:0005575,GO:0005622,GO:0005623,GO:0005634,GO:0005681,GO:0005684,GO:0006139,GO:0006396,GO:0006397,GO:0006725,GO:0006807,GO:0008150,GO:0008152,GO:0008380,GO:0009987,GO:0010467,GO:0016020,GO:0016070,GO:0016071,GO:0016074,GO:0032991,GO:0034247,GO:0034470,GO:0034641,GO:0034660,GO:0043144,GO:0043170,GO:0043226,GO:0043227,GO:0043229,GO:0043231,GO:0044237,GO:0044238,GO:…	-	ko:K13127	-	ko00000,ko03041	zf-C3HC4_3,zf-CCCH
Psum.JK8.1r.1Ag009530.1	KOG1192@1|root,KOG1192@2759|Eukaryota,37IVJ@33090|Viridiplantae,3G9WC@35493|Streptophyta,3M2DE@4447|Liliopsida,3IMN0@38820|Poales	CG	Belongs to the UDP-glycosyltransferase family	-	-	ko:K13691	-	ko00000,ko01000,ko01003	UDPGT
Psum.JK8.1r.1Ag009540.1	KOG1192@1|root,KOG1192@2759|Eukaryota,37IVJ@33090|Viridiplantae,3G9WC@35493|Streptophyta,3KQ1D@4447|Liliopsida,3IBFE@38820|Poales	CG	Belongs to the UDP-glycosyltransferase family	-	-	ko:K13691	-	ko00000,ko01000,ko01003	UDPGT
Psum.JK8.1r.1Ag009550.1	KOG1192@1|root,KOG1192@2759|Eukaryota,37IVJ@33090|Viridiplantae,3G9WC@35493|Streptophyta,3KQ1D@4447|Liliopsida,3IBFE@38820|Poales	CG	Belongs to the UDP-glycosyltransferase family	-	-	ko:K13691	-	ko00000,ko01000,ko01003	UDPGT
Psum.JK8.1r.1Ag009560.1	2BZYY@1|root,2QPYH@2759|Eukaryota,37M5T@33090|Viridiplantae,3GD9N@35493|Streptophyta,3KQQB@4447|Liliopsida,3I6A9@38820|Poales	S	Polyketide cyclase / dehydrase and lipid transport	GO:0001101,GO:0003674,GO:0004857,GO:0004864,GO:0005488,GO:0005515,GO:0005575,GO:0005622,GO:0005623,GO:0005634,GO:0005737,GO:0005829,GO:0006950,GO:0007154,GO:0007165,GO:0007275,GO:0008150,GO:0008289,GO:0009266,GO:0009409,GO:0009414,GO:0009415,GO:0009628,GO:0009719,GO:0009725,GO:0009737,GO:0009738,GO:0009755,GO:0009791,GO:0009845,GO:0009892,GO:0009987,GO:0010033,GO:0010035,GO:0010427,GO:0010563,GO:…	-	ko:K14496	ko04016,ko04075,map04016,map04075	ko00000,ko00001	Polyketide_cyc2
Psum.JK8.1r.1Ag009570.1	COG5434@1|root,2QVTN@2759|Eukaryota,37PF9@33090|Viridiplantae,3G9VW@35493|Streptophyta,3KWWM@4447|Liliopsida,3IB9I@38820|Poales	G	Glycosyl hydrolases family 28	-	-	-	-	-	Glyco_hydro_28
Psum.JK8.1r.1Ag009580.1	KOG0800@1|root,KOG0800@2759|Eukaryota,38ANU@33090|Viridiplantae,3GZGW@35493|Streptophyta,3M6TG@4447|Liliopsida,3IN4X@38820|Poales	O	Ring finger domain	-	-	-	-	-	zf-RING_2
Psum.JK8.1r.1Ag009590.1	KOG0800@1|root,KOG0800@2759|Eukaryota,384CH@33090|Viridiplantae,3GSC1@35493|Streptophyta,3M6ZY@4447|Liliopsida,3IISK@38820|Poales	O	RING-like zinc finger	-	-	-	-	-	zf-RING_2
Psum.JK8.1r.1Ag009610.1	2CQX1@1|root,2R63M@2759|Eukaryota,386V0@33090|Viridiplantae,3GUS1@35493|Streptophyta,3M1PE@4447|Liliopsida	-	-	-	-	-	-	-	-
Psum.JK8.1r.1Ag009620.1	2BD6H@1|root,2S11U@2759|Eukaryota,37V67@33090|Viridiplantae,3GJG4@35493|Streptophyta,3M78G@4447|Liliopsida,3IJH9@38820|Poales	S	Plastocyanin-like domain	-	-	-	-	-	Cu_bind_like
Psum.JK8.1r.1Ag009630.1	28NQP@1|root,2QVAI@2759|Eukaryota,37MXV@33090|Viridiplantae,3GBMF@35493|Streptophyta,3KWQC@4447|Liliopsida,3ICFK@38820|Poales	-	-	-	-	-	-	-	-
Psum.JK8.1r.1Ag009650.1	28M1S@1|root,2QTIH@2759|Eukaryota,37JDW@33090|Viridiplantae,3GCKF@35493|Streptophyta,3KVHJ@4447|Liliopsida,3ID6T@38820|Poales	S	Rhodanese-like domain-containing protein 4 chloroplastic	GO:0003674,GO:0003824,GO:0004553,GO:0004568,GO:0005488,GO:0005575,GO:0005576,GO:0005622,GO:0005623,GO:0005737,GO:0006022,GO:0006026,GO:0006030,GO:0006032,GO:0006040,GO:0006091,GO:0006807,GO:0006950,GO:0006952,GO:0008061,GO:0008144,GO:0008150,GO:0008152,GO:0009056,GO:0009057,GO:0009507,GO:0009526,GO:0009534,GO:0009535,GO:0009536,GO:0009579,GO:0009605,GO:0009607,GO:0009617,GO:0009767,GO:0009772,GO:…	-	ko:K17525	-	ko00000,ko04091	-
Psum.JK8.1r.1Ag009660.1	2CGU5@1|root,2QS6Y@2759|Eukaryota,37RWJ@33090|Viridiplantae,3GG1H@35493|Streptophyta,3KP2J@4447|Liliopsida,3I98C@38820|Poales	K	Helix-loop-helix DNA-binding domain	-	-	ko:K20558	ko04016,map04016	ko00000,ko00001,ko03000	HLH
Psum.JK8.1r.1Ag009670.1	28Z7I@1|root,2R61U@2759|Eukaryota,386TC@33090|Viridiplantae,3GUQA@35493|Streptophyta,3M1DT@4447|Liliopsida,3IK09@38820|Poales	-	-	-	-	-	-	-	-
Psum.JK8.1r.1Ag009680.1	COG5648@1|root,KOG0381@2759|Eukaryota,37PNS@33090|Viridiplantae,3GH20@35493|Streptophyta,3KW30@4447|Liliopsida,3I7EI@38820|Poales	K	high mobility group	GO:0003674,GO:0003676,GO:0003677,GO:0003700,GO:0005488,GO:0006355,GO:0008150,GO:0009889,GO:0010468,GO:0010556,GO:0019219,GO:0019222,GO:0031323,GO:0031326,GO:0050789,GO:0050794,GO:0051171,GO:0051252,GO:0060255,GO:0065007,GO:0080090,GO:0097159,GO:0140110,GO:1901363,GO:1903506,GO:2000112,GO:2001141	-	ko:K09273	-	ko00000,ko03000,ko03021	HMG_box
Psum.JK8.1r.1Ag009690.1	2C5YW@1|root,2QTCM@2759|Eukaryota,37N6Q@33090|Viridiplantae,3GBCH@35493|Streptophyta,3KXRM@4447|Liliopsida,3IFE7@38820|Poales	S	Probable zinc-ribbon domain	-	-	-	-	-	zinc_ribbon_12
Psum.JK8.1r.1Ag009700.1	2CXK1@1|root,2RY48@2759|Eukaryota,37TVD@33090|Viridiplantae,3GAE2@35493|Streptophyta,3M3KD@4447|Liliopsida,3IKPF@38820|Poales	S	Plant protein of unknown function	-	-	-	-	-	DUF247
Psum.JK8.1r.1Ag009710.1	COG0666@1|root,KOG0504@2759|Eukaryota,37RCU@33090|Viridiplantae,3G82Z@35493|Streptophyta,3KVKF@4447|Liliopsida,3I8TN@38820|Poales	S	Ankyrin repeat	-	-	-	-	-	Ank,Ank_2,Ank_4,Ank_5
Psum.JK8.1r.1Ag009720.1	KOG1192@1|root,KOG1192@2759|Eukaryota,37J9T@33090|Viridiplantae,3GE9Z@35493|Streptophyta,3KQQY@4447|Liliopsida,3IPHZ@38820|Poales	CG	UDP-glucoronosyl and UDP-glucosyl transferase	-	-	-	-	-	UDPGT
Psum.JK8.1r.1Ag009730.1	2DZH4@1|root,2S714@2759|Eukaryota,37WNM@33090|Viridiplantae,3GKGD@35493|Streptophyta,3M0VX@4447|Liliopsida,3IRBQ@38820|Poales	S	BEST Arabidopsis thaliana protein match is	-	-	-	-	-	-
Psum.JK8.1r.1Ag009740.1	28MCW@1|root,2QTWA@2759|Eukaryota,388JQ@33090|Viridiplantae,3GXVV@35493|Streptophyta,3KQZ6@4447|Liliopsida,3IDXR@38820|Poales	-	-	-	-	-	-	-	-
Psum.JK8.1r.1Ag009750.1	COG0261@1|root,KOG1686@2759|Eukaryota,37U92@33090|Viridiplantae,3GHTW@35493|Streptophyta,3KSXQ@4447|Liliopsida,3ICHN@38820|Poales	J	50S ribosomal protein L21	GO:0000003,GO:0003006,GO:0003674,GO:0003735,GO:0005198,GO:0005575,GO:0005622,GO:0005623,GO:0005634,GO:0005737,GO:0006950,GO:0006996,GO:0007275,GO:0008150,GO:0009266,GO:0009409,GO:0009507,GO:0009526,GO:0009532,GO:0009536,GO:0009570,GO:0009628,GO:0009657,GO:0009658,GO:0009668,GO:0009790,GO:0009791,GO:0009793,GO:0009941,GO:0009987,GO:0010027,GO:0010154,GO:0016043,GO:0022414,GO:0031967,GO:0031975,GO:…	-	ko:K02888	ko03010,map03010	br01610,ko00000,ko00001,ko00002,ko03011	Ribosomal_L21p
Psum.JK8.1r.1Ag009760.1	2D35E@1|root,2SQA1@2759|Eukaryota,3807K@33090|Viridiplantae,3GPXD@35493|Streptophyta,3M5JP@4447|Liliopsida,3IBQ1@38820|Poales	-	-	-	-	-	-	-	-
Psum.JK8.1r.1Ag009780.1	28J5F@1|root,2QRHM@2759|Eukaryota,37R43@33090|Viridiplantae,3G9XC@35493|Streptophyta,3KTEH@4447|Liliopsida,3I8R8@38820|Poales	S	BAG domain	GO:0000003,GO:0000302,GO:0002376,GO:0003006,GO:0003674,GO:0005488,GO:0005515,GO:0005516,GO:0005575,GO:0005911,GO:0006457,GO:0006914,GO:0006950,GO:0006952,GO:0006955,GO:0006979,GO:0007275,GO:0008150,GO:0008152,GO:0009056,GO:0009266,GO:0009314,GO:0009408,GO:0009416,GO:0009506,GO:0009605,GO:0009607,GO:0009620,GO:0009628,GO:0009636,GO:0009642,GO:0009644,GO:0009791,GO:0009814,GO:0009817,GO:0009893,GO:…	-	-	-	-	BAG,IQ
Psum.JK8.1r.1Ag009790.1	2C7J1@1|root,2QUQK@2759|Eukaryota,37RH8@33090|Viridiplantae,3GHUD@35493|Streptophyta,3KMC5@4447|Liliopsida,3IEVA@38820|Poales	S	F-box-like	-	-	-	-	-	F-box,F-box-like
Psum.JK8.1r.1Ag009800.1	2CCM3@1|root,2QSIG@2759|Eukaryota,37R0K@33090|Viridiplantae,3G9E1@35493|Streptophyta,3KTNH@4447|Liliopsida,3I5H1@38820|Poales	S	intracellular protein transport protein	GO:0005575,GO:0005622,GO:0005623,GO:0005737,GO:0005886,GO:0009507,GO:0009536,GO:0016020,GO:0043226,GO:0043227,GO:0043229,GO:0043231,GO:0044424,GO:0044444,GO:0044464,GO:0071944	-	-	-	-	-
Psum.JK8.1r.1Ag009810.1	28KQJ@1|root,2QT6M@2759|Eukaryota,37M5B@33090|Viridiplantae,3GEF9@35493|Streptophyta,3KYJ0@4447|Liliopsida,3IGR7@38820|Poales	S	domain-containing protein	-	-	-	-	-	BACK,BTB
Psum.JK8.1r.1Ag009820.1	29T17@1|root,2RXF8@2759|Eukaryota,37UBE@33090|Viridiplantae,3GIG2@35493|Streptophyta,3KN00@4447|Liliopsida,3IGJW@38820|Poales	S	BEST Arabidopsis thaliana protein match is	-	-	-	-	-	LEA_2
Psum.JK8.1r.1Ag009830.1	COG1234@1|root,2QVD0@2759|Eukaryota,37J4D@33090|Viridiplantae,3GGSH@35493|Streptophyta,3KTH7@4447|Liliopsida,3IBBD@38820|Poales	S	nuclear ribonuclease	GO:0003674,GO:0003824,GO:0004518,GO:0004519,GO:0004521,GO:0004540,GO:0005575,GO:0005622,GO:0005623,GO:0005634,GO:0006139,GO:0006396,GO:0006399,GO:0006725,GO:0006807,GO:0008033,GO:0008150,GO:0008152,GO:0009987,GO:0010467,GO:0016070,GO:0016787,GO:0016788,GO:0016891,GO:0016893,GO:0031123,GO:0034414,GO:0034470,GO:0034641,GO:0034660,GO:0042779,GO:0042780,GO:0042781,GO:0043170,GO:0043226,GO:0043227,GO:…	3.1.26.11	ko:K00784	ko03013,map03013	ko00000,ko00001,ko01000,ko03016	Lactamase_B_2
Psum.JK8.1r.1Ag009840.1	28YA2@1|root,2R53V@2759|Eukaryota,37QPB@33090|Viridiplantae,3G938@35493|Streptophyta,3KMZX@4447|Liliopsida,3I6Z4@38820|Poales	S	Plastid division protein	GO:0005575,GO:0005622,GO:0005623,GO:0005737,GO:0006996,GO:0008150,GO:0009507,GO:0009526,GO:0009527,GO:0009536,GO:0009657,GO:0009658,GO:0009707,GO:0009941,GO:0009987,GO:0010020,GO:0016020,GO:0016043,GO:0019867,GO:0031090,GO:0031967,GO:0031968,GO:0031969,GO:0031975,GO:0042170,GO:0043226,GO:0043227,GO:0043229,GO:0043231,GO:0043572,GO:0044422,GO:0044424,GO:0044434,GO:0044435,GO:0044444,GO:0044446,GO:…	-	-	-	-	-
Psum.JK8.1r.1Ag009850.1	28M72@1|root,2QTQ1@2759|Eukaryota,37S2M@33090|Viridiplantae,3G8D9@35493|Streptophyta,3KSMQ@4447|Liliopsida,3I3BE@38820|Poales	-	-	-	-	-	-	-	-
Psum.JK8.1r.1Ag009860.1	2CMC7@1|root,2QPY8@2759|Eukaryota,37IYZ@33090|Viridiplantae,3GEPB@35493|Streptophyta,3KNZ1@4447|Liliopsida,3I53T@38820|Poales	S	isoform X1	-	-	-	-	-	LINES_C,LINES_N
Psum.JK8.1r.1Ag009870.1	28JEF@1|root,2SWQD@2759|Eukaryota,37YF1@33090|Viridiplantae,3GN1I@35493|Streptophyta,3M4IF@4447|Liliopsida,3IGKM@38820|Poales	S	May cause loosening and extension of plant cell walls by disrupting non-covalent bonding between cellulose microfibrils and matrix glucans. No enzymatic activity has been found. May be required for rapid internodal elongation in deepwater rice during submergence (By similarity)	-	-	-	-	-	DPBB_1,Pollen_allerg_1
Psum.JK8.1r.1Ag009880.1	28JEF@1|root,2SWQD@2759|Eukaryota,37YF1@33090|Viridiplantae,3GN1I@35493|Streptophyta,3M4IF@4447|Liliopsida	S	May cause loosening and extension of plant cell walls by disrupting non-covalent bonding between cellulose microfibrils and matrix glucans. No enzymatic activity has been found. May be required for rapid internodal elongation in deepwater rice during submergence (By similarity)	-	-	-	-	-	DPBB_1,Pollen_allerg_1
Psum.JK8.1r.1Ag009890.1	28JEF@1|root,2SWQD@2759|Eukaryota,37YF1@33090|Viridiplantae,3GN1I@35493|Streptophyta,3M4IF@4447|Liliopsida	S	May cause loosening and extension of plant cell walls by disrupting non-covalent bonding between cellulose microfibrils and matrix glucans. No enzymatic activity has been found. May be required for rapid internodal elongation in deepwater rice during submergence (By similarity)	-	-	-	-	-	DPBB_1,Pollen_allerg_1
Psum.JK8.1r.1Ag009900.1	COG2124@1|root,KOG0156@2759|Eukaryota,37KBR@33090|Viridiplantae,3GC1Y@35493|Streptophyta,3KNAK@4447|Liliopsida,3I5ND@38820|Poales	Q	Belongs to the cytochrome P450 family	-	1.14.14.1	ko:K07408	ko00140,ko00380,ko00830,ko00980,ko01100,ko04913,ko05204,map00140,map00380,map00830,map00980,map01100,map04913,map05204	ko00000,ko00001,ko00199,ko01000	p450
Psum.JK8.1r.1Ag009910.1	2DZG4@1|root,2S708@2759|Eukaryota,37WQU@33090|Viridiplantae,3GKZ6@35493|Streptophyta,3M1HD@4447|Liliopsida	S	Arabinogalactan peptide	-	-	-	-	-	AGP
Psum.JK8.1r.1Ag009920.1	28PFA@1|root,2QW38@2759|Eukaryota,37P6B@33090|Viridiplantae,3GGIY@35493|Streptophyta,3KMHS@4447|Liliopsida,3IU62@38820|Poales	K	DNA binding domain	GO:0003674,GO:0003700,GO:0006355,GO:0007275,GO:0007568,GO:0008150,GO:0009889,GO:0010033,GO:0010150,GO:0010200,GO:0010243,GO:0010468,GO:0010556,GO:0019219,GO:0019222,GO:0031323,GO:0031326,GO:0032501,GO:0032502,GO:0042221,GO:0042493,GO:0048366,GO:0048367,GO:0048731,GO:0048827,GO:0048856,GO:0050789,GO:0050794,GO:0050896,GO:0051171,GO:0051252,GO:0060255,GO:0065007,GO:0080090,GO:0090693,GO:0099402,GO:…	-	ko:K13425	ko04016,ko04626,map04016,map04626	ko00000,ko00001,ko03000	WRKY
Psum.JK8.1r.1Ag009930.1	COG0622@1|root,KOG3325@2759|Eukaryota,37MQ7@33090|Viridiplantae,3GEUW@35493|Streptophyta,3KPP3@4447|Liliopsida,3IDVW@38820|Poales	U	Belongs to the VPS29 family	-	-	ko:K18467	ko04144,map04144	ko00000,ko00001,ko04131	Metallophos_2
Psum.JK8.1r.1Ag009940.1	28NRH@1|root,2QVBJ@2759|Eukaryota,37TEY@33090|Viridiplantae,3GG1X@35493|Streptophyta,3KMY1@4447|Liliopsida,3IDT9@38820|Poales	S	isoform X1	-	-	-	-	-	-
Psum.JK8.1r.1Ag009950.1	KOG1052@1|root,KOG1052@2759|Eukaryota,37K5G@33090|Viridiplantae,3GEFA@35493|Streptophyta,3M4IM@4447|Liliopsida,3I9EQ@38820|Poales	EPT	Glutamate-gated receptor that probably acts as non- selective cation channel	-	-	ko:K05387	-	ko00000,ko04040	ANF_receptor,Lig_chan,Lig_chan-Glu_bd,SBP_bac_3
Psum.JK8.1r.1Ag009960.1	2BYVC@1|root,2S2I5@2759|Eukaryota,37VNM@33090|Viridiplantae,3GXNH@35493|Streptophyta,3MB8X@4447|Liliopsida,3IUUP@38820|Poales	S	Late embryogenesis abundant protein	-	-	-	-	-	LEA_2
Psum.JK8.1r.1Ag009970.1	KOG1792@1|root,KOG1792@2759|Eukaryota,37IBI@33090|Viridiplantae,3GAUK@35493|Streptophyta,3KU7S@4447|Liliopsida,3I98P@38820|Poales	U	Reticulon	GO:0005575,GO:0005622,GO:0005623,GO:0005737,GO:0005773,GO:0005783,GO:0005789,GO:0005794,GO:0005886,GO:0005911,GO:0006996,GO:0007029,GO:0008150,GO:0009506,GO:0009628,GO:0009987,GO:0010256,GO:0012505,GO:0016020,GO:0016021,GO:0016043,GO:0030054,GO:0030176,GO:0031224,GO:0031227,GO:0031984,GO:0042175,GO:0043226,GO:0043227,GO:0043229,GO:0043231,GO:0044422,GO:0044424,GO:0044425,GO:0044432,GO:0044444,GO:…	-	ko:K20720,ko:K20721,ko:K20723	ko05010,map05010	ko00000,ko00001,ko03036,ko04131	Reticulon
Psum.JK8.1r.1Ag009980.1	COG0135@1|root,KOG4202@2759|Eukaryota,37KQ9@33090|Viridiplantae,3GB5H@35493|Streptophyta,3KRGW@4447|Liliopsida,3ID5Y@38820|Poales	E	N-(5'-phosphoribosyl)anthranilate isomerase	GO:0000162,GO:0003674,GO:0003824,GO:0004640,GO:0005575,GO:0005622,GO:0005623,GO:0005737,GO:0006082,GO:0006520,GO:0006568,GO:0006576,GO:0006586,GO:0006725,GO:0006807,GO:0007275,GO:0008150,GO:0008152,GO:0008652,GO:0009058,GO:0009072,GO:0009073,GO:0009308,GO:0009309,GO:0009314,GO:0009411,GO:0009416,GO:0009507,GO:0009536,GO:0009628,GO:0009987,GO:0016053,GO:0016853,GO:0016860,GO:0016861,GO:0018130,GO:…	5.3.1.24	ko:K01817	ko00400,ko01100,ko01110,ko01130,ko01230,map00400,map01100,map01110,map01130,map01230	ko00000,ko00001,ko00002,ko01000	PRAI
Psum.JK8.1r.1Ag009990.1	COG5136@1|root,KOG3454@2759|Eukaryota,37UD4@33090|Viridiplantae,3G985@35493|Streptophyta,3KVB4@4447|Liliopsida,3I9FK@38820|Poales	A	Component of the spliceosomal U1 snRNP, which is essential for recognition of the pre-mRNA 5' splice-site and the subsequent assembly of the spliceosome. U1-C is directly involved in initial 5' splice-site recognition for both constitutive and regulated alternative splicing. The interaction with the 5' splice-site seems to precede base-pairing between the pre-mRNA and the U1 snRNA. Stimulates com…	GO:0000243,GO:0000245,GO:0000375,GO:0000377,GO:0000395,GO:0000398,GO:0003674,GO:0003676,GO:0003723,GO:0005488,GO:0005575,GO:0005622,GO:0005623,GO:0005634,GO:0005681,GO:0005684,GO:0005685,GO:0006139,GO:0006376,GO:0006396,GO:0006397,GO:0006725,GO:0006807,GO:0008150,GO:0008152,GO:0008380,GO:0009987,GO:0010467,GO:0016043,GO:0016070,GO:0016071,GO:0022607,GO:0022613,GO:0022618,GO:0030532,GO:0030627,GO:…	-	ko:K11095	ko03040,map03040	ko00000,ko00001,ko00002,ko03041	zf-U1
Psum.JK8.1r.1Ag010000.1	KOG4197@1|root,KOG4197@2759|Eukaryota,37SFQ@33090|Viridiplantae,3GDT8@35493|Streptophyta,3KXM2@4447|Liliopsida,3IAG1@38820|Poales	S	Pentacotripeptide-repeat region of PRORP	GO:0003674,GO:0003676,GO:0003723,GO:0003824,GO:0004518,GO:0004519,GO:0005488,GO:0005575,GO:0005622,GO:0005623,GO:0006139,GO:0006725,GO:0006807,GO:0008150,GO:0008152,GO:0009451,GO:0009987,GO:0016070,GO:0016787,GO:0016788,GO:0034641,GO:0043170,GO:0043226,GO:0043227,GO:0043229,GO:0043231,GO:0043412,GO:0044237,GO:0044238,GO:0044424,GO:0044464,GO:0046483,GO:0071704,GO:0090304,GO:0090305,GO:0097159,GO:…	-	-	-	-	PPR,PPR_2,PPR_3
Psum.JK8.1r.1Ag010010.1	COG0464@1|root,COG0666@1|root,KOG0730@2759|Eukaryota,KOG4177@2759|Eukaryota,37JT1@33090|Viridiplantae,3G8A0@35493|Streptophyta,3KPZ3@4447|Liliopsida,3I9SD@38820|Poales	O	AAA-type ATPase family protein	GO:0005575,GO:0005622,GO:0005623,GO:0005737,GO:0009507,GO:0009536,GO:0043226,GO:0043227,GO:0043229,GO:0043231,GO:0044424,GO:0044444,GO:0044464	-	-	-	-	AAA,Ank,Ank_2,Ank_3
Psum.JK8.1r.1Ag010020.1	COG0318@1|root,KOG1176@2759|Eukaryota,37KT0@33090|Viridiplantae,3GFGR@35493|Streptophyta,3M314@4447|Liliopsida,3IAYU@38820|Poales	I	AMP-binding enzyme	-	-	-	-	-	AMP-binding,AMP-binding_C
Psum.JK8.1r.1Ag010030.1	KOG0663@1|root,KOG0663@2759|Eukaryota,37K03@33090|Viridiplantae,3GBHU@35493|Streptophyta,3M3RD@4447|Liliopsida,3IB6V@38820|Poales	T	Belongs to the protein kinase superfamily	-	2.7.11.22	ko:K08818	-	ko00000,ko01000,ko01001,ko03041	Pkinase
Psum.JK8.1r.1Ag010040.1	COG0681@1|root,KOG0171@2759|Eukaryota,37RP7@33090|Viridiplantae,3GH3S@35493|Streptophyta,3KS8Q@4447|Liliopsida,3IE62@38820|Poales	O	Signal peptidase, peptidase S26	GO:0003674,GO:0003824,GO:0005575,GO:0005622,GO:0005623,GO:0005737,GO:0006508,GO:0006807,GO:0006996,GO:0008150,GO:0008152,GO:0008233,GO:0009507,GO:0009526,GO:0009534,GO:0009535,GO:0009536,GO:0009579,GO:0009657,GO:0009668,GO:0009987,GO:0010027,GO:0010467,GO:0016020,GO:0016043,GO:0016787,GO:0019538,GO:0031967,GO:0031975,GO:0031976,GO:0031984,GO:0034357,GO:0042651,GO:0043170,GO:0043226,GO:0043227,GO:…	3.4.21.89	ko:K03100	ko02024,ko03060,map02024,map03060	ko00000,ko00001,ko01000,ko01002	Peptidase_S24,Peptidase_S26
Psum.JK8.1r.1Ag010050.1	28YCI@1|root,2R56D@2759|Eukaryota,38AWS@33090|Viridiplantae,3GTYC@35493|Streptophyta,3KUJ7@4447|Liliopsida,3I3M5@38820|Poales	S	Lytic transglycolase	-	-	-	-	-	DPBB_1,Pollen_allerg_1
Psum.JK8.1r.1Ag010060.1	28JEF@1|root,2SWQD@2759|Eukaryota,37YF1@33090|Viridiplantae,3GN1I@35493|Streptophyta,3M4IF@4447|Liliopsida,3IGKM@38820|Poales	S	May cause loosening and extension of plant cell walls by disrupting non-covalent bonding between cellulose microfibrils and matrix glucans. No enzymatic activity has been found. May be required for rapid internodal elongation in deepwater rice during submergence (By similarity)	-	-	-	-	-	DPBB_1,Pollen_allerg_1
Psum.JK8.1r.1Ag010070.1	KOG0582@1|root,KOG0582@2759|Eukaryota,37K74@33090|Viridiplantae,3G9A3@35493|Streptophyta,3KWR0@4447|Liliopsida,3I6HY@38820|Poales	T	Serine/Threonine protein kinases, catalytic domain	GO:0001932,GO:0001934,GO:0003674,GO:0003824,GO:0004672,GO:0004674,GO:0005575,GO:0005622,GO:0005623,GO:0005737,GO:0006464,GO:0006468,GO:0006793,GO:0006796,GO:0006807,GO:0006950,GO:0007154,GO:0007165,GO:0007346,GO:0008150,GO:0008152,GO:0009893,GO:0009987,GO:0010562,GO:0010604,GO:0016301,GO:0016310,GO:0016740,GO:0016772,GO:0016773,GO:0019220,GO:0019222,GO:0019538,GO:0023014,GO:0023052,GO:0031098,GO:…	2.7.11.1	ko:K08835	-	ko00000,ko01000,ko01001	Pkinase
Psum.JK8.1r.1Ag010080.1	COG2928@1|root,2QPUG@2759|Eukaryota,37HKA@33090|Viridiplantae,3GE5A@35493|Streptophyta,3M51W@4447|Liliopsida,3I3EW@38820|Poales	S	Protein of unknown function (DUF502)	GO:0003002,GO:0005575,GO:0005622,GO:0005623,GO:0005737,GO:0005794,GO:0007275,GO:0007389,GO:0008150,GO:0010051,GO:0010222,GO:0012505,GO:0016020,GO:0016021,GO:0031224,GO:0032501,GO:0032502,GO:0043226,GO:0043227,GO:0043229,GO:0043231,GO:0044424,GO:0044425,GO:0044444,GO:0044464,GO:0048856	-	-	-	-	DUF502
Psum.JK8.1r.1Ag010090.1	29H9J@1|root,2RQG7@2759|Eukaryota,37I23@33090|Viridiplantae,3GGM9@35493|Streptophyta,3M6GF@4447|Liliopsida,3IHPI@38820|Poales	S	Protein of unknown function (DUF295)	-	-	-	-	-	DUF295
Psum.JK8.1r.1Ag010100.1	29H9J@1|root,2RQG7@2759|Eukaryota,37I23@33090|Viridiplantae,3GGM9@35493|Streptophyta,3M6GF@4447|Liliopsida,3IHPI@38820|Poales	S	Protein of unknown function (DUF295)	-	-	-	-	-	DUF295
Psum.JK8.1r.1Ag010110.1	29H9J@1|root,2RQG7@2759|Eukaryota,37I23@33090|Viridiplantae,3GGM9@35493|Streptophyta,3M6GF@4447|Liliopsida,3IHPI@38820|Poales	S	Protein of unknown function (DUF295)	-	-	-	-	-	DUF295
Psum.JK8.1r.1Ag010120.1	COG1404@1|root,2R8FD@2759|Eukaryota,37Z30@33090|Viridiplantae,3G8YW@35493|Streptophyta,3KY5R@4447|Liliopsida,3ID5M@38820|Poales	O	Subtilase family	-	-	-	-	-	Inhibitor_I9,Peptidase_S8
Psum.JK8.1r.1Ag010130.1	KOG3430@1|root,KOG3430@2759|Eukaryota,37VHV@33090|Viridiplantae,3GJJ6@35493|Streptophyta,3M09Q@4447|Liliopsida,3IIVG@38820|Poales	Z	Dynein light chain type 1	-	-	ko:K10418	ko04962,map04962	ko00000,ko00001,ko04812	Dynein_light
Psum.JK8.1r.1Ag010140.1	COG5147@1|root,KOG0048@2759|Eukaryota,37PMK@33090|Viridiplantae,3G7Z4@35493|Streptophyta,3M4Y9@4447|Liliopsida,3IFB6@38820|Poales	K	Myb-like DNA-binding domain	-	-	ko:K21769	ko04218,ko05166,map04218,map05166	ko00000,ko00001,ko03000	Myb_DNA-binding
Psum.JK8.1r.1Ag010150.1	COG5147@1|root,KOG0048@2759|Eukaryota,37PMK@33090|Viridiplantae,3G7Z4@35493|Streptophyta,3M4Y9@4447|Liliopsida,3IQ6N@38820|Poales	K	Myb-like DNA-binding domain	-	-	ko:K21769	ko04218,ko05166,map04218,map05166	ko00000,ko00001,ko03000	Myb_DNA-binding
Psum.JK8.1r.1Ag010170.1	COG5147@1|root,KOG0048@2759|Eukaryota,37PMK@33090|Viridiplantae,3G7Z4@35493|Streptophyta,3M4Y9@4447|Liliopsida,3IQ6N@38820|Poales	K	Myb-like DNA-binding domain	-	-	ko:K21769	ko04218,ko05166,map04218,map05166	ko00000,ko00001,ko03000	Myb_DNA-binding
Psum.JK8.1r.1Ag010180.1	KOG1121@1|root,KOG1121@2759|Eukaryota,37VSP@33090|Viridiplantae,3GK0H@35493|Streptophyta	L	hAT family C-terminal dimerisation region	-	-	-	-	-	DUF4413,Dimer_Tnp_hAT
Psum.JK8.1r.1Ag010190.1	COG0515@1|root,2QQPF@2759|Eukaryota,37NE4@33090|Viridiplantae,3GAQM@35493|Streptophyta,3M9FD@4447|Liliopsida,3INHC@38820|Poales	T	Protein kinase domain	-	-	-	-	-	LRRNT_2,LRR_1,LRR_6,LRR_8,Pkinase,Pkinase_Tyr
Psum.JK8.1r.1Ag010200.1	COG0515@1|root,2QQPF@2759|Eukaryota,37NE4@33090|Viridiplantae,3GAQM@35493|Streptophyta,3M9FD@4447|Liliopsida,3INHC@38820|Poales	T	Protein kinase domain	-	-	-	-	-	LRRNT_2,LRR_1,LRR_6,LRR_8,Pkinase,Pkinase_Tyr
Psum.JK8.1r.1Ag010210.1	2CMWZ@1|root,2QSGR@2759|Eukaryota,37RUU@33090|Viridiplantae,3GEKS@35493|Streptophyta,3KPUI@4447|Liliopsida,3IGB5@38820|Poales	G	PRONE (Plant-specific Rop nucleotide exchanger)	-	-	-	-	-	PRONE
Psum.JK8.1r.1Ag010220.1	28YJI@1|root,2R5DD@2759|Eukaryota,37JQF@33090|Viridiplantae,3GF1C@35493|Streptophyta,3KN5V@4447|Liliopsida,3IEA3@38820|Poales	-	-	-	-	-	-	-	-
Psum.JK8.1r.1Ag010230.1	2BN3S@1|root,2S1NG@2759|Eukaryota,37VHH@33090|Viridiplantae,3GJDW@35493|Streptophyta,3M1GN@4447|Liliopsida,3IJDG@38820|Poales	S	Stigma-specific protein, Stig1	-	-	-	-	-	Stig1
Psum.JK8.1r.1Ag010240.1	2BN3S@1|root,2S1NG@2759|Eukaryota,37VHH@33090|Viridiplantae,3GJDW@35493|Streptophyta,3M1GN@4447|Liliopsida,3IJDG@38820|Poales	S	Stigma-specific protein, Stig1	-	-	-	-	-	Stig1
Psum.JK8.1r.1Ag010250.1	KOG3972@1|root,KOG3972@2759|Eukaryota,37K2P@33090|Viridiplantae,3G97M@35493|Streptophyta,3KXIE@4447|Liliopsida,3IAV3@38820|Poales	S	Aph-1 protein	GO:0003674,GO:0003824,GO:0004175,GO:0005575,GO:0005622,GO:0005623,GO:0005737,GO:0005783,GO:0005886,GO:0005887,GO:0006508,GO:0006807,GO:0008150,GO:0008152,GO:0008233,GO:0010467,GO:0012505,GO:0016020,GO:0016021,GO:0016485,GO:0016787,GO:0019538,GO:0031224,GO:0031226,GO:0032991,GO:0043170,GO:0043226,GO:0043227,GO:0043229,GO:0043231,GO:0044238,GO:0044424,GO:0044425,GO:0044444,GO:0044459,GO:0044464,GO:…	-	ko:K06172	ko04330,ko05010,map04330,map05010	ko00000,ko00001,ko00002	Aph-1
Psum.JK8.1r.1Ag010260.1	COG0115@1|root,KOG0975@2759|Eukaryota,37N35@33090|Viridiplantae,3G9PH@35493|Streptophyta,3KUQB@4447|Liliopsida,3IB2G@38820|Poales	E	Amino-transferase class IV	GO:0005575,GO:0005622,GO:0005623,GO:0005737,GO:0006082,GO:0006520,GO:0006725,GO:0006807,GO:0008150,GO:0008152,GO:0008153,GO:0008652,GO:0009058,GO:0009072,GO:0009073,GO:0009507,GO:0009532,GO:0009536,GO:0009570,GO:0009987,GO:0016053,GO:0019438,GO:0019752,GO:0032787,GO:0042537,GO:0043226,GO:0043227,GO:0043229,GO:0043231,GO:0043436,GO:0044237,GO:0044238,GO:0044249,GO:0044281,GO:0044283,GO:0044422,GO:…	4.1.3.38	ko:K18482	ko00790,map00790	ko00000,ko00001,ko01000	Aminotran_4
Psum.JK8.1r.1Ag010270.1	KOG1087@1|root,KOG1087@2759|Eukaryota,37J7X@33090|Viridiplantae,3GG2X@35493|Streptophyta,3KU47@4447|Liliopsida,3IFBF@38820|Poales	U	GAT domain	GO:0003674,GO:0003824,GO:0004842,GO:0005488,GO:0005515,GO:0005575,GO:0005622,GO:0005623,GO:0005737,GO:0006082,GO:0006464,GO:0006605,GO:0006625,GO:0006629,GO:0006631,GO:0006635,GO:0006807,GO:0006810,GO:0006886,GO:0006996,GO:0007031,GO:0008104,GO:0008150,GO:0008152,GO:0009056,GO:0009062,GO:0009987,GO:0015031,GO:0015833,GO:0015919,GO:0016042,GO:0016043,GO:0016054,GO:0016558,GO:0016567,GO:0016740,GO:…	-	-	-	-	GAT,VHS
Psum.JK8.1r.1Ag010280.1	COG0534@1|root,KOG1347@2759|Eukaryota,37HJS@33090|Viridiplantae,3GAGU@35493|Streptophyta,3KUND@4447|Liliopsida,3IA5C@38820|Poales	V	Protein-only RNase P	-	3.1.26.5	ko:K18213	ko03013,map03013	ko00000,ko00001,ko01000,ko03016	PPR_long,PRORP
Psum.JK8.1r.1Ag010290.1	COG0534@1|root,KOG1347@2759|Eukaryota,37HJS@33090|Viridiplantae,3GAGU@35493|Streptophyta,3KUND@4447|Liliopsida,3IA5C@38820|Poales	V	Protein-only RNase P	-	3.1.26.5	ko:K18213	ko03013,map03013	ko00000,ko00001,ko01000,ko03016	PPR_long,PRORP
Psum.JK8.1r.1Ag010300.1	2CMH1@1|root,2QQBP@2759|Eukaryota,37KZM@33090|Viridiplantae,3GBDB@35493|Streptophyta,3M2UR@4447|Liliopsida,3INQX@38820|Poales	S	Protein of unknown function, DUF594	-	-	-	-	-	DUF4220,DUF594
Psum.JK8.1r.1Ag010310.1	2E0FI@1|root,2S7W2@2759|Eukaryota,37X1X@33090|Viridiplantae,3GKV3@35493|Streptophyta,3M1NJ@4447|Liliopsida,3IJQ7@38820|Poales	-	-	-	-	-	-	-	-
Psum.JK8.1r.1Ag010320.1	KOG1075@1|root,KOG1075@2759|Eukaryota,384V6@33090|Viridiplantae,3GSU6@35493|Streptophyta,3M9VE@4447|Liliopsida,3IQKF@38820|Poales	S	Reverse transcriptase-like	-	-	-	-	-	RVT_3,zf-RVT
Psum.JK8.1r.1Ag010330.1	2BPWX@1|root,2S1SV@2759|Eukaryota,37VIS@33090|Viridiplantae,3GJGN@35493|Streptophyta,3KZPI@4447|Liliopsida,3IHQE@38820|Poales	-	-	-	-	-	-	-	-
Psum.JK8.1r.1Ag010340.1	COG1024@1|root,KOG1683@2759|Eukaryota,37P5F@33090|Viridiplantae,3GCRX@35493|Streptophyta,3KWEI@4447|Liliopsida,3I49Y@38820|Poales	I	Belongs to the enoyl-CoA hydratase isomerase family	GO:0003674,GO:0003676,GO:0003723,GO:0003729,GO:0003824,GO:0003857,GO:0004165,GO:0004300,GO:0005488,GO:0005515,GO:0005575,GO:0005622,GO:0005623,GO:0005737,GO:0005777,GO:0006082,GO:0006629,GO:0006631,GO:0006635,GO:0008017,GO:0008092,GO:0008150,GO:0008152,GO:0008692,GO:0009056,GO:0009062,GO:0009987,GO:0015631,GO:0016042,GO:0016054,GO:0016491,GO:0016614,GO:0016616,GO:0016829,GO:0016835,GO:0016836,GO:…	1.1.1.211,1.1.1.35,4.2.1.17	ko:K10527	ko00071,ko00592,ko01100,ko01110,ko01212,map00071,map00592,map01100,map01110,map01212	ko00000,ko00001,ko00002,ko01000	3HCDH,3HCDH_N,ECH_1
Psum.JK8.1r.1Ag010350.1	COG1024@1|root,KOG1683@2759|Eukaryota,37P5F@33090|Viridiplantae,3GCRX@35493|Streptophyta,3KWEI@4447|Liliopsida,3I49Y@38820|Poales	I	Belongs to the enoyl-CoA hydratase isomerase family	GO:0003674,GO:0003676,GO:0003723,GO:0003729,GO:0003824,GO:0003857,GO:0004165,GO:0004300,GO:0005488,GO:0005515,GO:0005575,GO:0005622,GO:0005623,GO:0005737,GO:0005777,GO:0006082,GO:0006629,GO:0006631,GO:0006635,GO:0008017,GO:0008092,GO:0008150,GO:0008152,GO:0008692,GO:0009056,GO:0009062,GO:0009987,GO:0015631,GO:0016042,GO:0016054,GO:0016491,GO:0016614,GO:0016616,GO:0016829,GO:0016835,GO:0016836,GO:…	1.1.1.211,1.1.1.35,4.2.1.17	ko:K10527	ko00071,ko00592,ko01100,ko01110,ko01212,map00071,map00592,map01100,map01110,map01212	ko00000,ko00001,ko00002,ko01000	3HCDH,3HCDH_N,ECH_1
Psum.JK8.1r.1Ag010360.1	COG1024@1|root,KOG1683@2759|Eukaryota,37P5F@33090|Viridiplantae,3GCRX@35493|Streptophyta,3KWEI@4447|Liliopsida,3IKUH@38820|Poales	I	3-hydroxyacyl-CoA dehydrogenase, C-terminal domain	GO:0003674,GO:0003676,GO:0003723,GO:0003729,GO:0003824,GO:0003857,GO:0004165,GO:0004300,GO:0005488,GO:0005515,GO:0005575,GO:0005622,GO:0005623,GO:0005737,GO:0005777,GO:0006082,GO:0006629,GO:0006631,GO:0006635,GO:0008017,GO:0008092,GO:0008150,GO:0008152,GO:0008692,GO:0009056,GO:0009062,GO:0009987,GO:0015631,GO:0016042,GO:0016054,GO:0016491,GO:0016614,GO:0016616,GO:0016829,GO:0016835,GO:0016836,GO:…	1.1.1.211,1.1.1.35,4.2.1.17	ko:K10527	ko00071,ko00592,ko01100,ko01110,ko01212,map00071,map00592,map01100,map01110,map01212	ko00000,ko00001,ko00002,ko01000	3HCDH,3HCDH_N,ECH_1
Psum.JK8.1r.1Ag010370.1	COG4886@1|root,KOG0619@2759|Eukaryota,37JQI@33090|Viridiplantae,3G97Z@35493|Streptophyta,3M2R7@4447|Liliopsida,3IPQJ@38820|Poales	S	Leucine Rich repeat	-	-	-	-	-	LRRNT_2,LRR_6,LRR_8
Psum.JK8.1r.1Ag010380.1	KOG1171@1|root,KOG1171@2759|Eukaryota,37NS8@33090|Viridiplantae,3GBJB@35493|Streptophyta,3KQEM@4447|Liliopsida,3I9MM@38820|Poales	P	Tesmin/TSO1-like CXC domain	-	-	ko:K21776	ko04218,map04218	ko00000,ko00001	TCR
Psum.JK8.1r.1Ag010390.1	2CPJ9@1|root,2R1VP@2759|Eukaryota,37KDW@33090|Viridiplantae,3G7WR@35493|Streptophyta,3KVVV@4447|Liliopsida,3I4SN@38820|Poales	S	Protein of unknown function (DUF3119)	-	-	-	-	-	DUF3119
Psum.JK8.1r.1Ag010400.1	KOG0254@1|root,KOG0254@2759|Eukaryota,37R2B@33090|Viridiplantae,3G8T6@35493|Streptophyta,3KUN8@4447|Liliopsida,3IEGU@38820|Poales	U	Belongs to the major facilitator superfamily. Sugar transporter (TC 2.A.1.1) family	GO:0005575,GO:0005622,GO:0005623,GO:0005737,GO:0005768,GO:0005794,GO:0005802,GO:0012505,GO:0031410,GO:0031982,GO:0031984,GO:0043226,GO:0043227,GO:0043229,GO:0043231,GO:0044422,GO:0044424,GO:0044431,GO:0044444,GO:0044446,GO:0044464,GO:0097708,GO:0098791	-	-	-	-	Sugar_tr
Psum.JK8.1r.1Ag010410.1	COG3088@1|root,2RXFW@2759|Eukaryota,37TUA@33090|Viridiplantae,3GI40@35493|Streptophyta,3KUHM@4447|Liliopsida,3I9ZN@38820|Poales	C	Cytochrome c-type biogenesis protein	GO:0000003,GO:0003006,GO:0003674,GO:0003824,GO:0005575,GO:0005622,GO:0005623,GO:0005737,GO:0005739,GO:0005740,GO:0005743,GO:0007275,GO:0008150,GO:0008152,GO:0009790,GO:0009791,GO:0009793,GO:0009987,GO:0010154,GO:0016020,GO:0016043,GO:0016491,GO:0017004,GO:0019866,GO:0022414,GO:0022607,GO:0031090,GO:0031966,GO:0031967,GO:0031975,GO:0032501,GO:0032502,GO:0034622,GO:0043226,GO:0043227,GO:0043229,GO:…	-	ko:K02200	-	ko00000	CcmH
Psum.JK8.1r.1Ag010420.1	28M9Z@1|root,2QTTA@2759|Eukaryota,37KJR@33090|Viridiplantae,3GDW2@35493|Streptophyta,3KMUR@4447|Liliopsida,3IM7I@38820|Poales	S	Xyloglucan fucosyltransferase	-	-	ko:K13681	-	ko00000,ko01000,ko01003	XG_FTase
Psum.JK8.1r.1Ag010430.1	28M9Z@1|root,2QTTA@2759|Eukaryota,37KJR@33090|Viridiplantae,3GDW2@35493|Streptophyta,3KMUR@4447|Liliopsida,3IM7I@38820|Poales	S	Xyloglucan fucosyltransferase	-	-	ko:K13681	-	ko00000,ko01000,ko01003	XG_FTase
Psum.JK8.1r.1Ag010440.1	28M9Z@1|root,2QTTA@2759|Eukaryota,37KJR@33090|Viridiplantae,3GDW2@35493|Streptophyta,3KMUR@4447|Liliopsida,3I31J@38820|Poales	S	Xyloglucan fucosyltransferase	-	-	ko:K13681	-	ko00000,ko01000,ko01003	XG_FTase
Psum.JK8.1r.1Ag010450.1	28M9Z@1|root,2QTTA@2759|Eukaryota,37KJR@33090|Viridiplantae,3GDW2@35493|Streptophyta,3KMUR@4447|Liliopsida,3I31J@38820|Poales	S	Xyloglucan fucosyltransferase	-	-	ko:K13681	-	ko00000,ko01000,ko01003	XG_FTase
Psum.JK8.1r.1Ag010460.1	28M9Z@1|root,2QTTA@2759|Eukaryota,37KJR@33090|Viridiplantae,3GDW2@35493|Streptophyta,3KMUR@4447|Liliopsida,3I31J@38820|Poales	S	Xyloglucan fucosyltransferase	-	-	ko:K13681	-	ko00000,ko01000,ko01003	XG_FTase
Psum.JK8.1r.1Ag010470.1	COG5158@1|root,KOG1299@2759|Eukaryota,37RC3@33090|Viridiplantae,3GFWN@35493|Streptophyta,3KPKH@4447|Liliopsida,3I6NZ@38820|Poales	U	Belongs to the STXBP unc-18 SEC1 family	GO:0000139,GO:0000325,GO:0005575,GO:0005622,GO:0005623,GO:0005737,GO:0005773,GO:0005774,GO:0005794,GO:0005802,GO:0006810,GO:0006886,GO:0008104,GO:0008150,GO:0009705,GO:0012505,GO:0015031,GO:0015833,GO:0016020,GO:0031090,GO:0031984,GO:0032588,GO:0033036,GO:0034613,GO:0042886,GO:0043226,GO:0043227,GO:0043229,GO:0043231,GO:0044422,GO:0044424,GO:0044431,GO:0044437,GO:0044444,GO:0044446,GO:0044464,GO:…	-	ko:K12479	ko04138,ko04144,map04138,map04144	ko00000,ko00001,ko04131	Sec1
Psum.JK8.1r.1Ag010480.1	KOG4585@1|root,KOG4585@2759|Eukaryota,389KD@33090|Viridiplantae,3GYRZ@35493|Streptophyta,3MBFH@4447|Liliopsida,3IV1H@38820|Poales	L	Myb/SANT-like DNA-binding domain	-	-	-	-	-	Myb_DNA-bind_3
Psum.JK8.1r.1Ag010490.1	COG5262@1|root,KOG1756@2759|Eukaryota,37U41@33090|Viridiplantae,3GI2A@35493|Streptophyta,3KZFS@4447|Liliopsida,3IH6M@38820|Poales	B	Histone H2A	GO:0000228,GO:0000785,GO:0000790,GO:0003674,GO:0003676,GO:0003677,GO:0005488,GO:0005575,GO:0005622,GO:0005623,GO:0005634,GO:0005694,GO:0006325,GO:0006342,GO:0006355,GO:0006996,GO:0008150,GO:0009889,GO:0009890,GO:0009892,GO:0009987,GO:0010468,GO:0010556,GO:0010558,GO:0010605,GO:0010629,GO:0016043,GO:0016458,GO:0019219,GO:0019222,GO:0031323,GO:0031324,GO:0031326,GO:0031327,GO:0031974,GO:0031981,GO:…	-	ko:K11251	ko04217,ko05034,ko05322,map04217,map05034,map05322	ko00000,ko00001,ko03036,ko04147	Histone,Histone_H2A_C
Psum.JK8.1r.1Ag010500.1	COG1335@1|root,2QS7S@2759|Eukaryota,37K5D@33090|Viridiplantae,3GC9E@35493|Streptophyta,3KVC0@4447|Liliopsida,3I87Z@38820|Poales	Q	Isochorismatase family	GO:0005575,GO:0005622,GO:0005623,GO:0005737,GO:0006139,GO:0006206,GO:0006208,GO:0006212,GO:0006725,GO:0006807,GO:0008150,GO:0008152,GO:0009056,GO:0009112,GO:0009987,GO:0017144,GO:0019860,GO:0034641,GO:0042737,GO:0044237,GO:0044238,GO:0044248,GO:0044270,GO:0044281,GO:0044424,GO:0044464,GO:0046113,GO:0046483,GO:0046700,GO:0055086,GO:0071704,GO:0072527,GO:0072529,GO:1901360,GO:1901361,GO:1901564,GO:…	-	-	-	-	Isochorismatase
Psum.JK8.1r.1Ag010510.1	2CQ23@1|root,2R3I6@2759|Eukaryota,381TP@33090|Viridiplantae	S	source UniProtKB	-	-	-	-	-	-
Psum.JK8.1r.1Ag010520.1	2CMG9@1|root,2QQ9P@2759|Eukaryota,37HM1@33090|Viridiplantae,3GCNQ@35493|Streptophyta,3KQ0Q@4447|Liliopsida,3I5IR@38820|Poales	S	tocopherol cyclase activity	GO:0003674,GO:0003824,GO:0005575,GO:0005622,GO:0005623,GO:0005737,GO:0006082,GO:0006629,GO:0006631,GO:0006720,GO:0006721,GO:0006725,GO:0006766,GO:0006775,GO:0006778,GO:0006807,GO:0006810,GO:0006950,GO:0006970,GO:0006979,GO:0008150,GO:0008152,GO:0008643,GO:0009058,GO:0009110,GO:0009266,GO:0009314,GO:0009416,GO:0009507,GO:0009526,GO:0009528,GO:0009532,GO:0009534,GO:0009536,GO:0009570,GO:0009579,GO:…	5.5.1.24	ko:K09834	ko00130,ko01100,ko01110,map00130,map01100,map01110	ko00000,ko00001,ko00002,ko01000	Tocopherol_cycl
Psum.JK8.1r.1Ag010530.1	2C11N@1|root,2QUMC@2759|Eukaryota,37QWB@33090|Viridiplantae,3GH33@35493|Streptophyta,3KYFG@4447|Liliopsida,3IGK3@38820|Poales	K	transcription factor	-	-	-	-	-	-
Psum.JK8.1r.1Ag010540.1	COG0493@1|root,KOG1800@2759|Eukaryota,37QSZ@33090|Viridiplantae,3GB49@35493|Streptophyta,3KURH@4447|Liliopsida,3IE0V@38820|Poales	C	NADPH adrenodoxin oxidoreductase, mitochondrial	GO:0000166,GO:0003674,GO:0003824,GO:0005488,GO:0005575,GO:0005622,GO:0005623,GO:0005737,GO:0005739,GO:0005886,GO:0006091,GO:0008150,GO:0008152,GO:0009987,GO:0016020,GO:0016491,GO:0016730,GO:0016731,GO:0022900,GO:0036094,GO:0043167,GO:0043168,GO:0043226,GO:0043227,GO:0043229,GO:0043231,GO:0044237,GO:0044424,GO:0044444,GO:0044464,GO:0048037,GO:0050660,GO:0050662,GO:0055114,GO:0071944,GO:0097159,GO:…	1.18.1.6	ko:K18914	-	ko00000,ko01000,ko03029	Pyr_redox_2
Psum.JK8.1r.1Ag010550.1	COG4886@1|root,2QQYD@2759|Eukaryota,37P0C@33090|Viridiplantae,3G8IW@35493|Streptophyta,3KUAY@4447|Liliopsida,3INP5@38820|Poales	T	Leucine Rich Repeat	-	2.7.11.1	ko:K04733	ko04010,ko04064,ko04620,ko04621,ko04624,ko04722,ko05133,ko05140,ko05142,ko05145,ko05152,ko05162,ko05164,map04010,map04064,map04620,map04621,map04624,map04722,map05133,map05140,map05142,map05145,map05152,map05162,map05164	ko00000,ko00001,ko00002,ko01000,ko01001	LRRNT_2,LRR_1,LRR_4,LRR_6,LRR_8,Pkinase,Pkinase_Tyr
Psum.JK8.1r.1Ag010560.1	29040@1|root,2R6YE@2759|Eukaryota,387GX@33090|Viridiplantae,3GVGM@35493|Streptophyta,3M75K@4447|Liliopsida,3IRQG@38820|Poales	-	-	-	-	-	-	-	SQAPI
Psum.JK8.1r.1Ag010570.1	28PWY@1|root,2QWJJ@2759|Eukaryota,37NQA@33090|Viridiplantae,3G852@35493|Streptophyta,3M482@4447|Liliopsida,3IQF6@38820|Poales	S	Domain of unknown function (DUF4216)	-	-	-	-	-	DUF4216,DUF4218
Psum.JK8.1r.1Ag010580.1	28PWY@1|root,2QWJJ@2759|Eukaryota,37NQA@33090|Viridiplantae,3G852@35493|Streptophyta,3M482@4447|Liliopsida,3IQF6@38820|Poales	S	Domain of unknown function (DUF4216)	-	-	-	-	-	DUF4216,DUF4218
Psum.JK8.1r.1Ag010600.1	KOG1192@1|root,KOG1192@2759|Eukaryota,37ZF7@33090|Viridiplantae,3GN2Y@35493|Streptophyta,3KVJ6@4447|Liliopsida,3I771@38820|Poales	CG	Belongs to the UDP-glycosyltransferase family	-	2.4.1.324	ko:K21374	-	ko00000,ko01000,ko01003	UDPGT
Psum.JK8.1r.1Ag010610.1	KOG1192@1|root,KOG1192@2759|Eukaryota,37ZF7@33090|Viridiplantae,3GN2Y@35493|Streptophyta,3KVJ6@4447|Liliopsida,3I771@38820|Poales	CG	Belongs to the UDP-glycosyltransferase family	-	2.4.1.324	ko:K21374	-	ko00000,ko01000,ko01003	UDPGT
Psum.JK8.1r.1Ag010620.1	KOG1192@1|root,KOG1192@2759|Eukaryota,37ZF7@33090|Viridiplantae,3GN2Y@35493|Streptophyta,3KVJ6@4447|Liliopsida,3I771@38820|Poales	CG	Belongs to the UDP-glycosyltransferase family	-	2.4.1.324	ko:K21374	-	ko00000,ko01000,ko01003	UDPGT
Psum.JK8.1r.1Ag010630.1	KOG1192@1|root,KOG1192@2759|Eukaryota,37ZF7@33090|Viridiplantae,3GN2Y@35493|Streptophyta,3KVJ6@4447|Liliopsida,3I771@38820|Poales	CG	Belongs to the UDP-glycosyltransferase family	-	2.4.1.324	ko:K21374	-	ko00000,ko01000,ko01003	UDPGT
Psum.JK8.1r.1Ag010640.1	KOG1192@1|root,KOG1192@2759|Eukaryota,37ZF7@33090|Viridiplantae,3GN2Y@35493|Streptophyta,3KVJ6@4447|Liliopsida,3I771@38820|Poales	CG	Belongs to the UDP-glycosyltransferase family	-	2.4.1.324	ko:K21374	-	ko00000,ko01000,ko01003	UDPGT
Psum.JK8.1r.1Ag010650.1	KOG1425@1|root,KOG1425@2759|Eukaryota,37R6I@33090|Viridiplantae,3GE8F@35493|Streptophyta,3KP5B@4447|Liliopsida,3I89Y@38820|Poales	Z	Microfibril-associated/Pre-mRNA processing	-	-	ko:K13110	-	ko00000,ko03041	MFAP1
Psum.JK8.1r.1Ag010660.1	2CMNZ@1|root,2QR4C@2759|Eukaryota,37R7C@33090|Viridiplantae,3GEJS@35493|Streptophyta,3M2I5@4447|Liliopsida	S	Protein FAR1-RELATED SEQUENCE	-	-	-	-	-	FAR1,MULE,SWIM
Psum.JK8.1r.1Ag010680.1	COG2273@1|root,2QS5E@2759|Eukaryota,37JUC@33090|Viridiplantae,3GBJQ@35493|Streptophyta,3KSSK@4447|Liliopsida,3IDSC@38820|Poales	G	Catalyzes xyloglucan endohydrolysis (XEH) and or endotransglycosylation (XET). Cleaves and religates xyloglucan polymers, an essential constituent of the primary cell wall, and thereby participates in cell wall construction of growing tissues	-	2.4.1.207	ko:K08235	-	ko00000,ko01000	Glyco_hydro_16,XET_C
Psum.JK8.1r.1Ag010700.1	28MIC@1|root,2QU1W@2759|Eukaryota,37KZT@33090|Viridiplantae,3GD1B@35493|Streptophyta,3KUG8@4447|Liliopsida,3ICYP@38820|Poales	S	WSTF, HB1, Itc1p, MBD9 motif 1	-	-	-	-	-	DDT,WHIM1,zf-4CXXC_R1
[truncated: 54,168 more rows]
