# Supplementary material for: Little millet genome reveals evolutionary insights into tetraploid structure and genetic basis of micronutrient density
Source: Nat Commun. 2025 Nov 29;17:74. doi: 10.1038/s41467-025-66716-6 (PMC12769566; doi:10.1038/s41467-025-66716-6)
Supplement: Supplementary file 8 — Supplementaty Data 5 [file 41467_2025_66716_MOESM8_ESM.xlsx]

## Sheet: Data5
Supplementary Data 5. A syntelog matrix representing duplicated homeologues of little millet and broomcorn millet
Broomcorn millet A sub-genome	Broomcorn millet B sub-genome	Little millet A sub-genome	Little millet B sub-genome	Fractionation pattern	Structural Variation
AJ81AG00010	AJ81BG00020.1	Psum.JK8.1r.1Ag000010.1	Psum.JK8.1r.1Bg000010.1	Fully retained			Red color - inversions within the chromosome
AJ81AG00020	AJ81BG00030.1	Psum.JK8.1r.1Ag000020.1	Psum.JK8.1r.1Bg000020.1	Fully retained			Green color - translocations between chromosomes
AJ81AG00030	AJ81BG00040.1	Psum.JK8.1r.1Ag000030.1	Psum.JK8.1r.1Bg000030.1	Fully retained
AJ81AG00040	AJ81BG00050.1	x	x	Fully fractionated			Fully retained	19147
AJ81AG00050	x	x	x	Fully fractionated			Partially fractionated	2776
AJ81AG00060	AJ81BG00060.1	Psum.JK8.1r.1Ag000040.1	Psum.JK8.1r.1Bg000040.1	Fully retained			Fully fractionated	8367
AJ81AG00070	AJ81BG00070.1	Psum.JK8.1r.1Ag000050.1	Psum.JK8.1r.1Bg000050.1	Fully retained			Total	30290
AJ81AG00080	AJ81BG00080.1	Psum.JK8.1r.1Ag000060.1	Psum.JK8.1r.1Bg000060.1	Fully retained
AJ81AG00090	AJ81BG00090.1	x	x	Fully fractionated
AJ81AG00100	AJ81BG00100.1	Psum.JK8.1r.1Ag000070.1	Psum.JK8.1r.1Bg000070.1	Fully retained
AJ81AG00110	AJ81BG00110.1	Psum.JK8.1r.1Ag000080.1	Psum.JK8.1r.1Bg000080.1	Fully retained
AJ81AG00120	AJ81BG00120.1	Psum.JK8.1r.1Ag000090.1	Psum.JK8.1r.1Bg000090.1	Fully retained
AJ81AG00130	AJ81BG00130.1	Psum.JK8.1r.1Ag000100.1	x	Partially fractionated
AJ81AG00140	AJ81BG00140.1	Psum.JK8.1r.1Ag000110.1	Psum.JK8.1r.1Bg000100.1	Fully retained
AJ81AG00150	x	Psum.JK8.1r.1Ag000120.1	x	Partially fractionated
AJ81AG00160	AJ81BG00150.1	Psum.JK8.1r.1Ag000130.1	Psum.JK8.1r.1Bg000110.1	Fully retained
AJ81AG00170	AJ81BG00160.1	Psum.JK8.1r.1Ag000140.1	Psum.JK8.1r.1Bg000120.1	Fully retained
AJ81AG00180	AJ81BG00170.1	Psum.JK8.1r.1Ag000150.1	Psum.JK8.1r.1Bg000130.1	Fully retained
AJ81AG00190	AJ81BG00180.1	Psum.JK8.1r.1Ag000160.1	Psum.JK8.1r.1Bg000140.1	Fully retained
AJ81AG00200	AJ81BG00490.1	Psum.JK8.1r.1Ag000230.1	Psum.JK8.1r.1Bg000150.1	Fully retained
AJ81AG00210	AJ81BG00480.1	Psum.JK8.1r.1Ag000240.1	Psum.JK8.1r.1Bg000160.1	Fully retained
AJ81AG00220	AJ81BG00470.1	Psum.JK8.1r.1Ag000250.1	Psum.JK8.1r.1Bg000170.1	Fully retained
AJ81AG00230	AJ81BG00460.1	x	Psum.JK8.1r.1Bg000180.1	Partially fractionated
AJ81AG00240	AJ81BG00450.1	Psum.JK8.1r.1Ag000290.1	Psum.JK8.1r.1Bg000190.1	Fully retained
AJ81AG00250	AJ81BG00440.1	Psum.JK8.1r.1Ag000300.1	Psum.JK8.1r.1Bg000200.1	Fully retained
AJ81AG00260	AJ81BG00430.1	Psum.JK8.1r.1Ag000310.1	Psum.JK8.1r.1Bg000210.1	Fully retained
AJ81AG00270	AJ81BG00410.1	Psum.JK8.1r.1Ag000320.1	Psum.JK8.1r.1Bg000220.1	Fully retained
AJ81AG00280	AJ81BG00420.1	Psum.JK8.1r.1Ag000330.1	Psum.JK8.1r.1Bg000230.1	Fully retained
AJ81AG00290	AJ81BG00400.1	Psum.JK8.1r.1Ag000340.1	Psum.JK8.1r.1Bg000240.1	Fully retained
AJ81AG00300	AJ81BG00390.1	Psum.JK8.1r.1Ag000350.1	Psum.JK8.1r.1Bg000250.1	Fully retained
AJ81AG00310	AJ81BG00380.1	Psum.JK8.1r.1Ag000360.1	Psum.JK8.1r.1Bg000260.1	Fully retained
AJ81AG00320	AJ81BG00370.1	Psum.JK8.1r.1Ag000370.1	Psum.JK8.1r.1Bg000270.1	Fully retained
AJ81AG00330	AJ81BG00360.1	Psum.JK8.1r.1Ag000380.1	Psum.JK8.1r.1Bg000280.1	Fully retained
AJ81AG00340	AJ81BG00350.1	Psum.JK8.1r.1Ag000390.1	Psum.JK8.1r.1Bg000290.1	Fully retained
AJ81AG00350	AJ81BG00340.1	Psum.JK8.1r.1Ag000400.1	Psum.JK8.1r.1Bg000300.1	Fully retained
AJ81AG00360	AJ81BG00330.1	x	x	Fully fractionated
AJ81AG00370	AJ81BG00320.1	Psum.JK8.1r.1Ag000410.1	Psum.JK8.1r.1Bg000320.1	Fully retained
AJ81AG00380	AJ81BG00310.1	Psum.JK8.1r.1Ag000420.1	Psum.JK8.1r.1Bg000330.1	Fully retained
AJ81AG00390	AJ81BG00270.1	Psum.JK8.1r.1Ag000430.1	Psum.JK8.1r.1Bg000340.1	Fully retained
AJ81AG00400	AJ81BG00260.1	Psum.JK8.1r.1Ag000440.1	Psum.JK8.1r.1Bg000350.1	Fully retained
AJ81AG00410	AJ81BG00250.1	x	x	Fully fractionated
AJ81AG00420	AJ81BG00240.1	Psum.JK8.1r.1Ag000480.1	Psum.JK8.1r.1Bg000370.1	Fully retained
AJ81AG00430	AJ81BG00230.1	Psum.JK8.1r.1Ag000490.1	Psum.JK8.1r.1Bg000380.1	Fully retained
AJ81AG00440	AJ81BG00220.1	Psum.JK8.1r.1Ag000500.1	Psum.JK8.1r.1Bg000390.1	Fully retained
AJ81AG00450	AJ81BG00510.1	Psum.JK8.1r.1Ag000510.1	Psum.JK8.1r.1Bg000410.1	Fully retained
AJ81AG00460	AJ81BG00530.1	Psum.JK8.1r.1Ag000530.1	Psum.JK8.1r.1Bg000430.1	Fully retained
AJ81AG00470	AJ81BG00550.1	Psum.JK8.1r.1Ag000540.1	Psum.JK8.1r.1Bg000440.1	Fully retained
AJ81AG00480	AJ81BG00560.1	Psum.JK8.1r.1Ag000550.1	Psum.JK8.1r.1Bg000450.1	Fully retained
AJ81AG00490	AJ81BG00570.1	Psum.JK8.1r.1Ag000560.1	Psum.JK8.1r.1Bg000460.1	Fully retained
AJ81AG00500	AJ81BG00580.1	Psum.JK8.1r.1Ag000570.1	Psum.JK8.1r.1Bg000470.1	Fully retained
AJ81AG00510	AJ81BG00590.1	Psum.JK8.1r.1Ag000580.1	Psum.JK8.1r.1Bg000480.1	Fully retained
AJ81AG00520	AJ81BG00600.1	Psum.JK8.1r.1Ag000590.1	Psum.JK8.1r.1Bg000490.1	Fully retained
AJ81AG00530	AJ81BG00610.1	Psum.JK8.1r.1Ag000600.1	Psum.JK8.1r.1Bg000510.1	Fully retained
AJ81AG00540	x	x	Psum.JK8.1r.1Bg000520.1	Partially fractionated
AJ81AG00550	AJ81BG00620.1	x	x	Fully fractionated
AJ81AG00560	AJ81BG00630.1	Psum.JK8.1r.1Ag000610.1	x	Partially fractionated
AJ81AG00570	x	x	x	Fully fractionated
AJ81AG00580	AJ81BG00640.1	Psum.JK8.1r.1Ag000620.1	Psum.JK8.1r.1Bg000570.1	Fully retained
AJ81AG00590	x	x	x	Fully fractionated
AJ81AG00600	AJ81BG00650.1	Psum.JK8.1r.1Ag000630.1	Psum.JK8.1r.1Bg000580.1	Fully retained
AJ81AG00610	AJ81BG00660.1	Psum.JK8.1r.1Ag000640.1	Psum.JK8.1r.1Bg000590.1	Fully retained
AJ81AG00620	AJ81BG00670.1	Psum.JK8.1r.1Ag000650.1	Psum.JK8.1r.1Bg000600.1	Fully retained
AJ81AG00630	AJ81BG00690.1	Psum.JK8.1r.1Ag000670.1	Psum.JK8.1r.1Bg000610.1	Fully retained
AJ81AG00640	AJ81BG00710.1	Psum.JK8.1r.1Ag000680.1	Psum.JK8.1r.1Bg000620.1	Fully retained
AJ81AG00650	AJ81BG00720.1	Psum.JK8.1r.1Ag000690.1	Psum.JK8.1r.1Bg000630.1	Fully retained
AJ81AG00660	AJ81BG00730.1	Psum.JK8.1r.1Ag000700.1	Psum.JK8.1r.1Bg000640.1	Fully retained
AJ81AG00670	AJ81BG00740.1	Psum.JK8.1r.1Ag000710.1	Psum.JK8.1r.1Bg000650.1	Fully retained
AJ81AG00680	AJ81BG00770.1	x	x	Fully fractionated
AJ81AG00690	x	x	x	Fully fractionated
AJ81AG00700	AJ81BG00780.1	x	x	Fully fractionated
AJ81AG00710	x	x	x	Fully fractionated
AJ81AG00720	x	Psum.JK8.1r.1Ag000740.1	Psum.JK8.1r.1Bg000680.1	Fully retained
AJ81AG00730	x	x	x	Fully fractionated
AJ81AG00740	x	x	x	Fully fractionated
AJ81AG00750	AJ81BG00790.1	Psum.JK8.1r.1Ag000770.1	Psum.JK8.1r.1Bg000710.1	Fully retained
AJ81AG00760	AJ81BG00800.1	Psum.JK8.1r.1Ag000780.1	Psum.JK8.1r.1Bg000720.1	Fully retained
AJ81AG00770	AJ81BG00810.1	Psum.JK8.1r.1Ag000790.1	x	Partially fractionated
AJ81AG00780	AJ81BG00830.1	Psum.JK8.1r.1Ag000810.1	Psum.JK8.1r.1Bg000740.1	Fully retained
AJ81AG00790	AJ81BG00840.1	Psum.JK8.1r.1Ag000820.1	Psum.JK8.1r.1Bg000750.1	Fully retained
AJ81AG00800	AJ81BG00850.1	x	Psum.JK8.1r.1Bg000760.1	Partially fractionated
AJ81AG00810	AJ81BG00860.1	Psum.JK8.1r.1Ag000830.1	Psum.JK8.1r.1Bg000770.1	Fully retained
AJ81AG00820	AJ81BG00870.1	Psum.JK8.1r.1Ag000840.1	Psum.JK8.1r.1Bg000780.1	Fully retained
AJ81AG00830	x	x	x	Fully fractionated
AJ81AG00840	x	x	x	Fully fractionated
AJ81AG00850	x	Psum.JK8.1r.1Ag000850.1	x	Partially fractionated
AJ81AG00860	AJ81BG00880.1	x	x	Fully fractionated
AJ81AG00870	AJ81BG00890.1	Psum.JK8.1r.1Ag000860.1	Psum.JK8.1r.1Bg000790.1	Fully retained
AJ81AG00880	AJ81BG00900.1	Psum.JK8.1r.1Ag000870.1	Psum.JK8.1r.1Bg000800.1	Fully retained
AJ81AG00890	AJ81BG00930.1	Psum.JK8.1r.1Ag000880.1	Psum.JK8.1r.1Bg000810.1	Fully retained
AJ81AG00900	AJ81BG00940.1	Psum.JK8.1r.1Ag000890.1	Psum.JK8.1r.1Bg000820.1	Fully retained
AJ81AG00910	AJ81BG00950.1	Psum.JK8.1r.1Ag000900.1	Psum.JK8.1r.1Bg000830.1	Fully retained
AJ81AG00920	AJ81BG00960.1	Psum.JK8.1r.1Ag000910.1	Psum.JK8.1r.1Bg000840.1	Fully retained
AJ81AG00930	AJ81BG00970.1	Psum.JK8.1r.1Ag000920.1	Psum.JK8.1r.1Bg000850.1	Fully retained
AJ81AG00940	AJ81BG00990.1	Psum.JK8.1r.1Ag000930.1	Psum.JK8.1r.1Bg000860.1	Fully retained
AJ81AG00950	AJ81BG01010.1	Psum.JK8.1r.1Ag000940.1	Psum.JK8.1r.1Bg000870.1	Fully retained
AJ81AG00960	AJ81BG01030.1	x	x	Fully fractionated
AJ81AG00970	AJ81BG01040.1	Psum.JK8.1r.1Ag000950.1	Psum.JK8.1r.1Bg000890.1	Fully retained
AJ81AG00980	AJ81BG01050.1	Psum.JK8.1r.1Ag000960.1	Psum.JK8.1r.1Bg000900.1	Fully retained
AJ81AG00990	AJ81BG01060.1	Psum.JK8.1r.1Ag000970.1	Psum.JK8.1r.1Bg000910.1	Fully retained
AJ81AG01000	AJ81BG01090.1	x	x	Fully fractionated
AJ81AG01010	AJ81BG01100.1	Psum.JK8.1r.1Ag001010.1	Psum.JK8.1r.1Bg000940.1	Fully retained
AJ81AG01020	AJ81BG01110.1	Psum.JK8.1r.1Ag001020.1	Psum.JK8.1r.1Bg000950.1	Fully retained
AJ81AG01030	AJ81BG01120.1	Psum.JK8.1r.1Ag001030.1	Psum.JK8.1r.1Bg000960.1	Fully retained
AJ81AG01040	AJ81BG01130.1	Psum.JK8.1r.1Ag001040.1	Psum.JK8.1r.1Bg000970.1	Fully retained
AJ81AG01050	AJ81BG01140.1	Psum.JK8.1r.1Ag001050.1	Psum.JK8.1r.1Bg000980.1	Fully retained
AJ81AG01060	AJ81BG01150.1	Psum.JK8.1r.1Ag001060.1	Psum.JK8.1r.1Bg000990.1	Fully retained
AJ81AG01070	AJ81BG01160.1	Psum.JK8.1r.1Ag001070.1	Psum.JK8.1r.1Bg001000.1	Fully retained
AJ81AG01080	AJ81BG01180.1	Psum.JK8.1r.1Ag001080.1	Psum.JK8.1r.1Bg001010.1	Fully retained
AJ81AG01090	AJ81BG01190.1	Psum.JK8.1r.1Ag001090.1	Psum.JK8.1r.1Bg001020.1	Fully retained
AJ81AG01100	AJ81BG01200.1	Psum.JK8.1r.1Ag001100.1	Psum.JK8.1r.1Bg001030.1	Fully retained
AJ81AG01110	AJ81BG01210.1	Psum.JK8.1r.1Ag001110.1	Psum.JK8.1r.1Bg001040.1	Fully retained
AJ81AG01120	AJ81BG01220.1	Psum.JK8.1r.1Ag001130.1	Psum.JK8.1r.1Bg001060.1	Fully retained
AJ81AG01130	AJ81BG01230.1	Psum.JK8.1r.1Ag001140.1	Psum.JK8.1r.1Bg001070.1	Fully retained
AJ81AG01140	AJ81BG01250.1	Psum.JK8.1r.1Ag001150.1	Psum.JK8.1r.1Bg001120.1	Fully retained
AJ81AG01150	x	x	x	Fully fractionated
AJ81AG01160	AJ81BG01260.1	x	x	Fully fractionated
AJ81AG01170	AJ81BG01270.1	x	x	Fully fractionated
AJ81AG01180	AJ81BG01280.1	Psum.JK8.1r.1Ag001180.1	Psum.JK8.1r.1Bg001150.1	Fully retained
AJ81AG01190	AJ81BG01290.1	Psum.JK8.1r.1Ag001190.1	Psum.JK8.1r.1Bg001160.1	Fully retained
AJ81AG01200	x	x	x	Fully fractionated
AJ81AG01210	x	x	x	Fully fractionated
AJ81AG01220	x	x	x	Fully fractionated
AJ81AG01230	AJ81BG01330.1	Psum.JK8.1r.1Ag001220.1	x	Partially fractionated
AJ81AG01240	x	x	x	Fully fractionated
AJ81AG01250	AJ81BG01340.1	Psum.JK8.1r.1Ag001230.1	x	Partially fractionated
AJ81AG01260	AJ81BG01350.1	Psum.JK8.1r.1Ag001240.1	Psum.JK8.1r.1Bg001170.1	Fully retained
AJ81AG01270	x	x	x	Fully fractionated
AJ81AG01280	x	x	x	Fully fractionated
AJ81AG01290	AJ81BG01360.1	x	x	Fully fractionated
AJ81AG01300	AJ81BG01470.1	Psum.JK8.1r.1Ag001340.1	Psum.JK8.1r.1Bg001220.1	Fully retained	inversion in subgenome 1
AJ81AG01310	AJ81BG01460.1	x	x	Fully fractionated
AJ81AG01320	x	Psum.JK8.1r.1Ag001320.1	Psum.JK8.1r.1Bg001240.1	Fully retained
AJ81AG01330	AJ81BG01450.1	Psum.JK8.1r.1Ag001310.1	Psum.JK8.1r.1Bg001250.1	Fully retained
AJ81AG01340	AJ81BG01440.1	Psum.JK8.1r.1Ag001300.1	Psum.JK8.1r.1Bg001260.1	Fully retained
AJ81AG01350	AJ81BG01430.1	Psum.JK8.1r.1Ag001290.1	Psum.JK8.1r.1Bg001270.1	Fully retained
AJ81AG01360	AJ81BG01400.1	Psum.JK8.1r.1Ag001280.1	Psum.JK8.1r.1Bg001280.1	Fully retained
AJ81AG01370	AJ81BG01390.1	Psum.JK8.1r.1Ag001270.1	Psum.JK8.1r.1Bg001290.1	Fully retained
AJ81AG01380	AJ81BG01380.1	Psum.JK8.1r.1Ag001260.1	Psum.JK8.1r.1Bg001300.1	Fully retained
AJ81AG01390	AJ81BG01370.1	Psum.JK8.1r.1Ag001250.1	Psum.JK8.1r.1Bg001310.1	Fully retained
AJ81AG01400	AJ81BG01490.1	Psum.JK8.1r.1Ag001370.1	x	Partially fractionated
AJ81AG01410	AJ81BG01500.1	Psum.JK8.1r.1Ag001380.1	Psum.JK8.1r.1Bg001340.1	Fully retained
AJ81AG01420	AJ81BG01510.1	Psum.JK8.1r.1Ag001390.1	Psum.JK8.1r.1Bg001350.1	Fully retained
AJ81AG01430	AJ81BG01520.1	Psum.JK8.1r.1Ag001400.1	Psum.JK8.1r.1Bg001360.1	Fully retained
AJ81AG01440	AJ81BG01530.1	Psum.JK8.1r.1Ag001410.1	Psum.JK8.1r.1Bg001380.1	Fully retained
AJ81AG01450	AJ81BG01540.1	Psum.JK8.1r.1Ag001420.1	Psum.JK8.1r.1Bg001390.1	Fully retained
AJ81AG01460	AJ81BG01550.1	x	x	Fully fractionated
AJ81AG01470	AJ81BG01560.1	Psum.JK8.1r.1Ag001440.1	Psum.JK8.1r.1Bg001410.1	Fully retained
AJ81AG01480	AJ81BG01570.1	Psum.JK8.1r.1Ag001450.1	Psum.JK8.1r.1Bg001420.1	Fully retained
AJ81AG01490	AJ81BG01580.1	Psum.JK8.1r.1Ag001460.1	Psum.JK8.1r.1Bg001430.1	Fully retained
AJ81AG01500	AJ81BG01590.1	Psum.JK8.1r.1Ag001470.1	Psum.JK8.1r.1Bg001440.1	Fully retained
AJ81AG01510	x	x	Psum.JK8.1r.1Bg001450.1	Partially fractionated
AJ81AG01520	AJ81BG01600.1	x	Psum.JK8.1r.1Bg001460.1	Partially fractionated
AJ81AG01530	AJ81BG01650.1	Psum.JK8.1r.1Ag001490.1	Psum.JK8.1r.1Bg001470.1	Fully retained
AJ81AG01540	AJ81BG01660.1	Psum.JK8.1r.1Ag001500.1	Psum.JK8.1r.1Bg001480.1	Fully retained
AJ81AG01550	x	x	x	Fully fractionated
AJ81AG01560	AJ81BG01670.1	Psum.JK8.1r.1Ag001510.1	x	Partially fractionated
AJ81AG01570	AJ81BG01680.1	Psum.JK8.1r.1Ag001520.1	Psum.JK8.1r.1Bg001490.1	Fully retained
AJ81AG01580	AJ81BG01700.1	Psum.JK8.1r.1Ag001530.1	Psum.JK8.1r.1Bg001500.1	Fully retained
AJ81AG01590	AJ81BG01710.1	Psum.JK8.1r.1Ag001540.1	Psum.JK8.1r.1Bg001510.1	Fully retained
AJ81AG01600	AJ81BG01720.1	Psum.JK8.1r.1Ag001550.1	Psum.JK8.1r.1Bg001520.1	Fully retained
AJ81AG01610	AJ81BG01730.1	Psum.JK8.1r.1Ag001560.1	Psum.JK8.1r.1Bg001530.1	Fully retained
AJ81AG01620	AJ81BG01740.1	Psum.JK8.1r.1Ag001570.1	Psum.JK8.1r.1Bg001540.1	Fully retained
AJ81AG01630	AJ81BG01750.1	Psum.JK8.1r.1Ag001580.1	Psum.JK8.1r.1Bg001550.1	Fully retained
AJ81AG01640	AJ81BG01760.1	Psum.JK8.1r.1Ag001590.1	Psum.JK8.1r.1Bg001560.1	Fully retained
AJ81AG01650	AJ81BG01770.1	Psum.JK8.1r.1Ag001600.1	Psum.JK8.1r.1Bg001570.1	Fully retained
AJ81AG01660	AJ81BG01780.1	Psum.JK8.1r.1Ag001610.1	Psum.JK8.1r.1Bg001580.1	Fully retained
AJ81AG01670	AJ81BG01790.1	Psum.JK8.1r.1Ag001620.1	Psum.JK8.1r.1Bg001590.1	Fully retained
AJ81AG01680	x	x	x	Fully fractionated
AJ81AG01690	AJ81BG01800.1	Psum.JK8.1r.1Ag001630.1	Psum.JK8.1r.1Bg001610.1	Fully retained
AJ81AG01700	AJ81BG01810.1	Psum.JK8.1r.1Ag001640.1	Psum.JK8.1r.1Bg001620.1	Fully retained
AJ81AG01710	AJ81BG01820.1	Psum.JK8.1r.1Ag001650.1	Psum.JK8.1r.1Bg001630.1	Fully retained
AJ81AG01720	AJ81BG01830.1	Psum.JK8.1r.1Ag001660.1	Psum.JK8.1r.1Bg001640.1	Fully retained
AJ81AG01730	AJ81BG01840.1	Psum.JK8.1r.1Ag001670.1	Psum.JK8.1r.1Bg001650.1	Fully retained
AJ81AG01740	AJ81BG01850.1	Psum.JK8.1r.1Ag001690.1	Psum.JK8.1r.1Bg001660.1	Fully retained
AJ81AG01750	AJ81BG01860.1	Psum.JK8.1r.1Ag001700.1	Psum.JK8.1r.1Bg001670.1	Fully retained
AJ81AG01760	x	x	x	Fully fractionated
AJ81AG01770	AJ81BG01870.1	x	Psum.JK8.1r.1Bg001710.1	Partially fractionated
AJ81AG01780	AJ81BG01880.1	x	x	Fully fractionated
AJ81AG01790	AJ81BG01900.1	x	x	Fully fractionated
AJ81AG01800	AJ81BG01910.1	Psum.JK8.1r.1Ag001720.1	Psum.JK8.1r.1Bg001750.1	Fully retained
AJ81AG01810	AJ81BG01920.1	Psum.JK8.1r.1Ag001730.1	x	Partially fractionated
AJ81AG01820	AJ81BG01930.1	x	Psum.JK8.1r.1Bg001760.1	Partially fractionated
AJ81AG01830	AJ81BG01940.1	x	x	Fully fractionated
AJ81AG01840	x	x	x	Fully fractionated
AJ81AG01850	x	x	x	Fully fractionated
AJ81AG01860	AJ81BG01950.1	x	x	Fully fractionated
AJ81AG01870	x	x	x	Fully fractionated
AJ81AG01880	x	x	x	Fully fractionated
AJ81AG01890	AJ81BG01960.1	Psum.JK8.1r.1Ag001740.1	Psum.JK8.1r.1Bg001800.1	Fully retained
AJ81AG01900	AJ81BG01970.1	Psum.JK8.1r.1Ag001750.1	Psum.JK8.1r.1Bg001810.1	Fully retained
AJ81AG01910	AJ81BG01980.1	Psum.JK8.1r.1Ag001760.1	Psum.JK8.1r.1Bg001820.1	Fully retained
AJ81AG01920	AJ81BG02000.1	Psum.JK8.1r.1Ag001770.1	Psum.JK8.1r.1Bg001830.1	Fully retained
AJ81AG01930	AJ81BG02010.1	Psum.JK8.1r.1Ag001800.1	Psum.JK8.1r.1Bg001840.1	Fully retained
AJ81AG01940	AJ81BG02020.1	Psum.JK8.1r.1Ag001810.1	Psum.JK8.1r.1Bg001850.1	Fully retained
AJ81AG01950	AJ81BG02030.1	Psum.JK8.1r.1Ag001820.1	Psum.JK8.1r.1Bg001860.1	Fully retained
AJ81AG01960	x	Psum.JK8.1r.1Ag001830.1	Psum.JK8.1r.1Bg001870.1	Fully retained
AJ81AG01970	x	x	x	Fully fractionated
AJ81AG01980	AJ81BG02060.1	Psum.JK8.1r.1Ag001850.1	Psum.JK8.1r.1Bg001900.1	Fully retained
AJ81AG01990	x	Psum.JK8.1r.1Ag001870.1	Psum.JK8.1r.1Bg001920.1	Fully retained
AJ81AG02000	AJ81BG02080.1	Psum.JK8.1r.1Ag001880.1	Psum.JK8.1r.1Bg001930.1	Fully retained
AJ81AG02010	AJ81BG02090.1	x	x	Fully fractionated
AJ81AG02020	AJ81BG02100.1	Psum.JK8.1r.1Ag001890.1	Psum.JK8.1r.1Bg001940.1	Fully retained
AJ81AG02030	AJ81BG02110.1	Psum.JK8.1r.1Ag001900.1	Psum.JK8.1r.1Bg001950.1	Fully retained
AJ81AG02040	x	Psum.JK8.1r.1Ag001910.1	Psum.JK8.1r.1Bg001960.1	Fully retained
AJ81AG02050	AJ81BG02120.1	Psum.JK8.1r.1Ag001920.1	Psum.JK8.1r.1Bg001980.1	Fully retained
AJ81AG02060	AJ81BG02130.1	Psum.JK8.1r.1Ag001930.1	Psum.JK8.1r.1Bg001990.1	Fully retained
AJ81AG02070	AJ81BG02140.1	Psum.JK8.1r.1Ag001940.1	Psum.JK8.1r.1Bg002000.1	Fully retained
AJ81AG02080	AJ81BG02150.1	Psum.JK8.1r.1Ag001950.1	x	Partially fractionated
AJ81AG02090	AJ81BG02160.1	Psum.JK8.1r.1Ag001960.1	Psum.JK8.1r.1Bg002010.1	Fully retained
AJ81AG02100	AJ81BG02170.1	Psum.JK8.1r.1Ag001970.1	Psum.JK8.1r.1Bg002020.1	Fully retained
AJ81AG02110	AJ81BG02180.1	Psum.JK8.1r.1Ag001980.1	Psum.JK8.1r.1Bg002030.1	Fully retained
AJ81AG02120	AJ81BG02190.1	Psum.JK8.1r.1Ag001990.1	Psum.JK8.1r.1Bg002040.1	Fully retained
AJ81AG02130	AJ81BG02200.1	Psum.JK8.1r.1Ag002000.1	Psum.JK8.1r.1Bg002050.1	Fully retained
AJ81AG02140	AJ81BG02210.1	Psum.JK8.1r.1Ag002010.1	Psum.JK8.1r.1Bg002060.1	Fully retained
AJ81AG02150	AJ81BG02220.1	Psum.JK8.1r.1Ag002020.1	Psum.JK8.1r.1Bg002070.1	Fully retained
AJ81AG02160	AJ81BG02230.1	Psum.JK8.1r.1Ag002030.1	Psum.JK8.1r.1Bg002080.1	Fully retained
AJ81AG02170	AJ81BG02240.1	Psum.JK8.1r.1Ag002050.1	Psum.JK8.1r.1Bg002100.1	Fully retained
AJ81AG02180	AJ81BG02250.1	Psum.JK8.1r.1Ag002060.1	Psum.JK8.1r.1Bg002110.1	Fully retained
AJ81AG02190	AJ81BG02260.1	Psum.JK8.1r.1Ag002070.1	Psum.JK8.1r.1Bg002120.1	Fully retained
AJ81AG02200	x	x	x	Fully fractionated
AJ81AG02210	AJ81BG02270.1	Psum.JK8.1r.1Ag002080.1	Psum.JK8.1r.1Bg002130.1	Fully retained
AJ81AG02220	AJ81BG02280.1	Psum.JK8.1r.1Ag002090.1	Psum.JK8.1r.1Bg002140.1	Fully retained
AJ81AG02230	x	Psum.JK8.1r.1Ag002100.1	Psum.JK8.1r.1Bg002150.1	Fully retained
AJ81AG02240	x	x	x	Fully fractionated
AJ81AG02250	AJ81BG02300.1	Psum.JK8.1r.1Ag002120.1	Psum.JK8.1r.1Bg002160.1	Fully retained
AJ81AG02260	AJ81BG02320.1	Psum.JK8.1r.1Ag002130.1	Psum.JK8.1r.1Bg002170.1	Fully retained
AJ81AG02270	AJ81BG02330.1	Psum.JK8.1r.1Ag002140.1	Psum.JK8.1r.1Bg002180.1	Fully retained
AJ81AG02280	AJ81BG02350.1	Psum.JK8.1r.1Ag002150.1	Psum.JK8.1r.1Bg002190.1	Fully retained
AJ81AG02290	AJ81BG02360.1	Psum.JK8.1r.1Ag002160.1	x	Partially fractionated
AJ81AG02300	AJ81BG02370.1	x	Psum.JK8.1r.1Bg002200.1	Partially fractionated
AJ81AG02310	AJ81BG02380.1	Psum.JK8.1r.1Ag002170.1	Psum.JK8.1r.1Bg002210.1	Fully retained
AJ81AG02320	AJ81BG02390.1	Psum.JK8.1r.1Ag002180.1	Psum.JK8.1r.1Bg002220.1	Fully retained
AJ81AG02330	AJ81BG02400.1	Psum.JK8.1r.1Ag002190.1	Psum.JK8.1r.1Bg002230.1	Fully retained
AJ81AG02340	AJ81BG02410.1	Psum.JK8.1r.1Ag002200.1	Psum.JK8.1r.1Bg002240.1	Fully retained
AJ81AG02350	AJ81BG02420.1	Psum.JK8.1r.1Ag002210.1	Psum.JK8.1r.1Bg002250.1	Fully retained
AJ81AG02360	AJ81BG02430.1	Psum.JK8.1r.1Ag002220.1	Psum.JK8.1r.1Bg002260.1	Fully retained
AJ81AG02370	x	x	Psum.JK8.1r.1Bg002270.1	Partially fractionated
AJ81AG02380	x	x	x	Fully fractionated
AJ81AG02390	AJ81BG02460.1	Psum.JK8.1r.1Ag002230.1	Psum.JK8.1r.1Bg002280.1	Fully retained
AJ81AG02400	AJ81BG02470.1	Psum.JK8.1r.1Ag002240.1	Psum.JK8.1r.1Bg002300.1	Fully retained
AJ81AG02410	x	Psum.JK8.1r.1Ag002260.1	Psum.JK8.1r.1Bg002310.1	Fully retained
AJ81AG02420	AJ81BG02480.1	Psum.JK8.1r.1Ag002270.1	Psum.JK8.1r.1Bg002320.1	Fully retained
AJ81AG02430	AJ81BG02490.1	Psum.JK8.1r.1Ag002280.1	Psum.JK8.1r.1Bg002330.1	Fully retained
AJ81AG02440	AJ81BG02500.1	Psum.JK8.1r.1Ag002290.1	Psum.JK8.1r.1Bg002350.1	Fully retained
AJ81AG02450	AJ81BG02510.1	Psum.JK8.1r.1Ag002300.1	Psum.JK8.1r.1Bg002360.1	Fully retained
AJ81AG02460	AJ81BG02520.1	x	Psum.JK8.1r.1Bg002370.1	Partially fractionated
AJ81AG02470	AJ81BG02550.1	Psum.JK8.1r.1Ag002310.1	Psum.JK8.1r.1Bg002380.1	Fully retained
AJ81AG02480	AJ81BG02560.1	Psum.JK8.1r.1Ag002320.1	Psum.JK8.1r.1Bg002390.1	Fully retained
AJ81AG02490	AJ81BG02570.1	Psum.JK8.1r.1Ag002330.1	Psum.JK8.1r.1Bg002400.1	Fully retained
AJ81AG02500	AJ81BG02580.1	x	x	Fully fractionated
AJ81AG02510	AJ81BG02590.1	Psum.JK8.1r.1Ag002350.1	Psum.JK8.1r.1Bg002420.1	Fully retained
AJ81AG02520	AJ81BG02600.1	Psum.JK8.1r.1Ag002360.1	Psum.JK8.1r.1Bg002430.1	Fully retained
AJ81AG02530	AJ81BG02610.1	Psum.JK8.1r.1Ag002370.1	Psum.JK8.1r.1Bg002440.1	Fully retained
AJ81AG02540	AJ81BG02620.1	Psum.JK8.1r.1Ag002380.1	Psum.JK8.1r.1Bg002450.1	Fully retained
AJ81AG02550	AJ81BG02630.1	Psum.JK8.1r.1Ag002390.1	Psum.JK8.1r.1Bg002460.1	Fully retained
AJ81AG02560	AJ81BG02640.1	Psum.JK8.1r.1Ag002400.1	Psum.JK8.1r.1Bg002470.1	Fully retained
AJ81AG02570	AJ81BG02650.1	Psum.JK8.1r.1Ag002410.1	Psum.JK8.1r.1Bg002490.1	Fully retained
AJ81AG02580	AJ81BG02660.1	Psum.JK8.1r.1Ag002420.1	Psum.JK8.1r.1Bg002500.1	Fully retained
AJ81AG02590	AJ81BG02670.1	Psum.JK8.1r.1Ag002430.1	Psum.JK8.1r.1Bg002510.1	Fully retained
AJ81AG02600	AJ81BG02690.1	Psum.JK8.1r.1Ag002440.1	Psum.JK8.1r.1Bg002520.1	Fully retained
AJ81AG02610	x	Psum.JK8.1r.1Ag002450.1	Psum.JK8.1r.1Bg002530.1	Fully retained
AJ81AG02620	AJ81BG02700.1	Psum.JK8.1r.1Ag002460.1	Psum.JK8.1r.1Bg002540.1	Fully retained
AJ81AG02630	AJ81BG02710.1	x	Psum.JK8.1r.1Bg002550.1	Partially fractionated
AJ81AG02640	AJ81BG02720.11	Psum.JK8.1r.1Ag002470.1	Psum.JK8.1r.1Bg002560.1	Fully retained
AJ81AG02650	AJ81BG02730.1	Psum.JK8.1r.1Ag002480.1	Psum.JK8.1r.1Bg002570.1	Fully retained
AJ81AG02660	AJ81BG02740.1	Psum.JK8.1r.1Ag002490.1	Psum.JK8.1r.1Bg002580.1	Fully retained
AJ81AG02670	AJ81BG02750.1	Psum.JK8.1r.1Ag002500.1	Psum.JK8.1r.1Bg002590.1	Fully retained
AJ81AG02680	AJ81BG02760.1	Psum.JK8.1r.1Ag002510.1	Psum.JK8.1r.1Bg002600.1	Fully retained
AJ81AG02690	x	Psum.JK8.1r.1Ag002520.1	Psum.JK8.1r.1Bg002630.1	Fully retained
AJ81AG02700	AJ81BG02780.1	Psum.JK8.1r.1Ag002530.1	Psum.JK8.1r.1Bg002640.1	Fully retained
AJ81AG02710	x	x	x	Fully fractionated
AJ81AG02720	x	x	x	Fully fractionated
AJ81AG02730	AJ81BG02810.1	Psum.JK8.1r.1Ag002550.1	Psum.JK8.1r.1Bg002680.1	Fully retained
AJ81AG02740	AJ81BG02820.1	Psum.JK8.1r.1Ag002560.1	Psum.JK8.1r.1Bg002690.1	Fully retained
AJ81AG02750	AJ81BG02830.1	Psum.JK8.1r.1Ag002570.1	Psum.JK8.1r.1Bg002700.1	Fully retained
AJ81AG02760	AJ81BG02850.1	Psum.JK8.1r.1Ag002580.1	Psum.JK8.1r.1Bg002710.1	Fully retained
AJ81AG02770	AJ81BG02860.1	Psum.JK8.1r.1Ag002590.1	Psum.JK8.1r.1Bg002720.1	Fully retained
AJ81AG02780	AJ81BG02870.1	x	x	Fully fractionated
AJ81AG02790	AJ81BG02880.1	Psum.JK8.1r.1Ag002600.1	Psum.JK8.1r.1Bg002730.1	Fully retained
AJ81AG02800	AJ81BG02900.1	Psum.JK8.1r.1Ag002620.1	Psum.JK8.1r.1Bg002760.1	Fully retained
AJ81AG02810	AJ81BG02910.1	Psum.JK8.1r.1Ag002630.1	Psum.JK8.1r.1Bg002770.1	Fully retained
AJ81AG02820	x	x	x	Fully fractionated
AJ81AG02830	x	x	x	Fully fractionated
AJ81AG02840	AJ81BG02930.1	x	Psum.JK8.1r.1Bg002790.1	Partially fractionated
AJ81AG02850	AJ81BG02940.1	Psum.JK8.1r.1Ag002650.1	x	Partially fractionated
AJ81AG02860	AJ81BG02950.1	Psum.JK8.1r.1Ag002660.1	Psum.JK8.1r.1Bg002820.1	Fully retained
AJ81AG02870	AJ81BG02970.1	Psum.JK8.1r.1Ag002670.1	Psum.JK8.1r.1Bg002840.1	Fully retained
AJ81AG02880	AJ81BG02980.1	Psum.JK8.1r.1Ag002680.1	Psum.JK8.1r.1Bg002850.1	Fully retained
AJ81AG02890	AJ81BG02990.1	Psum.JK8.1r.1Ag002690.1	Psum.JK8.1r.1Bg002860.1	Fully retained
AJ81AG02900	AJ81BG03010.1	Psum.JK8.1r.1Ag002710.1	Psum.JK8.1r.1Bg002880.1	Fully retained
AJ81AG02910	AJ81BG03020.1	Psum.JK8.1r.1Ag002720.1	Psum.JK8.1r.1Bg002890.1	Fully retained
AJ81AG02920	AJ81BG03030.1	Psum.JK8.1r.1Ag002730.1	Psum.JK8.1r.1Bg002900.1	Fully retained
AJ81AG02930	AJ81BG03040.1	Psum.JK8.1r.1Ag002740.1	Psum.JK8.1r.1Bg002910.1	Fully retained
AJ81AG02940	AJ81BG03050.1	Psum.JK8.1r.1Ag002750.1	Psum.JK8.1r.1Bg002920.1	Fully retained
AJ81AG02950	x	Psum.JK8.1r.1Ag002760.1	Psum.JK8.1r.1Bg002930.1	Fully retained
AJ81AG02960	x	x	Psum.JK8.1r.1Bg002940.1	Partially fractionated
AJ81AG02970	AJ81BG03140.1	Psum.JK8.1r.1Ag002770.1	Psum.JK8.1r.1Bg002950.1	Fully retained
AJ81AG02980	x	x	x	Fully fractionated
AJ81AG02990	AJ81BG03150.1	x	x	Fully fractionated
AJ81AG03000	AJ81BG03170.1	Psum.JK8.1r.1Ag002790.1	Psum.JK8.1r.1Bg002990.1	Fully retained
AJ81AG03010	AJ81BG03180.1	Psum.JK8.1r.1Ag002800.1	Psum.JK8.1r.1Bg003000.1	Fully retained
AJ81AG03020	AJ81BG03190.1	Psum.JK8.1r.1Ag002810.1	Psum.JK8.1r.1Bg003010.1	Fully retained
AJ81AG03030	x	x	x	Fully fractionated
AJ81AG03040	AJ81BG03200.1	Psum.JK8.1r.1Ag002820.1	Psum.JK8.1r.1Bg003020.1	Fully retained
AJ81AG03050	AJ81BG03210.1	Psum.JK8.1r.1Ag002830.1	Psum.JK8.1r.1Bg003030.1	Fully retained
AJ81AG03060	AJ81BG03220.1	Psum.JK8.1r.1Ag002840.1	Psum.JK8.1r.1Bg003040.1	Fully retained
AJ81AG03070	AJ81BG03230.1	x	x	Fully fractionated
AJ81AG03080	x	x	x	Fully fractionated
AJ81AG03090	AJ81BG03240.1	Psum.JK8.1r.1Ag002860.1	Psum.JK8.1r.1Bg003060.1	Fully retained
AJ81AG03100	AJ81BG03260.1	Psum.JK8.1r.1Ag002870.1	Psum.JK8.1r.1Bg003070.1	Fully retained
AJ81AG03110	AJ81BG03280.1	Psum.JK8.1r.1Ag002890.1	Psum.JK8.1r.1Bg003080.1	Fully retained
AJ81AG03120	AJ81BG03270.1	Psum.JK8.1r.1Ag002900.1	Psum.JK8.1r.1Bg003090.1	Fully retained
AJ81AG03130	AJ81BG03290.1	Psum.JK8.1r.1Ag002910.1	Psum.JK8.1r.1Bg003100.1	Fully retained
AJ81AG03140	AJ81BG03300.1	Psum.JK8.1r.1Ag002920.1	Psum.JK8.1r.1Bg003110.1	Fully retained
AJ81AG03150	AJ81BG03310.1	Psum.JK8.1r.1Ag002930.1	Psum.JK8.1r.1Bg003120.1	Fully retained
AJ81AG03160	AJ81BG03320.1	Psum.JK8.1r.1Ag002940.1	Psum.JK8.1r.1Bg003130.1	Fully retained
AJ81AG03170	AJ81BG03330.1	Psum.JK8.1r.1Ag002950.1	Psum.JK8.1r.1Bg003140.1	Fully retained
AJ81AG03180	AJ81BG03340.1	Psum.JK8.1r.1Ag002960.1	Psum.JK8.1r.1Bg003150.1	Fully retained
AJ81AG03190	AJ81BG03350.1	Psum.JK8.1r.1Ag002970.1	Psum.JK8.1r.1Bg003160.1	Fully retained
AJ81AG03200	x	Psum.JK8.1r.1Ag002980.1	Psum.JK8.1r.1Bg003170.1	Fully retained
AJ81AG03210	AJ81BG03360.1	Psum.JK8.1r.1Ag002990.1	Psum.JK8.1r.1Bg003180.1	Fully retained
AJ81AG03220	AJ81BG03380.1	Psum.JK8.1r.1Ag003000.1	Psum.JK8.1r.1Bg003190.1	Fully retained
AJ81AG03230	AJ81BG03390.1	Psum.JK8.1r.1Ag003010.1	Psum.JK8.1r.1Bg003200.1	Fully retained
AJ81AG03240	x	Psum.JK8.1r.1Ag003020.1	Psum.JK8.1r.1Bg003210.1	Fully retained
AJ81AG03250	AJ81BG03400.1	Psum.JK8.1r.1Ag003030.1	Psum.JK8.1r.1Bg003220.1	Fully retained
AJ81AG03260	AJ81BG03410.1	Psum.JK8.1r.1Ag003040.1	Psum.JK8.1r.1Bg003230.1	Fully retained
AJ81AG03270	AJ81BG03420.1	Psum.JK8.1r.1Ag003050.1	Psum.JK8.1r.1Bg003240.1	Fully retained
AJ81AG03280	AJ81BG03430.1	Psum.JK8.1r.1Ag003060.1	Psum.JK8.1r.1Bg003250.1	Fully retained
AJ81AG03290	AJ81BG03450.1	Psum.JK8.1r.1Ag003070.1	Psum.JK8.1r.1Bg003260.1	Fully retained
AJ81AG03300	AJ81BG03460.1	x	Psum.JK8.1r.1Bg003270.1	Partially fractionated
AJ81AG03310	AJ81BG03470.1	Psum.JK8.1r.1Ag003090.1	Psum.JK8.1r.1Bg003280.1	Fully retained
AJ81AG03320	AJ81BG03480.1	Psum.JK8.1r.1Ag003100.1	Psum.JK8.1r.1Bg003290.1	Fully retained
AJ81AG03330	AJ81BG03490.1	Psum.JK8.1r.1Ag003110.1	Psum.JK8.1r.1Bg003300.1	Fully retained
AJ81AG03340	AJ81BG03500.1	Psum.JK8.1r.1Ag003130.1	Psum.JK8.1r.1Bg003310.1	Fully retained
AJ81AG03350	AJ81BG03510.1	Psum.JK8.1r.1Ag003140.1	Psum.JK8.1r.1Bg003320.1	Fully retained
AJ81AG03360	AJ81BG03520.1	Psum.JK8.1r.1Ag003150.1	Psum.JK8.1r.1Bg003330.1	Fully retained
AJ81AG03370	AJ81BG03540.1	Psum.JK8.1r.1Ag003170.1	x	Partially fractionated
AJ81AG03380	AJ81BG03550.1	Psum.JK8.1r.1Ag003180.1	x	Partially fractionated
AJ81AG03390	AJ81BG03560.1	x	x	Fully fractionated
AJ81AG03400	AJ81BG03570.1	Psum.JK8.1r.1Ag003190.1	Psum.JK8.1r.1Bg003360.1	Fully retained
AJ81AG03410	x	x	x	Fully fractionated
AJ81AG03420	AJ81BG03600.1	Psum.JK8.1r.1Ag003220.1	Psum.JK8.1r.1Bg003410.1	Fully retained
AJ81AG03430	x	x	x	Fully fractionated
AJ81AG03440	AJ81BG03620.1	Psum.JK8.1r.1Ag003250.1	Psum.JK8.1r.1Bg003430.1	Fully retained
AJ81AG03450	AJ81BG03630.1	Psum.JK8.1r.1Ag003260.1	Psum.JK8.1r.1Bg003440.1	Fully retained
AJ81AG03460	AJ81BG03640.1	Psum.JK8.1r.1Ag003270.1	Psum.JK8.1r.1Bg003450.1	Fully retained
AJ81AG03470	AJ81BG03650.1	Psum.JK8.1r.1Ag003280.1	Psum.JK8.1r.1Bg003460.1	Fully retained
AJ81AG03480	AJ81BG03660.1	Psum.JK8.1r.1Ag003290.1	Psum.JK8.1r.1Bg003470.1	Fully retained
AJ81AG03490	AJ81BG03670.1	Psum.JK8.1r.1Ag003300.1	Psum.JK8.1r.1Bg003490.1	Fully retained
AJ81AG03500	x	Psum.JK8.1r.1Ag003320.1	x	Partially fractionated
AJ81AG03510	AJ81BG03690.1	Psum.JK8.1r.1Ag003340.1	Psum.JK8.1r.1Bg003510.1	Fully retained
AJ81AG03520	AJ81BG03720.1	Psum.JK8.1r.1Ag003350.1	Psum.JK8.1r.1Bg003520.1	Fully retained
AJ81AG03530	AJ81BG03730.1	Psum.JK8.1r.1Ag003430.1	Psum.JK8.1r.1Bg003540.1	Fully retained
AJ81AG03540	AJ81BG03740.1	Psum.JK8.1r.1Ag003440.1	Psum.JK8.1r.1Bg003550.1	Fully retained
AJ81AG03550	AJ81BG03760.1	Psum.JK8.1r.1Ag003480.1	Psum.JK8.1r.1Bg003580.1	Fully retained
AJ81AG03560	x	x	x	Fully fractionated
AJ81AG03570	x	Psum.JK8.1r.1Ag003490.1	Psum.JK8.1r.1Bg003590.1	Fully retained
AJ81AG03580	x	x	x	Fully fractionated
AJ81AG03590	x	x	x	Fully fractionated
AJ81AG03600	AJ81BG03810.1	x	x	Fully fractionated
AJ81AG03610	AJ81BG03820.1	x	x	Fully fractionated
AJ81AG03620	x	Psum.JK8.1r.1Ag003580.1	Psum.JK8.1r.1Bg003620.1	Fully retained
AJ81AG03630	x	x	x	Fully fractionated
AJ81AG03640	AJ81BG03830.1	x	x	Fully fractionated
AJ81AG03650	AJ81BG03840.1	Psum.JK8.1r.1Ag003620.1	Psum.JK8.1r.1Bg003630.1	Fully retained
AJ81AG03660	x	Psum.JK8.1r.1Ag003640.1	Psum.JK8.1r.1Bg003640.1	Fully retained
AJ81AG03670	AJ81BG03850.1	x	x	Fully fractionated
AJ81AG03680	AJ81BG03860.1	Psum.JK8.1r.1Ag003660.1	Psum.JK8.1r.1Bg003670.1	Fully retained
AJ81AG03690	x	x	x	Fully fractionated
AJ81AG03700	AJ81BG03880.1	Psum.JK8.1r.1Ag003670.1	Psum.JK8.1r.1Bg003690.1	Fully retained
AJ81AG03710	AJ81BG03930.1	Psum.JK8.1r.1Ag003680.1	Psum.JK8.1r.1Bg003700.1	Fully retained
AJ81AG03720	AJ81BG03960.1	Psum.JK8.1r.1Ag003690.1	Psum.JK8.1r.1Bg003720.1	Fully retained
AJ81AG03730	AJ81BG03970.1	Psum.JK8.1r.1Ag003730.1	Psum.JK8.1r.1Bg003740.1	Fully retained
AJ81AG03740	x	x	x	Fully fractionated
AJ81AG03750	x	x	Psum.JK8.1r.1Bg003760.1	Partially fractionated
AJ81AG03760	AJ81BG03980.1	x	Psum.JK8.1r.1Bg003770.1	Partially fractionated
AJ81AG03770	x	x	x	Fully fractionated
AJ81AG03780	x	x	x	Fully fractionated
AJ81AG03790	x	x	x	Fully fractionated
AJ81AG03800	AJ81BG04010.1	Psum.JK8.1r.1Ag003760.1	Psum.JK8.1r.1Bg003790.1	Fully retained
AJ81AG03810	x	x	x	Fully fractionated
AJ81AG03820	x	x	x	Fully fractionated
AJ81AG03830	x	Psum.JK8.1r.1Ag003790.1	x	Partially fractionated
AJ81AG03840	x	x	x	Fully fractionated
AJ81AG03850	AJ81BG04040.1	Psum.JK8.1r.1Ag003810.1	x	Partially fractionated
AJ81AG03860	AJ81BG04050.1	Psum.JK8.1r.1Ag003820.1	Psum.JK8.1r.1Bg003810.1	Fully retained
AJ81AG03870	AJ81BG04060.1	Psum.JK8.1r.1Ag003830.1	Psum.JK8.1r.1Bg003820.1	Fully retained
AJ81AG03880	AJ81BG04070.1	Psum.JK8.1r.1Ag003840.1	Psum.JK8.1r.1Bg003830.1	Fully retained
AJ81AG03890	AJ81BG04080.1	Psum.JK8.1r.1Ag003850.1	Psum.JK8.1r.1Bg003840.1	Fully retained
AJ81AG03900	AJ81BG04090.1	Psum.JK8.1r.1Ag003860.1	Psum.JK8.1r.1Bg003850.1	Fully retained
AJ81AG03910	AJ81BG04100.1	Psum.JK8.1r.1Ag003870.1	Psum.JK8.1r.1Bg003860.1	Fully retained
AJ81AG03920	x	x	x	Fully fractionated
AJ81AG03930	x	x	x	Fully fractionated
AJ81AG03940	AJ81BG04110.1	Psum.JK8.1r.1Ag003930.1	Psum.JK8.1r.1Bg003870.1	Fully retained
AJ81AG03950	AJ81BG04120.1	Psum.JK8.1r.1Ag003940.1	x	Partially fractionated
AJ81AG03960	x	Psum.JK8.1r.1Ag003950.1	Psum.JK8.1r.1Bg003880.1	Fully retained
AJ81AG03970	AJ81BG04140.1	Psum.JK8.1r.1Ag003970.1	Psum.JK8.1r.1Bg003900.1	Fully retained
AJ81AG03980	AJ81BG04150.1	Psum.JK8.1r.1Ag003980.1	Psum.JK8.1r.1Bg003910.1	Fully retained
AJ81AG03990	x	x	x	Fully fractionated
AJ81AG04000	AJ81BG04160.1	Psum.JK8.1r.1Ag003990.1	Psum.JK8.1r.1Bg003920.1	Fully retained
AJ81AG04010	x	x	x	Fully fractionated
AJ81AG04020	x	x	x	Fully fractionated
AJ81AG04030	AJ81BG04180.1	x	x	Fully fractionated
AJ81AG04040	AJ81BG04210.1	Psum.JK8.1r.1Ag004020.1	Psum.JK8.1r.1Bg003950.1	Fully retained
AJ81AG04050	x	x	x	Fully fractionated
AJ81AG04060	x	x	x	Fully fractionated
AJ81AG04070	AJ81BG04260.1	Psum.JK8.1r.1Ag004070.1	Psum.JK8.1r.1Bg004000.1	Fully retained
AJ81AG04080	AJ81BG04270.1	Psum.JK8.1r.1Ag004080.1	Psum.JK8.1r.1Bg004010.1	Fully retained
AJ81AG04090	AJ81BG04320.1	Psum.JK8.1r.1Ag004100.1	x	Partially fractionated
AJ81AG04100	x	x	x	Fully fractionated
AJ81AG04110	AJ81BG04340.1	Psum.JK8.1r.1Ag004130.1	Psum.JK8.1r.1Bg004030.1	Fully retained
AJ81AG04120	AJ81BG04360.1	x	x	Fully fractionated
AJ81AG04130	AJ81BG04370.1	Psum.JK8.1r.1Ag004150.1	Psum.JK8.1r.1Bg004060.1	Fully retained
AJ81AG04140	x	Psum.JK8.1r.1Ag004160.1	Psum.JK8.1r.1Bg004070.1	Fully retained
AJ81AG04150	AJ81BG04380.1	Psum.JK8.1r.1Ag004170.1	Psum.JK8.1r.1Bg004080.1	Fully retained
AJ81AG04160	AJ81BG04390.1	Psum.JK8.1r.1Ag004180.1	Psum.JK8.1r.1Bg004090.1	Fully retained
AJ81AG04170	AJ81BG04400.1	x	x	Fully fractionated
AJ81AG04180	AJ81BG04440.1	Psum.JK8.1r.1Ag004210.1	Psum.JK8.1r.1Bg004130.1	Fully retained
AJ81AG04190	AJ81BG04450.1	Psum.JK8.1r.1Ag004220.1	Psum.JK8.1r.1Bg004140.1	Fully retained
AJ81AG04200	AJ81BG04460.1	Psum.JK8.1r.1Ag004230.1	Psum.JK8.1r.1Bg004150.1	Fully retained
AJ81AG04210	AJ81BG04470.1	Psum.JK8.1r.1Ag004240.1	Psum.JK8.1r.1Bg004160.1	Fully retained
AJ81AG04220	AJ81BG04480.1	Psum.JK8.1r.1Ag004250.1	Psum.JK8.1r.1Bg004170.1	Fully retained
AJ81AG04230	x	x	x	Fully fractionated
AJ81AG04240	AJ81BG04490.1	Psum.JK8.1r.1Ag004260.1	Psum.JK8.1r.1Bg004180.1	Fully retained
AJ81AG04250	AJ81BG04500.1	Psum.JK8.1r.1Ag004270.1	Psum.JK8.1r.1Bg004190.1	Fully retained
AJ81AG04260	AJ81BG04510.1	Psum.JK8.1r.1Ag004280.1	Psum.JK8.1r.1Bg004200.1	Fully retained
AJ81AG04270	x	x	x	Fully fractionated
AJ81AG04280	AJ81BG04520.1	Psum.JK8.1r.1Ag004290.1	Psum.JK8.1r.1Bg004210.1	Fully retained
AJ81AG04290	x	Psum.JK8.1r.1Ag004300.1	Psum.JK8.1r.1Bg004230.1	Fully retained
AJ81AG04300	x	x	x	Fully fractionated
AJ81AG04310	AJ81BG04540.1	Psum.JK8.1r.1Ag004310.1	Psum.JK8.1r.1Bg004260.1	Fully retained
AJ81AG04320	AJ81BG04550.1	Psum.JK8.1r.1Ag004320.1	Psum.JK8.1r.1Bg004270.1	Fully retained
AJ81AG04330	AJ81BG04560.1	Psum.JK8.1r.1Ag004330.1	Psum.JK8.1r.1Bg004280.1	Fully retained
AJ81AG04340	AJ81BG04570.1	Psum.JK8.1r.1Ag004340.1	Psum.JK8.1r.1Bg004290.1	Fully retained
AJ81AG04350	AJ81BG04580.1	Psum.JK8.1r.1Ag004360.1	Psum.JK8.1r.1Bg004300.1	Fully retained
AJ81AG04360	AJ81BG04590.1	Psum.JK8.1r.1Ag004380.1	Psum.JK8.1r.1Bg004310.1	Fully retained
AJ81AG04370	AJ81BG04600.1	Psum.JK8.1r.1Ag004390.1	Psum.JK8.1r.1Bg004320.1	Fully retained
AJ81AG04380	AJ81BG04610.1	Psum.JK8.1r.1Ag004400.1	Psum.JK8.1r.1Bg004330.1	Fully retained
AJ81AG04390	AJ81BG04620.1	Psum.JK8.1r.1Ag004410.1	Psum.JK8.1r.1Bg004340.1	Fully retained
AJ81AG04400	AJ81BG04630.1	Psum.JK8.1r.1Ag004420.1	Psum.JK8.1r.1Bg004350.1	Fully retained
AJ81AG04410	x	x	Psum.JK8.1r.1Bg004360.1	Partially fractionated
AJ81AG04420	x	Psum.JK8.1r.1Ag004430.1	Psum.JK8.1r.1Bg004370.1	Fully retained
AJ81AG04430	AJ81BG04640.1	Psum.JK8.1r.1Ag004440.1	Psum.JK8.1r.1Bg004380.1	Fully retained
AJ81AG04440	AJ81BG04650.1	Psum.JK8.1r.1Ag004450.1	Psum.JK8.1r.1Bg004390.1	Fully retained
AJ81AG04450	AJ81BG04660.1	Psum.JK8.1r.1Ag004460.1	Psum.JK8.1r.1Bg004400.1	Fully retained
AJ81AG04460	AJ81BG04670.1	Psum.JK8.1r.1Ag004470.1	Psum.JK8.1r.1Bg004410.1	Fully retained
AJ81AG04470	AJ81BG04680.1	Psum.JK8.1r.1Ag004480.1	Psum.JK8.1r.1Bg004420.1	Fully retained
AJ81AG04480	AJ81BG04690.1	Psum.JK8.1r.1Ag004490.1	Psum.JK8.1r.1Bg004430.1	Fully retained
AJ81AG04490	AJ81BG04700.1	Psum.JK8.1r.1Ag004500.1	Psum.JK8.1r.1Bg004440.1	Fully retained
AJ81AG04500	AJ81BG04710.1	Psum.JK8.1r.1Ag004520.1	Psum.JK8.1r.1Bg004460.1	Fully retained
AJ81AG04510	AJ81BG04720.1	Psum.JK8.1r.1Ag004530.1	Psum.JK8.1r.1Bg004470.1	Fully retained
AJ81AG04520	x	x	x	Fully fractionated
AJ81AG04530	x	x	x	Fully fractionated
AJ81AG04540	AJ81BG04730.1	Psum.JK8.1r.1Ag004540.1	Psum.JK8.1r.1Bg004480.1	Fully retained
AJ81AG04550	AJ81BG04740.1	Psum.JK8.1r.1Ag004550.1	Psum.JK8.1r.1Bg004510.1	Fully retained
AJ81AG04560	AJ81BG04750.1	Psum.JK8.1r.1Ag004560.1	Psum.JK8.1r.1Bg004520.1	Fully retained
AJ81AG04570	x	x	Psum.JK8.1r.1Bg004530.1	Partially fractionated
AJ81AG04580	x	Psum.JK8.1r.1Ag004570.1	Psum.JK8.1r.1Bg004540.1	Fully retained
AJ81AG04590	AJ81BG04840.1	Psum.JK8.1r.1Ag004580.1	Psum.JK8.1r.1Bg004550.1	Fully retained
AJ81AG04600	AJ81BG04860.1	Psum.JK8.1r.1Ag004600.1	Psum.JK8.1r.1Bg004600.1	Fully retained
AJ81AG04610	AJ81BG04880.1	Psum.JK8.1r.1Ag004610.1	Psum.JK8.1r.1Bg004610.1	Fully retained
AJ81AG04620	AJ81BG04920.1	x	x	Fully fractionated
AJ81AG04630	AJ81BG04930.1	Psum.JK8.1r.1Ag004630.1	Psum.JK8.1r.1Bg004630.1	Fully retained
AJ81AG04640	AJ81BG04940.1	Psum.JK8.1r.1Ag004640.1	Psum.JK8.1r.1Bg004640.1	Fully retained
AJ81AG04650	x	Psum.JK8.1r.1Ag004650.1	Psum.JK8.1r.1Bg004650.1	Fully retained
AJ81AG04660	AJ81BG04950.1	Psum.JK8.1r.1Ag004660.1	Psum.JK8.1r.1Bg004660.1	Fully retained
AJ81AG04670	AJ81BG04960.1	Psum.JK8.1r.1Ag004670.1	Psum.JK8.1r.1Bg004670.1	Fully retained
AJ81AG04680	AJ81BG05000.1	Psum.JK8.1r.1Ag004680.1	Psum.JK8.1r.1Bg004690.1	Fully retained
AJ81AG04690	x	x	Psum.JK8.1r.1Bg004700.1	Partially fractionated
AJ81AG04700	AJ81BG05020.1	Psum.JK8.1r.1Ag004690.1	x	Partially fractionated
AJ81AG04710	AJ81BG05030.1	Psum.JK8.1r.1Ag004700.1	Psum.JK8.1r.1Bg004710.1	Fully retained
AJ81AG04720	AJ81BG05070.1	Psum.JK8.1r.1Ag004710.1	Psum.JK8.1r.1Bg004720.1	Fully retained
AJ81AG04730	AJ81BG05080.1	Psum.JK8.1r.1Ag004720.1	Psum.JK8.1r.1Bg004730.1	Fully retained
AJ81AG04740	x	x	x	Fully fractionated
AJ81AG04750	AJ81BG05090.1	Psum.JK8.1r.1Ag004730.1	Psum.JK8.1r.1Bg004740.1	Fully retained
AJ81AG04760	AJ81BG05100.1	Psum.JK8.1r.1Ag004750.1	Psum.JK8.1r.1Bg004750.1	Fully retained
AJ81AG04770	AJ81BG05110.1	Psum.JK8.1r.1Ag004760.1	Psum.JK8.1r.1Bg004760.1	Fully retained
AJ81AG04780	x	x	x	Fully fractionated
AJ81AG04790	AJ81BG05130.1	x	x	Fully fractionated
AJ81AG04800	AJ81BG05140.1	Psum.JK8.1r.1Ag004790.1	Psum.JK8.1r.1Bg004790.1	Fully retained
AJ81AG04810	AJ81BG05150.1	Psum.JK8.1r.1Ag004800.1	Psum.JK8.1r.1Bg004800.1	Fully retained
AJ81AG04820	AJ81BG05170.1	Psum.JK8.1r.1Ag004810.1	Psum.JK8.1r.1Bg004820.1	Fully retained
AJ81AG04830	AJ81BG05180.1	Psum.JK8.1r.1Ag004820.1	Psum.JK8.1r.1Bg004830.1	Fully retained
AJ81AG04840	AJ81BG05190.1	Psum.JK8.1r.1Ag004830.1	Psum.JK8.1r.1Bg004840.1	Fully retained
AJ81AG04850	AJ81BG05200.1	Psum.JK8.1r.1Ag004840.1	Psum.JK8.1r.1Bg004850.1	Fully retained
AJ81AG04860	AJ81BG05210.1	Psum.JK8.1r.1Ag004850.1	Psum.JK8.1r.1Bg004860.1	Fully retained
AJ81AG04870	AJ81BG05220.1	Psum.JK8.1r.1Ag004860.1	x	Partially fractionated
AJ81AG04880	AJ81BG05240.1	Psum.JK8.1r.1Ag004870.1	Psum.JK8.1r.1Bg004870.1	Fully retained
AJ81AG04890	AJ81BG05250.1	Psum.JK8.1r.1Ag004880.1	Psum.JK8.1r.1Bg004880.1	Fully retained
AJ81AG04900	AJ81BG14190.1	Psum.JK8.1r.1Ag004890.1	Psum.JK8.1r.1Bg004890.1	Fully retained
AJ81AG04910	AJ81BG14180.1	Psum.JK8.1r.1Ag004900.1	Psum.JK8.1r.1Bg004900.1	Fully retained
AJ81AG04920	AJ81BG14130.1	Psum.JK8.1r.1Ag004910.1	Psum.JK8.1r.1Bg004910.1	Fully retained
AJ81AG04930	AJ81BG14120.1	Psum.JK8.1r.1Ag004920.1	Psum.JK8.1r.1Bg004920.1	Fully retained
AJ81AG04940	AJ81BG14110.1	Psum.JK8.1r.1Ag004930.1	Psum.JK8.1r.1Bg004930.1	Fully retained
AJ81AG04950	AJ81BG14100.1	Psum.JK8.1r.1Ag004940.1	Psum.JK8.1r.1Bg004940.1	Fully retained
AJ81AG04960	AJ81BG14090.1	Psum.JK8.1r.1Ag004950.1	Psum.JK8.1r.1Bg004950.1	Fully retained
AJ81AG04970	AJ81BG14080.1	Psum.JK8.1r.1Ag004960.1	x	Partially fractionated
AJ81AG04980	AJ81BG14070.1	Psum.JK8.1r.1Ag004970.1	Psum.JK8.1r.1Bg004960.1	Fully retained
AJ81AG04990	x	x	x	Fully fractionated
AJ81AG05000	x	x	x	Fully fractionated
AJ81AG05010	AJ81BG14060.1	Psum.JK8.1r.1Ag004980.1	Psum.JK8.1r.1Bg004970.1	Fully retained
AJ81AG05020	AJ81BG14050.1	Psum.JK8.1r.1Ag004990.1	Psum.JK8.1r.1Bg004980.1	Fully retained
AJ81AG05030	AJ81BG13960.1	Psum.JK8.1r.1Ag005000.1	Psum.JK8.1r.1Bg004990.1	Fully retained
AJ81AG05040	x	x	x	Fully fractionated
AJ81AG05050	AJ81BG13930.1	Psum.JK8.1r.1Ag005010.1	Psum.JK8.1r.1Bg005010.1	Fully retained
AJ81AG05060	x	x	x	Fully fractionated
AJ81AG05070	AJ81BG13920.1	Psum.JK8.1r.1Ag005020.1	Psum.JK8.1r.1Bg005020.1	Fully retained
AJ81AG05080	AJ81BG13910.1	Psum.JK8.1r.1Ag005030.1	Psum.JK8.1r.1Bg005030.1	Fully retained
AJ81AG05090	AJ81BG13900.1	Psum.JK8.1r.1Ag005050.1	Psum.JK8.1r.1Bg005040.1	Fully retained
AJ81AG05100	AJ81BG13890.1	Psum.JK8.1r.1Ag005060.1	Psum.JK8.1r.1Bg005050.1	Fully retained
AJ81AG05110	AJ81BG13880.1	Psum.JK8.1r.1Ag005070.1	Psum.JK8.1r.1Bg005060.1	Fully retained
AJ81AG05120	AJ81BG13870.1	x	x	Fully fractionated
AJ81AG05130	AJ81BG13850.1	Psum.JK8.1r.1Ag005080.1	Psum.JK8.1r.1Bg005070.1	Fully retained
AJ81AG05140	AJ81BG13840.1	Psum.JK8.1r.1Ag005090.1	Psum.JK8.1r.1Bg005080.1	Fully retained
AJ81AG05150	x	x	x	Fully fractionated
AJ81AG05160	AJ81BG13800.1	Psum.JK8.1r.1Ag005100.1	Psum.JK8.1r.1Bg005100.1	Fully retained
AJ81AG05170	AJ81BG13790.1	Psum.JK8.1r.1Ag005110.1	Psum.JK8.1r.1Bg005110.1	Fully retained
AJ81AG05180	AJ81BG13780.1	Psum.JK8.1r.1Ag005120.1	Psum.JK8.1r.1Bg005120.1	Fully retained
AJ81AG05190	AJ81BG13770.1	Psum.JK8.1r.1Ag005130.1	Psum.JK8.1r.1Bg005130.1	Fully retained
AJ81AG05200	AJ81BG13760.1	Psum.JK8.1r.1Ag005140.1	Psum.JK8.1r.1Bg005140.1	Fully retained
AJ81AG05210	x	x	x	Fully fractionated
AJ81AG05220	x	x	x	Fully fractionated
AJ81AG05230	x	Psum.JK8.1r.1Ag005170.1	x	Partially fractionated
AJ81AG05240	x	x	x	Fully fractionated
AJ81AG05250	AJ81BG13740.1	Psum.JK8.1r.1Ag005180.1	Psum.JK8.1r.1Bg005150.1	Fully retained
AJ81AG05260	x	x	Psum.JK8.1r.1Bg005160.1	Partially fractionated
AJ81AG05270	AJ81BG13720.1	x	x	Fully fractionated
AJ81AG05280	x	x	x	Fully fractionated
AJ81AG05290	AJ81BG13700.1	Psum.JK8.1r.1Ag005190.1	Psum.JK8.1r.1Bg005190.1	Fully retained
AJ81AG05300	AJ81BG13690.1	Psum.JK8.1r.1Ag005200.1	Psum.JK8.1r.1Bg005200.1	Fully retained
AJ81AG05310	x	x	x	Fully fractionated
AJ81AG05320	AJ81BG13680.1	x	x	Fully fractionated
AJ81AG05330	x	x	Psum.JK8.1r.1Bg005210.1	Partially fractionated
AJ81AG05340	AJ81BG13670.1	x	Psum.JK8.1r.1Bg005220.1	Partially fractionated
AJ81AG05350	AJ81BG13660.1	Psum.JK8.1r.1Ag005210.1	Psum.JK8.1r.1Bg005230.1	Fully retained
AJ81AG05360	AJ81BG13650.1	Psum.JK8.1r.1Ag005220.1	Psum.JK8.1r.1Bg005240.1	Fully retained
AJ81AG05370	AJ81BG13640.1	Psum.JK8.1r.1Ag005230.1	Psum.JK8.1r.1Bg005250.1	Fully retained
AJ81AG05380	AJ81BG13620.1	Psum.JK8.1r.1Ag005240.1	Psum.JK8.1r.1Bg005260.1	Fully retained
AJ81AG05390	AJ81BG13610.1	Psum.JK8.1r.1Ag005250.1	Psum.JK8.1r.1Bg005270.1	Fully retained
AJ81AG05400	AJ81BG13600.1	Psum.JK8.1r.1Ag005260.1	Psum.JK8.1r.1Bg005280.1	Fully retained
AJ81AG05410	AJ81BG13580.1	Psum.JK8.1r.1Ag005270.1	Psum.JK8.1r.1Bg005290.1	Fully retained
AJ81AG05420	AJ81BG13560.1	Psum.JK8.1r.1Ag005280.1	Psum.JK8.1r.1Bg005300.1	Fully retained
AJ81AG05430	AJ81BG13550.1	Psum.JK8.1r.1Ag005290.1	Psum.JK8.1r.1Bg005310.1	Fully retained
AJ81AG05440	AJ81BG13530.1	Psum.JK8.1r.1Ag005310.1	Psum.JK8.1r.1Bg005320.1	Fully retained
AJ81AG05450	AJ81BG13520.1	Psum.JK8.1r.1Ag005320.1	Psum.JK8.1r.1Bg005330.1	Fully retained
AJ81AG05460	AJ81BG13500.1	Psum.JK8.1r.1Ag005330.1	Psum.JK8.1r.1Bg005350.1	Fully retained
AJ81AG05470	AJ81BG13490.1	Psum.JK8.1r.1Ag005340.1	Psum.JK8.1r.1Bg005370.1	Fully retained
AJ81AG05480	AJ81BG13480.1	Psum.JK8.1r.1Ag005350.1	Psum.JK8.1r.1Bg005380.1	Fully retained
AJ81AG05490	AJ81BG13470.1	Psum.JK8.1r.1Ag005370.1	Psum.JK8.1r.1Bg005390.1	Fully retained
AJ81AG05500	AJ81BG13460.1	Psum.JK8.1r.1Ag005380.1	Psum.JK8.1r.1Bg005400.1	Fully retained
AJ81AG05510	x	Psum.JK8.1r.1Ag005390.1	x	Partially fractionated
AJ81AG05520	AJ81BG13450.1	Psum.JK8.1r.1Ag005400.1	Psum.JK8.1r.1Bg005410.1	Fully retained
AJ81AG05530	AJ81BG13440.1	Psum.JK8.1r.1Ag005410.1	Psum.JK8.1r.1Bg005420.1	Fully retained
AJ81AG05540	AJ81BG13430.1	Psum.JK8.1r.1Ag005420.1	Psum.JK8.1r.1Bg005430.1	Fully retained
AJ81AG05550	AJ81BG13410.1	Psum.JK8.1r.1Ag005430.1	Psum.JK8.1r.1Bg005440.1	Fully retained
AJ81AG05560	AJ81BG13390.1	Psum.JK8.1r.1Ag005440.1	Psum.JK8.1r.1Bg005450.1	Fully retained
AJ81AG05570	AJ81BG13400.1	Psum.JK8.1r.1Ag005450.1	Psum.JK8.1r.1Bg005460.1	Fully retained
AJ81AG05580	AJ81BG13380.1	x	x	Fully fractionated
AJ81AG05590	AJ81BG13370.1	Psum.JK8.1r.1Ag005460.1	Psum.JK8.1r.1Bg005470.1	Fully retained
AJ81AG05600	x	Psum.JK8.1r.1Ag005470.1	Psum.JK8.1r.1Bg005480.1	Fully retained
AJ81AG05610	AJ81BG13340.1	Psum.JK8.1r.1Ag005480.1	Psum.JK8.1r.1Bg005500.1	Fully retained
AJ81AG05620	AJ81BG13320.1	Psum.JK8.1r.1Ag005500.1	Psum.JK8.1r.1Bg005520.1	Fully retained
AJ81AG05630	AJ81BG13310.1	Psum.JK8.1r.1Ag005510.1	Psum.JK8.1r.1Bg005530.1	Fully retained
AJ81AG05640	AJ81BG13300.1	Psum.JK8.1r.1Ag005520.1	Psum.JK8.1r.1Bg005540.1	Fully retained
AJ81AG05650	x	Psum.JK8.1r.1Ag005530.1	Psum.JK8.1r.1Bg005550.1	Fully retained
AJ81AG05660	AJ81BG13290.1	x	x	Fully fractionated
AJ81AG05670	AJ81BG13280.1	Psum.JK8.1r.1Ag005540.1	Psum.JK8.1r.1Bg005560.1	Fully retained
AJ81AG05680	AJ81BG13270.1	Psum.JK8.1r.1Ag005550.1	Psum.JK8.1r.1Bg005580.1	Fully retained
AJ81AG05690	AJ81BG13260.1	Psum.JK8.1r.1Ag005560.1	Psum.JK8.1r.1Bg005590.1	Fully retained
AJ81AG05700	AJ81BG13240.1	Psum.JK8.1r.1Ag005580.1	Psum.JK8.1r.1Bg005610.1	Fully retained
AJ81AG05710	x	x	x	Fully fractionated
AJ81AG05720	AJ81BG13230.1	Psum.JK8.1r.1Ag005590.1	Psum.JK8.1r.1Bg005620.1	Fully retained
AJ81AG05730	AJ81BG13220.1	Psum.JK8.1r.1Ag005620.1	Psum.JK8.1r.1Bg005640.1	Fully retained
AJ81AG05740	AJ81BG13210.1	Psum.JK8.1r.1Ag005630.1	Psum.JK8.1r.1Bg005650.1	Fully retained
AJ81AG05750	AJ81BG13200.1	Psum.JK8.1r.1Ag005650.1	Psum.JK8.1r.1Bg005660.1	Fully retained
AJ81AG05760	AJ81BG13170.1	Psum.JK8.1r.1Ag005660.1	Psum.JK8.1r.1Bg005680.1	Fully retained
AJ81AG05770	AJ81BG13150.1	Psum.JK8.1r.1Ag005670.1	Psum.JK8.1r.1Bg005690.1	Fully retained
AJ81AG05780	AJ81BG13140.1	Psum.JK8.1r.1Ag005680.1	Psum.JK8.1r.1Bg005700.1	Fully retained
AJ81AG05790	AJ81BG13130.1	Psum.JK8.1r.1Ag005690.1	Psum.JK8.1r.1Bg005710.1	Fully retained
AJ81AG05800	AJ81BG13120.1	Psum.JK8.1r.1Ag005700.1	Psum.JK8.1r.1Bg005720.1	Fully retained
AJ81AG05810	AJ81BG13110.1	Psum.JK8.1r.1Ag005710.1	Psum.JK8.1r.1Bg005730.1	Fully retained
AJ81AG05820	AJ81BG13100.1	Psum.JK8.1r.1Ag005720.1	Psum.JK8.1r.1Bg005740.1	Fully retained
AJ81AG05830	AJ81BG13060.1	x	x	Fully fractionated
AJ81AG05840	AJ81BG13050.1	Psum.JK8.1r.1Ag005750.1	Psum.JK8.1r.1Bg005770.1	Fully retained
AJ81AG05850	AJ81BG12970.1	Psum.JK8.1r.1Ag005760.1	Psum.JK8.1r.1Bg005780.1	Fully retained
AJ81AG05860	AJ81BG12960.1	Psum.JK8.1r.1Ag005770.1	Psum.JK8.1r.1Bg005790.1	Fully retained
AJ81AG05870	AJ81BG12930.1	Psum.JK8.1r.1Ag005790.1	Psum.JK8.1r.1Bg005810.1	Fully retained
AJ81AG05880	AJ81BG12950.1	Psum.JK8.1r.1Ag005780.1	Psum.JK8.1r.1Bg005800.1	Fully retained
AJ81AG05890	AJ81BG12940.1	x	x	Fully fractionated
AJ81AG05900	AJ81BG12890.1	Psum.JK8.1r.1Ag005810.1	Psum.JK8.1r.1Bg005820.1	Fully retained
AJ81AG05910	AJ81BG12880.1	Psum.JK8.1r.1Ag005820.1	Psum.JK8.1r.1Bg005830.1	Fully retained
AJ81AG05920	AJ81BG12870.1	Psum.JK8.1r.1Ag005830.1	Psum.JK8.1r.1Bg005840.1	Fully retained
AJ81AG05930	x	x	x	Fully fractionated
AJ81AG05940	AJ81BG12860.1	Psum.JK8.1r.1Ag005840.1	Psum.JK8.1r.1Bg005860.1	Fully retained
AJ81AG05950	AJ81BG12840.1	Psum.JK8.1r.1Ag005880.1	Psum.JK8.1r.1Bg005880.1	Fully retained
AJ81AG05960	AJ81BG12820.1	Psum.JK8.1r.1Ag005910.1	Psum.JK8.1r.1Bg005910.1	Fully retained
AJ81AG05970	AJ81BG12790.1	Psum.JK8.1r.1Ag005920.1	Psum.JK8.1r.1Bg005920.1	Fully retained
AJ81AG05980	AJ81BG12800.1	Psum.JK8.1r.1Ag005930.1	Psum.JK8.1r.1Bg005930.1	Fully retained
AJ81AG05990	AJ81BG12780.1	x	Psum.JK8.1r.1Bg005940.1	Partially fractionated
AJ81AG06000	AJ81BG12770.1	Psum.JK8.1r.1Ag005940.1	Psum.JK8.1r.1Bg005950.1	Fully retained
AJ81AG06010	AJ81BG12760.1	Psum.JK8.1r.1Ag005950.1	Psum.JK8.1r.1Bg005960.1	Fully retained
AJ81AG06020	AJ81BG12730.1	Psum.JK8.1r.1Ag005960.1	Psum.JK8.1r.1Bg005970.1	Fully retained
AJ81AG06030	AJ81BG12710.1	x	x	Fully fractionated
AJ81AG06040	AJ81BG12720.1	Psum.JK8.1r.1Ag005980.1	Psum.JK8.1r.1Bg005990.1	Fully retained
AJ81AG06050	AJ81BG12700.1	Psum.JK8.1r.1Ag005990.1	Psum.JK8.1r.1Bg006000.1	Fully retained
AJ81AG06060	AJ81BG12690.1	Psum.JK8.1r.1Ag006000.1	Psum.JK8.1r.1Bg006010.1	Fully retained
AJ81AG06070	x	x	x	Fully fractionated
AJ81AG06080	AJ81BG12670.1	Psum.JK8.1r.1Ag006010.1	x	Partially fractionated
AJ81AG06090	AJ81BG12660.1	Psum.JK8.1r.1Ag006020.1	Psum.JK8.1r.1Bg006020.1	Fully retained
AJ81AG06100	AJ81BG12650.1	Psum.JK8.1r.1Ag006030.1	Psum.JK8.1r.1Bg006030.1	Fully retained
AJ81AG06110	AJ81BG12640.1	Psum.JK8.1r.1Ag006040.1	Psum.JK8.1r.1Bg006040.1	Fully retained
AJ81AG06120	AJ81BG12630.1	Psum.JK8.1r.1Ag006050.1	x	Partially fractionated
AJ81AG06130	AJ81BG12620.1	Psum.JK8.1r.1Ag006070.1	Psum.JK8.1r.1Bg006050.1	Fully retained
AJ81AG06140	AJ81BG12610.1	Psum.JK8.1r.1Ag006080.1	Psum.JK8.1r.1Bg006060.1	Fully retained
AJ81AG06150	AJ81BG12600.1	Psum.JK8.1r.1Ag006090.1	Psum.JK8.1r.1Bg006070.1	Fully retained
AJ81AG06160	AJ81BG12570.1	Psum.JK8.1r.1Ag006110.1	Psum.JK8.1r.1Bg006080.1	Fully retained
AJ81AG06170	AJ81BG12560.1	Psum.JK8.1r.1Ag006120.1	Psum.JK8.1r.1Bg006090.1	Fully retained
AJ81AG06180	AJ81BG12530.1	x	x	Fully fractionated
AJ81AG06190	AJ81BG12520.1	Psum.JK8.1r.1Ag006130.1	Psum.JK8.1r.1Bg006110.1	Fully retained
AJ81AG06200	AJ81BG12510.1	Psum.JK8.1r.1Ag006140.1	Psum.JK8.1r.1Bg006120.1	Fully retained
AJ81AG06210	AJ81BG12500.1	Psum.JK8.1r.1Ag006150.1	Psum.JK8.1r.1Bg006130.1	Fully retained
AJ81AG06220	AJ81BG12490.1	Psum.JK8.1r.1Ag006160.1	Psum.JK8.1r.1Bg006140.1	Fully retained
AJ81AG06230	AJ81BG12460.1	Psum.JK8.1r.1Ag006180.1	Psum.JK8.1r.1Bg006160.1	Fully retained
AJ81AG06240	AJ81BG12450.1	Psum.JK8.1r.1Ag006190.1	Psum.JK8.1r.1Bg006180.1	Fully retained
AJ81AG06250	AJ81BG12440.1	Psum.JK8.1r.1Ag006200.1	Psum.JK8.1r.1Bg006190.1	Fully retained
AJ81AG06260	AJ81BG12430.1	x	x	Fully fractionated
AJ81AG06270	AJ81BG12420.1	Psum.JK8.1r.1Ag006210.1	Psum.JK8.1r.1Bg006210.1	Fully retained
AJ81AG06280	AJ81BG12410.1	Psum.JK8.1r.1Ag006220.1	Psum.JK8.1r.1Bg006220.1	Fully retained
AJ81AG06290	AJ81BG12400.1	Psum.JK8.1r.1Ag006230.1	Psum.JK8.1r.1Bg006230.1	Fully retained
AJ81AG06300	AJ81BG12390.1	Psum.JK8.1r.1Ag006240.1	Psum.JK8.1r.1Bg006240.1	Fully retained
AJ81AG06310	x	x	x	Fully fractionated
AJ81AG06320	AJ81BG12380.1	x	x	Fully fractionated
AJ81AG06330	AJ81BG12350.1	Psum.JK8.1r.1Ag006260.1	Psum.JK8.1r.1Bg006270.1	Fully retained
AJ81AG06340	AJ81BG12340.1	Psum.JK8.1r.1Ag006280.1	Psum.JK8.1r.1Bg006290.1	Fully retained
AJ81AG06350	AJ81BG12330.1	Psum.JK8.1r.1Ag006290.1	Psum.JK8.1r.1Bg006300.1	Fully retained
AJ81AG06360	AJ81BG12320.1	Psum.JK8.1r.1Ag006300.1	Psum.JK8.1r.1Bg006310.1	Fully retained
AJ81AG06370	AJ81BG12310.1	x	x	Fully fractionated
AJ81AG06380	AJ81BG12280.1	Psum.JK8.1r.1Ag006330.1	Psum.JK8.1r.1Bg006330.1	Fully retained
AJ81AG06390	x	x	x	Fully fractionated
AJ81AG06400	AJ81BG12270.1	x	x	Fully fractionated
AJ81AG06410	AJ81BG12260.1	Psum.JK8.1r.1Ag006350.1	Psum.JK8.1r.1Bg006350.1	Fully retained
AJ81AG06420	AJ81BG12250.1	Psum.JK8.1r.1Ag006360.1	Psum.JK8.1r.1Bg006360.1	Fully retained
AJ81AG06430	x	x	x	Fully fractionated
AJ81AG06440	AJ81BG12240.1	Psum.JK8.1r.1Ag006370.1	Psum.JK8.1r.1Bg006370.1	Fully retained
AJ81AG06450	x	x	x	Fully fractionated
AJ81AG06460	AJ81BG12220.1	Psum.JK8.1r.1Ag006380.1	Psum.JK8.1r.1Bg006380.1	Fully retained
AJ81AG06470	AJ81BG12210.1	x	x	Fully fractionated
AJ81AG06480	AJ81BG12200.1	Psum.JK8.1r.1Ag006390.1	Psum.JK8.1r.1Bg006400.1	Fully retained
AJ81AG06490	AJ81BG12190.1	Psum.JK8.1r.1Ag006400.1	Psum.JK8.1r.1Bg006410.1	Fully retained
AJ81AG06500	AJ81BG12180.1	Psum.JK8.1r.1Ag006410.1	Psum.JK8.1r.1Bg006420.1	Fully retained
AJ81AG06510	AJ81BG12170.1	x	x	Fully fractionated
AJ81AG06520	x	x	x	Fully fractionated
AJ81AG06530	AJ81BG12160.1	Psum.JK8.1r.1Ag006440.1	Psum.JK8.1r.1Bg006440.1	Fully retained
AJ81AG06540	AJ81BG12150.1	Psum.JK8.1r.1Ag006480.1	Psum.JK8.1r.1Bg006450.1	Fully retained
AJ81AG06550	AJ81BG12130.1	Psum.JK8.1r.1Ag006490.1	Psum.JK8.1r.1Bg006550.1	Fully retained
AJ81AG06560	x	x	x	Fully fractionated
AJ81AG06570	AJ81BG12110.1	Psum.JK8.1r.1Ag006500.1	x	Partially fractionated
AJ81AG06580	AJ81BG12100.1	Psum.JK8.1r.1Ag006510.1	Psum.JK8.1r.1Bg006580.1	Fully retained
AJ81AG06590	x	x	x	Fully fractionated
AJ81AG06600	AJ81BG12090.1	x	x	Fully fractionated
AJ81AG06610	AJ81BG12080.1	Psum.JK8.1r.1Ag006540.1	Psum.JK8.1r.1Bg006610.1	Fully retained
AJ81AG06620	AJ81BG12070.1	Psum.JK8.1r.1Ag006550.1	Psum.JK8.1r.1Bg006620.1	Fully retained
AJ81AG06630	x	x	x	Fully fractionated
AJ81AG06640	AJ81BG09980.1	Psum.JK8.1r.1Ag006560.1	Psum.JK8.1r.1Bg006630.1	Fully retained
AJ81AG06650	AJ81BG09990.1	Psum.JK8.1r.1Ag006570.1	Psum.JK8.1r.1Bg006640.1	Fully retained
AJ81AG06660	AJ81BG10000.1	Psum.JK8.1r.1Ag006590.1	Psum.JK8.1r.1Bg006660.1	Fully retained
AJ81AG06670	x	Psum.JK8.1r.1Ag006600.1	Psum.JK8.1r.1Bg006670.1	Fully retained
AJ81AG06680	AJ81BG10010.1	x	Psum.JK8.1r.1Bg006680.1	Partially fractionated
AJ81AG06690	x	x	x	Fully fractionated
AJ81AG06700	AJ81BG10020.1	Psum.JK8.1r.1Ag006620.1	Psum.JK8.1r.1Bg006690.1	Fully retained
AJ81AG06710	AJ81BG10030.1	Psum.JK8.1r.1Ag006630.1	Psum.JK8.1r.1Bg006700.1	Fully retained
AJ81AG06720	x	x	x	Fully fractionated
AJ81AG06730	x	x	x	Fully fractionated
AJ81AG06740	AJ81BG10040.1	Psum.JK8.1r.1Ag006640.1	Psum.JK8.1r.1Bg006710.1	Fully retained
AJ81AG06750	AJ81BG10050.1	Psum.JK8.1r.1Ag006650.1	Psum.JK8.1r.1Bg006720.1	Fully retained
AJ81AG06760	AJ81BG10060.1	x	Psum.JK8.1r.1Bg006730.1	Partially fractionated
AJ81AG06770	AJ81BG10070.1	Psum.JK8.1r.1Ag006670.1	Psum.JK8.1r.1Bg006740.1	Fully retained
AJ81AG06780	AJ81BG10080.1	Psum.JK8.1r.1Ag006680.1	Psum.JK8.1r.1Bg006750.1	Fully retained
AJ81AG06790	AJ81BG10090.1	Psum.JK8.1r.1Ag006690.1	Psum.JK8.1r.1Bg006760.1	Fully retained
AJ81AG06800	AJ81BG10120.1	Psum.JK8.1r.1Ag006700.1	Psum.JK8.1r.1Bg006770.1	Fully retained
AJ81AG06810	AJ81BG10110.1	Psum.JK8.1r.1Ag006710.1	Psum.JK8.1r.1Bg006780.1	Fully retained
AJ81AG06820	AJ81BG10130.1	Psum.JK8.1r.1Ag006720.1	Psum.JK8.1r.1Bg006790.1	Fully retained
AJ81AG06830	AJ81BG10140.1	Psum.JK8.1r.1Ag006730.1	Psum.JK8.1r.1Bg006800.1	Fully retained
AJ81AG06840	AJ81BG10150.1	Psum.JK8.1r.1Ag006740.1	Psum.JK8.1r.1Bg006810.1	Fully retained
AJ81AG06850	AJ81BG10160.1	Psum.JK8.1r.1Ag006750.1	Psum.JK8.1r.1Bg006820.1	Fully retained
AJ81AG06860	x	x	x	Fully fractionated
AJ81AG06870	AJ81BG10190.1	Psum.JK8.1r.1Ag006760.1	Psum.JK8.1r.1Bg006830.1	Fully retained
AJ81AG06880	AJ81BG10230.1	Psum.JK8.1r.1Ag006780.1	Psum.JK8.1r.1Bg006870.1	Fully retained
AJ81AG06890	x	x	x	Fully fractionated
AJ81AG06900	x	x	x	Fully fractionated
AJ81AG06910	AJ81BG10250.1	Psum.JK8.1r.1Ag006800.1	Psum.JK8.1r.1Bg006890.1	Fully retained
AJ81AG06920	AJ81BG10260.1	Psum.JK8.1r.1Ag006810.1	Psum.JK8.1r.1Bg006900.1	Fully retained
AJ81AG06930	AJ81BG10270.1	x	Psum.JK8.1r.1Bg006920.1	Partially fractionated
AJ81AG06940	AJ81BG10280.1	Psum.JK8.1r.1Ag006820.1	Psum.JK8.1r.1Bg006930.1	Fully retained
AJ81AG06950	x	x	x	Fully fractionated
AJ81AG06960	AJ81BG10310.1	Psum.JK8.1r.1Ag006830.1	Psum.JK8.1r.1Bg006940.1	Fully retained
AJ81AG06970	AJ81BG10330.1	Psum.JK8.1r.1Ag006850.1	Psum.JK8.1r.1Bg006950.1	Fully retained
AJ81AG06980	AJ81BG10340.1	Psum.JK8.1r.1Ag006860.1	Psum.JK8.1r.1Bg006960.1	Fully retained
AJ81AG06990	AJ81BG10350.1	Psum.JK8.1r.1Ag006870.1	Psum.JK8.1r.1Bg006970.1	Fully retained
AJ81AG07000	AJ81BG10370.1	Psum.JK8.1r.1Ag006880.1	Psum.JK8.1r.1Bg006980.1	Fully retained
AJ81AG07010	AJ81BG10380.1	Psum.JK8.1r.1Ag006890.1	Psum.JK8.1r.1Bg006990.1	Fully retained
AJ81AG07020	AJ81BG10390.1	Psum.JK8.1r.1Ag006900.1	Psum.JK8.1r.1Bg007000.1	Fully retained
AJ81AG07030	x	x	x	Fully fractionated
AJ81AG07040	AJ81BG10400.1	Psum.JK8.1r.1Ag006910.1	Psum.JK8.1r.1Bg007010.1	Fully retained
AJ81AG07050	AJ81BG10410.1	Psum.JK8.1r.1Ag006920.1	Psum.JK8.1r.1Bg007020.1	Fully retained
AJ81AG07060	AJ81BG10420.1	Psum.JK8.1r.1Ag006930.1	Psum.JK8.1r.1Bg007030.1	Fully retained
AJ81AG07070	AJ81BG10440.1	Psum.JK8.1r.1Ag006940.1	Psum.JK8.1r.1Bg007040.1	Fully retained
AJ81AG07080	x	x	x	Fully fractionated
AJ81AG07090	AJ81BG10450.1	x	x	Fully fractionated
AJ81AG07100	AJ81BG10460.1	x	x	Fully fractionated
AJ81AG07110	AJ81BG10470.1	Psum.JK8.1r.1Ag006970.1	Psum.JK8.1r.1Bg007070.1	Fully retained
AJ81AG07120	AJ81BG10480.1	Psum.JK8.1r.1Ag006990.1	Psum.JK8.1r.1Bg007080.1	Fully retained
AJ81AG07130	AJ81BG10490.1	x	x	Fully fractionated
AJ81AG07140	x	x	x	Fully fractionated
AJ81AG07150	x	x	x	Fully fractionated
AJ81AG07160	AJ81BG10500.1	Psum.JK8.1r.1Ag007020.1	Psum.JK8.1r.1Bg007100.1	Fully retained
AJ81AG07170	AJ81BG10510.1	Psum.JK8.1r.1Ag007030.1	Psum.JK8.1r.1Bg007110.1	Fully retained
AJ81AG07180	AJ81BG10520.1	Psum.JK8.1r.1Ag007040.1	Psum.JK8.1r.1Bg007120.1	Fully retained
AJ81AG07190	AJ81BG10530.1	Psum.JK8.1r.1Ag007050.1	Psum.JK8.1r.1Bg007130.1	Fully retained
AJ81AG07200	AJ81BG10540.1	Psum.JK8.1r.1Ag007070.1	Psum.JK8.1r.1Bg007140.1	Fully retained
AJ81AG07210	AJ81BG10550.1	Psum.JK8.1r.1Ag007080.1	Psum.JK8.1r.1Bg007150.1	Fully retained
AJ81AG07220	AJ81BG10560.1	Psum.JK8.1r.1Ag007090.1	Psum.JK8.1r.1Bg007160.1	Fully retained
AJ81AG07230	x	x	Psum.JK8.1r.1Bg007170.1	Partially fractionated
AJ81AG07240	AJ81BG10570.1	x	x	Fully fractionated
AJ81AG07250	x	x	Psum.JK8.1r.1Bg007180.1	Partially fractionated
AJ81AG07260	AJ81BG10580.1	Psum.JK8.1r.1Ag007100.1	x	Partially fractionated
AJ81AG07270	x	x	x	Fully fractionated
AJ81AG07280	AJ81BG10600.1	Psum.JK8.1r.1Ag007120.1	x	Partially fractionated
AJ81AG07290	x	Psum.JK8.1r.1Ag007130.1	x	Partially fractionated
AJ81AG07300	x	x	Psum.JK8.1r.1Bg007200.1	Partially fractionated
AJ81AG07310	AJ81BG10620.1	x	x	Fully fractionated
AJ81AG07320	x	x	x	Fully fractionated
AJ81AG07330	x	Psum.JK8.1r.1Ag007140.1	Psum.JK8.1r.1Bg007260.1	Fully retained
AJ81AG07340	AJ81BG10630.1	Psum.JK8.1r.1Ag007160.1	Psum.JK8.1r.1Bg007280.1	Fully retained
AJ81AG07350	AJ81BG10640.1	Psum.JK8.1r.1Ag007170.1	Psum.JK8.1r.1Bg007290.1	Fully retained
AJ81AG07360	x	x	x	Fully fractionated
AJ81AG07370	x	x	x	Fully fractionated
AJ81AG07380	x	x	x	Fully fractionated
AJ81AG07390	x	x	x	Fully fractionated
AJ81AG07400	AJ81BG10660.1	Psum.JK8.1r.1Ag007190.1	Psum.JK8.1r.1Bg007310.1	Fully retained
AJ81AG07410	AJ81BG10670.1	x	x	Fully fractionated
AJ81AG07420	x	x	x	Fully fractionated
AJ81AG07430	AJ81BG10680.1	Psum.JK8.1r.1Ag007210.1	Psum.JK8.1r.1Bg007330.1	Fully retained
AJ81AG07440	AJ81BG10690.1	x	x	Fully fractionated
AJ81AG07450	x	x	x	Fully fractionated
AJ81AG07460	AJ81BG10700.1	x	x	Fully fractionated
AJ81AG07470	x	Psum.JK8.1r.1Ag007220.1	x	Partially fractionated
AJ81AG07480	x	x	x	Fully fractionated
AJ81AG07490	AJ81BG10730.1	Psum.JK8.1r.1Ag007230.1	Psum.JK8.1r.1Bg007340.1	Fully retained
AJ81AG07500	AJ81BG10740.1	Psum.JK8.1r.1Ag007240.1	x	Partially fractionated
AJ81AG07510	AJ81BG10760.1	Psum.JK8.1r.1Ag007260.1	Psum.JK8.1r.1Bg007370.1	Fully retained
AJ81AG07520	x	x	x	Fully fractionated
AJ81AG07530	x	x	x	Fully fractionated
AJ81AG07540	AJ81BG10820.1	Psum.JK8.1r.1Ag007310.1	Psum.JK8.1r.1Bg007400.1	Fully retained
AJ81AG07550	AJ81BG10830.1	Psum.JK8.1r.1Ag007330.1	Psum.JK8.1r.1Bg007420.1	Fully retained
AJ81AG07560	x	Psum.JK8.1r.1Ag007340.1	Psum.JK8.1r.1Bg007430.1	Fully retained
AJ81AG07570	AJ81BG10840.1	Psum.JK8.1r.1Ag007360.1	Psum.JK8.1r.1Bg007440.1	Fully retained
AJ81AG07580	AJ81BG10850.1	Psum.JK8.1r.1Ag007370.1	Psum.JK8.1r.1Bg007460.1	Fully retained
AJ81AG07590	x	Psum.JK8.1r.1Ag007380.1	Psum.JK8.1r.1Bg007470.1	Fully retained
AJ81AG07600	x	x	x	Fully fractionated
AJ81AG07610	x	x	x	Fully fractionated
AJ81AG07620	x	x	x	Fully fractionated
AJ81AG07630	AJ81BG11220.1	x	Psum.JK8.1r.1Bg007540.1	Partially fractionated
AJ81AG07640	x	x	x	Fully fractionated
AJ81AG07650	x	x	x	Fully fractionated
AJ81AG07660	AJ81BG11210.1	x	x	Fully fractionated
AJ81AG07670	x	x	x	Fully fractionated
AJ81AG07680	AJ81BG11190.1	Psum.JK8.1r.1Ag007430.1	Psum.JK8.1r.1Bg007560.1	Fully retained
AJ81AG07690	AJ81BG11180.1	x	x	Fully fractionated
AJ81AG07700	AJ81BG11170.1	x	Psum.JK8.1r.1Bg007570.1	Partially fractionated
AJ81AG07710	AJ81BG11160.1	Psum.JK8.1r.1Ag007440.1	Psum.JK8.1r.1Bg007580.1	Fully retained
AJ81AG07720	AJ81BG11150.1	Psum.JK8.1r.1Ag007450.1	Psum.JK8.1r.1Bg007590.1	Fully retained
AJ81AG07730	AJ81BG11140.1	Psum.JK8.1r.1Ag007460.1	Psum.JK8.1r.1Bg007600.1	Fully retained
AJ81AG07740	x	x	x	Fully fractionated
AJ81AG07750	x	x	x	Fully fractionated
AJ81AG07760	AJ81BG11100.1	Psum.JK8.1r.1Ag007470.1	Psum.JK8.1r.1Bg007610.1	Fully retained
AJ81AG07770	x	x	Psum.JK8.1r.1Bg007620.1	Partially fractionated
AJ81AG07780	AJ81BG11090.1	Psum.JK8.1r.1Ag007480.1	Psum.JK8.1r.1Bg007630.1	Fully retained
AJ81AG07790	x	x	x	Fully fractionated
AJ81AG07800	AJ81BG11080.1	x	x	Fully fractionated
AJ81AG07810	x	x	x	Fully fractionated
AJ81AG07820	AJ81BG11060.1	Psum.JK8.1r.1Ag007490.1	Psum.JK8.1r.1Bg007650.1	Fully retained
AJ81AG07830	x	x	x	Fully fractionated
AJ81AG07840	AJ81BG11050.1	Psum.JK8.1r.1Ag007500.1	Psum.JK8.1r.1Bg007670.1	Fully retained
AJ81AG07850	AJ81BG10980.1	Psum.JK8.1r.1Ag007510.1	Psum.JK8.1r.1Bg007690.1	Fully retained
AJ81AG07860	x	x	x	Fully fractionated
AJ81AG07870	x	x	x	Fully fractionated
AJ81AG07880	x	x	x	Fully fractionated
AJ81AG07890	x	x	x	Fully fractionated
AJ81AG07900	x	x	x	Fully fractionated
AJ81AG07910	AJ81BG11280.1	Psum.JK8.1r.1Ag007560.1	Psum.JK8.1r.1Bg007730.1	Fully retained
AJ81AG07920	AJ81BG11310.1	Psum.JK8.1r.1Ag007580.1	Psum.JK8.1r.1Bg007760.1	Fully retained
AJ81AG07930	AJ81BG11320.1	Psum.JK8.1r.1Ag007590.1	Psum.JK8.1r.1Bg007770.1	Fully retained
AJ81AG07940	AJ81BG11330.1	Psum.JK8.1r.1Ag007600.1	Psum.JK8.1r.1Bg007780.1	Fully retained
AJ81AG07950	AJ81BG11350.1	Psum.JK8.1r.1Ag007610.1	Psum.JK8.1r.1Bg007790.1	Fully retained
AJ81AG07960	AJ81BG11450.1	Psum.JK8.1r.1Ag007620.1	Psum.JK8.1r.1Bg007800.1	Fully retained
AJ81AG07970	x	x	x	Fully fractionated
AJ81AG07980	AJ81BG11470.1	Psum.JK8.1r.1Ag007630.1	Psum.JK8.1r.1Bg007810.1	Fully retained
AJ81AG07990	AJ81BG11500.1	x	x	Fully fractionated
AJ81AG08000	AJ81BG11520.1	Psum.JK8.1r.1Ag007650.1	Psum.JK8.1r.1Bg007820.1	Fully retained
AJ81AG08010	AJ81BG11530.1	Psum.JK8.1r.1Ag007660.1	Psum.JK8.1r.1Bg007830.1	Fully retained
AJ81AG08020	AJ81BG11550.1	Psum.JK8.1r.1Ag007670.1	Psum.JK8.1r.1Bg007840.1	Fully retained
AJ81AG08030	AJ81BG11560.1	Psum.JK8.1r.1Ag007680.1	Psum.JK8.1r.1Bg007850.1	Fully retained
AJ81AG08040	AJ81BG11570.1	Psum.JK8.1r.1Ag007690.1	Psum.JK8.1r.1Bg007860.1	Fully retained
AJ81AG08050	x	x	x	Fully fractionated
AJ81AG08060	AJ81BG11580.1	Psum.JK8.1r.1Ag007710.1	Psum.JK8.1r.1Bg007870.1	Fully retained
AJ81AG08070	x	x	x	Fully fractionated
AJ81AG08080	AJ81BG11590.1	Psum.JK8.1r.1Ag007720.1	Psum.JK8.1r.1Bg007880.1	Fully retained
AJ81AG08090	AJ81BG11600.1	Psum.JK8.1r.1Ag007730.1	Psum.JK8.1r.1Bg007890.1	Fully retained
AJ81AG08100	AJ81BG11610.1	Psum.JK8.1r.1Ag007740.1	Psum.JK8.1r.1Bg007900.1	Fully retained
AJ81AG08110	AJ81BG11620.1	Psum.JK8.1r.1Ag007750.1	Psum.JK8.1r.1Bg007910.1	Fully retained
AJ81AG08120	AJ81BG11630.1	Psum.JK8.1r.1Ag007760.1	Psum.JK8.1r.1Bg007920.1	Fully retained
AJ81AG08130	x	x	x	Fully fractionated
AJ81AG08140	x	x	x	Fully fractionated
AJ81AG08150	x	x	x	Fully fractionated
AJ81AG08160	AJ81BG11650.1	x	x	Fully fractionated
AJ81AG08170	AJ81BG11680.1	x	x	Fully fractionated
AJ81AG08180	AJ81BG11690.1	Psum.JK8.1r.1Ag007800.1	Psum.JK8.1r.1Bg007950.1	Fully retained
AJ81AG08190	AJ81BG11700.1	Psum.JK8.1r.1Ag007810.1	Psum.JK8.1r.1Bg007960.1	Fully retained
AJ81AG08200	x	x	x	Fully fractionated
AJ81AG08210	x	x	x	Fully fractionated
AJ81AG08220	AJ81BG11710.1	Psum.JK8.1r.1Ag007820.1	Psum.JK8.1r.1Bg007970.1	Fully retained
AJ81AG08230	AJ81BG11720.1	Psum.JK8.1r.1Ag007830.1	Psum.JK8.1r.1Bg007980.1	Fully retained
AJ81AG08240	x	x	x	Fully fractionated
AJ81AG08250	x	x	x	Fully fractionated
AJ81AG08260	x	x	x	Fully fractionated
AJ81AG08270	x	x	Psum.JK8.1r.1Bg008010.1	Partially fractionated
AJ81AG08280	x	x	x	Fully fractionated
AJ81AG08290	AJ81BG11750.1	Psum.JK8.1r.1Ag007860.1	Psum.JK8.1r.1Bg008060.1	Fully retained
AJ81AG08300	x	x	x	Fully fractionated
AJ81AG08310	AJ81BG11760.1	Psum.JK8.1r.1Ag007870.1	Psum.JK8.1r.1Bg008070.1	Fully retained
AJ81AG08320	x	x	x	Fully fractionated
AJ81AG08330	AJ81BG11780.1	Psum.JK8.1r.1Ag007890.1	Psum.JK8.1r.1Bg008080.1	Fully retained
AJ81AG08340	AJ81BG11790.1	Psum.JK8.1r.1Ag007900.1	Psum.JK8.1r.1Bg008090.1	Fully retained
AJ81AG08350	x	x	Psum.JK8.1r.1Bg008100.1	Partially fractionated
AJ81AG08360	x	x	x	Fully fractionated
AJ81AG08370	x	x	x	Fully fractionated
AJ81AG08380	x	x	x	Fully fractionated
AJ81AG08390	x	x	x	Fully fractionated
AJ81AG08400	x	x	x	Fully fractionated
AJ81AG08410	x	x	Psum.JK8.1r.1Bg008110.1	Partially fractionated
AJ81AG08420	AJ81BG11800.1	Psum.JK8.1r.1Ag007920.1	Psum.JK8.1r.1Bg008120.1	Fully retained
AJ81AG08430	x	x	x	Fully fractionated
AJ81AG08440	AJ81BG11810.1	Psum.JK8.1r.1Ag007930.1	Psum.JK8.1r.1Bg008140.1	Fully retained
AJ81AG08450	AJ81BG11820.1	Psum.JK8.1r.1Ag007940.1	Psum.JK8.1r.1Bg008260.1	Fully retained
AJ81AG08460	AJ81BG11830.1	Psum.JK8.1r.1Ag007950.1	Psum.JK8.1r.1Bg008150.1	Fully retained
AJ81AG08470	AJ81BG11840.1	Psum.JK8.1r.1Ag007970.1	Psum.JK8.1r.1Bg008160.1	Fully retained
AJ81AG08480	AJ81BG11850.1	Psum.JK8.1r.1Ag007980.1	Psum.JK8.1r.1Bg008170.1	Fully retained
AJ81AG08490	x	x	x	Fully fractionated
AJ81AG08500	x	x	x	Fully fractionated
AJ81AG08510	AJ81BG11870.1	Psum.JK8.1r.1Ag007990.1	Psum.JK8.1r.1Bg008180.1	Fully retained
AJ81AG08520	AJ81BG11880.1	Psum.JK8.1r.1Ag008010.1	Psum.JK8.1r.1Bg008190.1	Fully retained
AJ81AG08530	AJ81BG11890.1	Psum.JK8.1r.1Ag008020.1	Psum.JK8.1r.1Bg008200.1	Fully retained
AJ81AG08540	AJ81BG11900.1	Psum.JK8.1r.1Ag008030.1	Psum.JK8.1r.1Bg008210.1	Fully retained
AJ81AG08550	AJ81BG11910.1	Psum.JK8.1r.1Ag008040.1	x	Partially fractionated
AJ81AG08560	AJ81BG11930.1	Psum.JK8.1r.1Ag008050.1	Psum.JK8.1r.1Bg008220.1	Fully retained
AJ81AG08570	x	Psum.JK8.1r.1Ag008070.1	Psum.JK8.1r.1Bg008230.1	Fully retained
AJ81AG08580	AJ81BG11950.1	Psum.JK8.1r.1Ag008090.1	Psum.JK8.1r.1Bg008290.1	Fully retained
AJ81AG08590	AJ81BG11960.1	x	x	Fully fractionated
AJ81AG08600	x	x	x	Fully fractionated
AJ81AG08610	x	x	x	Fully fractionated
AJ81AG08620	x	x	x	Fully fractionated
AJ81AG08630	x	x	x	Fully fractionated
AJ81AG08640	x	x	x	Fully fractionated
AJ81AG08650	x	x	x	Fully fractionated
AJ81AG08660	x	x	x	Fully fractionated
AJ81AG08670	x	x	x	Fully fractionated
AJ81AG08680	AJ81BG11990.1	Psum.JK8.1r.1Ag008140.1	Psum.JK8.1r.1Bg008310.1	Fully retained
AJ81AG08690	x	x	x	Fully fractionated
AJ81AG08700	AJ81BG12020.1	Psum.JK8.1r.1Ag008160.1	Psum.JK8.1r.1Bg008330.1	Fully retained
AJ81AG08710	x	x	x	Fully fractionated
AJ81AG08720	AJ81BG12060.1	Psum.JK8.1r.1Ag008180.1	x	Partially fractionated
AJ81AG08730	AJ81BG09970.1	Psum.JK8.1r.1Ag008190.1	Psum.JK8.1r.1Bg008350.1	Fully retained
AJ81AG08740	AJ81BG09960.1	Psum.JK8.1r.1Ag008200.1	x	Partially fractionated
AJ81AG08750	AJ81BG09950.1	Psum.JK8.1r.1Ag008210.1	Psum.JK8.1r.1Bg008370.1	Fully retained
AJ81AG08760	AJ81BG09940.1	Psum.JK8.1r.1Ag008220.1	Psum.JK8.1r.1Bg008380.1	Fully retained
AJ81AG08770	AJ81BG09930.1	Psum.JK8.1r.1Ag008230.1	Psum.JK8.1r.1Bg008390.1	Fully retained
AJ81AG08780	AJ81BG09900.1	Psum.JK8.1r.1Ag008240.1	Psum.JK8.1r.1Bg008400.1	Fully retained
AJ81AG08790	x	x	x	Fully fractionated
AJ81AG08800	x	x	x	Fully fractionated
AJ81AG08810	AJ81BG09890.1	Psum.JK8.1r.1Ag008250.1	Psum.JK8.1r.1Bg008410.1	Fully retained
AJ81AG08820	AJ81BG09880.1	Psum.JK8.1r.1Ag008260.1	Psum.JK8.1r.1Bg008420.1	Fully retained
AJ81AG08830	AJ81BG09870.1	Psum.JK8.1r.1Ag008270.1	Psum.JK8.1r.1Bg008430.1	Fully retained
AJ81AG08840	x	x	x	Fully fractionated
AJ81AG08850	AJ81BG09860.1	x	Psum.JK8.1r.1Bg008440.1	Partially fractionated
AJ81AG08860	x	x	x	Fully fractionated
AJ81AG08870	AJ81BG09850.1	Psum.JK8.1r.1Ag008280.1	Psum.JK8.1r.1Bg008450.1	Fully retained
AJ81AG08880	AJ81BG09840.1	Psum.JK8.1r.1Ag008290.1	Psum.JK8.1r.1Bg008460.1	Fully retained
AJ81AG08890	AJ81BG09830.1	Psum.JK8.1r.1Ag008300.1	Psum.JK8.1r.1Bg008470.1	Fully retained
AJ81AG08900	AJ81BG09820.1	Psum.JK8.1r.1Ag008310.1	Psum.JK8.1r.1Bg008490.1	Fully retained
AJ81AG08910	AJ81BG09810.1	x	x	Fully fractionated
AJ81AG08920	AJ81BG09800.1	Psum.JK8.1r.1Ag008330.1	Psum.JK8.1r.1Bg008510.1	Fully retained
AJ81AG08930	AJ81BG09790.1	Psum.JK8.1r.1Ag008340.1	Psum.JK8.1r.1Bg008520.1	Fully retained
AJ81AG08940	x	x	x	Fully fractionated
AJ81AG08950	AJ81BG09780.1	Psum.JK8.1r.1Ag008350.1	Psum.JK8.1r.1Bg008530.1	Fully retained
AJ81AG08960	AJ81BG09770.1	Psum.JK8.1r.1Ag008360.1	Psum.JK8.1r.1Bg008550.1	Fully retained
AJ81AG08970	AJ81BG09760.1	Psum.JK8.1r.1Ag008370.1	Psum.JK8.1r.1Bg008560.1	Fully retained
AJ81AG08980	x	x	x	Fully fractionated
AJ81AG08990	x	Psum.JK8.1r.1Ag008380.1	Psum.JK8.1r.1Bg008570.1	Fully retained
AJ81AG09000	AJ81BG09750.1	Psum.JK8.1r.1Ag008400.1	Psum.JK8.1r.1Bg008590.1	Fully retained
AJ81AG09010	x	x	x	Fully fractionated
AJ81AG09020	AJ81BG09740.1	Psum.JK8.1r.1Ag008410.1	Psum.JK8.1r.1Bg008600.1	Fully retained
AJ81AG09030	AJ81BG09730.1	Psum.JK8.1r.1Ag008420.1	Psum.JK8.1r.1Bg008610.1	Fully retained
AJ81AG09040	x	x	x	Fully fractionated
AJ81AG09050	AJ81BG09720.1	Psum.JK8.1r.1Ag008440.1	Psum.JK8.1r.1Bg008630.1	Fully retained
AJ81AG09060	x	Psum.JK8.1r.1Ag008450.1	Psum.JK8.1r.1Bg008640.1	Fully retained
AJ81AG09070	AJ81BG09700.1	Psum.JK8.1r.1Ag008470.1	Psum.JK8.1r.1Bg008660.1	Fully retained
AJ81AG09080	AJ81BG09690.1	Psum.JK8.1r.1Ag008480.1	Psum.JK8.1r.1Bg008690.1	Fully retained
AJ81AG09090	AJ81BG09680.1	Psum.JK8.1r.1Ag008490.1	Psum.JK8.1r.1Bg008710.1	Fully retained
AJ81AG09100	AJ81BG09670.1	Psum.JK8.1r.1Ag008500.1	Psum.JK8.1r.1Bg008720.1	Fully retained
AJ81AG09110	AJ81BG09660.1	Psum.JK8.1r.1Ag008520.1	Psum.JK8.1r.1Bg008730.1	Fully retained
AJ81AG09120	AJ81BG09650.1	Psum.JK8.1r.1Ag008530.1	Psum.JK8.1r.1Bg008740.1	Fully retained
AJ81AG09130	AJ81BG09640.1	Psum.JK8.1r.1Ag008540.1	Psum.JK8.1r.1Bg008750.1	Fully retained
AJ81AG09140	x	x	x	Fully fractionated
AJ81AG09150	AJ81BG09630.1	Psum.JK8.1r.1Ag008550.1	Psum.JK8.1r.1Bg008780.1	Fully retained
AJ81AG09160	AJ81BG09620.1	Psum.JK8.1r.1Ag008570.1	Psum.JK8.1r.1Bg008790.1	Fully retained
AJ81AG09170	AJ81BG09610.1	Psum.JK8.1r.1Ag008590.1	Psum.JK8.1r.1Bg008800.1	Fully retained
AJ81AG09180	AJ81BG09590.1	Psum.JK8.1r.1Ag008600.1	Psum.JK8.1r.1Bg008810.1	Fully retained
AJ81AG09190	AJ81BG09580.1	Psum.JK8.1r.1Ag008610.1	Psum.JK8.1r.1Bg008820.1	Fully retained
AJ81AG09200	AJ81BG09550.1	Psum.JK8.1r.1Ag008620.1	Psum.JK8.1r.1Bg008830.1	Fully retained
AJ81AG09210	AJ81BG09540.1	Psum.JK8.1r.1Ag008630.1	Psum.JK8.1r.1Bg008840.1	Fully retained
AJ81AG09220	AJ81BG09530.1	Psum.JK8.1r.1Ag008640.1	Psum.JK8.1r.1Bg008850.1	Fully retained
AJ81AG09230	x	x	x	Fully fractionated
AJ81AG09240	AJ81BG09480.1	Psum.JK8.1r.1Ag008650.1	Psum.JK8.1r.1Bg008860.1	Fully retained
AJ81AG09250	x	Psum.JK8.1r.1Ag008670.1	x	Partially fractionated
AJ81AG09260	AJ81BG09460.1	Psum.JK8.1r.1Ag008680.1	Psum.JK8.1r.1Bg008870.1	Fully retained
AJ81AG09270	AJ81BG09450.1	Psum.JK8.1r.1Ag008690.1	Psum.JK8.1r.1Bg008880.1	Fully retained
AJ81AG09280	AJ81BG09440.1	Psum.JK8.1r.1Ag008710.1	Psum.JK8.1r.1Bg008920.1	Fully retained
AJ81AG09290	AJ81BG09410.1	Psum.JK8.1r.1Ag008720.1	Psum.JK8.1r.1Bg008930.1	Fully retained
AJ81AG09300	AJ81BG09400.1	Psum.JK8.1r.1Ag008740.1	Psum.JK8.1r.1Bg008950.1	Fully retained
AJ81AG09310	AJ81BG09390.1	Psum.JK8.1r.1Ag008750.1	Psum.JK8.1r.1Bg008960.1	Fully retained
AJ81AG09320	AJ81BG09320.1	Psum.JK8.1r.1Ag008760.1	Psum.JK8.1r.1Bg008970.1	Fully retained
AJ81AG09330	x	x	x	Fully fractionated
AJ81AG09340	AJ81BG09310.1	Psum.JK8.1r.1Ag008770.1	x	Partially fractionated
AJ81AG09350	AJ81BG09300.1	Psum.JK8.1r.1Ag008780.1	Psum.JK8.1r.1Bg008980.1	Fully retained
AJ81AG09360	AJ81BG09290.1	Psum.JK8.1r.1Ag008790.1	Psum.JK8.1r.1Bg008990.1	Fully retained
AJ81AG09370	AJ81BG09280.1	Psum.JK8.1r.1Ag008800.1	Psum.JK8.1r.1Bg009000.1	Fully retained
AJ81AG09380	AJ81BG09270.1	Psum.JK8.1r.1Ag008810.1	Psum.JK8.1r.1Bg009010.1	Fully retained
AJ81AG09390	AJ81BG09260.1	Psum.JK8.1r.1Ag008820.1	Psum.JK8.1r.1Bg009020.1	Fully retained
AJ81AG09400	AJ81BG09250.1	Psum.JK8.1r.1Ag008830.1	Psum.JK8.1r.1Bg009030.1	Fully retained
AJ81AG09410	x	x	x	Fully fractionated
AJ81AG09420	AJ81BG09240.1	Psum.JK8.1r.1Ag008840.1	Psum.JK8.1r.1Bg009040.1	Fully retained
AJ81AG09430	AJ81BG09230.1	Psum.JK8.1r.1Ag008850.1	Psum.JK8.1r.1Bg009050.1	Fully retained
AJ81AG09440	AJ81BG09220.1	Psum.JK8.1r.1Ag008860.1	Psum.JK8.1r.1Bg009070.1	Fully retained
AJ81AG09450	AJ81BG09210.1	Psum.JK8.1r.1Ag008870.1	Psum.JK8.1r.1Bg009080.1	Fully retained
AJ81AG09460	AJ81BG09200.1	Psum.JK8.1r.1Ag008880.1	Psum.JK8.1r.1Bg009100.1	Fully retained
AJ81AG09470	AJ81BG09190.1	Psum.JK8.1r.1Ag008890.1	Psum.JK8.1r.1Bg009110.1	Fully retained
AJ81AG09480	AJ81BG09180.1	Psum.JK8.1r.1Ag008900.1	Psum.JK8.1r.1Bg009120.1	Fully retained
AJ81AG09490	AJ81BG09170.1	Psum.JK8.1r.1Ag008910.1	Psum.JK8.1r.1Bg009130.1	Fully retained
AJ81AG09500	x	Psum.JK8.1r.1Ag008920.1	Psum.JK8.1r.1Bg009140.1	Fully retained
AJ81AG09510	x	Psum.JK8.1r.1Ag008930.1	Psum.JK8.1r.1Bg009150.1	Fully retained
AJ81AG09520	AJ81BG09150.1	Psum.JK8.1r.1Ag008940.1	Psum.JK8.1r.1Bg009160.1	Fully retained
AJ81AG09530	AJ81BG09120.1	Psum.JK8.1r.1Ag008960.1	Psum.JK8.1r.1Bg009210.1	Fully retained
AJ81AG09540	AJ81BG09080.1	Psum.JK8.1r.1Ag008970.1	Psum.JK8.1r.1Bg009220.1	Fully retained
AJ81AG09550	AJ81BG09070.1	Psum.JK8.1r.1Ag008980.1	Psum.JK8.1r.1Bg009230.1	Fully retained
AJ81AG09560	AJ81BG09060.1	Psum.JK8.1r.1Ag008990.1	Psum.JK8.1r.1Bg009240.1	Fully retained
AJ81AG09570	AJ81BG09050.1	Psum.JK8.1r.1Ag009000.1	x	Partially fractionated
AJ81AG09580	x	Psum.JK8.1r.1Ag009020.1	x	Partially fractionated
AJ81AG09590	x	Psum.JK8.1r.1Ag009050.1	Psum.JK8.1r.1Bg009250.1	Fully retained
AJ81AG09600	AJ81BG09040.1	x	x	Fully fractionated
AJ81AG09610	AJ81BG09020.1	Psum.JK8.1r.1Ag009060.1	Psum.JK8.1r.1Bg009270.1	Fully retained
AJ81AG09620	x	x	x	Fully fractionated
AJ81AG09630	x	x	x	Fully fractionated
AJ81AG09640	x	Psum.JK8.1r.1Ag009070.1	x	Partially fractionated
AJ81AG09650	AJ81BG09010.1	Psum.JK8.1r.1Ag009080.1	x	Partially fractionated
AJ81AG09660	x	x	x	Fully fractionated
AJ81AG09670	x	x	x	Fully fractionated
AJ81AG09680	AJ81BG08970.1	x	x	Fully fractionated
AJ81AG09690	AJ81BG08960.1	Psum.JK8.1r.1Ag009120.1	x	Partially fractionated
AJ81AG09700	AJ81BG08930.1	x	Psum.JK8.1r.1Bg009310.1	Partially fractionated
AJ81AG09710	x	x	x	Fully fractionated
AJ81AG09720	AJ81BG08850.1	Psum.JK8.1r.1Ag009200.1	Psum.JK8.1r.1Bg009420.1	Fully retained
AJ81AG09730	AJ81BG08840.1	Psum.JK8.1r.1Ag009210.1	Psum.JK8.1r.1Bg009430.1	Fully retained
AJ81AG09740	AJ81BG08820.1	Psum.JK8.1r.1Ag009220.1	Psum.JK8.1r.1Bg009440.1	Fully retained
AJ81AG09750	x	x	x	Fully fractionated
AJ81AG09760	AJ81BG08810.1	Psum.JK8.1r.1Ag009230.1	Psum.JK8.1r.1Bg009450.1	Fully retained
AJ81AG09770	AJ81BG08800.1	Psum.JK8.1r.1Ag009240.1	Psum.JK8.1r.1Bg009460.1	Fully retained
AJ81AG09780	AJ81BG08780.1	x	x	Fully fractionated
AJ81AG09790	x	x	x	Fully fractionated
AJ81AG09800	AJ81BG08760.1	x	x	Fully fractionated
AJ81AG09810	x	x	x	Fully fractionated
AJ81AG09820	x	x	x	Fully fractionated
AJ81AG09830	x	Psum.JK8.1r.1Ag009260.1	Psum.JK8.1r.1Bg009490.1	Fully retained
AJ81AG09840	AJ81BG08750.1	Psum.JK8.1r.1Ag009270.1	Psum.JK8.1r.1Bg009500.1	Fully retained
AJ81AG09850	AJ81BG08740.1	Psum.JK8.1r.1Ag009280.1	Psum.JK8.1r.1Bg009510.1	Fully retained
AJ81AG09860	AJ81BG08730.1	x	x	Fully fractionated
AJ81AG09870	AJ81BG08720.1	x	x	Fully fractionated
AJ81AG09880	AJ81BG08700.1	Psum.JK8.1r.1Ag009320.1	Psum.JK8.1r.1Bg009550.1	Fully retained
AJ81AG09890	AJ81BG08690.1	Psum.JK8.1r.1Ag009330.1	Psum.JK8.1r.1Bg009560.1	Fully retained
AJ81AG09900	AJ81BG08680.1	Psum.JK8.1r.1Ag009340.1	Psum.JK8.1r.1Bg009570.1	Fully retained
AJ81AG09910	x	x	x	Fully fractionated
AJ81AG09920	AJ81BG08670.1	x	x	Fully fractionated
AJ81AG09930	AJ81BG08660.1	Psum.JK8.1r.1Ag009360.1	Psum.JK8.1r.1Bg009590.1	Fully retained
AJ81AG09940	x	Psum.JK8.1r.1Ag009400.1	Psum.JK8.1r.1Bg009600.1	Fully retained
AJ81AG09950	x	Psum.JK8.1r.1Ag009410.1	Psum.JK8.1r.1Bg009610.1	Fully retained
AJ81AG09960	x	Psum.JK8.1r.1Ag009430.1	x	Partially fractionated
AJ81AG09970	x	x	x	Fully fractionated
AJ81AG09980	x	x	x	Fully fractionated
AJ81AG09990	AJ81BG08640.1	Psum.JK8.1r.1Ag009440.1	Psum.JK8.1r.1Bg009660.1	Fully retained
AJ81AG10000	AJ81BG08630.1	Psum.JK8.1r.1Ag009450.1	Psum.JK8.1r.1Bg009670.1	Fully retained
AJ81AG10010	AJ81BG08620.1	Psum.JK8.1r.1Ag009460.1	Psum.JK8.1r.1Bg009680.1	Fully retained
AJ81AG10020	AJ81BG08610.1	Psum.JK8.1r.1Ag009470.1	Psum.JK8.1r.1Bg009690.1	Fully retained
AJ81AG10030	AJ81BG08590.1	Psum.JK8.1r.1Ag009500.1	Psum.JK8.1r.1Bg009720.1	Fully retained
AJ81AG10040	AJ81BG08580.1	Psum.JK8.1r.1Ag009510.1	Psum.JK8.1r.1Bg009730.1	Fully retained
AJ81AG10050	AJ81BG08570.1	Psum.JK8.1r.1Ag009520.1	Psum.JK8.1r.1Bg009740.1	Fully retained
AJ81AG10060	AJ81BG08520.1	Psum.JK8.1r.1Ag009560.1	Psum.JK8.1r.1Bg009770.1	Fully retained
AJ81AG10070	AJ81BG08500.1	Psum.JK8.1r.1Ag009570.1	Psum.JK8.1r.1Bg009780.1	Fully retained
AJ81AG10080	x	x	x	Fully fractionated
AJ81AG10090	AJ81BG08490.1	Psum.JK8.1r.1Ag009580.1	Psum.JK8.1r.1Bg009790.1	Fully retained
AJ81AG10100	AJ81BG08480.1	Psum.JK8.1r.1Ag009590.1	Psum.JK8.1r.1Bg009800.1	Fully retained
AJ81AG10110	AJ81BG08470.1	Psum.JK8.1r.1Ag009600.1	Psum.JK8.1r.1Bg009820.1	Fully retained
AJ81AG10120	AJ81BG08460.1	Psum.JK8.1r.1Ag009610.1	Psum.JK8.1r.1Bg009830.1	Fully retained
AJ81AG10130	AJ81BG08420.1	x	x	Fully fractionated
AJ81AG10140	x	x	x	Fully fractionated
AJ81AG10150	x	x	x	Fully fractionated
AJ81AG10160	AJ81BG08410.1	x	x	Fully fractionated
AJ81AG10170	x	x	x	Fully fractionated
AJ81AG10180	x	x	x	Fully fractionated
AJ81AG10190	x	x	x	Fully fractionated
AJ81AG10200	x	x	x	Fully fractionated
AJ81AG10210	AJ81BG08390.1	Psum.JK8.1r.1Ag009630.1	Psum.JK8.1r.1Bg009840.1	Fully retained
AJ81AG10220	x	Psum.JK8.1r.1Ag009650.1	Psum.JK8.1r.1Bg009850.1	Fully retained
AJ81AG10230	AJ81BG08370.1	Psum.JK8.1r.1Ag009660.1	Psum.JK8.1r.1Bg009860.1	Fully retained
AJ81AG10240	AJ81BG08360.1	Psum.JK8.1r.1Ag009670.1	Psum.JK8.1r.1Bg009870.1	Fully retained
AJ81AG10250	AJ81BG08350.1	Psum.JK8.1r.1Ag009680.1	Psum.JK8.1r.1Bg009880.1	Fully retained
AJ81AG10260	AJ81BG08340.1	Psum.JK8.1r.1Ag009690.1	Psum.JK8.1r.1Bg009890.1	Fully retained
AJ81AG10270	AJ81BG08320.1	Psum.JK8.1r.1Ag009710.1	Psum.JK8.1r.1Bg009910.1	Fully retained
AJ81AG10280	AJ81BG08290.1	Psum.JK8.1r.1Ag009730.1	x	Partially fractionated
AJ81AG10290	AJ81BG08280.1	Psum.JK8.1r.1Ag009740.1	Psum.JK8.1r.1Bg009950.1	Fully retained
AJ81AG10300	AJ81BG08270.1	Psum.JK8.1r.1Ag009750.1	Psum.JK8.1r.1Bg009960.1	Fully retained
AJ81AG10310	AJ81BG08260.1	Psum.JK8.1r.1Ag009760.1	Psum.JK8.1r.1Bg009970.1	Fully retained
AJ81AG10320	AJ81BG08250.1	Psum.JK8.1r.1Ag009780.1	Psum.JK8.1r.1Bg009980.1	Fully retained
AJ81AG10330	x	x	x	Fully fractionated
AJ81AG10340	AJ81BG08160.1	Psum.JK8.1r.1Ag009800.1	Psum.JK8.1r.1Bg010000.1	Fully retained
AJ81AG10350	AJ81BG08150.1	Psum.JK8.1r.1Ag009810.1	Psum.JK8.1r.1Bg010010.1	Fully retained
AJ81AG10360	AJ81BG08140.1	Psum.JK8.1r.1Ag009820.1	Psum.JK8.1r.1Bg010020.1	Fully retained
AJ81AG10370	AJ81BG08130.1	Psum.JK8.1r.1Ag009830.1	Psum.JK8.1r.1Bg010030.1	Fully retained
AJ81AG10380	x	x	x	Fully fractionated
AJ81AG10390	AJ81BG08090.1	x	Psum.JK8.1r.1Bg010040.1	Partially fractionated
AJ81AG10400	AJ81BG08080.1	x	Psum.JK8.1r.1Bg010050.1	Partially fractionated
AJ81AG10410	AJ81BG08070.1	Psum.JK8.1r.1Ag009840.1	Psum.JK8.1r.1Bg010060.1	Fully retained
AJ81AG10420	x	x	x	Fully fractionated
AJ81AG10430	x	x	x	Fully fractionated
AJ81AG10440	AJ81BG08030.1	Psum.JK8.1r.1Ag009890.1	Psum.JK8.1r.1Bg010110.1	Fully retained
AJ81AG10450	AJ81BG08020.1	Psum.JK8.1r.1Ag009900.1	Psum.JK8.1r.1Bg010120.1	Fully retained
AJ81AG10460	AJ81BG08010.1	x	Psum.JK8.1r.1Bg010130.1	Partially fractionated
AJ81AG10470	AJ81BG08000.1	Psum.JK8.1r.1Ag009910.1	Psum.JK8.1r.1Bg010140.1	Fully retained
AJ81AG10480	AJ81BG07990.1	Psum.JK8.1r.1Ag009920.1	Psum.JK8.1r.1Bg010150.1	Fully retained
AJ81AG10490	AJ81BG07980.1	Psum.JK8.1r.1Ag009930.1	Psum.JK8.1r.1Bg010160.1	Fully retained
AJ81AG10500	AJ81BG07970.1	Psum.JK8.1r.1Ag009940.1	Psum.JK8.1r.1Bg010170.1	Fully retained
AJ81AG10510	AJ81BG07960.1	x	x	Fully fractionated
AJ81AG10520	AJ81BG07950.1	Psum.JK8.1r.1Ag009960.1	Psum.JK8.1r.1Bg010190.1	Fully retained
AJ81AG10530	AJ81BG07940.1	Psum.JK8.1r.1Ag009970.1	Psum.JK8.1r.1Bg010200.1	Fully retained
AJ81AG10540	AJ81BG07930.1	Psum.JK8.1r.1Ag009980.1	Psum.JK8.1r.1Bg010210.1	Fully retained
AJ81AG10550	AJ81BG07920.1	Psum.JK8.1r.1Ag009990.1	Psum.JK8.1r.1Bg010220.1	Fully retained
AJ81AG10560	x	x	x	Fully fractionated
AJ81AG10570	AJ81BG07910.1	Psum.JK8.1r.1Ag010000.1	Psum.JK8.1r.1Bg010230.1	Fully retained
AJ81AG10580	AJ81BG07900.1	Psum.JK8.1r.1Ag010010.1	Psum.JK8.1r.1Bg010240.1	Fully retained
AJ81AG10590	AJ81BG07890.1	Psum.JK8.1r.1Ag010040.1	x	Partially fractionated
AJ81AG10600	AJ81BG07880.1	Psum.JK8.1r.1Ag010050.1	x	Partially fractionated
AJ81AG10610	x	x	Psum.JK8.1r.1Bg010270.1	Partially fractionated
AJ81AG10620	AJ81BG07870.1	x	Psum.JK8.1r.1Bg010280.1	Partially fractionated
AJ81AG10630	x	x	x	Fully fractionated
AJ81AG10640	x	x	x	Fully fractionated
AJ81AG10650	x	x	Psum.JK8.1r.1Bg010310.1	Partially fractionated
AJ81AG10660	AJ81BG07720.1	Psum.JK8.1r.1Ag010060.1	Psum.JK8.1r.1Bg010320.1	Fully retained
AJ81AG10670	AJ81BG07710.1	Psum.JK8.1r.1Ag010080.1	Psum.JK8.1r.1Bg010340.1	Fully retained
AJ81AG10680	AJ81BG07700.1	Psum.JK8.1r.1Ag010090.1	Psum.JK8.1r.1Bg010360.1	Fully retained
AJ81AG10690	x	x	x	Fully fractionated
AJ81AG10700	x	x	x	Fully fractionated
AJ81AG10710	x	Psum.JK8.1r.1Ag010100.1	Psum.JK8.1r.1Bg010370.1	Fully retained
AJ81AG10720	AJ81BG07690.1	Psum.JK8.1r.1Ag010110.1	x	Partially fractionated
AJ81AG10730	AJ81BG07680.1	x	Psum.JK8.1r.1Bg010390.1	Partially fractionated
AJ81AG10740	x	Psum.JK8.1r.1Ag010120.1	Psum.JK8.1r.1Bg010400.1	Fully retained
AJ81AG10750	x	x	x	Fully fractionated
AJ81AG10760	AJ81BG07670.1	Psum.JK8.1r.1Ag010140.1	Psum.JK8.1r.1Bg010440.1	Fully retained
AJ81AG10770	x	x	x	Fully fractionated
AJ81AG10780	x	x	x	Fully fractionated
AJ81AG10790	x	Psum.JK8.1r.1Ag010160.1	Psum.JK8.1r.1Bg010460.1	Fully retained
AJ81AG10800	AJ81BG07650.1	Psum.JK8.1r.1Ag010170.1	Psum.JK8.1r.1Bg010490.1	Fully retained
AJ81AG10810	x	Psum.JK8.1r.1Ag010200.1	Psum.JK8.1r.1Bg010510.1	Fully retained	inversion in subgenome 2
AJ81AG10820	x	Psum.JK8.1r.1Ag010210.1	Psum.JK8.1r.1Bg012360.1	Fully retained
AJ81AG10830	x	Psum.JK8.1r.1Ag010220.1	Psum.JK8.1r.1Bg012350.1	Fully retained
AJ81AG10840	AJ81BG07610.1	Psum.JK8.1r.1Ag010250.1	Psum.JK8.1r.1Bg012280.1	Fully retained
AJ81AG10850	x	x	x	Fully fractionated
AJ81AG10860	AJ81BG07560.1	Psum.JK8.1r.1Ag010270.1	Psum.JK8.1r.1Bg012250.1	Fully retained
AJ81AG10870	AJ81BG07540.1	Psum.JK8.1r.1Ag010290.1	Psum.JK8.1r.1Bg012240.1	Fully retained
AJ81AG10880	AJ81BG07530.1	Psum.JK8.1r.1Ag010310.1	x	Partially fractionated
AJ81AG10890	x	x	x	Fully fractionated
AJ81AG10900	x	x	x	Fully fractionated
AJ81AG10910	x	x	Psum.JK8.1r.1Bg012230.1	Partially fractionated
AJ81AG10920	AJ81BG07480.1	Psum.JK8.1r.1Ag010330.1	Psum.JK8.1r.1Bg012210.1	Fully retained
AJ81AG10930	AJ81BG07460.1	Psum.JK8.1r.1Ag010340.1	Psum.JK8.1r.1Bg012200.1	Fully retained
AJ81AG10940	x	Psum.JK8.1r.1Ag010350.1	x	Partially fractionated
AJ81AG10950	AJ81BG07450.1	Psum.JK8.1r.1Ag010370.1	x	Partially fractionated
AJ81AG10960	AJ81BG07440.1	Psum.JK8.1r.1Ag010380.1	Psum.JK8.1r.1Bg012180.1	Fully retained
AJ81AG10970	AJ81BG07430.1	Psum.JK8.1r.1Ag010390.1	Psum.JK8.1r.1Bg012170.1	Fully retained
AJ81AG10980	AJ81BG07420.1	Psum.JK8.1r.1Ag010400.1	Psum.JK8.1r.1Bg012160.1	Fully retained
AJ81AG10990	AJ81BG07410.1	Psum.JK8.1r.1Ag010410.1	Psum.JK8.1r.1Bg012140.1	Fully retained
AJ81AG11000	AJ81BG07400.1	Psum.JK8.1r.1Ag010430.1	Psum.JK8.1r.1Bg012130.1	Fully retained
AJ81AG11010	x	Psum.JK8.1r.1Ag010440.1	x	Partially fractionated
AJ81AG11020	x	Psum.JK8.1r.1Ag010450.1	Psum.JK8.1r.1Bg012110.1	Fully retained
AJ81AG11030	AJ81BG06940.1	Psum.JK8.1r.1Ag010470.1	Psum.JK8.1r.1Bg012100.1	Fully retained
AJ81AG11040	x	x	x	Fully fractionated
AJ81AG11050	AJ81BG06930.1	x	Psum.JK8.1r.1Bg012090.1	Partially fractionated
AJ81AG11060	x	x	x	Fully fractionated
AJ81AG11070	AJ81BG06880.1	Psum.JK8.1r.1Ag010500.1	Psum.JK8.1r.1Bg012070.1	Fully retained
AJ81AG11080	AJ81BG06870.1	Psum.JK8.1r.1Ag010520.1	Psum.JK8.1r.1Bg012060.1	Fully retained
AJ81AG11090	AJ81BG06860.1	Psum.JK8.1r.1Ag010530.1	Psum.JK8.1r.1Bg012050.1	Fully retained
AJ81AG11100	AJ81BG06850.1	Psum.JK8.1r.1Ag010540.1	Psum.JK8.1r.1Bg012040.1	Fully retained
AJ81AG11110	AJ81BG06840.1	Psum.JK8.1r.1Ag010550.1	Psum.JK8.1r.1Bg012030.1	Fully retained
AJ81AG11120	AJ81BG06830.1	x	x	Fully fractionated
AJ81AG11130	AJ81BG06820.1	Psum.JK8.1r.1Ag010560.1	Psum.JK8.1r.1Bg012020.1	Fully retained
AJ81AG11140	AJ81BG06810.1	x	Psum.JK8.1r.1Bg012010.1	Partially fractionated
AJ81AG11150	x	x	x	Fully fractionated
AJ81AG11160	AJ81BG06790.1	Psum.JK8.1r.1Ag010630.1	Psum.JK8.1r.1Bg012000.1	Fully retained
AJ81AG11170	AJ81BG06720.1	Psum.JK8.1r.1Ag010640.1	Psum.JK8.1r.1Bg011970.1	Fully retained
AJ81AG11180	AJ81BG06700.1	Psum.JK8.1r.1Ag010650.1	Psum.JK8.1r.1Bg011950.1	Fully retained
AJ81AG11190	x	x	x	Fully fractionated
AJ81AG11200	x	x	x	Fully fractionated
AJ81AG11210	x	Psum.JK8.1r.1Ag010680.1	Psum.JK8.1r.1Bg011940.1	Fully retained
AJ81AG11220	AJ81BG07040.1	Psum.JK8.1r.1Ag010710.1	Psum.JK8.1r.1Bg011910.1	Fully retained
AJ81AG11230	AJ81BG07050.1	Psum.JK8.1r.1Ag010720.1	Psum.JK8.1r.1Bg011900.1	Fully retained
AJ81AG11240	AJ81BG07090.1	Psum.JK8.1r.1Ag010760.1	Psum.JK8.1r.1Bg011870.1	Fully retained
AJ81AG11250	AJ81BG07100.1	Psum.JK8.1r.1Ag010780.1	Psum.JK8.1r.1Bg011860.1	Fully retained
AJ81AG11260	x	x	x	Fully fractionated
AJ81AG11270	x	x	x	Fully fractionated
AJ81AG11280	x	x	x	Fully fractionated
AJ81AG11290	x	x	x	Fully fractionated
AJ81AG11300	x	x	x	Fully fractionated
AJ81AG11310	x	x	x	Fully fractionated
AJ81AG11320	x	Psum.JK8.1r.1Ag010810.1	x	Partially fractionated
AJ81AG11330	AJ81BG07120.1	x	x	Fully fractionated
AJ81AG11340	AJ81BG07130.1	x	Psum.JK8.1r.1Bg011840.1	Partially fractionated
AJ81AG11350	AJ81BG07140.1	x	Psum.JK8.1r.1Bg011830.1	Partially fractionated
AJ81AG11360	AJ81BG07170.1	x	Psum.JK8.1r.1Bg011790.1	Partially fractionated
AJ81AG11370	x	x	x	Fully fractionated
AJ81AG11380	x	x	x	Fully fractionated
AJ81AG11390	x	x	x	Fully fractionated
AJ81AG11400	AJ81BG07240.1	x	Psum.JK8.1r.1Bg011750.1	Partially fractionated
AJ81AG11410	AJ81BG07250.1	x	Psum.JK8.1r.1Bg011740.1	Partially fractionated
AJ81AG11420	x	x	x	Fully fractionated
AJ81AG11430	x	x	x	Fully fractionated
AJ81AG11440	x	x	x	Fully fractionated
AJ81AG11450	x	x	x	Fully fractionated
AJ81AG11460	x	x	x	Fully fractionated
AJ81AG11470	x	x	x	Fully fractionated
AJ81AG11480	AJ81BG07260.1	x	Psum.JK8.1r.1Bg011730.1	Partially fractionated
AJ81AG11490	AJ81BG07270.1	x	x	Fully fractionated
AJ81AG11500	x	x	x	Fully fractionated
AJ81AG11510	x	x	x	Fully fractionated
AJ81AG11520	x	x	x	Fully fractionated
AJ81AG11530	x	x	x	Fully fractionated
AJ81AG11540	x	Psum.JK8.1r.1Ag010960.1	Psum.JK8.1r.1Bg011720.1	Fully retained
AJ81AG11550	x	x	x	Fully fractionated
AJ81AG11560	x	x	x	Fully fractionated
AJ81AG11570	x	x	x	Fully fractionated
AJ81AG11580	x	x	x	Fully fractionated
AJ81AG11590	x	x	x	Fully fractionated
AJ81AG11600	x	Psum.JK8.1r.1Ag010980.1	Psum.JK8.1r.1Bg011710.1	Fully retained
AJ81AG11610	x	x	x	Fully fractionated
AJ81AG11620	x	x	Psum.JK8.1r.1Bg011700.1	Partially fractionated
AJ81AG11630	x	Psum.JK8.1r.1Ag010990.1	Psum.JK8.1r.1Bg011680.1	Fully retained
AJ81AG11640	x	x	x	Fully fractionated
AJ81AG11650	x	Psum.JK8.1r.1Ag011000.1	Psum.JK8.1r.1Bg011670.1	Fully retained
AJ81AG11660	x	Psum.JK8.1r.1Ag011010.1	Psum.JK8.1r.1Bg011660.1	Fully retained
AJ81AG11670	x	Psum.JK8.1r.1Ag011020.1	Psum.JK8.1r.1Bg011650.1	Fully retained
AJ81AG11680	x	Psum.JK8.1r.1Ag011030.1	Psum.JK8.1r.1Bg011640.1	Fully retained
AJ81AG11690	x	x	x	Fully fractionated
AJ81AG11700	AJ81BG06650.1	Psum.JK8.1r.1Ag011050.1	Psum.JK8.1r.1Bg011610.1	Fully retained
AJ81AG11710	x	x	x	Fully fractionated
AJ81AG11720	x	Psum.JK8.1r.1Ag011060.1	x	Partially fractionated
AJ81AG11730	AJ81BG06630.1	Psum.JK8.1r.1Ag011080.1	Psum.JK8.1r.1Bg011590.1	Fully retained
AJ81AG11740	AJ81BG06620.1	Psum.JK8.1r.1Ag011090.1	Psum.JK8.1r.1Bg011570.1	Fully retained
AJ81AG11750	AJ81BG06610.1	x	x	Fully fractionated
AJ81AG11760	AJ81BG06600.1	Psum.JK8.1r.1Ag011140.1	x	Partially fractionated
AJ81AG11770	AJ81BG06590.1	Psum.JK8.1r.1Ag011160.1	Psum.JK8.1r.1Bg011560.1	Fully retained
AJ81AG11780	AJ81BG06580.1	Psum.JK8.1r.1Ag011170.1	Psum.JK8.1r.1Bg011550.1	Fully retained
AJ81AG11790	AJ81BG06570.1	Psum.JK8.1r.1Ag011190.1	Psum.JK8.1r.1Bg011530.1	Fully retained
AJ81AG11800	x	x	x	Fully fractionated
AJ81AG11810	x	Psum.JK8.1r.1Ag011200.1	Psum.JK8.1r.1Bg011520.1	Fully retained
AJ81AG11820	x	Psum.JK8.1r.1Ag011210.1	Psum.JK8.1r.1Bg011510.1	Fully retained
AJ81AG11830	x	x	x	Fully fractionated
AJ81AG11840	x	x	x	Fully fractionated
AJ81AG11850	x	x	x	Fully fractionated
AJ81AG11860	AJ81BG06540.1	Psum.JK8.1r.1Ag011230.1	Psum.JK8.1r.1Bg011500.1	Fully retained
AJ81AG11870	AJ81BG06500.1	x	Psum.JK8.1r.1Bg011430.1	Partially fractionated
AJ81AG11880	AJ81BG06490.1	x	Psum.JK8.1r.1Bg011410.1	Partially fractionated
AJ81AG11890	x	x	x	Fully fractionated
AJ81AG11900	x	x	x	Fully fractionated
AJ81AG11910	AJ81BG06470.1	x	Psum.JK8.1r.1Bg011400.1	Partially fractionated
AJ81AG11920	AJ81BG06450.1	x	Psum.JK8.1r.1Bg011360.1	Partially fractionated
AJ81AG11930	AJ81BG06440.1	x	x	Fully fractionated
AJ81AG11940	AJ81BG06430.1	x	Psum.JK8.1r.1Bg011350.1	Partially fractionated
AJ81AG11950	x	x	x	Fully fractionated
AJ81AG11960	AJ81BG06350.1	x	Psum.JK8.1r.1Bg011340.1	Partially fractionated
AJ81AG11970	x	x	x	Fully fractionated
AJ81AG11980	AJ81BG06330.1	x	x	Fully fractionated
AJ81AG11990	AJ81BG06320.1	x	x	Fully fractionated
AJ81AG12000	AJ81BG06310.1	x	x	Fully fractionated
AJ81AG12010	x	x	x	Fully fractionated
AJ81AG12020	x	x	x	Fully fractionated
AJ81AG12030	x	x	x	Fully fractionated
AJ81AG12040	x	x	x	Fully fractionated
AJ81AG12050	x	x	x	Fully fractionated
AJ81AG12060	x	x	x	Fully fractionated
AJ81AG12070	x	x	x	Fully fractionated
AJ81AG12080	x	x	x	Fully fractionated
AJ81AG12090	x	x	x	Fully fractionated
AJ81AG12100	x	Psum.JK8.1r.1Ag011660.1	Psum.JK8.1r.1Bg011180.1	Fully retained
AJ81AG12110	x	x	Psum.JK8.1r.1Bg011170.1	Partially fractionated
AJ81AG12120	x	Psum.JK8.1r.1Ag011680.1	Psum.JK8.1r.1Bg011150.1	Fully retained
AJ81AG12130	x	x	x	Fully fractionated
AJ81AG12140	x	Psum.JK8.1r.1Ag011690.1	Psum.JK8.1r.1Bg011140.1	Fully retained
AJ81AG12150	x	Psum.JK8.1r.1Ag011700.1	Psum.JK8.1r.1Bg011110.1	Fully retained
AJ81AG12160	x	Psum.JK8.1r.1Ag011710.1	Psum.JK8.1r.1Bg011100.1	Fully retained
AJ81AG12170	x	x	x	Fully fractionated
AJ81AG12180	x	Psum.JK8.1r.1Ag011740.1	Psum.JK8.1r.1Bg011080.1	Fully retained
AJ81AG12190	x	Psum.JK8.1r.1Ag011750.1	Psum.JK8.1r.1Bg011070.1	Fully retained
AJ81AG12200	x	x	x	Fully fractionated
AJ81AG12210	x	x	x	Fully fractionated
AJ81AG12220	x	x	x	Fully fractionated
AJ81AG12230	x	Psum.JK8.1r.1Ag011760.1	Psum.JK8.1r.1Bg011040.1	Fully retained
AJ81AG12240	x	Psum.JK8.1r.1Ag011780.1	x	Partially fractionated
AJ81AG12250	x	Psum.JK8.1r.1Ag011790.1	Psum.JK8.1r.1Bg011020.1	Fully retained
AJ81AG12260	x	Psum.JK8.1r.1Ag011800.1	Psum.JK8.1r.1Bg011010.1	Fully retained
AJ81AG12270	x	x	x	Fully fractionated
AJ81AG12280	x	x	x	Fully fractionated
AJ81AG12290	x	Psum.JK8.1r.1Ag011830.1	Psum.JK8.1r.1Bg010990.1	Fully retained
AJ81AG12300	x	x	x	Fully fractionated
AJ81AG12310	AJ81BG05810.1	Psum.JK8.1r.1Ag011850.1	Psum.JK8.1r.1Bg010980.1	Fully retained
AJ81AG12320	x	x	Psum.JK8.1r.1Bg010970.1	Partially fractionated
AJ81AG12330	x	Psum.JK8.1r.1Ag011860.1	Psum.JK8.1r.1Bg010960.1	Fully retained
AJ81AG12340	AJ81BG05790.1	Psum.JK8.1r.1Ag011870.1	Psum.JK8.1r.1Bg010950.1	Fully retained
AJ81AG12350	AJ81BG05780.1	Psum.JK8.1r.1Ag011880.1	Psum.JK8.1r.1Bg010940.1	Fully retained
AJ81AG12360	AJ81BG05770.1	Psum.JK8.1r.1Ag011890.1	Psum.JK8.1r.1Bg010930.1	Fully retained
AJ81AG12370	x	Psum.JK8.1r.1Ag011900.1	Psum.JK8.1r.1Bg010920.1	Fully retained
AJ81AG12380	x	x	x	Fully fractionated
AJ81AG12390	AJ81BG05750.1	Psum.JK8.1r.1Ag011920.1	Psum.JK8.1r.1Bg010910.1	Fully retained
AJ81AG12400	AJ81BG05740.1	Psum.JK8.1r.1Ag011930.1	Psum.JK8.1r.1Bg010900.1	Fully retained
AJ81AG12410	AJ81BG05730.1	Psum.JK8.1r.1Ag011940.1	Psum.JK8.1r.1Bg010890.1	Fully retained
AJ81AG12420	x	x	x	Fully fractionated
AJ81AG12430	x	x	x	Fully fractionated
AJ81AG12440	x	Psum.JK8.1r.1Ag011990.1	Psum.JK8.1r.1Bg010860.1	Fully retained
AJ81AG12450	AJ81BG05490.1	Psum.JK8.1r.1Ag012000.1	Psum.JK8.1r.1Bg010850.1	Fully retained
AJ81AG12460	AJ81BG05500.1	Psum.JK8.1r.1Ag012010.1	Psum.JK8.1r.1Bg010840.1	Fully retained
AJ81AG12470	AJ81BG05510.1	Psum.JK8.1r.1Ag012020.1	Psum.JK8.1r.1Bg010830.1	Fully retained
AJ81AG12480	AJ81BG05520.1	Psum.JK8.1r.1Ag012040.1	Psum.JK8.1r.1Bg010820.1	Fully retained
AJ81AG12490	AJ81BG05530.1	Psum.JK8.1r.1Ag012050.1	Psum.JK8.1r.1Bg010810.1	Fully retained
AJ81AG12500	AJ81BG05540.1	x	x	Fully fractionated
AJ81AG12510	AJ81BG05550.1	Psum.JK8.1r.1Ag012080.1	Psum.JK8.1r.1Bg010790.1	Fully retained
AJ81AG12520	AJ81BG05560.1	Psum.JK8.1r.1Ag012090.1	Psum.JK8.1r.1Bg010780.1	Fully retained
AJ81AG12530	AJ81BG05570.1	Psum.JK8.1r.1Ag012100.1	Psum.JK8.1r.1Bg010770.1	Fully retained
AJ81AG12540	x	x	x	Fully fractionated
AJ81AG12550	x	Psum.JK8.1r.1Ag012120.1	Psum.JK8.1r.1Bg010740.1	Fully retained
AJ81AG12560	x	Psum.JK8.1r.1Ag012150.1	Psum.JK8.1r.1Bg010730.1	Fully retained
AJ81AG12570	x	x	x	Fully fractionated
AJ81AG12580	x	Psum.JK8.1r.1Ag012160.1	Psum.JK8.1r.1Bg010720.1	Fully retained
AJ81AG12590	x	Psum.JK8.1r.1Ag012170.1	Psum.JK8.1r.1Bg010710.1	Fully retained
AJ81AG12600	x	x	x	Fully fractionated
AJ81AG12610	x	x	x	Fully fractionated
AJ81AG12620	x	x	x	Fully fractionated
AJ81AG12630	x	x	x	Fully fractionated
AJ81AG12640	x	x	x	Fully fractionated
AJ81AG12650	x	x	x	Fully fractionated
AJ81AG12660	x	x	x	Fully fractionated
AJ81AG12670	x	x	x	Fully fractionated
AJ81AG12680	x	x	x	Fully fractionated
AJ81AG12690	x	x	x	Fully fractionated
AJ81AG12700	x	x	x	Fully fractionated
AJ81AG12710	x	x	x	Fully fractionated
AJ81AG12720	x	x	x	Fully fractionated
AJ81AG12730	x	x	x	Fully fractionated
AJ81AG12740	x	x	x	Fully fractionated
AJ81AG12750	x	x	x	Fully fractionated
AJ81AG12760	x	x	x	Fully fractionated
AJ81AG12770	x	x	x	Fully fractionated
AJ81AG12780	x	x	x	Fully fractionated
AJ81AG12790	AJ81BG14490.1	x	x	Fully fractionated
AJ81AG12800	x	x	x	Fully fractionated
AJ81AG12810	AJ81BG14520.1	x	x	Fully fractionated
AJ81AG12820	AJ81BG14540.1	x	Psum.JK8.1r.1Bg010520.1	Partially fractionated
AJ81AG12830	x	x	x	Fully fractionated
AJ81AG12840	x	x	x	Fully fractionated
AJ81AG12850	x	x	x	Fully fractionated
AJ81AG12860	x	x	x	Fully fractionated
AJ81AG12870	AJ81BG14550.1	x	Psum.JK8.1r.1Bg010530.1	Partially fractionated
AJ81AG12880	x	x	x	Fully fractionated
AJ81AG12890	AJ81BG14560.1	x	Psum.JK8.1r.1Bg010540.1	Partially fractionated
AJ81AG12900	AJ81BG14580.1	x	Psum.JK8.1r.1Bg010550.1	Partially fractionated
AJ81AG12910	AJ81BG14570.1	x	x	Fully fractionated
AJ81AG12920	AJ81BG14590.1	x	Psum.JK8.1r.1Bg010570.1	Partially fractionated
AJ81AG12930	x	x	x	Fully fractionated
AJ81AG12940	x	x	x	Fully fractionated
AJ81AG12950	x	x	Psum.JK8.1r.1Bg010580.1	Partially fractionated
AJ81AG12960	x	x	x	Fully fractionated
AJ81AG12970	x	x	x	Fully fractionated
AJ81AG12980	x	x	x	Fully fractionated
AJ81AG12990	x	x	x	Fully fractionated
AJ81AG13000	x	x	Psum.JK8.1r.1Bg010590.1	Partially fractionated
AJ81AG13010	x	x	Psum.JK8.1r.1Bg010600.1	Partially fractionated
AJ81AG13020	x	x	x	Fully fractionated
AJ81AG13030	x	x	Psum.JK8.1r.1Bg010650.1	Partially fractionated
AJ81AG13040	x	x	Psum.JK8.1r.1Bg010660.1	Partially fractionated
AJ81AG13050	x	x	x	Fully fractionated
AJ81AG13060	x	x	x	Fully fractionated
AJ81AG13070	x	x	x	Fully fractionated
AJ81AG13080	x	x	x	Fully fractionated
AJ81AG13090	x	x	x	Fully fractionated
AJ81AG13100	x	x	x	Fully fractionated
AJ81AG13110	x	x	x	Fully fractionated
AJ81AG13120	x	x	x	Fully fractionated
AJ81AG13130	x	x	x	Fully fractionated
AJ81AG13140	x	x	x	Fully fractionated
AJ81AG13150	x	x	x	Fully fractionated
AJ81AG13160	x	x	x	Fully fractionated
AJ81AG13170	x	x	x	Fully fractionated
AJ81AG13180	x	x	x	Fully fractionated
AJ81AG13190	x	x	x	Fully fractionated
AJ81AG13200	x	x	x	Fully fractionated
AJ81AG13210	x	x	x	Fully fractionated
AJ81AG13220	x	x	x	Fully fractionated
AJ81AG13230	x	x	x	Fully fractionated
AJ81AG13240	x	x	x	Fully fractionated
AJ81AG13250	x	x	x	Fully fractionated
AJ81AG13260	x	x	x	Fully fractionated
AJ81AG13270	x	x	x	Fully fractionated
AJ81AG13280	x	x	x	Fully fractionated
AJ81AG13290	x	x	x	Fully fractionated
AJ81AG13300	x	x	x	Fully fractionated
AJ81AG13310	x	x	x	Fully fractionated
AJ81AG13320	x	x	x	Fully fractionated
AJ81AG13330	x	x	x	Fully fractionated
AJ81AG13340	x	x	x	Fully fractionated
AJ81AG13350	x	x	x	Fully fractionated
AJ81AG13360	AJ81BG14990.1	x	x	Fully fractionated
AJ81AG13370	AJ81BG15010.1	x	x	Fully fractionated
AJ81AG13380	AJ81BG15020.1	x	x	Fully fractionated
AJ81AG13390	AJ81BG15060.1	x	x	Fully fractionated
AJ81AG13400	AJ81BG15070.1	x	x	Fully fractionated
AJ81AG13410	AJ81BG15080.1	x	x	Fully fractionated
AJ81AG13420	x	x	x	Fully fractionated
AJ81AG13430	x	x	x	Fully fractionated
AJ81AG13440	AJ81BG15100.1	x	x	Fully fractionated
AJ81AG13450	x	x	x	Fully fractionated
AJ81AG13460	x	x	x	Fully fractionated
AJ81AG13470	x	x	x	Fully fractionated
AJ81AG13480	x	x	x	Fully fractionated
AJ81AG13490	x	x	x	Fully fractionated
AJ81AG13500	x	x	x	Fully fractionated
AJ81AG13510	x	x	x	Fully fractionated
AJ81AG13520	x	x	x	Fully fractionated
AJ81AG13530	x	x	x	Fully fractionated
AJ81AG13540	x	x	x	Fully fractionated
AJ81AG13550	x	x	x	Fully fractionated
AJ81AG13560	x	x	x	Fully fractionated
AJ81AG13570	x	x	x	Fully fractionated
AJ81AG13580	x	x	x	Fully fractionated
AJ81AG13590	x	x	x	Fully fractionated
AJ81AG13600	x	x	x	Fully fractionated
AJ81AG13610	x	x	x	Fully fractionated
AJ81AG13620	x	x	x	Fully fractionated
AJ81AG13630	x	x	x	Fully fractionated
AJ81AG13640	x	x	x	Fully fractionated
AJ81AG13650	x	x	x	Fully fractionated
AJ81AG13660	x	x	x	Fully fractionated
AJ81AG13670	x	x	x	Fully fractionated
AJ81AG13680	x	x	x	Fully fractionated
AJ81AG13690	x	x	x	Fully fractionated
AJ81AG13700	x	x	x	Fully fractionated
AJ81AG13710	x	x	x	Fully fractionated
AJ81AG13720	x	x	x	Fully fractionated
AJ81AG13730	x	x	x	Fully fractionated
AJ81AG13740	x	x	x	Fully fractionated
AJ81AG13750	x	x	x	Fully fractionated
AJ81AG13760	x	x	x	Fully fractionated
AJ81AG13770	AJ81BG15520.1	x	x	Fully fractionated
AJ81AG13780	x	x	Psum.JK8.1r.1Bg013220.1	Partially fractionated
AJ81AG13790	x	x	Psum.JK8.1r.1Bg013270.1	Partially fractionated
AJ81AG13800	AJ81BG15500.1	Psum.JK8.1r.1Ag013410.1	Psum.JK8.1r.1Bg013290.1	Fully retained
AJ81AG13810	AJ81BG15490.1	Psum.JK8.1r.1Ag013420.1	Psum.JK8.1r.1Bg013300.1	Fully retained
AJ81AG13820	x	x	x	Fully fractionated
AJ81AG13830	AJ81BG15440.1	Psum.JK8.1r.1Ag013440.1	Psum.JK8.1r.1Bg013310.1	Fully retained
AJ81AG13840	AJ81BG15430.1	Psum.JK8.1r.1Ag013450.1	Psum.JK8.1r.1Bg013320.1	Fully retained
AJ81AG13850	AJ81BG15410.1	Psum.JK8.1r.1Ag013470.1	Psum.JK8.1r.1Bg013340.1	Fully retained
AJ81AG13860	AJ81BG15400.1	Psum.JK8.1r.1Ag013480.1	Psum.JK8.1r.1Bg013350.1	Fully retained
AJ81AG13870	x	x	x	Fully fractionated
AJ81AG13880	AJ81BG15390.1	Psum.JK8.1r.1Ag013490.1	Psum.JK8.1r.1Bg013360.1	Fully retained
AJ81AG13890	x	x	x	Fully fractionated
AJ81AG13900	x	x	x	Fully fractionated
AJ81AG13910	x	Psum.JK8.1r.1Ag013500.1	Psum.JK8.1r.1Bg013370.1	Fully retained
AJ81AG13920	x	Psum.JK8.1r.1Ag013510.1	Psum.JK8.1r.1Bg013380.1	Fully retained
AJ81AG13930	x	x	x	Fully fractionated
AJ81AG13940	x	x	x	Fully fractionated
AJ81AG13950	x	x	x	Fully fractionated
AJ81AG13960	x	x	x	Fully fractionated
AJ81AG13970	x	x	x	Fully fractionated
AJ81AG13980	x	x	x	Fully fractionated
AJ81AG13990	x	x	x	Fully fractionated
AJ81AG14000	x	Psum.JK8.1r.1Ag013520.1	Psum.JK8.1r.1Bg013400.1	Fully retained
AJ81AG14010	x	x	Psum.JK8.1r.1Bg013430.1	Partially fractionated
AJ81AG14020	x	x	x	Fully fractionated
AJ81AG14030	x	Psum.JK8.1r.1Ag013540.1	Psum.JK8.1r.1Bg013440.1	Fully retained
AJ81AG14040	x	Psum.JK8.1r.1Ag013550.1	Psum.JK8.1r.1Bg013450.1	Fully retained
AJ81AG14050	x	Psum.JK8.1r.1Ag013570.1	Psum.JK8.1r.1Bg013460.1	Fully retained
AJ81AG14060	x	Psum.JK8.1r.1Ag013580.1	Psum.JK8.1r.1Bg013470.1	Fully retained
AJ81AG14070	x	x	x	Fully fractionated
AJ81AG14080	x	x	x	Fully fractionated
AJ81AG14090	x	Psum.JK8.1r.1Ag013610.1	Psum.JK8.1r.1Bg013480.1	Fully retained
AJ81AG14100	x	Psum.JK8.1r.1Ag013640.1	Psum.JK8.1r.1Bg013500.1	Fully retained
AJ81AG14110	x	Psum.JK8.1r.1Ag013650.1	Psum.JK8.1r.1Bg013510.1	Fully retained
AJ81AG14120	x	Psum.JK8.1r.1Ag013660.1	Psum.JK8.1r.1Bg013520.1	Fully retained
AJ81AG14130	AJ81BG15700.1	Psum.JK8.1r.1Ag013670.1	Psum.JK8.1r.1Bg013530.1	Fully retained
AJ81AG14140	AJ81BG15710.1	Psum.JK8.1r.1Ag013680.1	Psum.JK8.1r.1Bg013540.1	Fully retained
AJ81AG14150	AJ81BG15720.1	Psum.JK8.1r.1Ag013690.1	Psum.JK8.1r.1Bg013550.1	Fully retained
AJ81AG14160	AJ81BG15760.1	Psum.JK8.1r.1Ag013700.1	Psum.JK8.1r.1Bg013560.1	Fully retained
AJ81AG14170	AJ81BG15770.1	Psum.JK8.1r.1Ag013710.1	x	Partially fractionated
AJ81AG14180	AJ81BG15780.1	Psum.JK8.1r.1Ag013720.1	x	Partially fractionated
AJ81AG14190	AJ81BG15790.1	Psum.JK8.1r.1Ag013730.1	x	Partially fractionated
AJ81AG14200	x	x	x	Fully fractionated
AJ81AG14210	x	x	x	Fully fractionated
AJ81AG14220	x	x	x	Fully fractionated
AJ81AG14230	x	x	x	Fully fractionated
AJ81AG14240	x	x	x	Fully fractionated
AJ81AG14250	x	x	x	Fully fractionated
AJ81AG14260	x	x	x	Fully fractionated
AJ81AG14270	AJ81BG15800.1	Psum.JK8.1r.1Ag013740.1	x	Partially fractionated
AJ81AG14280	AJ81BG15810.1	Psum.JK8.1r.1Ag013750.1	x	Partially fractionated
AJ81AG14290	AJ81BG15820.1	Psum.JK8.1r.1Ag013760.1	x	Partially fractionated
AJ81AG14300	AJ81BG15830.1	x	x	Fully fractionated
AJ81AG14310	x	x	x	Fully fractionated
AJ81AG14320	x	x	x	Fully fractionated
AJ81AG14330	x	x	x	Fully fractionated
AJ81AG14340	AJ81BG15860.1	x	x	Fully fractionated
AJ81AG14350	x	x	x	Fully fractionated
AJ81AG14360	x	x	x	Fully fractionated
AJ81AG14370	x	x	x	Fully fractionated
AJ81AG14380	AJ81BG15920.1	x	Psum.JK8.1r.1Bg013710.1	Partially fractionated
AJ81AG14390	AJ81BG15930.1	x	Psum.JK8.1r.1Bg013720.1	Partially fractionated
AJ81AG14400	x	Psum.JK8.1r.1Ag013820.1	x	Partially fractionated
AJ81AG14410	AJ81BG15950.1	Psum.JK8.1r.1Ag013860.1	Psum.JK8.1r.1Bg013730.1	Fully retained
AJ81AG14420	x	x	x	Fully fractionated
AJ81AG14430	AJ81BG16000.1	Psum.JK8.1r.1Ag013880.1	Psum.JK8.1r.1Bg013750.1	Fully retained
AJ81AG14440	AJ81BG16010.1	x	Psum.JK8.1r.1Bg013760.1	Partially fractionated
AJ81AG14450	x	x	x	Fully fractionated
AJ81AG14460	AJ81BG16020.1	Psum.JK8.1r.1Ag013890.1	Psum.JK8.1r.1Bg013770.1	Fully retained
AJ81AG14470	AJ81BG16030.1	Psum.JK8.1r.1Ag013920.1	Psum.JK8.1r.1Bg013780.1	Fully retained
AJ81AG14480	AJ81BG16040.1	Psum.JK8.1r.1Ag013930.1	Psum.JK8.1r.1Bg013790.1	Fully retained
AJ81AG14490	x	x	x	Fully fractionated
AJ81AG14500	x	x	x	Fully fractionated
AJ81AG14510	x	x	x	Fully fractionated
AJ81AG14520	AJ81BG16050.1	Psum.JK8.1r.1Ag013940.1	Psum.JK8.1r.1Bg013800.1	Fully retained
AJ81AG14530	x	Psum.JK8.1r.1Ag013950.1	Psum.JK8.1r.1Bg013810.1	Fully retained
AJ81AG14540	x	x	x	Fully fractionated
AJ81AG14550	x	x	x	Fully fractionated
AJ81AG14560	AJ81BG16160.1	Psum.JK8.1r.1Ag013980.1	Psum.JK8.1r.1Bg013830.1	Fully retained
AJ81AG14570	AJ81BG16170.1	Psum.JK8.1r.1Ag013990.1	Psum.JK8.1r.1Bg013900.1	Fully retained
AJ81AG14580	AJ81BG16180.1	Psum.JK8.1r.1Ag014000.1	Psum.JK8.1r.1Bg013910.1	Fully retained
AJ81AG14590	AJ81BG16240.1	Psum.JK8.1r.1Ag014010.1	Psum.JK8.1r.1Bg013920.1	Fully retained
AJ81AG14600	AJ81BG16250.1	Psum.JK8.1r.1Ag014020.1	Psum.JK8.1r.1Bg013930.1	Fully retained
AJ81AG14610	x	x	x	Fully fractionated
AJ81AG14620	x	Psum.JK8.1r.1Ag014030.1	Psum.JK8.1r.1Bg013940.1	Fully retained
AJ81AG14630	x	Psum.JK8.1r.1Ag014040.1	Psum.JK8.1r.1Bg013950.1	Fully retained
AJ81AG14640	x	x	x	Fully fractionated
AJ81AG14650	AJ81BG16270.1	Psum.JK8.1r.1Ag014050.1	Psum.JK8.1r.1Bg014000.1	Fully retained
AJ81AG14660	x	x	x	Fully fractionated
AJ81AG14670	x	x	x	Fully fractionated
AJ81AG14680	AJ81BG16290.1	Psum.JK8.1r.1Ag014080.1	Psum.JK8.1r.1Bg014010.1	Fully retained
AJ81AG14690	x	x	x	Fully fractionated
AJ81AG14700	AJ81BG16310.1	Psum.JK8.1r.1Ag014110.1	Psum.JK8.1r.1Bg014030.1	Fully retained
AJ81AG14710	AJ81BG16370.1	Psum.JK8.1r.1Ag014170.1	Psum.JK8.1r.1Bg014040.1	Fully retained
AJ81AG14720	AJ81BG16380.1	Psum.JK8.1r.1Ag014180.1	Psum.JK8.1r.1Bg014050.1	Fully retained
AJ81AG14730	AJ81BG16390.1	Psum.JK8.1r.1Ag014190.1	Psum.JK8.1r.1Bg014060.1	Fully retained
AJ81AG14740	AJ81BG16400.1	Psum.JK8.1r.1Ag014210.1	Psum.JK8.1r.1Bg014070.1	Fully retained
AJ81AG14750	x	x	x	Fully fractionated
AJ81AG14760	AJ81BG16430.1	Psum.JK8.1r.1Ag014220.1	Psum.JK8.1r.1Bg014080.1	Fully retained
AJ81AG14770	AJ81BG16440.1	x	Psum.JK8.1r.1Bg014090.1	Partially fractionated
AJ81AG14780	x	x	x	Fully fractionated
AJ81AG14790	x	Psum.JK8.1r.1Ag014250.1	Psum.JK8.1r.1Bg014110.1	Fully retained
AJ81AG14800	x	x	x	Fully fractionated
AJ81AG14810	x	Psum.JK8.1r.1Ag014260.1	Psum.JK8.1r.1Bg014120.1	Fully retained
AJ81AG14820	AJ81BG16450.1	Psum.JK8.1r.1Ag014270.1	Psum.JK8.1r.1Bg014140.1	Fully retained
AJ81AG14830	x	x	x	Fully fractionated
AJ81AG14840	x	x	x	Fully fractionated
AJ81AG14850	x	x	x	Fully fractionated
AJ81AG14860	AJ81BG16480.1	Psum.JK8.1r.1Ag014350.1	Psum.JK8.1r.1Bg014200.1	Fully retained
AJ81AG14870	AJ81BG16490.1	Psum.JK8.1r.1Ag014360.1	Psum.JK8.1r.1Bg014230.1	Fully retained
AJ81AG14880	x	x	x	Fully fractionated
AJ81AG14890	x	Psum.JK8.1r.1Ag014380.1	x	Partially fractionated
AJ81AG14900	x	x	x	Fully fractionated
AJ81AG14910	x	Psum.JK8.1r.1Ag014400.1	Psum.JK8.1r.1Bg014240.1	Fully retained
AJ81AG14920	x	x	x	Fully fractionated
AJ81AG14930	x	x	x	Fully fractionated
AJ81AG14940	x	x	x	Fully fractionated
AJ81AG14950	x	x	x	Fully fractionated
AJ81AG14960	x	x	x	Fully fractionated
AJ81AG14970	x	x	x	Fully fractionated
AJ81AG14980	x	x	x	Fully fractionated
AJ81AG14990	AJ81BG16500.1	Psum.JK8.1r.1Ag014460.1	x	Partially fractionated
AJ81AG15000	AJ81BG16510.1	Psum.JK8.1r.1Ag014480.1	Psum.JK8.1r.1Bg014270.1	Fully retained
AJ81AG15010	AJ81BG16520.1	x	Psum.JK8.1r.1Bg014280.1	Partially fractionated
AJ81AG15020	AJ81BG16530.1	Psum.JK8.1r.1Ag014490.1	x	Partially fractionated
AJ81AG15030	AJ81BG16540.1	Psum.JK8.1r.1Ag014500.1	Psum.JK8.1r.1Bg014290.1	Fully retained
AJ81AG15040	x	x	x	Fully fractionated
AJ81AG15050	x	x	x	Fully fractionated
AJ81AG15060	x	x	x	Fully fractionated
AJ81AG15070	x	x	x	Fully fractionated
AJ81AG15080	x	x	x	Fully fractionated
AJ81AG15090	x	x	x	Fully fractionated
AJ81AG15100	AJ81BG16560.1	Psum.JK8.1r.1Ag014560.1	Psum.JK8.1r.1Bg014320.1	Fully retained
AJ81AG15110	AJ81BG16570.1	Psum.JK8.1r.1Ag014570.1	Psum.JK8.1r.1Bg014330.1	Fully retained
AJ81AG15120	AJ81BG16580.1	Psum.JK8.1r.1Ag014590.1	Psum.JK8.1r.1Bg014340.1	Fully retained
AJ81AG15130	x	Psum.JK8.1r.1Ag014600.1	Psum.JK8.1r.1Bg014350.1	Fully retained
AJ81AG15140	x	x	x	Fully fractionated
AJ81AG15150	x	Psum.JK8.1r.1Ag014610.1	Psum.JK8.1r.1Bg014360.1	Fully retained
AJ81AG15160	x	x	Psum.JK8.1r.1Bg014370.1	Partially fractionated
AJ81AG15170	x	Psum.JK8.1r.1Ag014630.1	Psum.JK8.1r.1Bg014380.1	Fully retained
AJ81AG15180	x	x	x	Fully fractionated
AJ81AG15190	x	x	x	Fully fractionated
AJ81AG15200	x	Psum.JK8.1r.1Ag014660.1	Psum.JK8.1r.1Bg014410.1	Fully retained
AJ81AG15210	x	Psum.JK8.1r.1Ag014670.1	Psum.JK8.1r.1Bg014420.1	Fully retained
AJ81AG15220	x	x	x	Fully fractionated
AJ81AG15230	x	Psum.JK8.1r.1Ag014690.1	Psum.JK8.1r.1Bg014430.1	Fully retained
AJ81AG15240	x	x	x	Fully fractionated
AJ81AG15250	x	x	Psum.JK8.1r.1Bg014440.1	Partially fractionated
AJ81AG15260	AJ81BG16830.1	Psum.JK8.1r.1Ag014700.1	Psum.JK8.1r.1Bg014450.1	Fully retained
AJ81AG15270	AJ81BG16850.1	Psum.JK8.1r.1Ag014720.1	Psum.JK8.1r.1Bg014470.1	Fully retained
AJ81AG15280	AJ81BG16860.1	Psum.JK8.1r.1Ag014730.1	Psum.JK8.1r.1Bg014480.1	Fully retained
AJ81AG15290	x	Psum.JK8.1r.1Ag014740.1	x	Partially fractionated
AJ81AG15300	AJ81BG16870.1	Psum.JK8.1r.1Ag014750.1	Psum.JK8.1r.1Bg014490.1	Fully retained
AJ81AG15310	AJ81BG16880.1	Psum.JK8.1r.1Ag014760.1	x	Partially fractionated
AJ81AG15320	AJ81BG16890.1	Psum.JK8.1r.1Ag014770.1	Psum.JK8.1r.1Bg014510.1	Fully retained
AJ81AG15330	AJ81BG16940.1	Psum.JK8.1r.1Ag014780.1	Psum.JK8.1r.1Bg014520.1	Fully retained
AJ81AG15340	AJ81BG16980.1	Psum.JK8.1r.1Ag014790.1	Psum.JK8.1r.1Bg014530.1	Fully retained
AJ81AG15350	AJ81BG17040.1	Psum.JK8.1r.1Ag014800.1	Psum.JK8.1r.1Bg014550.1	Fully retained
AJ81AG15360	AJ81BG17050.1	Psum.JK8.1r.1Ag014810.1	Psum.JK8.1r.1Bg014560.1	Fully retained
AJ81AG15370	AJ81BG17060.1	Psum.JK8.1r.1Ag014820.1	Psum.JK8.1r.1Bg014570.1	Fully retained
AJ81AG15380	AJ81BG17080.1	Psum.JK8.1r.1Ag014830.1	Psum.JK8.1r.1Bg014580.1	Fully retained
AJ81AG15390	AJ81BG17090.1	Psum.JK8.1r.1Ag014840.1	Psum.JK8.1r.1Bg014590.1	Fully retained
AJ81AG15400	x	x	x	Fully fractionated
AJ81AG15410	x	Psum.JK8.1r.1Ag014860.1	Psum.JK8.1r.1Bg014600.1	Fully retained
AJ81AG15420	AJ81BG17110.1	Psum.JK8.1r.1Ag014870.1	Psum.JK8.1r.1Bg014610.1	Fully retained
AJ81AG15430	AJ81BG17120.1	Psum.JK8.1r.1Ag014880.1	Psum.JK8.1r.1Bg014620.1	Fully retained
AJ81AG15440	x	x	x	Fully fractionated
AJ81AG15450	AJ81BG17140.1	Psum.JK8.1r.1Ag014900.1	Psum.JK8.1r.1Bg014640.1	Fully retained
AJ81AG15460	AJ81BG17210.1	Psum.JK8.1r.1Ag014950.1	Psum.JK8.1r.1Bg014670.1	Fully retained
AJ81AG15470	AJ81BG17220.1	Psum.JK8.1r.1Ag014960.1	Psum.JK8.1r.1Bg014680.1	Fully retained
AJ81AG15480	AJ81BG17230.1	Psum.JK8.1r.1Ag014970.1	Psum.JK8.1r.1Bg014690.1	Fully retained
AJ81AG15490	x	Psum.JK8.1r.1Ag014980.1	Psum.JK8.1r.1Bg014700.1	Fully retained
AJ81AG15500	AJ81BG17240.1	Psum.JK8.1r.1Ag014990.1	Psum.JK8.1r.1Bg014710.1	Fully retained
AJ81AG15510	AJ81BG17260.1	Psum.JK8.1r.1Ag015000.1	Psum.JK8.1r.1Bg014720.1	Fully retained
AJ81AG15520	AJ81BG17270.1	Psum.JK8.1r.1Ag015010.1	Psum.JK8.1r.1Bg014730.1	Fully retained
AJ81AG15530	AJ81BG17290.1	Psum.JK8.1r.1Ag015020.1	Psum.JK8.1r.1Bg014740.1	Fully retained
AJ81AG15540	x	x	x	Fully fractionated
AJ81AG15550	x	x	x	Fully fractionated
AJ81AG15560	AJ81BG17300.1	Psum.JK8.1r.1Ag015030.1	Psum.JK8.1r.1Bg014750.1	Fully retained
AJ81AG15570	AJ81BG17320.1	Psum.JK8.1r.1Ag015040.1	Psum.JK8.1r.1Bg014760.1	Fully retained
AJ81AG15580	AJ81BG17370.1	Psum.JK8.1r.1Ag015050.1	Psum.JK8.1r.1Bg014770.1	Fully retained
AJ81AG15590	AJ81BG17380.1	Psum.JK8.1r.1Ag015090.1	Psum.JK8.1r.1Bg014780.1	Fully retained
AJ81AG15600	AJ81BG17390.1	Psum.JK8.1r.1Ag015110.1	Psum.JK8.1r.1Bg014790.1	Fully retained
AJ81AG15610	AJ81BG17400.1	Psum.JK8.1r.1Ag015120.1	Psum.JK8.1r.1Bg014810.1	Fully retained
AJ81AG15620	AJ81BG17410.1	Psum.JK8.1r.1Ag015130.1	Psum.JK8.1r.1Bg014820.1	Fully retained
AJ81AG15630	AJ81BG17460.1	Psum.JK8.1r.1Ag015140.1	Psum.JK8.1r.1Bg014830.1	Fully retained
AJ81AG15640	AJ81BG17470.1	Psum.JK8.1r.1Ag015150.1	Psum.JK8.1r.1Bg014840.1	Fully retained
AJ81AG15650	AJ81BG17480.1	Psum.JK8.1r.1Ag015160.1	Psum.JK8.1r.1Bg014860.1	Fully retained
AJ81AG15660	AJ81BG17500.1	Psum.JK8.1r.1Ag015170.1	Psum.JK8.1r.1Bg014880.1	Fully retained
AJ81AG15670	AJ81BG17520.1	Psum.JK8.1r.1Ag015180.1	Psum.JK8.1r.1Bg014900.1	Fully retained
AJ81AG15680	AJ81BG17540.1	Psum.JK8.1r.1Ag015190.1	Psum.JK8.1r.1Bg014910.1	Fully retained
AJ81AG15690	AJ81BG17550.1	Psum.JK8.1r.1Ag015200.1	Psum.JK8.1r.1Bg014920.1	Fully retained
AJ81AG15700	AJ81BG17560.1	Psum.JK8.1r.1Ag015210.1	Psum.JK8.1r.1Bg014930.1	Fully retained
AJ81AG15710	AJ81BG17570.1	Psum.JK8.1r.1Ag015220.1	Psum.JK8.1r.1Bg014940.1	Fully retained
AJ81AG15720	AJ81BG17600.1	Psum.JK8.1r.1Ag015230.1	Psum.JK8.1r.1Bg014950.1	Fully retained
AJ81AG15730	AJ81BG17610.1	Psum.JK8.1r.1Ag015240.1	Psum.JK8.1r.1Bg014960.1	Fully retained
AJ81AG15740	x	x	x	Fully fractionated
AJ81AG15750	AJ81BG17650.1	Psum.JK8.1r.1Ag015250.1	Psum.JK8.1r.1Bg014980.1	Fully retained
AJ81AG15760	x	x	x	Fully fractionated
AJ81AG15770	AJ81BG17660.1	Psum.JK8.1r.1Ag015320.1	Psum.JK8.1r.1Bg015010.1	Fully retained
AJ81AG15780	AJ81BG17670.1	x	Psum.JK8.1r.1Bg015020.1	Partially fractionated
AJ81AG15790	x	x	x	Fully fractionated
AJ81AG15800	x	x	x	Fully fractionated
AJ81AG15810	x	x	x	Fully fractionated
AJ81AG15820	x	x	x	Fully fractionated
AJ81AG15830	x	x	x	Fully fractionated
AJ81AG15840	x	x	x	Fully fractionated
AJ81AG15850	x	x	x	Fully fractionated
AJ81AG15860	x	x	x	Fully fractionated
AJ81AG15870	x	x	x	Fully fractionated
AJ81AG15880	x	x	x	Fully fractionated
AJ81AG15890	x	x	x	Fully fractionated
AJ81AG15900	AJ81BG17680.1	x	Psum.JK8.1r.1Bg015040.1	Partially fractionated
AJ81AG15910	AJ81BG17690.1	x	Psum.JK8.1r.1Bg015050.1	Partially fractionated
AJ81AG15920	AJ81BG17700.1	x	Psum.JK8.1r.1Bg015060.1	Partially fractionated
AJ81AG15930	AJ81BG17710.1	x	Psum.JK8.1r.1Bg015070.1	Partially fractionated
AJ81AG15940	AJ81BG17720.1	Psum.JK8.1r.1Ag015350.1	Psum.JK8.1r.1Bg015080.1	Fully retained
AJ81AG15950	x	x	x	Fully fractionated
AJ81AG15960	AJ81BG17880.1	Psum.JK8.1r.1Ag015360.1	x	Partially fractionated
AJ81AG15970	x	x	x	Fully fractionated
AJ81AG15980	AJ81BG17890.1	Psum.JK8.1r.1Ag015370.1	x	Partially fractionated
AJ81AG15990	x	x	x	Fully fractionated
AJ81AG16000	AJ81BG17920.1	Psum.JK8.1r.1Ag015380.1	Psum.JK8.1r.1Bg015090.1	Fully retained
AJ81AG16010	AJ81BG17930.1	Psum.JK8.1r.1Ag015390.1	Psum.JK8.1r.1Bg015100.1	Fully retained
AJ81AG16020	AJ81BG17940.1	Psum.JK8.1r.1Ag015410.1	Psum.JK8.1r.1Bg015110.1	Fully retained
AJ81AG16030	AJ81BG17950.1	Psum.JK8.1r.1Ag015420.1	Psum.JK8.1r.1Bg015120.1	Fully retained
AJ81AG16040	AJ81BG17960.1	Psum.JK8.1r.1Ag015430.1	Psum.JK8.1r.1Bg015130.1	Fully retained
AJ81AG16050	AJ81BG17980.1	Psum.JK8.1r.1Ag015440.1	Psum.JK8.1r.1Bg015160.1	Fully retained
AJ81AG16060	AJ81BG18000.1	Psum.JK8.1r.1Ag015450.1	Psum.JK8.1r.1Bg015170.1	Fully retained
AJ81AG16070	AJ81BG18010.1	Psum.JK8.1r.1Ag015460.1	Psum.JK8.1r.1Bg015180.1	Fully retained
AJ81AG16080	AJ81BG18020.1	Psum.JK8.1r.1Ag015470.1	x	Partially fractionated
AJ81AG16090	AJ81BG18030.1	x	x	Fully fractionated
AJ81AG16100	x	x	x	Fully fractionated
AJ81AG16110	AJ81BG18050.1	Psum.JK8.1r.1Ag015480.1	Psum.JK8.1r.1Bg015200.1	Fully retained
AJ81AG16120	AJ81BG18060.1	Psum.JK8.1r.1Ag015490.1	Psum.JK8.1r.1Bg015210.1	Fully retained
AJ81AG16130	AJ81BG18080.1	Psum.JK8.1r.1Ag015500.1	Psum.JK8.1r.1Bg015220.1	Fully retained
AJ81AG16140	x	x	x	Fully fractionated
AJ81AG16150	x	x	x	Fully fractionated
AJ81AG16160	x	x	x	Fully fractionated
AJ81AG16170	AJ81BG18090.1	Psum.JK8.1r.1Ag015510.1	Psum.JK8.1r.1Bg015240.1	Fully retained
AJ81AG16180	AJ81BG18110.1	Psum.JK8.1r.1Ag015520.1	Psum.JK8.1r.1Bg015260.1	Fully retained
AJ81AG16190	x	Psum.JK8.1r.1Ag015530.1	Psum.JK8.1r.1Bg015270.1	Fully retained
AJ81AG16200	AJ81BG18130.1	Psum.JK8.1r.1Ag015540.1	Psum.JK8.1r.1Bg015280.1	Fully retained
AJ81AG16210	x	x	x	Fully fractionated
AJ81AG16220	AJ81BG18170.1	Psum.JK8.1r.1Ag015550.1	Psum.JK8.1r.1Bg015290.1	Fully retained
AJ81AG16230	AJ81BG18180.1	Psum.JK8.1r.1Ag015560.1	Psum.JK8.1r.1Bg015300.1	Fully retained
AJ81AG16240	AJ81BG18190.1	Psum.JK8.1r.1Ag015570.1	Psum.JK8.1r.1Bg015320.1	Fully retained
AJ81AG16250	AJ81BG18200.1	Psum.JK8.1r.1Ag015580.1	Psum.JK8.1r.1Bg015330.1	Fully retained
AJ81AG16260	x	Psum.JK8.1r.1Ag015590.1	Psum.JK8.1r.1Bg015340.1	Fully retained
AJ81AG16270	AJ81BG18220.1	Psum.JK8.1r.1Ag015600.1	Psum.JK8.1r.1Bg015350.1	Fully retained
AJ81AG16280	AJ81BG18230.1	Psum.JK8.1r.1Ag015610.1	Psum.JK8.1r.1Bg015360.1	Fully retained
AJ81AG16290	AJ81BG18240.1	x	Psum.JK8.1r.1Bg015370.1	Partially fractionated
AJ81AG16300	x	x	x	Fully fractionated
AJ81AG16310	AJ81BG18250.1	Psum.JK8.1r.1Ag015620.1	Psum.JK8.1r.1Bg015380.1	Fully retained
AJ81AG16320	AJ81BG18260.1	Psum.JK8.1r.1Ag015630.1	Psum.JK8.1r.1Bg015390.1	Fully retained
AJ81AG16330	AJ81BG18270.1	Psum.JK8.1r.1Ag015640.1	Psum.JK8.1r.1Bg015400.1	Fully retained
AJ81AG16340	x	x	x	Fully fractionated
AJ81AG16350	AJ81BG18280.1	Psum.JK8.1r.1Ag015650.1	Psum.JK8.1r.1Bg015410.1	Fully retained
AJ81AG16360	AJ81BG18290.1	Psum.JK8.1r.1Ag015660.1	Psum.JK8.1r.1Bg015420.1	Fully retained
AJ81AG16370	AJ81BG18300.1	Psum.JK8.1r.1Ag015670.1	Psum.JK8.1r.1Bg015430.1	Fully retained
AJ81AG16380	AJ81BG18310.1	Psum.JK8.1r.1Ag015680.1	Psum.JK8.1r.1Bg015440.1	Fully retained
AJ81AG16390	AJ81BG18320.1	Psum.JK8.1r.1Ag015690.1	Psum.JK8.1r.1Bg015450.1	Fully retained
AJ81AG16400	AJ81BG18330.1	Psum.JK8.1r.1Ag015700.1	Psum.JK8.1r.1Bg015490.1	Fully retained
AJ81AG16410	AJ81BG18340.1	Psum.JK8.1r.1Ag015710.1	Psum.JK8.1r.1Bg015500.1	Fully retained
AJ81AG16420	AJ81BG18350.1	Psum.JK8.1r.1Ag015720.1	Psum.JK8.1r.1Bg015510.1	Fully retained
AJ81AG16430	x	x	x	Fully fractionated
AJ81AG16440	AJ81BG18360.1	Psum.JK8.1r.1Ag015730.1	Psum.JK8.1r.1Bg015520.1	Fully retained
AJ81AG16450	x	Psum.JK8.1r.1Ag015740.1	x	Partially fractionated
AJ81AG16460	AJ81BG18380.1	Psum.JK8.1r.1Ag015750.1	Psum.JK8.1r.1Bg015530.1	Fully retained
AJ81AG16470	AJ81BG18390.1	Psum.JK8.1r.1Ag015760.1	Psum.JK8.1r.1Bg015540.1	Fully retained
AJ81AG16480	AJ81BG18400.1	Psum.JK8.1r.1Ag015770.1	Psum.JK8.1r.1Bg015580.1	Fully retained
AJ81AG16490	AJ81BG18410.1	Psum.JK8.1r.1Ag015780.1	Psum.JK8.1r.1Bg015590.1	Fully retained
AJ81AG16500	AJ81BG18420.1	x	x	Fully fractionated
AJ81AG16510	AJ81BG18430.1	Psum.JK8.1r.1Ag015800.1	Psum.JK8.1r.1Bg015610.1	Fully retained
AJ81AG16520	AJ81BG18440.1	Psum.JK8.1r.1Ag015810.1	Psum.JK8.1r.1Bg015620.1	Fully retained
AJ81AG16530	AJ81BG18450.1	Psum.JK8.1r.1Ag015820.1	Psum.JK8.1r.1Bg015630.1	Fully retained
AJ81AG16540	AJ81BG18460.1	Psum.JK8.1r.1Ag015830.1	Psum.JK8.1r.1Bg015640.1	Fully retained
AJ81AG16550	AJ81BG18470.1	Psum.JK8.1r.1Ag015840.1	Psum.JK8.1r.1Bg015650.1	Fully retained
AJ81AG16560	AJ81BG18480.1	Psum.JK8.1r.1Ag015850.1	Psum.JK8.1r.1Bg015660.1	Fully retained
AJ81AG16570	x	Psum.JK8.1r.1Ag015860.1	x	Partially fractionated
AJ81AG16580	x	Psum.JK8.1r.1Ag015870.1	x	Partially fractionated
AJ81AG16590	AJ81BG18490.1	Psum.JK8.1r.1Ag015880.1	Psum.JK8.1r.1Bg015670.1	Fully retained
AJ81AG16600	x	x	x	Fully fractionated
AJ81AG16610	AJ81BG18500.1	Psum.JK8.1r.1Ag015890.1	Psum.JK8.1r.1Bg015680.1	Fully retained
AJ81AG16620	AJ81BG18510.1	Psum.JK8.1r.1Ag015900.1	Psum.JK8.1r.1Bg015690.1	Fully retained
AJ81AG16630	AJ81BG18520.1	x	x	Fully fractionated
AJ81AG16640	x	x	x	Fully fractionated
AJ81AG16650	AJ81BG18530.1	Psum.JK8.1r.1Ag015940.1	Psum.JK8.1r.1Bg015710.1	Fully retained
AJ81AG16660	AJ81BG18540.1	Psum.JK8.1r.1Ag015950.1	Psum.JK8.1r.1Bg015720.1	Fully retained
AJ81AG16670	AJ81BG18550.1	Psum.JK8.1r.1Ag015960.1	Psum.JK8.1r.1Bg015730.1	Fully retained
AJ81AG16680	AJ81BG18560.1	Psum.JK8.1r.1Ag015970.1	Psum.JK8.1r.1Bg015740.1	Fully retained
AJ81AG16690	AJ81BG18570.1	Psum.JK8.1r.1Ag015980.1	Psum.JK8.1r.1Bg015750.1	Fully retained
AJ81AG16700	AJ81BG18580.1	Psum.JK8.1r.1Ag015990.1	Psum.JK8.1r.1Bg015770.1	Fully retained
AJ81AG16710	AJ81BG18600.1	Psum.JK8.1r.1Ag016000.1	Psum.JK8.1r.1Bg015790.1	Fully retained
AJ81AG16720	x	x	x	Fully fractionated
AJ81AG16730	AJ81BG18610.1	Psum.JK8.1r.1Ag016190.1	Psum.JK8.1r.1Bg015800.1	Fully retained
AJ81AG16740	AJ81BG18630.1	Psum.JK8.1r.1Ag016210.1	Psum.JK8.1r.1Bg015810.1	Fully retained
AJ81AG16750	AJ81BG18650.1	Psum.JK8.1r.1Ag016220.1	Psum.JK8.1r.1Bg015820.1	Fully retained
AJ81AG16760	x	Psum.JK8.1r.1Ag016230.1	Psum.JK8.1r.1Bg015830.1	Fully retained
AJ81AG16770	AJ81BG18670.1	x	Psum.JK8.1r.1Bg015840.1	Partially fractionated
AJ81AG16780	AJ81BG18820.1	Psum.JK8.1r.1Ag016290.1	Psum.JK8.1r.1Bg015960.1	Fully retained
AJ81AG16790	AJ81BG18840.1	Psum.JK8.1r.1Ag016300.1	Psum.JK8.1r.1Bg015970.1	Fully retained
AJ81AG16800	x	x	x	Fully fractionated
AJ81AG16810	AJ81BG18850.1	Psum.JK8.1r.1Ag016310.1	Psum.JK8.1r.1Bg016000.1	Fully retained
AJ81AG16820	x	x	x	Fully fractionated
AJ81AG16830	x	x	Psum.JK8.1r.1Bg016020.1	Partially fractionated
AJ81AG16840	x	Psum.JK8.1r.1Ag016320.1	Psum.JK8.1r.1Bg016030.1	Fully retained
AJ81AG16850	AJ81BG18860.1	x	Psum.JK8.1r.1Bg016040.1	Partially fractionated
AJ81AG16860	AJ81BG18910.1	x	Psum.JK8.1r.1Bg016050.1	Partially fractionated
AJ81AG16870	x	x	x	Fully fractionated
AJ81AG16880	AJ81BG18920.1	Psum.JK8.1r.1Ag016330.1	Psum.JK8.1r.1Bg016060.1	Fully retained
AJ81AG16890	AJ81BG18930.1	Psum.JK8.1r.1Ag016340.1	Psum.JK8.1r.1Bg016070.1	Fully retained
AJ81AG16900	AJ81BG18940.1	Psum.JK8.1r.1Ag016350.1	Psum.JK8.1r.1Bg016080.1	Fully retained
AJ81AG16910	AJ81BG18950.1	Psum.JK8.1r.1Ag016370.1	Psum.JK8.1r.1Bg016100.1	Fully retained
AJ81AG16920	AJ81BG18970.1	Psum.JK8.1r.1Ag016380.1	Psum.JK8.1r.1Bg016110.1	Fully retained
AJ81AG16930	AJ81BG18980.1	Psum.JK8.1r.1Ag016390.1	Psum.JK8.1r.1Bg016120.1	Fully retained
AJ81AG16940	x	x	x	Fully fractionated
AJ81AG16950	x	x	x	Fully fractionated
AJ81AG16960	x	Psum.JK8.1r.1Ag016410.1	x	Partially fractionated
AJ81AG16970	AJ81BG19000.1	Psum.JK8.1r.1Ag016420.1	Psum.JK8.1r.1Bg016140.1	Fully retained
AJ81AG16980	AJ81BG19020.1	Psum.JK8.1r.1Ag016430.1	Psum.JK8.1r.1Bg016150.1	Fully retained
AJ81AG16990	AJ81BG19050.1	Psum.JK8.1r.1Ag016440.1	Psum.JK8.1r.1Bg016160.1	Fully retained
AJ81AG17000	x	x	x	Fully fractionated
AJ81AG17010	AJ81BG19060.1	Psum.JK8.1r.1Ag016450.1	Psum.JK8.1r.1Bg016180.1	Fully retained
AJ81AG17020	AJ81BG19070.1	Psum.JK8.1r.1Ag016460.1	x	Partially fractionated
AJ81AG17030	AJ81BG19080.1	Psum.JK8.1r.1Ag016470.1	Psum.JK8.1r.1Bg016190.1	Fully retained
AJ81AG17040	AJ81BG19090.1	Psum.JK8.1r.1Ag016480.1	Psum.JK8.1r.1Bg016200.1	Fully retained
AJ81AG17050	AJ81BG19100.1	Psum.JK8.1r.1Ag016490.1	Psum.JK8.1r.1Bg016210.1	Fully retained
AJ81AG17060	AJ81BG19110.1	x	x	Fully fractionated
AJ81AG17070	x	x	x	Fully fractionated
AJ81AG17080	x	x	x	Fully fractionated
AJ81AG17090	AJ81BG19130.1	Psum.JK8.1r.1Ag016500.1	Psum.JK8.1r.1Bg016240.1	Fully retained
AJ81AG17100	x	x	x	Fully fractionated
AJ81AG17110	x	x	x	Fully fractionated
AJ81AG17120	AJ81BG19140.1	Psum.JK8.1r.1Ag016520.1	Psum.JK8.1r.1Bg016250.1	Fully retained
AJ81AG17130	x	x	x	Fully fractionated
AJ81AG17140	AJ81BG19150.1	Psum.JK8.1r.1Ag016530.1	Psum.JK8.1r.1Bg016260.1	Fully retained
AJ81AG17150	AJ81BG19160.1	Psum.JK8.1r.1Ag016540.1	Psum.JK8.1r.1Bg016270.1	Fully retained
AJ81AG17160	AJ81BG19190.1	Psum.JK8.1r.1Ag016570.1	Psum.JK8.1r.1Bg016300.1	Fully retained
AJ81AG17170	AJ81BG19200.1	Psum.JK8.1r.1Ag016580.1	Psum.JK8.1r.1Bg016310.1	Fully retained
AJ81AG17180	x	x	x	Fully fractionated
AJ81AG17190	x	x	x	Fully fractionated
AJ81AG17200	AJ81BG19210.1	Psum.JK8.1r.1Ag016590.1	Psum.JK8.1r.1Bg016320.1	Fully retained
AJ81AG17210	x	x	x	Fully fractionated
AJ81AG17220	AJ81BG19230.1	Psum.JK8.1r.1Ag016610.1	Psum.JK8.1r.1Bg016340.1	Fully retained
AJ81AG17230	AJ81BG19250.1	Psum.JK8.1r.1Ag016640.1	Psum.JK8.1r.1Bg016360.1	Fully retained
AJ81AG17240	x	x	x	Fully fractionated
AJ81AG17250	x	Psum.JK8.1r.1Ag016650.1	Psum.JK8.1r.1Bg016370.1	Fully retained
AJ81AG17260	x	Psum.JK8.1r.1Ag016660.1	Psum.JK8.1r.1Bg016380.1	Fully retained
AJ81AG17270	x	x	x	Fully fractionated
AJ81AG17280	x	x	x	Fully fractionated
AJ81AG17290	AJ81BG19260.1	Psum.JK8.1r.1Ag016670.1	Psum.JK8.1r.1Bg016390.1	Fully retained
AJ81AG17300	AJ81BG19270.1	Psum.JK8.1r.1Ag016680.1	Psum.JK8.1r.1Bg016400.1	Fully retained
AJ81AG17310	AJ81BG19280.1	Psum.JK8.1r.1Ag016690.1	Psum.JK8.1r.1Bg016410.1	Fully retained
AJ81AG17320	AJ81BG19290.1	Psum.JK8.1r.1Ag016700.1	Psum.JK8.1r.1Bg016420.1	Fully retained
AJ81AG17330	AJ81BG19310.1	Psum.JK8.1r.1Ag016710.1	x	Partially fractionated
AJ81AG17340	x	Psum.JK8.1r.1Ag016720.1	Psum.JK8.1r.1Bg016430.1	Fully retained
AJ81AG17350	AJ81BG19320.1	Psum.JK8.1r.1Ag016730.1	Psum.JK8.1r.1Bg016440.1	Fully retained
AJ81AG17360	x	Psum.JK8.1r.1Ag016740.1	Psum.JK8.1r.1Bg016450.1	Fully retained
AJ81AG17370	AJ81BG19340.1	Psum.JK8.1r.1Ag016760.1	Psum.JK8.1r.1Bg016470.1	Fully retained
AJ81AG17380	AJ81BG19350.1	Psum.JK8.1r.1Ag016750.1	Psum.JK8.1r.1Bg016460.1	Fully retained
AJ81AG17390	AJ81BG19370.1	x	x	Fully fractionated
AJ81AG17400	AJ81BG19380.1	Psum.JK8.1r.1Ag016780.1	Psum.JK8.1r.1Bg016480.1	Fully retained
AJ81AG17410	x	x	x	Fully fractionated
AJ81AG17420	AJ81BG19390.1	Psum.JK8.1r.1Ag016790.1	Psum.JK8.1r.1Bg016490.1	Fully retained
AJ81AG17430	AJ81BG19400.1	Psum.JK8.1r.1Ag016800.1	Psum.JK8.1r.1Bg016500.1	Fully retained
AJ81AG17440	AJ81BG19410.1	Psum.JK8.1r.1Ag016810.1	Psum.JK8.1r.1Bg016510.1	Fully retained
AJ81AG17450	x	x	x	Fully fractionated
AJ81AG17460	AJ81BG19420.1	Psum.JK8.1r.1Ag016820.1	Psum.JK8.1r.1Bg016540.1	Fully retained
AJ81AG17470	AJ81BG19450.1	Psum.JK8.1r.1Ag016830.1	Psum.JK8.1r.1Bg016550.1	Fully retained
AJ81AG17480	x	x	x	Fully fractionated
AJ81AG17490	x	x	x	Fully fractionated
AJ81AG17500	x	x	x	Fully fractionated
AJ81AG17510	x	x	x	Fully fractionated
AJ81AG17520	AJ81BG19460.1	Psum.JK8.1r.1Ag016840.1	Psum.JK8.1r.1Bg016560.1	Fully retained
AJ81AG17530	x	x	x	Fully fractionated
AJ81AG17540	x	x	x	Fully fractionated
AJ81AG17550	AJ81BG19480.1	Psum.JK8.1r.1Ag016860.1	Psum.JK8.1r.1Bg016570.1	Fully retained
AJ81AG17560	x	x	x	Fully fractionated
AJ81AG17570	x	x	x	Fully fractionated
AJ81AG17580	x	x	x	Fully fractionated
AJ81AG17590	x	x	Psum.JK8.1r.1Bg016580.1	Partially fractionated
AJ81AG17600	x	x	Psum.JK8.1r.1Bg016590.1	Partially fractionated
AJ81AG17610	AJ81BG19490.1	Psum.JK8.1r.1Ag016870.1	Psum.JK8.1r.1Bg016630.1	Fully retained
AJ81AG17620	AJ81BG19500.1	Psum.JK8.1r.1Ag016880.1	Psum.JK8.1r.1Bg016640.1	Fully retained
AJ81AG17630	x	x	x	Fully fractionated
AJ81AG17640	AJ81BG19520.1	Psum.JK8.1r.1Ag016890.1	Psum.JK8.1r.1Bg016650.1	Fully retained
AJ81AG17650	x	x	x	Fully fractionated
AJ81AG17660	AJ81BG19530.1	Psum.JK8.1r.1Ag016900.1	Psum.JK8.1r.1Bg016660.1	Fully retained
AJ81AG17670	AJ81BG19540.1	Psum.JK8.1r.1Ag016910.1	Psum.JK8.1r.1Bg016670.1	Fully retained
AJ81AG17680	AJ81BG19550.1	Psum.JK8.1r.1Ag016920.1	Psum.JK8.1r.1Bg016680.1	Fully retained
AJ81AG17690	AJ81BG19590.1	Psum.JK8.1r.1Ag016930.1	Psum.JK8.1r.1Bg016690.1	Fully retained
AJ81AG17700	AJ81BG19600.1	Psum.JK8.1r.1Ag016960.1	Psum.JK8.1r.1Bg016700.1	Fully retained
AJ81AG17710	x	x	x	Fully fractionated
AJ81AG17720	AJ81BG19610.1	Psum.JK8.1r.1Ag016970.1	Psum.JK8.1r.1Bg016710.1	Fully retained
AJ81AG17730	AJ81BG19620.1	Psum.JK8.1r.1Ag016980.1	Psum.JK8.1r.1Bg016720.1	Fully retained
AJ81AG17740	AJ81BG19630.1	Psum.JK8.1r.1Ag016990.1	x	Partially fractionated
AJ81AG17750	AJ81BG19640.1	x	Psum.JK8.1r.1Bg016740.1	Partially fractionated
AJ81AG17760	AJ81BG19650.1	Psum.JK8.1r.1Ag017000.1	Psum.JK8.1r.1Bg016750.1	Fully retained
AJ81AG17770	AJ81BG19660.1	Psum.JK8.1r.1Ag017010.1	Psum.JK8.1r.1Bg016770.1	Fully retained
AJ81AG17780	AJ81BG19670.1	Psum.JK8.1r.1Ag017020.1	Psum.JK8.1r.1Bg016790.1	Fully retained
AJ81AG17790	AJ81BG19690.1	Psum.JK8.1r.1Ag017030.1	Psum.JK8.1r.1Bg016800.1	Fully retained
AJ81AG17800	AJ81BG19800.1	Psum.JK8.1r.1Ag017040.1	Psum.JK8.1r.1Bg016810.1	Fully retained
AJ81AG17810	AJ81BG19810.1	Psum.JK8.1r.1Ag017050.1	Psum.JK8.1r.1Bg016820.1	Fully retained
AJ81AG17820	x	x	x	Fully fractionated
AJ81AG17830	AJ81BG19820.1	Psum.JK8.1r.1Ag017060.1	Psum.JK8.1r.1Bg016830.1	Fully retained
AJ81AG17840	x	x	x	Fully fractionated
AJ81AG17850	AJ81BG19840.1	x	Psum.JK8.1r.1Bg016840.1	Partially fractionated
AJ81AG17860	AJ81BG19850.1	Psum.JK8.1r.1Ag017070.1	Psum.JK8.1r.1Bg016850.1	Fully retained
AJ81AG17870	x	x	x	Fully fractionated
AJ81AG17880	AJ81BG19860.1	Psum.JK8.1r.1Ag017090.1	Psum.JK8.1r.1Bg016860.1	Fully retained
AJ81AG17890	AJ81BG19870.1	Psum.JK8.1r.1Ag017120.1	Psum.JK8.1r.1Bg016870.1	Fully retained
AJ81AG17900	AJ81BG19890.1	x	Psum.JK8.1r.1Bg016890.1	Partially fractionated
AJ81AG17910	AJ81BG19910.1	x	Psum.JK8.1r.1Bg016900.1	Partially fractionated
AJ81AG17920	AJ81BG19920.1	x	Psum.JK8.1r.1Bg016910.1	Partially fractionated
AJ81AG17930	AJ81BG19930.1	Psum.JK8.1r.1Ag017170.1	Psum.JK8.1r.1Bg016920.1	Fully retained
AJ81AG17940	x	x	x	Fully fractionated
AJ81AG17950	AJ81BG19940.1	x	Psum.JK8.1r.1Bg016930.1	Partially fractionated
AJ81AG17960	AJ81BG19960.1	Psum.JK8.1r.1Ag017240.1	Psum.JK8.1r.1Bg016950.1	Fully retained
AJ81AG17970	x	x	x	Fully fractionated
AJ81AG17980	x	x	x	Fully fractionated
AJ81AG17990	x	x	x	Fully fractionated
AJ81AG18000	AJ81BG19970.1	Psum.JK8.1r.1Ag017250.1	Psum.JK8.1r.1Bg016960.1	Fully retained
AJ81AG18010	AJ81BG19980.1	Psum.JK8.1r.1Ag017260.1	Psum.JK8.1r.1Bg016970.1	Fully retained
AJ81AG18020	AJ81BG20000.1	Psum.JK8.1r.1Ag017270.1	Psum.JK8.1r.1Bg016980.1	Fully retained
AJ81AG18030	AJ81BG20010.1	Psum.JK8.1r.1Ag017290.1	Psum.JK8.1r.1Bg016990.1	Fully retained
AJ81AG18040	AJ81BG20020.1	Psum.JK8.1r.1Ag017300.1	Psum.JK8.1r.1Bg017000.1	Fully retained
AJ81AG18050	AJ81BG20030.1	Psum.JK8.1r.1Ag017310.1	Psum.JK8.1r.1Bg017010.1	Fully retained
AJ81AG18060	x	x	x	Fully fractionated
AJ81AG18070	x	x	x	Fully fractionated
AJ81AG18080	x	x	x	Fully fractionated
AJ81AG18090	AJ81BG20080.1	Psum.JK8.1r.1Ag017330.1	Psum.JK8.1r.1Bg017020.1	Fully retained
AJ81AG18100	AJ81BG20090.1	Psum.JK8.1r.1Ag017340.1	Psum.JK8.1r.1Bg017030.1	Fully retained
AJ81AG18110	AJ81BG20100.1	Psum.JK8.1r.1Ag017350.1	Psum.JK8.1r.1Bg017040.1	Fully retained
AJ81AG18120	AJ81BG20110.1	Psum.JK8.1r.1Ag017360.1	Psum.JK8.1r.1Bg017050.1	Fully retained
AJ81AG18130	AJ81BG20120.1	Psum.JK8.1r.1Ag017370.1	Psum.JK8.1r.1Bg017060.1	Fully retained
AJ81AG18140	AJ81BG20130.1	Psum.JK8.1r.1Ag017380.1	x	Partially fractionated
AJ81AG18150	AJ81BG20140.1	Psum.JK8.1r.1Ag017390.1	Psum.JK8.1r.1Bg017070.1	Fully retained
AJ81AG18160	AJ81BG20160.1	Psum.JK8.1r.1Ag017400.1	Psum.JK8.1r.1Bg017080.1	Fully retained
AJ81AG18170	AJ81BG20170.1	Psum.JK8.1r.1Ag017410.1	Psum.JK8.1r.1Bg017090.1	Fully retained
AJ81AG18180	AJ81BG20180.1	Psum.JK8.1r.1Ag017420.1	Psum.JK8.1r.1Bg017100.1	Fully retained
AJ81AG18190	AJ81BG20190.1	x	x	Fully fractionated
AJ81AG18200	x	x	x	Fully fractionated
AJ81AG18210	AJ81BG20200.1	Psum.JK8.1r.1Ag017450.1	Psum.JK8.1r.1Bg017120.1	Fully retained
AJ81AG18220	AJ81BG20210.1	Psum.JK8.1r.1Ag017460.1	Psum.JK8.1r.1Bg017130.1	Fully retained
AJ81AG18230	AJ81BG20220.1	Psum.JK8.1r.1Ag017470.1	Psum.JK8.1r.1Bg017140.1	Fully retained
AJ81AG18240	x	x	x	Fully fractionated
AJ81AG18250	AJ81BG20250.1	Psum.JK8.1r.1Ag017480.1	x	Partially fractionated
AJ81AG18260	AJ81BG20270.1	x	x	Fully fractionated
AJ81AG18270	AJ81BG20280.1	Psum.JK8.1r.1Ag017500.1	Psum.JK8.1r.1Bg017150.1	Fully retained
AJ81AG18280	AJ81BG20300.1	Psum.JK8.1r.1Ag017510.1	Psum.JK8.1r.1Bg017170.1	Fully retained
AJ81AG18290	AJ81BG20320.1	Psum.JK8.1r.1Ag017520.1	Psum.JK8.1r.1Bg017180.1	Fully retained
AJ81AG18300	AJ81BG20340.1	Psum.JK8.1r.1Ag017530.1	Psum.JK8.1r.1Bg017190.1	Fully retained
AJ81AG18310	AJ81BG20360.1	Psum.JK8.1r.1Ag017540.1	Psum.JK8.1r.1Bg017200.1	Fully retained
AJ81AG18320	AJ81BG20370.1	Psum.JK8.1r.1Ag017550.1	Psum.JK8.1r.1Bg017210.1	Fully retained
AJ81AG18330	AJ81BG20380.1	Psum.JK8.1r.1Ag017560.1	Psum.JK8.1r.1Bg017220.1	Fully retained
AJ81AG18340	AJ81BG20390.1	Psum.JK8.1r.1Ag017570.1	Psum.JK8.1r.1Bg017230.1	Fully retained
AJ81AG18350	AJ81BG20400.1	Psum.JK8.1r.1Ag017580.1	Psum.JK8.1r.1Bg017240.1	Fully retained
AJ81AG18360	AJ81BG20410.1	Psum.JK8.1r.1Ag017590.1	Psum.JK8.1r.1Bg017250.1	Fully retained
AJ81AG18370	AJ81BG20420.1	Psum.JK8.1r.1Ag017600.1	Psum.JK8.1r.1Bg017260.1	Fully retained
AJ81AG18380	AJ81BG20430.1	Psum.JK8.1r.1Ag017610.1	Psum.JK8.1r.1Bg017270.1	Fully retained
AJ81AG18390	AJ81BG20450.1	Psum.JK8.1r.1Ag017620.1	Psum.JK8.1r.1Bg017280.1	Fully retained
AJ81AG18400	AJ81BG20460.1	Psum.JK8.1r.1Ag017630.1	Psum.JK8.1r.1Bg017290.1	Fully retained
AJ81AG18410	AJ81BG20470.1	x	x	Fully fractionated
AJ81AG18420	AJ81BG20480.1	Psum.JK8.1r.1Ag017640.1	Psum.JK8.1r.1Bg017300.1	Fully retained
AJ81AG18430	AJ81BG20490.1	x	x	Fully fractionated
AJ81AG18440	AJ81BG20500.1	Psum.JK8.1r.1Ag017660.1	Psum.JK8.1r.1Bg017310.1	Fully retained
AJ81AG18450	x	Psum.JK8.1r.1Ag017670.1	Psum.JK8.1r.1Bg017320.1	Fully retained
AJ81AG18460	AJ81BG20530.1	Psum.JK8.1r.1Ag017690.1	Psum.JK8.1r.1Bg017350.1	Fully retained
AJ81AG18470	AJ81BG20520.1	Psum.JK8.1r.1Ag017700.1	Psum.JK8.1r.1Bg017360.1	Fully retained
AJ81AG18480	AJ81BG20550.1	x	Psum.JK8.1r.1Bg017370.1	Partially fractionated
AJ81AG18490	x	x	x	Fully fractionated
AJ81AG18500	AJ81BG20580.1	Psum.JK8.1r.1Ag017710.1	Psum.JK8.1r.1Bg017380.1	Fully retained
AJ81AG18510	AJ81BG20590.1	Psum.JK8.1r.1Ag017720.1	Psum.JK8.1r.1Bg017390.1	Fully retained
AJ81AG18520	AJ81BG20600.1	Psum.JK8.1r.1Ag017730.1	Psum.JK8.1r.1Bg017400.1	Fully retained
AJ81AG18530	AJ81BG20610.1	Psum.JK8.1r.1Ag017740.1	Psum.JK8.1r.1Bg017410.1	Fully retained
AJ81AG18540	x	Psum.JK8.1r.1Ag017750.1	Psum.JK8.1r.1Bg017420.1	Fully retained
AJ81AG18550	x	Psum.JK8.1r.1Ag017760.1	Psum.JK8.1r.1Bg017430.1	Fully retained
AJ81AG18560	x	Psum.JK8.1r.1Ag017770.1	Psum.JK8.1r.1Bg017450.1	Fully retained
AJ81AG18570	AJ81BG20630.1	Psum.JK8.1r.1Ag017780.1	Psum.JK8.1r.1Bg017460.1	Fully retained
AJ81AG18580	AJ81BG20640.1	Psum.JK8.1r.1Ag017790.1	Psum.JK8.1r.1Bg017470.1	Fully retained
AJ81AG18590	AJ81BG20650.1	Psum.JK8.1r.1Ag017800.1	Psum.JK8.1r.1Bg017480.1	Fully retained
AJ81AG18600	AJ81BG20660.1	Psum.JK8.1r.1Ag017810.1	Psum.JK8.1r.1Bg017490.1	Fully retained
AJ81AG18610	AJ81BG20680.1	Psum.JK8.1r.1Ag017820.1	x	Partially fractionated
AJ81AG18620	AJ81BG20670.1	Psum.JK8.1r.1Ag017830.1	Psum.JK8.1r.1Bg017500.1	Fully retained
AJ81AG18630	AJ81BG20690.1	Psum.JK8.1r.1Ag017840.1	Psum.JK8.1r.1Bg017510.1	Fully retained
AJ81AG18640	AJ81BG20700.1	Psum.JK8.1r.1Ag017850.1	Psum.JK8.1r.1Bg017520.1	Fully retained
AJ81AG18650	AJ81BG20710.1	Psum.JK8.1r.1Ag017860.1	Psum.JK8.1r.1Bg017530.1	Fully retained
AJ81AG18660	x	x	x	Fully fractionated
AJ81AG18670	AJ81BG20720.1	Psum.JK8.1r.1Ag017870.1	Psum.JK8.1r.1Bg017540.1	Fully retained
AJ81AG18680	AJ81BG20730.1	Psum.JK8.1r.1Ag017880.1	Psum.JK8.1r.1Bg017550.1	Fully retained
AJ81AG18690	x	Psum.JK8.1r.1Ag017890.1	Psum.JK8.1r.1Bg017560.1	Fully retained
AJ81AG18700	AJ81BG20740.1	Psum.JK8.1r.1Ag017900.1	Psum.JK8.1r.1Bg017570.1	Fully retained
AJ81AG18710	x	Psum.JK8.1r.1Ag017910.1	Psum.JK8.1r.1Bg017580.1	Fully retained
AJ81AG18720	x	Psum.JK8.1r.1Ag017920.1	Psum.JK8.1r.1Bg017590.1	Fully retained
AJ81AG18730	AJ81BG20770.1	x	Psum.JK8.1r.1Bg017600.1	Partially fractionated
AJ81AG18740	x	Psum.JK8.1r.1Ag017950.1	Psum.JK8.1r.1Bg017650.1	Fully retained
AJ81AG18750	x	x	x	Fully fractionated
AJ81AG18760	x	x	x	Fully fractionated
AJ81AG18770	AJ81BG20790.1	Psum.JK8.1r.1Ag017980.1	Psum.JK8.1r.1Bg017660.1	Fully retained
AJ81AG18780	AJ81BG20820.1	x	x	Fully fractionated
AJ81AG18790	AJ81BG20830.1	Psum.JK8.1r.1Ag017990.1	Psum.JK8.1r.1Bg017690.1	Fully retained
AJ81AG18800	AJ81BG20840.1	x	x	Fully fractionated
AJ81AG18810	AJ81BG20850.1	Psum.JK8.1r.1Ag018010.1	Psum.JK8.1r.1Bg017710.1	Fully retained
AJ81AG18820	AJ81BG20870.1	Psum.JK8.1r.1Ag018030.1	Psum.JK8.1r.1Bg017730.1	Fully retained
AJ81AG18830	AJ81BG20880.1	Psum.JK8.1r.1Ag018040.1	Psum.JK8.1r.1Bg017740.1	Fully retained
AJ81AG18840	AJ81BG20900.1	Psum.JK8.1r.1Ag018050.1	Psum.JK8.1r.1Bg017750.1	Fully retained
AJ81AG18850	AJ81BG20920.1	Psum.JK8.1r.1Ag018060.1	Psum.JK8.1r.1Bg017760.1	Fully retained
AJ81AG18860	AJ81BG20930.1	Psum.JK8.1r.1Ag018070.1	Psum.JK8.1r.1Bg017770.1	Fully retained
AJ81AG18870	AJ81BG20950.1	Psum.JK8.1r.1Ag018080.1	Psum.JK8.1r.1Bg017780.1	Fully retained
AJ81AG18880	AJ81BG20960.1	Psum.JK8.1r.1Ag018100.1	Psum.JK8.1r.1Bg017800.1	Fully retained
AJ81AG18890	x	x	x	Fully fractionated
AJ81AG18900	AJ81BG20990.1	Psum.JK8.1r.1Ag018110.1	Psum.JK8.1r.1Bg017810.1	Fully retained
AJ81AG18910	AJ81BG21010.1	Psum.JK8.1r.1Ag018120.1	Psum.JK8.1r.1Bg017820.1	Fully retained
AJ81AG18920	AJ81BG21030.1	Psum.JK8.1r.1Ag018150.1	Psum.JK8.1r.1Bg017850.1	Fully retained
AJ81AG18930	AJ81BG21040.1	Psum.JK8.1r.1Ag018160.1	Psum.JK8.1r.1Bg017860.1	Fully retained
AJ81AG18940	AJ81BG21050.1	Psum.JK8.1r.1Ag018170.1	Psum.JK8.1r.1Bg017870.1	Fully retained
AJ81AG18950	AJ81BG21060.1	Psum.JK8.1r.1Ag018190.1	Psum.JK8.1r.1Bg017880.1	Fully retained
AJ81AG18960	x	x	x	Fully fractionated
AJ81AG18970	AJ81BG21080.1	Psum.JK8.1r.1Ag018210.1	Psum.JK8.1r.1Bg017900.1	Fully retained
AJ81AG18980	AJ81BG21090.1	Psum.JK8.1r.1Ag018220.1	Psum.JK8.1r.1Bg017910.1	Fully retained
AJ81AG18990	AJ81BG21100.1	Psum.JK8.1r.1Ag018230.1	Psum.JK8.1r.1Bg017920.1	Fully retained
AJ81AG19000	AJ81BG21110.1	Psum.JK8.1r.1Ag018240.1	Psum.JK8.1r.1Bg017930.1	Fully retained
AJ81AG19010	x	Psum.JK8.1r.1Ag018250.1	Psum.JK8.1r.1Bg017940.1	Fully retained
AJ81AG19020	AJ81BG21140.1	Psum.JK8.1r.1Ag018280.1	Psum.JK8.1r.1Bg017970.1	Fully retained
AJ81AG19030	AJ81BG21150.1	Psum.JK8.1r.1Ag018290.1	Psum.JK8.1r.1Bg017980.1	Fully retained
AJ81AG19040	AJ81BG21160.1	x	Psum.JK8.1r.1Bg017990.1	Partially fractionated
AJ81AG19050	AJ81BG21170.1	Psum.JK8.1r.1Ag018300.1	Psum.JK8.1r.1Bg018000.1	Fully retained
AJ81AG19060	AJ81BG21180.1	Psum.JK8.1r.1Ag018310.1	Psum.JK8.1r.1Bg018010.1	Fully retained
AJ81AG19070	AJ81BG21190.1	Psum.JK8.1r.1Ag018320.1	Psum.JK8.1r.1Bg018020.1	Fully retained
AJ81AG19080	x	x	x	Fully fractionated
AJ81AG19090	x	x	Psum.JK8.1r.1Bg018040.1	Partially fractionated
AJ81AG19100	AJ81BG21220.1	Psum.JK8.1r.1Ag018330.1	Psum.JK8.1r.1Bg018050.1	Fully retained
AJ81AG19110	x	x	x	Fully fractionated
AJ81AG19120	AJ81BG21230.1	Psum.JK8.1r.1Ag018350.1	Psum.JK8.1r.1Bg018060.1	Fully retained
AJ81AG19130	AJ81BG21240.1	x	Psum.JK8.1r.1Bg018070.1	Partially fractionated
AJ81AG19140	AJ81BG21250.1	x	x	Fully fractionated
AJ81AG19150	AJ81BG21260.1	Psum.JK8.1r.1Ag018370.1	Psum.JK8.1r.1Bg018090.1	Fully retained
AJ81AG19160	AJ81BG21270.1	Psum.JK8.1r.1Ag018380.1	Psum.JK8.1r.1Bg018100.1	Fully retained
AJ81AG19170	AJ81BG21280.1	Psum.JK8.1r.1Ag018390.1	Psum.JK8.1r.1Bg018110.1	Fully retained
AJ81AG19180	x	Psum.JK8.1r.1Ag018400.1	Psum.JK8.1r.1Bg018120.1	Fully retained
AJ81AG19190	AJ81BG21310.1	Psum.JK8.1r.1Ag018410.1	Psum.JK8.1r.1Bg018130.1	Fully retained
AJ81AG19200	AJ81BG21320.1	Psum.JK8.1r.1Ag018420.1	Psum.JK8.1r.1Bg018140.1	Fully retained
AJ81AG19210	AJ81BG21330.1	Psum.JK8.1r.1Ag018430.1	Psum.JK8.1r.1Bg018150.1	Fully retained
AJ81AG19220	AJ81BG21340.1	Psum.JK8.1r.1Ag018440.1	Psum.JK8.1r.1Bg018160.1	Fully retained
AJ81AG19230	AJ81BG21360.1	Psum.JK8.1r.1Ag018460.1	Psum.JK8.1r.1Bg018180.1	Fully retained
AJ81AG19240	AJ81BG21350.1	Psum.JK8.1r.1Ag018450.1	Psum.JK8.1r.1Bg018170.1	Fully retained
AJ81AG19250	AJ81BG21370.1	x	x	Fully fractionated
AJ81AG19260	AJ81BG21380.1	Psum.JK8.1r.1Ag018470.1	Psum.JK8.1r.1Bg018200.1	Fully retained
AJ81AG19270	AJ81BG21390.1	Psum.JK8.1r.1Ag018480.1	Psum.JK8.1r.1Bg018210.1	Fully retained
AJ81AG19280	AJ81BG21400.1	x	x	Fully fractionated
AJ81AG19290	x	x	x	Fully fractionated
AJ81AG19300	AJ81BG21410.1	Psum.JK8.1r.1Ag018500.1	Psum.JK8.1r.1Bg018220.1	Fully retained
AJ81AG19310	AJ81BG21420.1	Psum.JK8.1r.1Ag018510.1	Psum.JK8.1r.1Bg018230.1	Fully retained
AJ81AG19320	AJ81BG21430.1	Psum.JK8.1r.1Ag018520.1	Psum.JK8.1r.1Bg018240.1	Fully retained
AJ81AG19330	x	x	x	Fully fractionated
AJ81AG19340	x	x	x	Fully fractionated
AJ81AG19350	AJ81BG21440.1	Psum.JK8.1r.1Ag018540.1	Psum.JK8.1r.1Bg018260.1	Fully retained
AJ81AG19360	AJ81BG21450.1	Psum.JK8.1r.1Ag018550.1	Psum.JK8.1r.1Bg018270.1	Fully retained
AJ81AG19370	AJ81BG21460.1	x	x	Fully fractionated
AJ81AG19380	AJ81BG21470.1	Psum.JK8.1r.1Ag018570.1	Psum.JK8.1r.1Bg018290.1	Fully retained
AJ81AG19390	AJ81BG21480.1	Psum.JK8.1r.1Ag018580.1	Psum.JK8.1r.1Bg018300.1	Fully retained
AJ81AG19400	AJ81BG21490.1	Psum.JK8.1r.1Ag018590.1	Psum.JK8.1r.1Bg018310.1	Fully retained
AJ81AG19410	AJ81BG21500.1	Psum.JK8.1r.1Ag018600.1	Psum.JK8.1r.1Bg018320.1	Fully retained
AJ81AG19420	AJ81BG21510.1	Psum.JK8.1r.1Ag018610.1	Psum.JK8.1r.1Bg018330.1	Fully retained
AJ81AG19430	AJ81BG21520.1	Psum.JK8.1r.1Ag018620.1	Psum.JK8.1r.1Bg018340.1	Fully retained
AJ81AG19440	AJ81BG21560.1	Psum.JK8.1r.1Ag018650.1	Psum.JK8.1r.1Bg018370.1	Fully retained
AJ81AG19450	x	Psum.JK8.1r.1Ag018660.1	Psum.JK8.1r.1Bg018380.1	Fully retained
AJ81AG19460	AJ81BG21570.1	Psum.JK8.1r.1Ag018670.1	Psum.JK8.1r.1Bg018390.1	Fully retained
AJ81AG19470	AJ81BG21580.1	Psum.JK8.1r.1Ag018680.1	Psum.JK8.1r.1Bg018400.1	Fully retained
AJ81AG19480	x	Psum.JK8.1r.1Ag018690.1	x	Partially fractionated
AJ81AG19490	AJ81BG21590.1	Psum.JK8.1r.1Ag018700.1	Psum.JK8.1r.1Bg018420.1	Fully retained
AJ81AG19500	AJ81BG21620.1	x	Psum.JK8.1r.1Bg018440.1	Partially fractionated
AJ81AG19510	AJ81BG21640.1	Psum.JK8.1r.1Ag018720.1	Psum.JK8.1r.1Bg018470.1	Fully retained
AJ81AG19520	AJ81BG21650.1	Psum.JK8.1r.1Ag018730.1	Psum.JK8.1r.1Bg018480.1	Fully retained
AJ81AG19530	AJ81BG21660.1	Psum.JK8.1r.1Ag018740.1	Psum.JK8.1r.1Bg018490.1	Fully retained
AJ81AG19540	AJ81BG21670.1	Psum.JK8.1r.1Ag018750.1	Psum.JK8.1r.1Bg018510.1	Fully retained
AJ81AG19550	x	x	x	Fully fractionated
AJ81AG19560	AJ81BG21680.1	x	x	Fully fractionated
AJ81AG19570	AJ81BG21690.1	Psum.JK8.1r.1Ag018770.1	Psum.JK8.1r.1Bg018530.1	Fully retained
AJ81AG19580	AJ81BG21700.1	Psum.JK8.1r.1Ag018780.1	Psum.JK8.1r.1Bg018550.1	Fully retained
AJ81AG19590	AJ81BG21710.1	Psum.JK8.1r.1Ag018790.1	Psum.JK8.1r.1Bg018590.1	Fully retained
AJ81AG19600	AJ81BG21720.1	Psum.JK8.1r.1Ag018800.1	Psum.JK8.1r.1Bg018600.1	Fully retained
AJ81AG19610	AJ81BG21730.1	Psum.JK8.1r.1Ag018810.1	Psum.JK8.1r.1Bg018610.1	Fully retained
AJ81AG19620	AJ81BG21740.1	x	x	Fully fractionated
AJ81AG19630	AJ81BG21750.1	Psum.JK8.1r.1Ag018830.1	Psum.JK8.1r.1Bg018620.1	Fully retained
AJ81AG19640	AJ81BG21770.1	Psum.JK8.1r.1Ag018840.1	Psum.JK8.1r.1Bg018630.1	Fully retained
AJ81AG19650	AJ81BG21780.1	Psum.JK8.1r.1Ag018850.1	Psum.JK8.1r.1Bg018640.1	Fully retained
AJ81AG19660	AJ81BG21790.1	Psum.JK8.1r.1Ag018860.1	Psum.JK8.1r.1Bg018650.1	Fully retained
AJ81AG19670	AJ81BG21800.1	Psum.JK8.1r.1Ag018870.1	Psum.JK8.1r.1Bg018660.1	Fully retained
AJ81AG19680	AJ81BG21810.1	Psum.JK8.1r.1Ag018880.1	Psum.JK8.1r.1Bg018670.1	Fully retained
AJ81AG19690	x	x	x	Fully fractionated
AJ81AG19700	x	x	x	Fully fractionated
AJ81AG19710	AJ81BG21820.1	Psum.JK8.1r.1Ag018890.1	Psum.JK8.1r.1Bg018680.1	Fully retained
AJ81AG19720	x	x	x	Fully fractionated
AJ81AG19730	x	x	x	Fully fractionated
AJ81AG19740	AJ81BG21840.1	Psum.JK8.1r.1Ag018900.1	Psum.JK8.1r.1Bg018690.1	Fully retained
AJ81AG19750	x	x	x	Fully fractionated
AJ81AG19760	AJ81BG21850.1	x	x	Fully fractionated
AJ81AG19770	AJ81BG21860.1	Psum.JK8.1r.1Ag018920.1	Psum.JK8.1r.1Bg018710.1	Fully retained
AJ81AG19780	AJ81BG21870.1	Psum.JK8.1r.1Ag018930.1	Psum.JK8.1r.1Bg018720.1	Fully retained
AJ81AG19790	AJ81BG21880.1	Psum.JK8.1r.1Ag018940.1	Psum.JK8.1r.1Bg018730.1	Fully retained
AJ81AG19800	AJ81BG21890.1	Psum.JK8.1r.1Ag018950.1	Psum.JK8.1r.1Bg018740.1	Fully retained
AJ81AG19810	AJ81BG21900.1	Psum.JK8.1r.1Ag018960.1	Psum.JK8.1r.1Bg018750.1	Fully retained
AJ81AG19820	AJ81BG21910.1	Psum.JK8.1r.1Ag018970.1	Psum.JK8.1r.1Bg018760.1	Fully retained
AJ81AG19830	x	x	x	Fully fractionated
AJ81AG19840	x	x	x	Fully fractionated
AJ81AG19850	x	x	x	Fully fractionated
AJ81AG19860	AJ81BG21920.1	x	Psum.JK8.1r.1Bg018770.1	Partially fractionated
AJ81AG19870	AJ81BG21930.1	Psum.JK8.1r.1Ag018990.1	Psum.JK8.1r.1Bg018780.1	Fully retained
AJ81AG19880	AJ81BG21940.1	Psum.JK8.1r.1Ag019000.1	Psum.JK8.1r.1Bg018790.1	Fully retained
AJ81AG19890	AJ81BG21950.1	Psum.JK8.1r.1Ag019010.1	Psum.JK8.1r.1Bg018800.1	Fully retained
AJ81AG19900	AJ81BG21960.1	Psum.JK8.1r.1Ag019020.1	Psum.JK8.1r.1Bg018810.1	Fully retained
AJ81AG19910	AJ81BG21970.1	Psum.JK8.1r.1Ag019030.1	Psum.JK8.1r.1Bg018820.1	Fully retained
AJ81AG19920	AJ81BG21980.1	Psum.JK8.1r.1Ag019040.1	Psum.JK8.1r.1Bg018830.1	Fully retained
AJ81AG19930	AJ81BG21990.1	Psum.JK8.1r.1Ag019050.1	Psum.JK8.1r.1Bg018840.1	Fully retained
AJ81AG19940	AJ81BG22000.1	Psum.JK8.1r.1Ag019060.1	Psum.JK8.1r.1Bg018850.1	Fully retained
AJ81AG19950	AJ81BG22020.1	Psum.JK8.1r.1Ag019080.1	Psum.JK8.1r.1Bg018870.1	Fully retained
AJ81AG19960	x	x	x	Fully fractionated
AJ81AG19970	AJ81BG22030.1	Psum.JK8.1r.1Ag019090.1	Psum.JK8.1r.1Bg018880.1	Fully retained
AJ81AG19980	x	x	x	Fully fractionated
[truncated: 28,292 more rows]
