# Supplementary material for: Little millet genome reveals evolutionary insights into tetraploid structure and genetic basis of micronutrient density
Source: Nat Commun. 2025 Nov 29;17:74. doi: 10.1038/s41467-025-66716-6 (PMC12769566; doi:10.1038/s41467-025-66716-6)
Supplement: Supplementary file 9 — Supplementaty Data 6 [file 41467_2025_66716_MOESM9_ESM.xlsx]

## Sheet: Data6
Supplementary Data 6. Sub-genome dominance patterns of each gene pair across the ten tissues during plant development. Only fully retained gene pairs are selected. The last column shows whether the sub-genome dominance patterns are stable or dynamic across all tissues
Gene pairs	Tissues during plant development										Stable/Dynamic
	Germinating seed (GS)	Plumule (PU)	Radicle (RD)	Young leaf (YL)	Young root (YR)	Crown meristem (CM)	Vegetative stem (VS)	Panicle early (PE)	Panicle mid (PM)	Panicle late (PL)
Psum.JK8.1r.1Ag000010_Psum.JK8.1r.1Bg000010	Low-expressed	Low-expressed	Low-expressed	Balanced	B dominant	Balanced	Balanced	Balanced	Balanced	Balanced	Dynamic
Psum.JK8.1r.1Ag000020_Psum.JK8.1r.1Bg000020	Balanced	Balanced	Balanced	Balanced	Balanced	Balanced	Balanced	Balanced	Balanced	Balanced	Stable
Psum.JK8.1r.1Ag000030_Psum.JK8.1r.1Bg000030	Balanced	Balanced	Balanced	Balanced	Balanced	Balanced	Balanced	Balanced	Balanced	Balanced	Stable
Psum.JK8.1r.1Ag000040_Psum.JK8.1r.1Bg000040	Low-expressed	Low-expressed	Low-expressed	Low-expressed	Low-expressed	Low-expressed	Low-expressed	Low-expressed	Balanced	Low-expressed	Dynamic
Psum.JK8.1r.1Ag000050_Psum.JK8.1r.1Bg000050	Balanced	Balanced	Low-expressed	Low-expressed	Low-expressed	Balanced	Low-expressed	Balanced	Balanced	Low-expressed	Stable
Psum.JK8.1r.1Ag000060_Psum.JK8.1r.1Bg000060	Low-expressed	Low-expressed	Low-expressed	Low-expressed	Low-expressed	Low-expressed	Low-expressed	Low-expressed	Low-expressed	Low-expressed	Dynamic
Psum.JK8.1r.1Ag000070_Psum.JK8.1r.1Bg000070	Balanced	Balanced	Balanced	Balanced	Balanced	Balanced	Balanced	Balanced	Balanced	Balanced	Stable
Psum.JK8.1r.1Ag000080_Psum.JK8.1r.1Bg000080	Balanced	Balanced	Low-expressed	Low-expressed	Low-expressed	Balanced	Low-expressed	Balanced	B dominant	Low-expressed	Stable
Psum.JK8.1r.1Ag000090_Psum.JK8.1r.1Bg000090	B dominant	Balanced	Low-expressed	Balanced	B dominant	Balanced	Balanced	Balanced	Balanced	Balanced	Dynamic
Psum.JK8.1r.1Ag000110_Psum.JK8.1r.1Bg000100	Balanced	Balanced	Low-expressed	Balanced	Balanced	Balanced	Balanced	Balanced	Balanced	Balanced	Stable
Psum.JK8.1r.1Ag000130_Psum.JK8.1r.1Bg000110	Balanced	Balanced	Low-expressed	Balanced	Balanced	Balanced	Balanced	Balanced	Balanced	Balanced	Stable
Psum.JK8.1r.1Ag000140_Psum.JK8.1r.1Bg000120	Low-expressed	Low-expressed	Low-expressed	Low-expressed	Low-expressed	Low-expressed	Low-expressed	Balanced	Low-expressed	Low-expressed	Dynamic
Psum.JK8.1r.1Ag000150_Psum.JK8.1r.1Bg000130	Balanced	Balanced	Low-expressed	Low-expressed	B dominant	Balanced	Low-expressed	Balanced	Low-expressed	Low-expressed	Stable
Psum.JK8.1r.1Ag000160_Psum.JK8.1r.1Bg000140	B dominant	B dominant	Balanced	Balanced	Balanced	B dominant	B dominant	Balanced	Balanced	Balanced	Dynamic
Psum.JK8.1r.1Ag000230_Psum.JK8.1r.1Bg000150	Low-expressed	Balanced	Low-expressed	Balanced	Low-expressed	B dominant	Low-expressed	B dominant	Balanced	Balanced	Dynamic
Psum.JK8.1r.1Ag000240_Psum.JK8.1r.1Bg000160	Balanced	Balanced	Balanced	Balanced	Balanced	Balanced	Balanced	Balanced	Balanced	Balanced	Stable
Psum.JK8.1r.1Ag000250_Psum.JK8.1r.1Bg000170	Balanced	Balanced	Balanced	Balanced	Balanced	Balanced	Balanced	Balanced	Balanced	Balanced	Stable
Psum.JK8.1r.1Ag000290_Psum.JK8.1r.1Bg000190	Balanced	Balanced	Low-expressed	Balanced	Low-expressed	Balanced	Balanced	Balanced	Balanced	Balanced	Stable
Psum.JK8.1r.1Ag000300_Psum.JK8.1r.1Bg000200	Balanced	Balanced	Low-expressed	Balanced	Balanced	Balanced	Balanced	Balanced	Balanced	Balanced	Stable
Psum.JK8.1r.1Ag000310_Psum.JK8.1r.1Bg000210	Balanced	Balanced	Low-expressed	Balanced	Balanced	Balanced	Balanced	Balanced	Balanced	Balanced	Stable
Psum.JK8.1r.1Ag000320_Psum.JK8.1r.1Bg000220	Balanced	A dominant	Low-expressed	Low-expressed	Low-expressed	Balanced	Balanced	Balanced	Balanced	Balanced	Dynamic
Psum.JK8.1r.1Ag000330_Psum.JK8.1r.1Bg000230	Low-expressed	Low-expressed	Low-expressed	Low-expressed	Low-expressed	Low-expressed	Low-expressed	Balanced	Balanced	Low-expressed	Dynamic
Psum.JK8.1r.1Ag000340_Psum.JK8.1r.1Bg000240	Low-expressed	Low-expressed	Low-expressed	Low-expressed	Low-expressed	A dominant	Low-expressed	Low-expressed	Balanced	A dominant	Dynamic
Psum.JK8.1r.1Ag000350_Psum.JK8.1r.1Bg000250	Low-expressed	Low-expressed	Low-expressed	Low-expressed	Low-expressed	Balanced	Low-expressed	Low-expressed	Low-expressed	Low-expressed	Dynamic
Psum.JK8.1r.1Ag000360_Psum.JK8.1r.1Bg000260	Balanced	Balanced	Balanced	Balanced	Balanced	Balanced	Balanced	Balanced	Balanced	Balanced	Stable
Psum.JK8.1r.1Ag000370_Psum.JK8.1r.1Bg000270	B dominant	Balanced	Low-expressed	Balanced	Low-expressed	Balanced	Balanced	Balanced	Balanced	Balanced	Dynamic
Psum.JK8.1r.1Ag000380_Psum.JK8.1r.1Bg000280	Low-expressed	Low-expressed	B dominant	Low-expressed	Balanced	B dominant	B dominant	Low-expressed	Low-expressed	Low-expressed	Dynamic
Psum.JK8.1r.1Ag000390_Psum.JK8.1r.1Bg000290	Low-expressed	Low-expressed	Low-expressed	Low-expressed	Low-expressed	Low-expressed	Low-expressed	Balanced	Balanced	Low-expressed	Dynamic
Psum.JK8.1r.1Ag000400_Psum.JK8.1r.1Bg000300	B dominant	B dominant	Low-expressed	B dominant	B dominant	Balanced	Balanced	B dominant	Balanced	B dominant	Dynamic
Psum.JK8.1r.1Ag000410_Psum.JK8.1r.1Bg000320	Balanced	Balanced	Balanced	Balanced	Balanced	Balanced	Balanced	Balanced	Balanced	Balanced	Stable
Psum.JK8.1r.1Ag000420_Psum.JK8.1r.1Bg000330	Balanced	Balanced	Balanced	B dominant	Low-expressed	Balanced	Balanced	Balanced	Balanced	Balanced	Dynamic
Psum.JK8.1r.1Ag000430_Psum.JK8.1r.1Bg000340	Balanced	Balanced	Low-expressed	Balanced	Balanced	Balanced	Balanced	Balanced	Balanced	Balanced	Stable
Psum.JK8.1r.1Ag000440_Psum.JK8.1r.1Bg000350	Balanced	Balanced	Balanced	Balanced	Balanced	Balanced	Balanced	Balanced	Balanced	Balanced	Stable
Psum.JK8.1r.1Ag000480_Psum.JK8.1r.1Bg000370	Balanced	Balanced	A dominant	Balanced	Balanced	Balanced	Balanced	Balanced	Balanced	Balanced	Dynamic
Psum.JK8.1r.1Ag000490_Psum.JK8.1r.1Bg000380	Balanced	Balanced	Balanced	Balanced	Balanced	Balanced	Balanced	Balanced	Balanced	Balanced	Stable
Psum.JK8.1r.1Ag000500_Psum.JK8.1r.1Bg000390	Balanced	Balanced	Balanced	Balanced	Balanced	Balanced	Balanced	Balanced	Balanced	Low-expressed	Stable
Psum.JK8.1r.1Ag000510_Psum.JK8.1r.1Bg000410	Low-expressed	Low-expressed	Low-expressed	Low-expressed	Low-expressed	Low-expressed	Low-expressed	Low-expressed	Low-expressed	Low-expressed	Dynamic
Psum.JK8.1r.1Ag000530_Psum.JK8.1r.1Bg000430	Balanced	Balanced	Balanced	A dominant	Balanced	A dominant	A dominant	Balanced	Balanced	A dominant	Dynamic
Psum.JK8.1r.1Ag000540_Psum.JK8.1r.1Bg000440	Low-expressed	Balanced	Low-expressed	Low-expressed	Balanced	Balanced	Low-expressed	Low-expressed	Low-expressed	Low-expressed	Dynamic
Psum.JK8.1r.1Ag000550_Psum.JK8.1r.1Bg000450	Low-expressed	Balanced	Low-expressed	Low-expressed	Low-expressed	Low-expressed	Low-expressed	Balanced	Balanced	Low-expressed	Dynamic
Psum.JK8.1r.1Ag000560_Psum.JK8.1r.1Bg000460	Balanced	Balanced	A dominant	Balanced	Low-expressed	Balanced	Balanced	Balanced	Balanced	Balanced	Dynamic
Psum.JK8.1r.1Ag000570_Psum.JK8.1r.1Bg000470	Balanced	Balanced	Low-expressed	A dominant	Low-expressed	Balanced	A dominant	A dominant	A dominant	Balanced	Dynamic
Psum.JK8.1r.1Ag000580_Psum.JK8.1r.1Bg000480	Balanced	Balanced	Balanced	Balanced	Balanced	Balanced	Balanced	Balanced	Balanced	Balanced	Stable
Psum.JK8.1r.1Ag000590_Psum.JK8.1r.1Bg000490	Low-expressed	Balanced	Balanced	Low-expressed	Low-expressed	Low-expressed	Low-expressed	B dominant	Balanced	Low-expressed	Dynamic
Psum.JK8.1r.1Ag000600_Psum.JK8.1r.1Bg000510	Balanced	Balanced	Low-expressed	Balanced	Balanced	Balanced	Balanced	Balanced	Balanced	Balanced	Stable
Psum.JK8.1r.1Ag000620_Psum.JK8.1r.1Bg000570	Low-expressed	Balanced	Balanced	Low-expressed	Low-expressed	Balanced	Balanced	Balanced	Low-expressed	Low-expressed	Stable
Psum.JK8.1r.1Ag000630_Psum.JK8.1r.1Bg000580	Balanced	Balanced	Low-expressed	Balanced	Balanced	Balanced	Balanced	Balanced	Balanced	Balanced	Stable
Psum.JK8.1r.1Ag000640_Psum.JK8.1r.1Bg000590	Balanced	Balanced	Balanced	Balanced	Balanced	Balanced	Balanced	Balanced	Balanced	Balanced	Stable
Psum.JK8.1r.1Ag000650_Psum.JK8.1r.1Bg000600	Balanced	Balanced	Low-expressed	B dominant	Low-expressed	Balanced	Balanced	Balanced	Balanced	Balanced	Dynamic
Psum.JK8.1r.1Ag000670_Psum.JK8.1r.1Bg000610	Low-expressed	Low-expressed	Low-expressed	Low-expressed	Low-expressed	Low-expressed	Low-expressed	Low-expressed	Low-expressed	Low-expressed	Dynamic
Psum.JK8.1r.1Ag000680_Psum.JK8.1r.1Bg000620	Low-expressed	Balanced	Low-expressed	Balanced	Low-expressed	Balanced	Low-expressed	Balanced	Balanced	Low-expressed	Stable
Psum.JK8.1r.1Ag000690_Psum.JK8.1r.1Bg000630	Low-expressed	Low-expressed	Low-expressed	Low-expressed	Low-expressed	Low-expressed	Low-expressed	Low-expressed	Low-expressed	Low-expressed	Dynamic
Psum.JK8.1r.1Ag000700_Psum.JK8.1r.1Bg000640	Balanced	Balanced	Balanced	Balanced	A dominant	Balanced	Balanced	Balanced	Balanced	Balanced	Dynamic
Psum.JK8.1r.1Ag000710_Psum.JK8.1r.1Bg000650	Balanced	Balanced	Balanced	Low-expressed	B dominant	Balanced	Balanced	Balanced	Balanced	Balanced	Dynamic
Psum.JK8.1r.1Ag000740_Psum.JK8.1r.1Bg000680	Balanced	Balanced	Balanced	A dominant	A dominant	Balanced	Balanced	Balanced	Balanced	Balanced	Dynamic
Psum.JK8.1r.1Ag000770_Psum.JK8.1r.1Bg000710	Balanced	Balanced	Balanced	Balanced	Balanced	Balanced	Balanced	Balanced	Balanced	Balanced	Stable
Psum.JK8.1r.1Ag000780_Psum.JK8.1r.1Bg000720	Balanced	Low-expressed	Balanced	Low-expressed	Balanced	Balanced	Low-expressed	Low-expressed	Low-expressed	Low-expressed	Dynamic
Psum.JK8.1r.1Ag000810_Psum.JK8.1r.1Bg000740	Balanced	Balanced	Balanced	Balanced	Balanced	Balanced	Balanced	Balanced	Balanced	Balanced	Stable
Psum.JK8.1r.1Ag000820_Psum.JK8.1r.1Bg000750	Balanced	Low-expressed	Balanced	Low-expressed	Balanced	Low-expressed	Low-expressed	Low-expressed	Low-expressed	Low-expressed	Dynamic
Psum.JK8.1r.1Ag000830_Psum.JK8.1r.1Bg000770	Low-expressed	Low-expressed	Low-expressed	Low-expressed	Low-expressed	Low-expressed	Low-expressed	Low-expressed	Low-expressed	Low-expressed	Dynamic
Psum.JK8.1r.1Ag000840_Psum.JK8.1r.1Bg000780	Low-expressed	Low-expressed	Low-expressed	Low-expressed	B dominant	Low-expressed	Low-expressed	Low-expressed	Low-expressed	Low-expressed	Dynamic
Psum.JK8.1r.1Ag000860_Psum.JK8.1r.1Bg000790	Balanced	Balanced	Low-expressed	Balanced	Balanced	Balanced	Balanced	Balanced	Balanced	Balanced	Stable
Psum.JK8.1r.1Ag000870_Psum.JK8.1r.1Bg000800	Balanced	Balanced	Balanced	A dominant	Balanced	Balanced	Balanced	Balanced	Balanced	Balanced	Dynamic
Psum.JK8.1r.1Ag000880_Psum.JK8.1r.1Bg000810	Balanced	Low-expressed	Balanced	Balanced	Balanced	Balanced	Low-expressed	Balanced	Balanced	A dominant	Dynamic
Psum.JK8.1r.1Ag000890_Psum.JK8.1r.1Bg000820	Balanced	Balanced	Balanced	Balanced	Balanced	Balanced	Balanced	Balanced	Balanced	Balanced	Stable
Psum.JK8.1r.1Ag000900_Psum.JK8.1r.1Bg000830	Balanced	Balanced	Balanced	Balanced	Balanced	Balanced	Balanced	Balanced	Balanced	Balanced	Stable
Psum.JK8.1r.1Ag000910_Psum.JK8.1r.1Bg000840	Balanced	Low-expressed	Balanced	Low-expressed	Balanced	Low-expressed	Low-expressed	Low-expressed	Low-expressed	Low-expressed	Dynamic
Psum.JK8.1r.1Ag000920_Psum.JK8.1r.1Bg000850	Balanced	Balanced	Balanced	Balanced	Balanced	Balanced	Balanced	Balanced	Balanced	Balanced	Stable
Psum.JK8.1r.1Ag000930_Psum.JK8.1r.1Bg000860	Low-expressed	Low-expressed	Low-expressed	Low-expressed	Low-expressed	Low-expressed	Low-expressed	Balanced	Low-expressed	Low-expressed	Dynamic
Psum.JK8.1r.1Ag000940_Psum.JK8.1r.1Bg000870	Balanced	Balanced	Low-expressed	Balanced	Balanced	Balanced	Balanced	Balanced	Balanced	Balanced	Stable
Psum.JK8.1r.1Ag000950_Psum.JK8.1r.1Bg000890	Balanced	Balanced	A dominant	A dominant	Balanced	Balanced	Balanced	Balanced	B dominant	Balanced	Dynamic
Psum.JK8.1r.1Ag000960_Psum.JK8.1r.1Bg000900	Balanced	Balanced	Balanced	Balanced	Balanced	Balanced	Balanced	Balanced	Balanced	Balanced	Stable
Psum.JK8.1r.1Ag000970_Psum.JK8.1r.1Bg000910	Balanced	Balanced	Low-expressed	Balanced	Balanced	Balanced	Balanced	Balanced	Balanced	Balanced	Stable
Psum.JK8.1r.1Ag001010_Psum.JK8.1r.1Bg000940	Low-expressed	Low-expressed	Low-expressed	Low-expressed	Low-expressed	Low-expressed	Low-expressed	Low-expressed	Balanced	Low-expressed	Dynamic
Psum.JK8.1r.1Ag001020_Psum.JK8.1r.1Bg000950	Balanced	Balanced	B dominant	Balanced	Low-expressed	Balanced	Balanced	Balanced	Balanced	Balanced	Dynamic
Psum.JK8.1r.1Ag001030_Psum.JK8.1r.1Bg000960	Balanced	Balanced	Low-expressed	Balanced	Low-expressed	Balanced	Balanced	Balanced	Balanced	Balanced	Stable
Psum.JK8.1r.1Ag001040_Psum.JK8.1r.1Bg000970	Balanced	Balanced	Balanced	Balanced	Balanced	Balanced	Balanced	Balanced	Balanced	Balanced	Stable
Psum.JK8.1r.1Ag001050_Psum.JK8.1r.1Bg000980	Balanced	Balanced	Balanced	Balanced	Low-expressed	Balanced	Balanced	Balanced	Balanced	Balanced	Stable
Psum.JK8.1r.1Ag001060_Psum.JK8.1r.1Bg000990	Low-expressed	Low-expressed	Low-expressed	Low-expressed	Balanced	Low-expressed	Low-expressed	Low-expressed	Low-expressed	Low-expressed	Dynamic
Psum.JK8.1r.1Ag001070_Psum.JK8.1r.1Bg001000	Balanced	Balanced	A dominant	Low-expressed	Low-expressed	Balanced	Balanced	Balanced	Balanced	Balanced	Dynamic
Psum.JK8.1r.1Ag001080_Psum.JK8.1r.1Bg001010	Balanced	Balanced	Balanced	Balanced	Balanced	Balanced	Balanced	Balanced	Balanced	Balanced	Stable
Psum.JK8.1r.1Ag001090_Psum.JK8.1r.1Bg001020	Balanced	Balanced	Low-expressed	Balanced	Low-expressed	Balanced	Balanced	Balanced	Balanced	Balanced	Stable
Psum.JK8.1r.1Ag001100_Psum.JK8.1r.1Bg001030	Balanced	Balanced	Balanced	Balanced	A dominant	Balanced	Balanced	Balanced	Balanced	Balanced	Dynamic
Psum.JK8.1r.1Ag001110_Psum.JK8.1r.1Bg001040	Balanced	Balanced	Balanced	Balanced	Balanced	Balanced	Balanced	Balanced	Balanced	Balanced	Stable
Psum.JK8.1r.1Ag001130_Psum.JK8.1r.1Bg001060	Balanced	Balanced	Balanced	Balanced	Balanced	Balanced	Balanced	Balanced	Balanced	Balanced	Stable
Psum.JK8.1r.1Ag001140_Psum.JK8.1r.1Bg001070	Low-expressed	Balanced	Low-expressed	Balanced	Low-expressed	A dominant	Balanced	Balanced	Balanced	Low-expressed	Dynamic
Psum.JK8.1r.1Ag001150_Psum.JK8.1r.1Bg001120	Balanced	Low-expressed	Low-expressed	Low-expressed	Balanced	Low-expressed	Low-expressed	Low-expressed	Balanced	Balanced	Dynamic
Psum.JK8.1r.1Ag001180_Psum.JK8.1r.1Bg001150	Balanced	Balanced	Balanced	Balanced	Balanced	Balanced	Balanced	Balanced	Balanced	Balanced	Stable
Psum.JK8.1r.1Ag001190_Psum.JK8.1r.1Bg001160	Balanced	Balanced	Low-expressed	Balanced	A dominant	Balanced	Balanced	Balanced	Balanced	Balanced	Dynamic
Psum.JK8.1r.1Ag001240_Psum.JK8.1r.1Bg001170	Balanced	Balanced	Low-expressed	Balanced	Balanced	Balanced	Balanced	Balanced	Balanced	Balanced	Stable
Psum.JK8.1r.1Ag001340_Psum.JK8.1r.1Bg001220	Balanced	Balanced	Balanced	B dominant	Balanced	Balanced	Balanced	Balanced	Balanced	Balanced	Dynamic
Psum.JK8.1r.1Ag001320_Psum.JK8.1r.1Bg001240	Low-expressed	Low-expressed	Low-expressed	Low-expressed	Low-expressed	Low-expressed	Low-expressed	Low-expressed	Low-expressed	Low-expressed	Dynamic
Psum.JK8.1r.1Ag001310_Psum.JK8.1r.1Bg001250	Balanced	Balanced	Low-expressed	Balanced	Low-expressed	Balanced	Balanced	Balanced	Balanced	Low-expressed	Stable
Psum.JK8.1r.1Ag001300_Psum.JK8.1r.1Bg001260	Balanced	Balanced	Low-expressed	Balanced	Balanced	Balanced	Balanced	Balanced	Balanced	Balanced	Stable
Psum.JK8.1r.1Ag001290_Psum.JK8.1r.1Bg001270	Balanced	Low-expressed	Low-expressed	Balanced	Balanced	Low-expressed	Low-expressed	Balanced	Balanced	Balanced	Stable
Psum.JK8.1r.1Ag001280_Psum.JK8.1r.1Bg001280	Low-expressed	Low-expressed	Low-expressed	Low-expressed	Low-expressed	Low-expressed	Low-expressed	Low-expressed	Low-expressed	Low-expressed	Dynamic
Psum.JK8.1r.1Ag001270_Psum.JK8.1r.1Bg001290	B dominant	Low-expressed	B dominant	Low-expressed	Low-expressed	Low-expressed	Balanced	Balanced	Balanced	Low-expressed	Stable
Psum.JK8.1r.1Ag001260_Psum.JK8.1r.1Bg001300	Balanced	Balanced	Balanced	Balanced	Balanced	Balanced	Balanced	Balanced	Balanced	Balanced	Stable
Psum.JK8.1r.1Ag001250_Psum.JK8.1r.1Bg001310	Low-expressed	Low-expressed	Low-expressed	Low-expressed	Low-expressed	Low-expressed	Low-expressed	Balanced	Balanced	Low-expressed	Dynamic
Psum.JK8.1r.1Ag001380_Psum.JK8.1r.1Bg001340	Balanced	Balanced	Balanced	Balanced	A dominant	Balanced	Balanced	Balanced	Balanced	Balanced	Dynamic
Psum.JK8.1r.1Ag001390_Psum.JK8.1r.1Bg001350	Balanced	Balanced	Balanced	Balanced	Balanced	Balanced	Balanced	Balanced	Balanced	Balanced	Stable
Psum.JK8.1r.1Ag001400_Psum.JK8.1r.1Bg001360	Balanced	Balanced	Balanced	Balanced	Balanced	Balanced	Balanced	Balanced	Balanced	Balanced	Stable
Psum.JK8.1r.1Ag001410_Psum.JK8.1r.1Bg001380	Balanced	Balanced	Balanced	Balanced	Balanced	Balanced	Balanced	Balanced	Balanced	Balanced	Stable
Psum.JK8.1r.1Ag001420_Psum.JK8.1r.1Bg001390	Balanced	Balanced	Balanced	Balanced	Balanced	Balanced	Balanced	Balanced	Balanced	Balanced	Stable
Psum.JK8.1r.1Ag001440_Psum.JK8.1r.1Bg001410	Balanced	Balanced	Balanced	Balanced	B dominant	Balanced	Balanced	Balanced	Balanced	Balanced	Dynamic
Psum.JK8.1r.1Ag001450_Psum.JK8.1r.1Bg001420	Low-expressed	Balanced	Low-expressed	Balanced	Low-expressed	Balanced	Balanced	Balanced	Balanced	Balanced	Stable
Psum.JK8.1r.1Ag001460_Psum.JK8.1r.1Bg001430	Balanced	Balanced	Balanced	Balanced	Balanced	Balanced	Balanced	Balanced	Balanced	Balanced	Stable
Psum.JK8.1r.1Ag001470_Psum.JK8.1r.1Bg001440	Balanced	Balanced	Balanced	Balanced	Balanced	Balanced	Balanced	Balanced	Balanced	Balanced	Stable
Psum.JK8.1r.1Ag001490_Psum.JK8.1r.1Bg001470	Low-expressed	Low-expressed	Low-expressed	B dominant	Low-expressed	Low-expressed	Low-expressed	Low-expressed	Low-expressed	Low-expressed	Dynamic
Psum.JK8.1r.1Ag001500_Psum.JK8.1r.1Bg001480	Balanced	Balanced	Low-expressed	Balanced	Low-expressed	Balanced	Balanced	Balanced	Balanced	Low-expressed	Stable
Psum.JK8.1r.1Ag001520_Psum.JK8.1r.1Bg001490	Balanced	Balanced	Balanced	Balanced	Balanced	Balanced	Balanced	Balanced	Balanced	Balanced	Stable
Psum.JK8.1r.1Ag001530_Psum.JK8.1r.1Bg001500	Low-expressed	Low-expressed	Low-expressed	Low-expressed	Low-expressed	Low-expressed	Low-expressed	Balanced	Balanced	Balanced	Dynamic
Psum.JK8.1r.1Ag001540_Psum.JK8.1r.1Bg001510	Balanced	Balanced	Balanced	Balanced	A dominant	Balanced	Balanced	Balanced	Balanced	Balanced	Dynamic
Psum.JK8.1r.1Ag001550_Psum.JK8.1r.1Bg001520	Balanced	Balanced	Balanced	Balanced	Balanced	Balanced	Balanced	Balanced	Balanced	Balanced	Stable
Psum.JK8.1r.1Ag001560_Psum.JK8.1r.1Bg001530	Balanced	Balanced	Low-expressed	Low-expressed	Balanced	Balanced	Balanced	Balanced	Balanced	Balanced	Stable
Psum.JK8.1r.1Ag001570_Psum.JK8.1r.1Bg001540	Low-expressed	Balanced	Low-expressed	Balanced	Low-expressed	Balanced	Balanced	Balanced	Balanced	Low-expressed	Stable
Psum.JK8.1r.1Ag001580_Psum.JK8.1r.1Bg001550	Low-expressed	Balanced	Low-expressed	B dominant	Low-expressed	Low-expressed	Low-expressed	Balanced	Balanced	Balanced	Stable
Psum.JK8.1r.1Ag001590_Psum.JK8.1r.1Bg001560	Balanced	Balanced	Balanced	Low-expressed	A dominant	Balanced	Low-expressed	Balanced	Balanced	Balanced	Dynamic
Psum.JK8.1r.1Ag001600_Psum.JK8.1r.1Bg001570	Balanced	Balanced	Balanced	Balanced	Balanced	Balanced	Balanced	Balanced	Balanced	Balanced	Stable
Psum.JK8.1r.1Ag001610_Psum.JK8.1r.1Bg001580	Balanced	Balanced	Low-expressed	Balanced	Low-expressed	Balanced	Balanced	Balanced	Balanced	Balanced	Stable
Psum.JK8.1r.1Ag001620_Psum.JK8.1r.1Bg001590	Balanced	Balanced	Balanced	Balanced	A dominant	Balanced	Balanced	Balanced	Balanced	Balanced	Dynamic
Psum.JK8.1r.1Ag001630_Psum.JK8.1r.1Bg001610	Balanced	Balanced	Balanced	Balanced	Balanced	Balanced	Balanced	Balanced	Balanced	Balanced	Stable
Psum.JK8.1r.1Ag001640_Psum.JK8.1r.1Bg001620	Balanced	Balanced	Low-expressed	Balanced	Balanced	Balanced	Balanced	Balanced	Balanced	Balanced	Stable
Psum.JK8.1r.1Ag001650_Psum.JK8.1r.1Bg001630	Balanced	Balanced	Balanced	Balanced	Balanced	Balanced	Balanced	Balanced	Balanced	Balanced	Stable
Psum.JK8.1r.1Ag001660_Psum.JK8.1r.1Bg001640	Balanced	B dominant	Balanced	B dominant	A dominant	Balanced	Balanced	B dominant	Balanced	Balanced	Dynamic
Psum.JK8.1r.1Ag001670_Psum.JK8.1r.1Bg001650	Balanced	Balanced	Balanced	Balanced	Balanced	Balanced	Balanced	Balanced	Balanced	Balanced	Stable
Psum.JK8.1r.1Ag001690_Psum.JK8.1r.1Bg001660	Low-expressed	Low-expressed	Low-expressed	Low-expressed	Low-expressed	Low-expressed	Low-expressed	Low-expressed	Low-expressed	Low-expressed	Dynamic
Psum.JK8.1r.1Ag001700_Psum.JK8.1r.1Bg001670	Low-expressed	B dominant	Low-expressed	Low-expressed	Low-expressed	Low-expressed	Low-expressed	B dominant	Low-expressed	Low-expressed	Dynamic
Psum.JK8.1r.1Ag001720_Psum.JK8.1r.1Bg001750	Balanced	Balanced	Low-expressed	Low-expressed	Low-expressed	Balanced	Balanced	Balanced	Low-expressed	Low-expressed	Stable
Psum.JK8.1r.1Ag001740_Psum.JK8.1r.1Bg001800	B dominant	Low-expressed	Balanced	Low-expressed	Balanced	Low-expressed	Low-expressed	B dominant	Balanced	Low-expressed	Stable
Psum.JK8.1r.1Ag001750_Psum.JK8.1r.1Bg001810	Balanced	Balanced	Low-expressed	Balanced	Balanced	Balanced	Balanced	Balanced	Balanced	Balanced	Stable
Psum.JK8.1r.1Ag001760_Psum.JK8.1r.1Bg001820	Low-expressed	Low-expressed	Low-expressed	Low-expressed	Low-expressed	Low-expressed	Low-expressed	Low-expressed	Low-expressed	Low-expressed	Dynamic
Psum.JK8.1r.1Ag001770_Psum.JK8.1r.1Bg001830	Balanced	Balanced	Balanced	Balanced	Balanced	Balanced	Balanced	Balanced	Balanced	Balanced	Stable
Psum.JK8.1r.1Ag001800_Psum.JK8.1r.1Bg001840	B dominant	Balanced	Low-expressed	B dominant	Low-expressed	Balanced	Balanced	Balanced	Balanced	B dominant	Dynamic
Psum.JK8.1r.1Ag001810_Psum.JK8.1r.1Bg001850	Low-expressed	Low-expressed	Low-expressed	Low-expressed	Low-expressed	Low-expressed	Low-expressed	Low-expressed	Low-expressed	Low-expressed	Dynamic
Psum.JK8.1r.1Ag001820_Psum.JK8.1r.1Bg001860	Balanced	Balanced	Balanced	Balanced	Balanced	Balanced	Balanced	Balanced	Balanced	Balanced	Stable
Psum.JK8.1r.1Ag001830_Psum.JK8.1r.1Bg001870	Balanced	Low-expressed	Balanced	Low-expressed	Balanced	Low-expressed	Low-expressed	Balanced	Balanced	Balanced	Stable
Psum.JK8.1r.1Ag001850_Psum.JK8.1r.1Bg001900	Balanced	Low-expressed	Balanced	Low-expressed	Balanced	Low-expressed	Balanced	Balanced	Balanced	Low-expressed	Stable
Psum.JK8.1r.1Ag001870_Psum.JK8.1r.1Bg001920	B dominant	B dominant	Low-expressed	B dominant	Low-expressed	Low-expressed	Low-expressed	B dominant	B dominant	B dominant	Stable
Psum.JK8.1r.1Ag001880_Psum.JK8.1r.1Bg001930	Balanced	Low-expressed	Low-expressed	Low-expressed	B dominant	Low-expressed	B dominant	Balanced	Balanced	Balanced	Dynamic
Psum.JK8.1r.1Ag001890_Psum.JK8.1r.1Bg001940	Balanced	Balanced	Balanced	Balanced	Balanced	Balanced	Balanced	Balanced	Balanced	Balanced	Stable
Psum.JK8.1r.1Ag001900_Psum.JK8.1r.1Bg001950	Balanced	Balanced	Balanced	Balanced	Balanced	Balanced	Balanced	Balanced	Balanced	Balanced	Stable
Psum.JK8.1r.1Ag001910_Psum.JK8.1r.1Bg001960	Low-expressed	Low-expressed	Low-expressed	Low-expressed	Low-expressed	Low-expressed	Low-expressed	Low-expressed	Balanced	Low-expressed	Dynamic
Psum.JK8.1r.1Ag001920_Psum.JK8.1r.1Bg001980	Balanced	Balanced	Low-expressed	Balanced	Low-expressed	Balanced	Balanced	Balanced	Balanced	Balanced	Stable
Psum.JK8.1r.1Ag001930_Psum.JK8.1r.1Bg001990	Balanced	B dominant	Low-expressed	Low-expressed	Low-expressed	Balanced	Balanced	Low-expressed	Low-expressed	Low-expressed	Dynamic
Psum.JK8.1r.1Ag001940_Psum.JK8.1r.1Bg002000	Balanced	Balanced	Balanced	Low-expressed	Balanced	Balanced	Balanced	Balanced	Balanced	Low-expressed	Stable
Psum.JK8.1r.1Ag001960_Psum.JK8.1r.1Bg002010	Balanced	Balanced	Balanced	Balanced	Balanced	Balanced	Balanced	Balanced	Balanced	Balanced	Stable
Psum.JK8.1r.1Ag001970_Psum.JK8.1r.1Bg002020	Balanced	Balanced	Balanced	Balanced	Balanced	Balanced	Balanced	Balanced	Balanced	Balanced	Stable
Psum.JK8.1r.1Ag001980_Psum.JK8.1r.1Bg002030	Balanced	Balanced	Low-expressed	Low-expressed	B dominant	Balanced	Balanced	Balanced	Balanced	Balanced	Dynamic
Psum.JK8.1r.1Ag001990_Psum.JK8.1r.1Bg002040	Balanced	Balanced	Balanced	Balanced	Balanced	Balanced	Balanced	Balanced	Balanced	Balanced	Stable
Psum.JK8.1r.1Ag002000_Psum.JK8.1r.1Bg002050	Low-expressed	Low-expressed	Low-expressed	Low-expressed	Low-expressed	Low-expressed	Low-expressed	Low-expressed	Balanced	Balanced	Dynamic
Psum.JK8.1r.1Ag002010_Psum.JK8.1r.1Bg002060	Balanced	Balanced	Balanced	Balanced	Balanced	Balanced	Balanced	Balanced	Balanced	Balanced	Stable
Psum.JK8.1r.1Ag002020_Psum.JK8.1r.1Bg002070	A dominant	Balanced	A dominant	Balanced	Balanced	Balanced	Balanced	Balanced	Balanced	Low-expressed	Dynamic
Psum.JK8.1r.1Ag002030_Psum.JK8.1r.1Bg002080	Balanced	Balanced	Balanced	Balanced	Balanced	Balanced	Balanced	Balanced	Balanced	Balanced	Stable
Psum.JK8.1r.1Ag002050_Psum.JK8.1r.1Bg002100	Balanced	Balanced	Balanced	Balanced	Balanced	Balanced	Balanced	Balanced	Balanced	Balanced	Stable
Psum.JK8.1r.1Ag002060_Psum.JK8.1r.1Bg002110	Balanced	Balanced	Low-expressed	Low-expressed	Low-expressed	Balanced	Balanced	Balanced	Balanced	Balanced	Stable
Psum.JK8.1r.1Ag002070_Psum.JK8.1r.1Bg002120	Balanced	Balanced	Balanced	Balanced	Balanced	Balanced	Balanced	Balanced	Balanced	Balanced	Stable
Psum.JK8.1r.1Ag002080_Psum.JK8.1r.1Bg002130	Balanced	Balanced	Balanced	Balanced	Balanced	Balanced	Balanced	Balanced	Balanced	Balanced	Stable
Psum.JK8.1r.1Ag002090_Psum.JK8.1r.1Bg002140	Balanced	Balanced	Balanced	Balanced	Balanced	Balanced	Balanced	Balanced	Balanced	Balanced	Stable
Psum.JK8.1r.1Ag002100_Psum.JK8.1r.1Bg002150	Low-expressed	Low-expressed	Low-expressed	Low-expressed	Low-expressed	Low-expressed	Low-expressed	Low-expressed	Low-expressed	Low-expressed	Dynamic
Psum.JK8.1r.1Ag002120_Psum.JK8.1r.1Bg002160	Balanced	Balanced	Balanced	Balanced	Balanced	Balanced	Balanced	Balanced	Balanced	Balanced	Stable
Psum.JK8.1r.1Ag002130_Psum.JK8.1r.1Bg002170	Balanced	Balanced	Low-expressed	Balanced	Balanced	Balanced	Balanced	Balanced	Balanced	Balanced	Stable
Psum.JK8.1r.1Ag002140_Psum.JK8.1r.1Bg002180	Low-expressed	Low-expressed	Low-expressed	Low-expressed	Low-expressed	Balanced	Balanced	Low-expressed	Balanced	Low-expressed	Dynamic
Psum.JK8.1r.1Ag002150_Psum.JK8.1r.1Bg002190	Balanced	Balanced	Low-expressed	Balanced	B dominant	Balanced	Balanced	Balanced	Balanced	Balanced	Dynamic
Psum.JK8.1r.1Ag002170_Psum.JK8.1r.1Bg002210	Balanced	Balanced	Balanced	Balanced	Low-expressed	Balanced	Balanced	Balanced	Balanced	Balanced	Stable
Psum.JK8.1r.1Ag002180_Psum.JK8.1r.1Bg002220	Balanced	Balanced	Balanced	Balanced	Balanced	Balanced	Balanced	Balanced	Balanced	Balanced	Stable
Psum.JK8.1r.1Ag002190_Psum.JK8.1r.1Bg002230	Balanced	Balanced	Balanced	Balanced	Balanced	Balanced	Balanced	Balanced	Balanced	Balanced	Stable
Psum.JK8.1r.1Ag002200_Psum.JK8.1r.1Bg002240	B dominant	Low-expressed	Low-expressed	Low-expressed	Low-expressed	Low-expressed	Balanced	Balanced	Balanced	Balanced	Stable
Psum.JK8.1r.1Ag002210_Psum.JK8.1r.1Bg002250	Balanced	Balanced	Balanced	Balanced	Balanced	Balanced	Balanced	Balanced	Balanced	Balanced	Stable
Psum.JK8.1r.1Ag002220_Psum.JK8.1r.1Bg002260	Balanced	Balanced	Balanced	Balanced	Balanced	Balanced	Balanced	Balanced	Balanced	Balanced	Stable
Psum.JK8.1r.1Ag002230_Psum.JK8.1r.1Bg002280	A dominant	Low-expressed	Low-expressed	Low-expressed	Low-expressed	Low-expressed	Low-expressed	Low-expressed	Low-expressed	Low-expressed	Dynamic
Psum.JK8.1r.1Ag002240_Psum.JK8.1r.1Bg002300	Low-expressed	Low-expressed	Low-expressed	Low-expressed	Low-expressed	Low-expressed	Low-expressed	Low-expressed	Low-expressed	Low-expressed	Dynamic
Psum.JK8.1r.1Ag002260_Psum.JK8.1r.1Bg002310	Balanced	Balanced	Balanced	Low-expressed	Balanced	Balanced	Balanced	Balanced	B dominant	Balanced	Dynamic
Psum.JK8.1r.1Ag002270_Psum.JK8.1r.1Bg002320	Balanced	Balanced	Balanced	Balanced	Balanced	Balanced	Balanced	Balanced	Balanced	Balanced	Stable
Psum.JK8.1r.1Ag002280_Psum.JK8.1r.1Bg002330	Balanced	Balanced	Low-expressed	Balanced	Balanced	Balanced	Balanced	Balanced	Balanced	Balanced	Stable
Psum.JK8.1r.1Ag002290_Psum.JK8.1r.1Bg002350	Low-expressed	Balanced	Low-expressed	Balanced	Balanced	Low-expressed	Low-expressed	Low-expressed	Low-expressed	Low-expressed	Dynamic
Psum.JK8.1r.1Ag002300_Psum.JK8.1r.1Bg002360	Low-expressed	Low-expressed	Balanced	Low-expressed	Balanced	Low-expressed	Low-expressed	Balanced	Low-expressed	Low-expressed	Dynamic
Psum.JK8.1r.1Ag002310_Psum.JK8.1r.1Bg002380	Balanced	Balanced	Balanced	Low-expressed	Low-expressed	Balanced	Balanced	Balanced	Balanced	Balanced	Stable
Psum.JK8.1r.1Ag002320_Psum.JK8.1r.1Bg002390	Balanced	Balanced	Low-expressed	Low-expressed	Low-expressed	Balanced	Balanced	Balanced	Balanced	Balanced	Stable
Psum.JK8.1r.1Ag002330_Psum.JK8.1r.1Bg002400	Balanced	Balanced	Balanced	A dominant	Balanced	Balanced	Balanced	Balanced	Balanced	Balanced	Dynamic
Psum.JK8.1r.1Ag002350_Psum.JK8.1r.1Bg002420	Balanced	Balanced	B dominant	Balanced	Low-expressed	Balanced	Balanced	Balanced	Balanced	Balanced	Dynamic
Psum.JK8.1r.1Ag002360_Psum.JK8.1r.1Bg002430	Balanced	Balanced	Low-expressed	Balanced	Balanced	Balanced	Balanced	Balanced	Balanced	Balanced	Stable
Psum.JK8.1r.1Ag002370_Psum.JK8.1r.1Bg002440	Balanced	Balanced	Low-expressed	Balanced	Balanced	Balanced	Balanced	Balanced	Balanced	Balanced	Stable
Psum.JK8.1r.1Ag002380_Psum.JK8.1r.1Bg002450	Balanced	Balanced	Balanced	Balanced	Balanced	Balanced	Balanced	Balanced	Balanced	Balanced	Stable
Psum.JK8.1r.1Ag002390_Psum.JK8.1r.1Bg002460	Low-expressed	Low-expressed	Low-expressed	Low-expressed	Low-expressed	Low-expressed	Low-expressed	Low-expressed	Balanced	Low-expressed	Dynamic
Psum.JK8.1r.1Ag002400_Psum.JK8.1r.1Bg002470	Balanced	Balanced	Balanced	Balanced	Balanced	Balanced	Balanced	Balanced	Balanced	Balanced	Stable
Psum.JK8.1r.1Ag002410_Psum.JK8.1r.1Bg002490	Balanced	Balanced	Balanced	Balanced	Balanced	Balanced	Balanced	Balanced	Balanced	Balanced	Stable
Psum.JK8.1r.1Ag002420_Psum.JK8.1r.1Bg002500	Balanced	Balanced	Balanced	Balanced	Balanced	Balanced	Balanced	Balanced	Balanced	Balanced	Stable
Psum.JK8.1r.1Ag002430_Psum.JK8.1r.1Bg002510	Balanced	Balanced	Balanced	Balanced	Balanced	Balanced	Balanced	Balanced	Balanced	Balanced	Stable
Psum.JK8.1r.1Ag002440_Psum.JK8.1r.1Bg002520	Low-expressed	Balanced	Balanced	Low-expressed	Balanced	B dominant	Low-expressed	Low-expressed	Low-expressed	Low-expressed	Dynamic
Psum.JK8.1r.1Ag002450_Psum.JK8.1r.1Bg002530	Balanced	Balanced	Low-expressed	Balanced	Balanced	Balanced	Low-expressed	Low-expressed	Balanced	Balanced	Stable
Psum.JK8.1r.1Ag002460_Psum.JK8.1r.1Bg002540	Balanced	Balanced	Balanced	Balanced	Balanced	Balanced	Balanced	Balanced	Balanced	Balanced	Stable
Psum.JK8.1r.1Ag002470_Psum.JK8.1r.1Bg002560	Balanced	Balanced	Low-expressed	Balanced	A dominant	Balanced	Balanced	Balanced	Balanced	Balanced	Dynamic
Psum.JK8.1r.1Ag002480_Psum.JK8.1r.1Bg002570	Balanced	Balanced	Balanced	B dominant	Balanced	Balanced	Balanced	Balanced	Balanced	Balanced	Dynamic
Psum.JK8.1r.1Ag002490_Psum.JK8.1r.1Bg002580	Balanced	Balanced	Balanced	Balanced	Balanced	Balanced	Balanced	Balanced	Balanced	Balanced	Stable
Psum.JK8.1r.1Ag002500_Psum.JK8.1r.1Bg002590	Balanced	Balanced	Balanced	Balanced	Balanced	Balanced	Balanced	Balanced	Balanced	Balanced	Stable
Psum.JK8.1r.1Ag002510_Psum.JK8.1r.1Bg002600	Balanced	Balanced	Low-expressed	Balanced	Balanced	Balanced	Balanced	Balanced	Balanced	Balanced	Stable
Psum.JK8.1r.1Ag002520_Psum.JK8.1r.1Bg002630	A dominant	Low-expressed	Low-expressed	Low-expressed	Low-expressed	Low-expressed	Low-expressed	Low-expressed	Balanced	Balanced	Dynamic
Psum.JK8.1r.1Ag002530_Psum.JK8.1r.1Bg002640	Balanced	Balanced	Low-expressed	Balanced	Balanced	Balanced	Balanced	Balanced	Balanced	Balanced	Stable
Psum.JK8.1r.1Ag002550_Psum.JK8.1r.1Bg002680	A dominant	Low-expressed	Balanced	Balanced	Balanced	A dominant	A dominant	Balanced	Balanced	Balanced	Dynamic
Psum.JK8.1r.1Ag002560_Psum.JK8.1r.1Bg002690	Low-expressed	Low-expressed	Low-expressed	Low-expressed	A dominant	Low-expressed	Low-expressed	Low-expressed	Low-expressed	Low-expressed	Dynamic
Psum.JK8.1r.1Ag002570_Psum.JK8.1r.1Bg002700	Balanced	Balanced	Low-expressed	Balanced	Balanced	Balanced	Balanced	Balanced	Balanced	Balanced	Stable
Psum.JK8.1r.1Ag002580_Psum.JK8.1r.1Bg002710	Balanced	Balanced	Low-expressed	Balanced	Balanced	Balanced	Balanced	Balanced	Balanced	Balanced	Stable
Psum.JK8.1r.1Ag002590_Psum.JK8.1r.1Bg002720	Balanced	Balanced	Balanced	Balanced	Balanced	Balanced	Balanced	Balanced	Balanced	Balanced	Stable
Psum.JK8.1r.1Ag002600_Psum.JK8.1r.1Bg002730	Low-expressed	Low-expressed	Low-expressed	Low-expressed	B dominant	A dominant	Balanced	A dominant	Balanced	Low-expressed	Stable
Psum.JK8.1r.1Ag002620_Psum.JK8.1r.1Bg002760	Balanced	Balanced	Low-expressed	Balanced	Balanced	Balanced	Balanced	Balanced	Balanced	Balanced	Stable
Psum.JK8.1r.1Ag002630_Psum.JK8.1r.1Bg002770	Balanced	B dominant	Balanced	Balanced	Low-expressed	Balanced	Balanced	Balanced	B dominant	Balanced	Dynamic
Psum.JK8.1r.1Ag002660_Psum.JK8.1r.1Bg002820	Balanced	Balanced	Low-expressed	Low-expressed	Balanced	Balanced	Balanced	Balanced	Balanced	Balanced	Stable
Psum.JK8.1r.1Ag002670_Psum.JK8.1r.1Bg002840	Balanced	Balanced	Balanced	Balanced	Balanced	Balanced	Low-expressed	Balanced	Balanced	Balanced	Stable
Psum.JK8.1r.1Ag002680_Psum.JK8.1r.1Bg002850	Low-expressed	Low-expressed	Low-expressed	Balanced	Low-expressed	Low-expressed	Low-expressed	Balanced	Low-expressed	Low-expressed	Dynamic
Psum.JK8.1r.1Ag002690_Psum.JK8.1r.1Bg002860	Balanced	Balanced	Low-expressed	Balanced	Balanced	Balanced	Balanced	Balanced	Balanced	Balanced	Stable
Psum.JK8.1r.1Ag002710_Psum.JK8.1r.1Bg002880	Balanced	Balanced	Low-expressed	B dominant	B dominant	Balanced	Balanced	Balanced	Balanced	Balanced	Dynamic
Psum.JK8.1r.1Ag002720_Psum.JK8.1r.1Bg002890	Balanced	Balanced	Balanced	Balanced	Balanced	Balanced	Balanced	Balanced	Balanced	Balanced	Stable
Psum.JK8.1r.1Ag002730_Psum.JK8.1r.1Bg002900	Balanced	Balanced	Balanced	Balanced	Balanced	Balanced	Balanced	Balanced	Balanced	Balanced	Stable
Psum.JK8.1r.1Ag002740_Psum.JK8.1r.1Bg002910	Balanced	Balanced	Balanced	Balanced	Balanced	Balanced	Balanced	Balanced	Balanced	Balanced	Stable
Psum.JK8.1r.1Ag002750_Psum.JK8.1r.1Bg002920	Balanced	Balanced	Balanced	Balanced	Balanced	Balanced	Balanced	Balanced	Balanced	Balanced	Stable
Psum.JK8.1r.1Ag002760_Psum.JK8.1r.1Bg002930	Balanced	Balanced	A dominant	Balanced	Balanced	Balanced	Balanced	Balanced	Balanced	Balanced	Dynamic
Psum.JK8.1r.1Ag002770_Psum.JK8.1r.1Bg002950	Balanced	Balanced	Balanced	Balanced	Balanced	Balanced	Balanced	Balanced	Balanced	Balanced	Stable
Psum.JK8.1r.1Ag002790_Psum.JK8.1r.1Bg002990	Balanced	Balanced	Balanced	Balanced	A dominant	Balanced	A dominant	Balanced	Balanced	Balanced	Dynamic
Psum.JK8.1r.1Ag002800_Psum.JK8.1r.1Bg003000	Balanced	Balanced	Balanced	Balanced	Low-expressed	Balanced	Balanced	Balanced	Balanced	Balanced	Stable
Psum.JK8.1r.1Ag002810_Psum.JK8.1r.1Bg003010	Balanced	Balanced	Low-expressed	Balanced	Balanced	Balanced	Balanced	Balanced	Balanced	Balanced	Stable
Psum.JK8.1r.1Ag002820_Psum.JK8.1r.1Bg003020	Balanced	Balanced	Low-expressed	Balanced	Balanced	Balanced	Balanced	Balanced	Balanced	Balanced	Stable
Psum.JK8.1r.1Ag002830_Psum.JK8.1r.1Bg003030	Balanced	Balanced	Balanced	Balanced	B dominant	Balanced	Balanced	Balanced	Balanced	Balanced	Dynamic
Psum.JK8.1r.1Ag002840_Psum.JK8.1r.1Bg003040	Balanced	Balanced	Low-expressed	Balanced	Balanced	Balanced	Balanced	Balanced	Balanced	Balanced	Stable
Psum.JK8.1r.1Ag002860_Psum.JK8.1r.1Bg003060	Low-expressed	Low-expressed	Low-expressed	Low-expressed	Low-expressed	Low-expressed	Low-expressed	Low-expressed	Low-expressed	Low-expressed	Dynamic
Psum.JK8.1r.1Ag002870_Psum.JK8.1r.1Bg003070	B dominant	Low-expressed	B dominant	Low-expressed	Low-expressed	Low-expressed	Low-expressed	Low-expressed	Low-expressed	Low-expressed	Dynamic
Psum.JK8.1r.1Ag002890_Psum.JK8.1r.1Bg003080	Balanced	Balanced	Low-expressed	Balanced	B dominant	Balanced	Balanced	Balanced	Balanced	Balanced	Dynamic
Psum.JK8.1r.1Ag002900_Psum.JK8.1r.1Bg003090	Balanced	Balanced	Low-expressed	Balanced	Balanced	Balanced	Balanced	Balanced	Balanced	Balanced	Stable
Psum.JK8.1r.1Ag002910_Psum.JK8.1r.1Bg003100	Balanced	Balanced	Low-expressed	Balanced	Balanced	Balanced	Balanced	Balanced	Balanced	Balanced	Stable
Psum.JK8.1r.1Ag002920_Psum.JK8.1r.1Bg003110	Balanced	Balanced	Balanced	Balanced	Balanced	Balanced	Balanced	Balanced	Balanced	Balanced	Stable
Psum.JK8.1r.1Ag002930_Psum.JK8.1r.1Bg003120	Low-expressed	Low-expressed	Balanced	Balanced	Balanced	Balanced	Low-expressed	Balanced	Balanced	Balanced	Stable
Psum.JK8.1r.1Ag002940_Psum.JK8.1r.1Bg003130	Balanced	Balanced	Balanced	Balanced	Balanced	Balanced	Balanced	Balanced	Balanced	Balanced	Stable
Psum.JK8.1r.1Ag002950_Psum.JK8.1r.1Bg003140	A dominant	A dominant	Low-expressed	Balanced	Low-expressed	A dominant	A dominant	Balanced	A dominant	A dominant	Dynamic
Psum.JK8.1r.1Ag002960_Psum.JK8.1r.1Bg003150	Balanced	Balanced	Low-expressed	Balanced	Balanced	Balanced	Balanced	Balanced	Balanced	Balanced	Stable
Psum.JK8.1r.1Ag002970_Psum.JK8.1r.1Bg003160	Balanced	Balanced	Low-expressed	Balanced	Low-expressed	Balanced	Balanced	Balanced	Balanced	Balanced	Stable
Psum.JK8.1r.1Ag002980_Psum.JK8.1r.1Bg003170	Balanced	Balanced	Balanced	Balanced	Balanced	Balanced	Balanced	Balanced	Balanced	Balanced	Stable
Psum.JK8.1r.1Ag002990_Psum.JK8.1r.1Bg003180	Balanced	Balanced	Balanced	Balanced	Balanced	Balanced	Balanced	Balanced	Balanced	Balanced	Stable
Psum.JK8.1r.1Ag003000_Psum.JK8.1r.1Bg003190	Balanced	Balanced	Low-expressed	Balanced	Balanced	Balanced	Balanced	Balanced	Balanced	Balanced	Stable
Psum.JK8.1r.1Ag003010_Psum.JK8.1r.1Bg003200	Balanced	Balanced	Balanced	Balanced	Balanced	Balanced	Balanced	Balanced	Balanced	Balanced	Stable
Psum.JK8.1r.1Ag003020_Psum.JK8.1r.1Bg003210	B dominant	B dominant	Low-expressed	B dominant	Low-expressed	B dominant	B dominant	B dominant	B dominant	B dominant	Stable
Psum.JK8.1r.1Ag003030_Psum.JK8.1r.1Bg003220	Low-expressed	Low-expressed	Low-expressed	Low-expressed	Low-expressed	Low-expressed	Low-expressed	Low-expressed	A dominant	Low-expressed	Dynamic
Psum.JK8.1r.1Ag003040_Psum.JK8.1r.1Bg003230	Balanced	Balanced	Balanced	Balanced	Balanced	Balanced	Balanced	Balanced	Balanced	Balanced	Stable
Psum.JK8.1r.1Ag003050_Psum.JK8.1r.1Bg003240	Balanced	Balanced	Low-expressed	B dominant	Low-expressed	Balanced	Balanced	Balanced	Balanced	Balanced	Dynamic
Psum.JK8.1r.1Ag003060_Psum.JK8.1r.1Bg003250	Balanced	Balanced	Balanced	Balanced	A dominant	Balanced	Balanced	Balanced	Balanced	Balanced	Dynamic
Psum.JK8.1r.1Ag003070_Psum.JK8.1r.1Bg003260	Low-expressed	Low-expressed	Low-expressed	Low-expressed	Low-expressed	Low-expressed	Low-expressed	Low-expressed	Low-expressed	Low-expressed	Dynamic
Psum.JK8.1r.1Ag003090_Psum.JK8.1r.1Bg003280	Balanced	Balanced	Balanced	Balanced	Balanced	Balanced	Balanced	Balanced	Balanced	Balanced	Stable
Psum.JK8.1r.1Ag003100_Psum.JK8.1r.1Bg003290	Low-expressed	Low-expressed	Low-expressed	Low-expressed	B dominant	Low-expressed	Low-expressed	Low-expressed	Balanced	Balanced	Dynamic
Psum.JK8.1r.1Ag003110_Psum.JK8.1r.1Bg003300	A dominant	A dominant	Low-expressed	A dominant	A dominant	A dominant	A dominant	A dominant	A dominant	A dominant	Stable
Psum.JK8.1r.1Ag003130_Psum.JK8.1r.1Bg003310	Balanced	Balanced	Low-expressed	Balanced	Balanced	Balanced	Balanced	Balanced	Balanced	Balanced	Stable
Psum.JK8.1r.1Ag003140_Psum.JK8.1r.1Bg003320	Balanced	Balanced	Balanced	Balanced	Balanced	Balanced	Balanced	Balanced	Balanced	Balanced	Stable
Psum.JK8.1r.1Ag003150_Psum.JK8.1r.1Bg003330	Balanced	Balanced	Low-expressed	Balanced	A dominant	Balanced	Balanced	Balanced	Balanced	Balanced	Dynamic
Psum.JK8.1r.1Ag003190_Psum.JK8.1r.1Bg003360	Balanced	Balanced	Balanced	Balanced	Balanced	Balanced	Balanced	Balanced	Balanced	Balanced	Stable
Psum.JK8.1r.1Ag003220_Psum.JK8.1r.1Bg003410	Low-expressed	Low-expressed	Low-expressed	Low-expressed	Low-expressed	B dominant	Low-expressed	Balanced	Low-expressed	Low-expressed	Dynamic
Psum.JK8.1r.1Ag003250_Psum.JK8.1r.1Bg003430	Balanced	Balanced	Balanced	Balanced	Balanced	Balanced	Balanced	Balanced	Balanced	Balanced	Stable
Psum.JK8.1r.1Ag003260_Psum.JK8.1r.1Bg003440	Balanced	Balanced	Low-expressed	Balanced	Balanced	Balanced	Balanced	Balanced	Balanced	Balanced	Stable
Psum.JK8.1r.1Ag003270_Psum.JK8.1r.1Bg003450	Balanced	Balanced	Low-expressed	Balanced	Low-expressed	Balanced	Balanced	Balanced	Balanced	Balanced	Stable
Psum.JK8.1r.1Ag003280_Psum.JK8.1r.1Bg003460	Balanced	Balanced	Balanced	Low-expressed	B dominant	Balanced	Balanced	Balanced	Balanced	Low-expressed	Dynamic
Psum.JK8.1r.1Ag003290_Psum.JK8.1r.1Bg003470	Balanced	Balanced	Low-expressed	B dominant	Balanced	Balanced	B dominant	Balanced	Balanced	Low-expressed	Dynamic
Psum.JK8.1r.1Ag003300_Psum.JK8.1r.1Bg003490	A dominant	A dominant	Low-expressed	A dominant	Balanced	A dominant	A dominant	A dominant	A dominant	A dominant	Dynamic
Psum.JK8.1r.1Ag003340_Psum.JK8.1r.1Bg003510	Balanced	Low-expressed	Low-expressed	Low-expressed	Low-expressed	Balanced	Balanced	Low-expressed	Low-expressed	Low-expressed	Dynamic
Psum.JK8.1r.1Ag003350_Psum.JK8.1r.1Bg003520	Balanced	Balanced	Low-expressed	Balanced	Balanced	Balanced	B dominant	Balanced	Balanced	Low-expressed	Dynamic
Psum.JK8.1r.1Ag003430_Psum.JK8.1r.1Bg003540	Low-expressed	Low-expressed	Low-expressed	B dominant	Low-expressed	Low-expressed	Low-expressed	Low-expressed	Low-expressed	Low-expressed	Dynamic
Psum.JK8.1r.1Ag003440_Psum.JK8.1r.1Bg003550	Low-expressed	Low-expressed	Low-expressed	Low-expressed	Low-expressed	Low-expressed	Low-expressed	Low-expressed	Low-expressed	Low-expressed	Dynamic
Psum.JK8.1r.1Ag003480_Psum.JK8.1r.1Bg003580	Low-expressed	Low-expressed	Low-expressed	Low-expressed	Low-expressed	Low-expressed	Low-expressed	Low-expressed	Low-expressed	Low-expressed	Dynamic
Psum.JK8.1r.1Ag003490_Psum.JK8.1r.1Bg003590	Low-expressed	Low-expressed	Low-expressed	Low-expressed	Low-expressed	Balanced	Low-expressed	Low-expressed	Low-expressed	Low-expressed	Dynamic
Psum.JK8.1r.1Ag003580_Psum.JK8.1r.1Bg003620	Balanced	A dominant	B dominant	Low-expressed	Low-expressed	A dominant	Low-expressed	Balanced	Balanced	Balanced	Dynamic
Psum.JK8.1r.1Ag003620_Psum.JK8.1r.1Bg003630	Balanced	Low-expressed	Low-expressed	Low-expressed	Low-expressed	Balanced	A dominant	Balanced	Balanced	Balanced	Dynamic
Psum.JK8.1r.1Ag003640_Psum.JK8.1r.1Bg003640	Low-expressed	Low-expressed	Low-expressed	Low-expressed	Low-expressed	Low-expressed	Low-expressed	Balanced	Low-expressed	Low-expressed	Dynamic
Psum.JK8.1r.1Ag003660_Psum.JK8.1r.1Bg003670	Low-expressed	Low-expressed	Low-expressed	Low-expressed	Low-expressed	Low-expressed	Low-expressed	Low-expressed	Low-expressed	Low-expressed	Dynamic
Psum.JK8.1r.1Ag003670_Psum.JK8.1r.1Bg003690	Low-expressed	Low-expressed	Balanced	Low-expressed	A dominant	Low-expressed	Balanced	Balanced	Balanced	Low-expressed	Stable
Psum.JK8.1r.1Ag003680_Psum.JK8.1r.1Bg003700	Balanced	Balanced	Low-expressed	Balanced	Balanced	Balanced	Balanced	Balanced	Balanced	Balanced	Stable
Psum.JK8.1r.1Ag003690_Psum.JK8.1r.1Bg003720	Balanced	Balanced	Balanced	Balanced	Balanced	Balanced	Balanced	Balanced	Balanced	Balanced	Stable
Psum.JK8.1r.1Ag003730_Psum.JK8.1r.1Bg003740	Low-expressed	Low-expressed	Low-expressed	Low-expressed	Low-expressed	Low-expressed	Low-expressed	Low-expressed	Low-expressed	Low-expressed	Dynamic
Psum.JK8.1r.1Ag003760_Psum.JK8.1r.1Bg003790	Balanced	Balanced	Balanced	B dominant	Balanced	Balanced	Low-expressed	Balanced	Balanced	Balanced	Dynamic
Psum.JK8.1r.1Ag003820_Psum.JK8.1r.1Bg003810	Balanced	Balanced	Balanced	B dominant	B dominant	B dominant	Balanced	Balanced	Balanced	Low-expressed	Dynamic
Psum.JK8.1r.1Ag003830_Psum.JK8.1r.1Bg003820	Balanced	Balanced	Balanced	Low-expressed	Balanced	Balanced	Balanced	Balanced	Balanced	Balanced	Stable
Psum.JK8.1r.1Ag003840_Psum.JK8.1r.1Bg003830	Low-expressed	Low-expressed	Balanced	Low-expressed	Balanced	Balanced	Balanced	Low-expressed	Low-expressed	Low-expressed	Dynamic
Psum.JK8.1r.1Ag003850_Psum.JK8.1r.1Bg003840	Balanced	Balanced	Balanced	Balanced	Balanced	Balanced	Balanced	Balanced	Balanced	Balanced	Stable
Psum.JK8.1r.1Ag003860_Psum.JK8.1r.1Bg003850	Balanced	Balanced	Balanced	Low-expressed	Balanced	Balanced	Balanced	Balanced	Balanced	Balanced	Stable
Psum.JK8.1r.1Ag003870_Psum.JK8.1r.1Bg003860	Balanced	Low-expressed	Low-expressed	Low-expressed	Low-expressed	Low-expressed	Low-expressed	Low-expressed	Low-expressed	Low-expressed	Dynamic
Psum.JK8.1r.1Ag003930_Psum.JK8.1r.1Bg003870	Balanced	Balanced	Low-expressed	Balanced	Balanced	Balanced	Balanced	Balanced	Balanced	Balanced	Stable
Psum.JK8.1r.1Ag003950_Psum.JK8.1r.1Bg003880	Low-expressed	Low-expressed	Low-expressed	Low-expressed	Low-expressed	Low-expressed	Low-expressed	Low-expressed	Balanced	Balanced	Dynamic
Psum.JK8.1r.1Ag003970_Psum.JK8.1r.1Bg003900	Balanced	Balanced	Balanced	Balanced	Balanced	Balanced	Balanced	Balanced	Balanced	Balanced	Stable
Psum.JK8.1r.1Ag003980_Psum.JK8.1r.1Bg003910	Balanced	Balanced	Low-expressed	Balanced	Balanced	Balanced	Balanced	Balanced	Balanced	Balanced	Stable
Psum.JK8.1r.1Ag003990_Psum.JK8.1r.1Bg003920	Low-expressed	Low-expressed	Low-expressed	Low-expressed	Low-expressed	Low-expressed	Low-expressed	Low-expressed	Low-expressed	Low-expressed	Dynamic
Psum.JK8.1r.1Ag004020_Psum.JK8.1r.1Bg003950	Low-expressed	Low-expressed	Low-expressed	Low-expressed	Low-expressed	Low-expressed	Low-expressed	Low-expressed	Balanced	Low-expressed	Dynamic
Psum.JK8.1r.1Ag004070_Psum.JK8.1r.1Bg004000	Balanced	B dominant	Low-expressed	Balanced	Low-expressed	B dominant	B dominant	Balanced	Balanced	B dominant	Dynamic
Psum.JK8.1r.1Ag004080_Psum.JK8.1r.1Bg004010	Balanced	Balanced	Low-expressed	Balanced	Balanced	Balanced	Balanced	Balanced	Balanced	Balanced	Stable
Psum.JK8.1r.1Ag004130_Psum.JK8.1r.1Bg004030	Balanced	Balanced	Low-expressed	Low-expressed	Low-expressed	Balanced	Low-expressed	Balanced	Low-expressed	Low-expressed	Dynamic
Psum.JK8.1r.1Ag004150_Psum.JK8.1r.1Bg004060	Balanced	Low-expressed	Balanced	Low-expressed	Low-expressed	Low-expressed	Low-expressed	Balanced	Balanced	Low-expressed	Dynamic
Psum.JK8.1r.1Ag004160_Psum.JK8.1r.1Bg004070	Low-expressed	Balanced	Low-expressed	Low-expressed	Low-expressed	Low-expressed	Balanced	Low-expressed	Low-expressed	Low-expressed	Dynamic
Psum.JK8.1r.1Ag004170_Psum.JK8.1r.1Bg004080	Balanced	Balanced	Balanced	Low-expressed	Balanced	Balanced	Low-expressed	Balanced	Low-expressed	Low-expressed	Stable
Psum.JK8.1r.1Ag004180_Psum.JK8.1r.1Bg004090	Balanced	Balanced	Balanced	Balanced	Balanced	Balanced	Balanced	Balanced	Balanced	Balanced	Stable
Psum.JK8.1r.1Ag004210_Psum.JK8.1r.1Bg004130	Balanced	Balanced	Low-expressed	Balanced	Balanced	Balanced	Balanced	Balanced	Balanced	Balanced	Stable
Psum.JK8.1r.1Ag004220_Psum.JK8.1r.1Bg004140	A dominant	A dominant	A dominant	Low-expressed	Low-expressed	Low-expressed	Low-expressed	A dominant	Low-expressed	Low-expressed	Dynamic
Psum.JK8.1r.1Ag004230_Psum.JK8.1r.1Bg004150	Balanced	Balanced	Balanced	Balanced	Balanced	Balanced	Balanced	Balanced	Balanced	Balanced	Stable
Psum.JK8.1r.1Ag004240_Psum.JK8.1r.1Bg004160	Low-expressed	Low-expressed	Low-expressed	Low-expressed	Low-expressed	Low-expressed	Low-expressed	Low-expressed	Low-expressed	Low-expressed	Dynamic
Psum.JK8.1r.1Ag004250_Psum.JK8.1r.1Bg004170	Balanced	Balanced	Low-expressed	Balanced	B dominant	Balanced	Balanced	Balanced	Balanced	Balanced	Dynamic
Psum.JK8.1r.1Ag004260_Psum.JK8.1r.1Bg004180	Balanced	Balanced	Balanced	Balanced	Balanced	Balanced	Balanced	Balanced	Balanced	Balanced	Stable
Psum.JK8.1r.1Ag004270_Psum.JK8.1r.1Bg004190	Balanced	Balanced	Balanced	Balanced	Balanced	Balanced	Balanced	Balanced	Balanced	Balanced	Stable
Psum.JK8.1r.1Ag004280_Psum.JK8.1r.1Bg004200	Balanced	Balanced	Balanced	Balanced	Balanced	Balanced	Balanced	Balanced	Balanced	Balanced	Stable
Psum.JK8.1r.1Ag004290_Psum.JK8.1r.1Bg004210	Balanced	Balanced	Low-expressed	Low-expressed	Balanced	Balanced	Low-expressed	Balanced	Low-expressed	Low-expressed	Stable
Psum.JK8.1r.1Ag004300_Psum.JK8.1r.1Bg004230	Low-expressed	B dominant	Low-expressed	B dominant	Low-expressed	B dominant	Low-expressed	Low-expressed	Low-expressed	Low-expressed	Dynamic
Psum.JK8.1r.1Ag004310_Psum.JK8.1r.1Bg004260	Balanced	Low-expressed	B dominant	Low-expressed	Low-expressed	Balanced	Low-expressed	Balanced	Balanced	Balanced	Dynamic
Psum.JK8.1r.1Ag004320_Psum.JK8.1r.1Bg004270	Balanced	Balanced	Balanced	Balanced	B dominant	Balanced	Balanced	Balanced	Balanced	Balanced	Dynamic
Psum.JK8.1r.1Ag004330_Psum.JK8.1r.1Bg004280	Balanced	Balanced	Balanced	Balanced	Balanced	Balanced	Balanced	Balanced	Balanced	Balanced	Stable
Psum.JK8.1r.1Ag004340_Psum.JK8.1r.1Bg004290	Balanced	Low-expressed	Low-expressed	Low-expressed	Balanced	Balanced	Low-expressed	Low-expressed	Balanced	Low-expressed	Dynamic
Psum.JK8.1r.1Ag004360_Psum.JK8.1r.1Bg004300	Low-expressed	Low-expressed	Low-expressed	Low-expressed	Low-expressed	Low-expressed	Low-expressed	Low-expressed	Low-expressed	Low-expressed	Dynamic
Psum.JK8.1r.1Ag004380_Psum.JK8.1r.1Bg004310	Balanced	Balanced	Balanced	Balanced	Balanced	Balanced	Balanced	Balanced	Balanced	Balanced	Stable
Psum.JK8.1r.1Ag004390_Psum.JK8.1r.1Bg004320	A dominant	A dominant	Low-expressed	A dominant	A dominant	A dominant	A dominant	A dominant	A dominant	A dominant	Stable
Psum.JK8.1r.1Ag004400_Psum.JK8.1r.1Bg004330	Low-expressed	Low-expressed	Low-expressed	Low-expressed	Low-expressed	Balanced	Low-expressed	Low-expressed	Low-expressed	Low-expressed	Dynamic
Psum.JK8.1r.1Ag004410_Psum.JK8.1r.1Bg004340	Balanced	Balanced	Balanced	Balanced	Balanced	Balanced	Balanced	Balanced	Balanced	Balanced	Stable
Psum.JK8.1r.1Ag004420_Psum.JK8.1r.1Bg004350	Balanced	A dominant	Balanced	Balanced	Balanced	A dominant	A dominant	A dominant	Balanced	A dominant	Dynamic
Psum.JK8.1r.1Ag004430_Psum.JK8.1r.1Bg004370	Balanced	Balanced	Balanced	Balanced	B dominant	Balanced	Balanced	Balanced	Balanced	Balanced	Dynamic
Psum.JK8.1r.1Ag004440_Psum.JK8.1r.1Bg004380	Balanced	Balanced	Low-expressed	Low-expressed	Balanced	Balanced	Low-expressed	Balanced	Balanced	Balanced	Stable
Psum.JK8.1r.1Ag004450_Psum.JK8.1r.1Bg004390	Balanced	Balanced	Low-expressed	Balanced	Balanced	Balanced	Balanced	Balanced	Balanced	Balanced	Stable
Psum.JK8.1r.1Ag004460_Psum.JK8.1r.1Bg004400	Balanced	Balanced	Low-expressed	Balanced	Balanced	Balanced	Balanced	Balanced	Balanced	Balanced	Stable
Psum.JK8.1r.1Ag004470_Psum.JK8.1r.1Bg004410	Balanced	Balanced	Balanced	Balanced	Balanced	Balanced	Balanced	Balanced	Balanced	Balanced	Stable
Psum.JK8.1r.1Ag004480_Psum.JK8.1r.1Bg004420	Balanced	Balanced	Low-expressed	Balanced	Low-expressed	Balanced	Balanced	Balanced	Balanced	Balanced	Stable
Psum.JK8.1r.1Ag004490_Psum.JK8.1r.1Bg004430	Balanced	Balanced	Balanced	Balanced	B dominant	Balanced	Balanced	Balanced	Balanced	Balanced	Dynamic
Psum.JK8.1r.1Ag004500_Psum.JK8.1r.1Bg004440	Balanced	Balanced	Balanced	Balanced	Balanced	Balanced	Balanced	Balanced	Balanced	Balanced	Stable
Psum.JK8.1r.1Ag004520_Psum.JK8.1r.1Bg004460	Low-expressed	Low-expressed	Low-expressed	Low-expressed	Low-expressed	Low-expressed	Low-expressed	Low-expressed	Low-expressed	Balanced	Dynamic
Psum.JK8.1r.1Ag004530_Psum.JK8.1r.1Bg004470	Balanced	Balanced	Low-expressed	Balanced	Low-expressed	Balanced	Balanced	Balanced	Balanced	Balanced	Stable
Psum.JK8.1r.1Ag004540_Psum.JK8.1r.1Bg004480	Balanced	Balanced	Balanced	Balanced	Balanced	Balanced	Balanced	Balanced	Balanced	Balanced	Stable
Psum.JK8.1r.1Ag004550_Psum.JK8.1r.1Bg004510	Balanced	Balanced	Balanced	Balanced	Balanced	Balanced	Balanced	Balanced	Balanced	Balanced	Stable
Psum.JK8.1r.1Ag004560_Psum.JK8.1r.1Bg004520	Balanced	Balanced	Balanced	Balanced	Balanced	Balanced	Balanced	Balanced	Balanced	Balanced	Stable
Psum.JK8.1r.1Ag004570_Psum.JK8.1r.1Bg004540	B dominant	B dominant	Low-expressed	B dominant	Balanced	B dominant	Balanced	B dominant	Balanced	Balanced	Dynamic
Psum.JK8.1r.1Ag004580_Psum.JK8.1r.1Bg004550	Balanced	Balanced	Balanced	Balanced	Balanced	Balanced	Balanced	Balanced	Balanced	Balanced	Stable
Psum.JK8.1r.1Ag004600_Psum.JK8.1r.1Bg004600	Low-expressed	Low-expressed	Low-expressed	Low-expressed	Low-expressed	Low-expressed	Low-expressed	Low-expressed	Balanced	Balanced	Dynamic
Psum.JK8.1r.1Ag004610_Psum.JK8.1r.1Bg004610	Balanced	Balanced	Balanced	Balanced	Balanced	Balanced	Balanced	Balanced	Balanced	Balanced	Stable
Psum.JK8.1r.1Ag004630_Psum.JK8.1r.1Bg004630	A dominant	Balanced	Low-expressed	Low-expressed	Low-expressed	Balanced	Balanced	Balanced	Balanced	Balanced	Dynamic
Psum.JK8.1r.1Ag004640_Psum.JK8.1r.1Bg004640	Balanced	Balanced	Balanced	Balanced	Balanced	Balanced	Balanced	Balanced	Balanced	Balanced	Stable
Psum.JK8.1r.1Ag004650_Psum.JK8.1r.1Bg004650	Low-expressed	Low-expressed	Low-expressed	Low-expressed	Low-expressed	Low-expressed	Low-expressed	Low-expressed	Low-expressed	Low-expressed	Dynamic
Psum.JK8.1r.1Ag004660_Psum.JK8.1r.1Bg004660	Low-expressed	Low-expressed	Low-expressed	Low-expressed	Low-expressed	Low-expressed	Low-expressed	Low-expressed	Balanced	Balanced	Dynamic
Psum.JK8.1r.1Ag004670_Psum.JK8.1r.1Bg004670	Low-expressed	Low-expressed	Low-expressed	Low-expressed	Low-expressed	Low-expressed	Low-expressed	Low-expressed	Low-expressed	Low-expressed	Dynamic
Psum.JK8.1r.1Ag004680_Psum.JK8.1r.1Bg004690	Low-expressed	Low-expressed	Low-expressed	Low-expressed	Low-expressed	Low-expressed	Low-expressed	Low-expressed	Low-expressed	Low-expressed	Dynamic
Psum.JK8.1r.1Ag004700_Psum.JK8.1r.1Bg004710	Balanced	Balanced	Balanced	Balanced	Balanced	Balanced	Balanced	Balanced	Balanced	Balanced	Stable
Psum.JK8.1r.1Ag004710_Psum.JK8.1r.1Bg004720	Balanced	Low-expressed	A dominant	Low-expressed	Low-expressed	Balanced	Low-expressed	Balanced	Low-expressed	Balanced	Stable
Psum.JK8.1r.1Ag004720_Psum.JK8.1r.1Bg004730	Balanced	Balanced	Balanced	Balanced	Balanced	Balanced	Low-expressed	Balanced	Balanced	Balanced	Stable
Psum.JK8.1r.1Ag004730_Psum.JK8.1r.1Bg004740	Balanced	Balanced	Low-expressed	Balanced	B dominant	Balanced	Balanced	Balanced	Balanced	Balanced	Dynamic
Psum.JK8.1r.1Ag004750_Psum.JK8.1r.1Bg004750	Balanced	Low-expressed	Balanced	Low-expressed	Low-expressed	Low-expressed	Low-expressed	Low-expressed	Low-expressed	Low-expressed	Dynamic
Psum.JK8.1r.1Ag004760_Psum.JK8.1r.1Bg004760	Balanced	Balanced	Balanced	Balanced	Balanced	Balanced	Balanced	Balanced	Balanced	Balanced	Stable
Psum.JK8.1r.1Ag004790_Psum.JK8.1r.1Bg004790	Balanced	Balanced	Balanced	A dominant	Balanced	A dominant	A dominant	A dominant	A dominant	A dominant	Dynamic
Psum.JK8.1r.1Ag004800_Psum.JK8.1r.1Bg004800	Balanced	Balanced	Balanced	Balanced	Balanced	Balanced	Balanced	Balanced	Balanced	Balanced	Stable
Psum.JK8.1r.1Ag004810_Psum.JK8.1r.1Bg004820	Balanced	Balanced	Balanced	Balanced	Balanced	Balanced	Balanced	Balanced	Balanced	Balanced	Stable
Psum.JK8.1r.1Ag004820_Psum.JK8.1r.1Bg004830	Balanced	Balanced	Balanced	Balanced	Balanced	Balanced	Balanced	Balanced	Balanced	Balanced	Stable
Psum.JK8.1r.1Ag004830_Psum.JK8.1r.1Bg004840	Balanced	Balanced	Balanced	Balanced	Balanced	Balanced	Balanced	Balanced	Balanced	Balanced	Stable
Psum.JK8.1r.1Ag004840_Psum.JK8.1r.1Bg004850	Low-expressed	Balanced	Low-expressed	Low-expressed	Low-expressed	Balanced	Balanced	Balanced	Balanced	Balanced	Stable
Psum.JK8.1r.1Ag004850_Psum.JK8.1r.1Bg004860	Low-expressed	Low-expressed	Low-expressed	Low-expressed	Low-expressed	Low-expressed	Low-expressed	Low-expressed	Balanced	Low-expressed	Dynamic
Psum.JK8.1r.1Ag004870_Psum.JK8.1r.1Bg004870	Balanced	Balanced	Balanced	Balanced	Balanced	Balanced	Balanced	Balanced	Balanced	Balanced	Stable
Psum.JK8.1r.1Ag004880_Psum.JK8.1r.1Bg004880	Low-expressed	Low-expressed	Low-expressed	Balanced	Low-expressed	Low-expressed	Low-expressed	B dominant	Low-expressed	Low-expressed	Dynamic
Psum.JK8.1r.1Ag004890_Psum.JK8.1r.1Bg004890	Balanced	Balanced	Balanced	Balanced	Balanced	Balanced	Balanced	Balanced	Balanced	Balanced	Stable
Psum.JK8.1r.1Ag004900_Psum.JK8.1r.1Bg004900	Low-expressed	Low-expressed	Low-expressed	Low-expressed	Low-expressed	Balanced	Balanced	Low-expressed	Low-expressed	Low-expressed	Dynamic
Psum.JK8.1r.1Ag004910_Psum.JK8.1r.1Bg004910	Balanced	Balanced	Balanced	Balanced	Balanced	Balanced	Balanced	Balanced	Balanced	Balanced	Stable
Psum.JK8.1r.1Ag004920_Psum.JK8.1r.1Bg004920	Balanced	Balanced	Balanced	Balanced	Balanced	Balanced	Balanced	Balanced	Balanced	Balanced	Stable
Psum.JK8.1r.1Ag004930_Psum.JK8.1r.1Bg004930	Low-expressed	Low-expressed	Low-expressed	Low-expressed	Low-expressed	Low-expressed	Low-expressed	Low-expressed	Balanced	Balanced	Dynamic
Psum.JK8.1r.1Ag004940_Psum.JK8.1r.1Bg004940	Balanced	Balanced	Balanced	Balanced	Balanced	Balanced	Balanced	Balanced	Balanced	Balanced	Stable
Psum.JK8.1r.1Ag004950_Psum.JK8.1r.1Bg004950	Balanced	Balanced	Balanced	Balanced	Balanced	Balanced	Balanced	Balanced	Balanced	Balanced	Stable
Psum.JK8.1r.1Ag004970_Psum.JK8.1r.1Bg004960	Balanced	Balanced	Balanced	Balanced	Balanced	Balanced	Balanced	Balanced	Balanced	Balanced	Stable
Psum.JK8.1r.1Ag004980_Psum.JK8.1r.1Bg004970	Balanced	Balanced	Low-expressed	Balanced	A dominant	Balanced	Balanced	Balanced	Balanced	Balanced	Dynamic
Psum.JK8.1r.1Ag004990_Psum.JK8.1r.1Bg004980	Low-expressed	Low-expressed	Low-expressed	Low-expressed	Low-expressed	Low-expressed	Low-expressed	Low-expressed	Low-expressed	Low-expressed	Dynamic
Psum.JK8.1r.1Ag005000_Psum.JK8.1r.1Bg004990	Balanced	Balanced	Low-expressed	Balanced	Balanced	Balanced	Balanced	Balanced	Balanced	Balanced	Stable
Psum.JK8.1r.1Ag005010_Psum.JK8.1r.1Bg005010	Balanced	Balanced	Balanced	Balanced	Balanced	Balanced	Balanced	Balanced	Balanced	Balanced	Stable
Psum.JK8.1r.1Ag005020_Psum.JK8.1r.1Bg005020	Balanced	Balanced	Low-expressed	Balanced	Balanced	Balanced	Balanced	Balanced	Balanced	Balanced	Stable
Psum.JK8.1r.1Ag005030_Psum.JK8.1r.1Bg005030	Balanced	Low-expressed	Low-expressed	Balanced	Low-expressed	Low-expressed	Low-expressed	Low-expressed	Balanced	Low-expressed	Dynamic
Psum.JK8.1r.1Ag005050_Psum.JK8.1r.1Bg005040	Low-expressed	Low-expressed	Low-expressed	Low-expressed	Low-expressed	Low-expressed	Low-expressed	Balanced	Low-expressed	Low-expressed	Dynamic
Psum.JK8.1r.1Ag005060_Psum.JK8.1r.1Bg005050	Balanced	Balanced	Low-expressed	Balanced	Balanced	Balanced	Balanced	Balanced	Balanced	Balanced	Stable
Psum.JK8.1r.1Ag005070_Psum.JK8.1r.1Bg005060	Low-expressed	Low-expressed	Low-expressed	Low-expressed	Low-expressed	Low-expressed	Low-expressed	Balanced	Balanced	Low-expressed	Dynamic
Psum.JK8.1r.1Ag005080_Psum.JK8.1r.1Bg005070	Low-expressed	Balanced	Balanced	Low-expressed	Low-expressed	Low-expressed	Low-expressed	Balanced	Low-expressed	Low-expressed	Dynamic
Psum.JK8.1r.1Ag005090_Psum.JK8.1r.1Bg005080	Balanced	Balanced	Balanced	Balanced	Balanced	Balanced	Balanced	Balanced	Balanced	Balanced	Stable
Psum.JK8.1r.1Ag005100_Psum.JK8.1r.1Bg005100	Balanced	Balanced	Balanced	Balanced	Balanced	Balanced	Low-expressed	Balanced	Balanced	Balanced	Stable
Psum.JK8.1r.1Ag005110_Psum.JK8.1r.1Bg005110	Low-expressed	Low-expressed	Low-expressed	Low-expressed	Low-expressed	Low-expressed	Balanced	Low-expressed	Low-expressed	Low-expressed	Dynamic
Psum.JK8.1r.1Ag005120_Psum.JK8.1r.1Bg005120	Balanced	Balanced	Balanced	Balanced	Balanced	Balanced	Balanced	Balanced	Balanced	Balanced	Stable
Psum.JK8.1r.1Ag005130_Psum.JK8.1r.1Bg005130	Balanced	Balanced	Balanced	Low-expressed	Balanced	Balanced	Balanced	Balanced	Balanced	Balanced	Stable
Psum.JK8.1r.1Ag005140_Psum.JK8.1r.1Bg005140	Low-expressed	Low-expressed	Low-expressed	Low-expressed	Low-expressed	Low-expressed	Low-expressed	Low-expressed	Low-expressed	Low-expressed	Dynamic
Psum.JK8.1r.1Ag005180_Psum.JK8.1r.1Bg005150	Balanced	Balanced	Low-expressed	Low-expressed	Low-expressed	Balanced	Low-expressed	Balanced	Balanced	Balanced	Stable
Psum.JK8.1r.1Ag005190_Psum.JK8.1r.1Bg005190	Low-expressed	Balanced	Low-expressed	Low-expressed	Low-expressed	Low-expressed	Low-expressed	Balanced	Balanced	Low-expressed	Dynamic
Psum.JK8.1r.1Ag005200_Psum.JK8.1r.1Bg005200	Balanced	Balanced	Balanced	Balanced	Balanced	Balanced	Balanced	Balanced	Balanced	Balanced	Stable
Psum.JK8.1r.1Ag005210_Psum.JK8.1r.1Bg005230	Balanced	Balanced	Balanced	Balanced	Balanced	Balanced	Balanced	Balanced	Balanced	Balanced	Stable
Psum.JK8.1r.1Ag005220_Psum.JK8.1r.1Bg005240	Balanced	Balanced	Balanced	Low-expressed	Balanced	Balanced	Balanced	Balanced	Balanced	Balanced	Stable
Psum.JK8.1r.1Ag005230_Psum.JK8.1r.1Bg005250	Low-expressed	Balanced	Low-expressed	Balanced	Balanced	Balanced	Balanced	Balanced	Balanced	Balanced	Stable
Psum.JK8.1r.1Ag005240_Psum.JK8.1r.1Bg005260	Low-expressed	Low-expressed	Balanced	Low-expressed	Balanced	Low-expressed	Low-expressed	Balanced	Low-expressed	Low-expressed	Dynamic
Psum.JK8.1r.1Ag005250_Psum.JK8.1r.1Bg005270	Balanced	Balanced	Low-expressed	Balanced	Balanced	Balanced	Balanced	Balanced	Balanced	Balanced	Stable
Psum.JK8.1r.1Ag005260_Psum.JK8.1r.1Bg005280	Balanced	Balanced	Low-expressed	Balanced	Balanced	Balanced	Balanced	Balanced	Balanced	Balanced	Stable
Psum.JK8.1r.1Ag005270_Psum.JK8.1r.1Bg005290	Balanced	Balanced	Balanced	Balanced	Balanced	Balanced	Balanced	Balanced	Balanced	Balanced	Stable
Psum.JK8.1r.1Ag005280_Psum.JK8.1r.1Bg005300	Balanced	Balanced	Balanced	Balanced	Balanced	Balanced	Balanced	Balanced	Balanced	Balanced	Stable
Psum.JK8.1r.1Ag005290_Psum.JK8.1r.1Bg005310	Low-expressed	Low-expressed	Balanced	Low-expressed	Low-expressed	Low-expressed	Low-expressed	Low-expressed	Low-expressed	Low-expressed	Dynamic
Psum.JK8.1r.1Ag005310_Psum.JK8.1r.1Bg005320	Balanced	Balanced	Balanced	Balanced	Balanced	Balanced	Balanced	Balanced	Balanced	Balanced	Stable
Psum.JK8.1r.1Ag005320_Psum.JK8.1r.1Bg005330	Balanced	Balanced	Balanced	Balanced	Balanced	Balanced	Balanced	Balanced	Balanced	Balanced	Stable
Psum.JK8.1r.1Ag005330_Psum.JK8.1r.1Bg005350	Balanced	Balanced	Balanced	Balanced	Balanced	Balanced	Low-expressed	Low-expressed	Balanced	Balanced	Stable
Psum.JK8.1r.1Ag005340_Psum.JK8.1r.1Bg005370	Balanced	Balanced	Balanced	Low-expressed	B dominant	Low-expressed	Low-expressed	Balanced	Low-expressed	Low-expressed	Stable
Psum.JK8.1r.1Ag005350_Psum.JK8.1r.1Bg005380	Balanced	Balanced	Balanced	Balanced	Balanced	Balanced	Balanced	Balanced	Balanced	Balanced	Stable
Psum.JK8.1r.1Ag005370_Psum.JK8.1r.1Bg005390	Balanced	Balanced	Low-expressed	Balanced	Low-expressed	Balanced	Balanced	Balanced	Balanced	Balanced	Stable
Psum.JK8.1r.1Ag005380_Psum.JK8.1r.1Bg005400	Balanced	Balanced	Balanced	Balanced	Balanced	Balanced	Balanced	Balanced	Balanced	Balanced	Stable
Psum.JK8.1r.1Ag005400_Psum.JK8.1r.1Bg005410	Low-expressed	Low-expressed	Balanced	Low-expressed	Balanced	Low-expressed	Low-expressed	Low-expressed	Low-expressed	Low-expressed	Dynamic
Psum.JK8.1r.1Ag005410_Psum.JK8.1r.1Bg005420	Balanced	Balanced	Balanced	Balanced	Balanced	Balanced	Balanced	Balanced	Balanced	Balanced	Stable
Psum.JK8.1r.1Ag005420_Psum.JK8.1r.1Bg005430	Balanced	Balanced	Balanced	Balanced	Balanced	Balanced	Balanced	Balanced	Balanced	Balanced	Stable
Psum.JK8.1r.1Ag005430_Psum.JK8.1r.1Bg005440	Balanced	Balanced	Balanced	Low-expressed	A dominant	Balanced	Balanced	Balanced	Balanced	Balanced	Dynamic
Psum.JK8.1r.1Ag005440_Psum.JK8.1r.1Bg005450	Balanced	Balanced	Balanced	Balanced	Balanced	Balanced	Balanced	Balanced	Balanced	Balanced	Stable
Psum.JK8.1r.1Ag005450_Psum.JK8.1r.1Bg005460	Low-expressed	Low-expressed	Low-expressed	Low-expressed	Low-expressed	Low-expressed	Low-expressed	Low-expressed	Balanced	Low-expressed	Dynamic
Psum.JK8.1r.1Ag005460_Psum.JK8.1r.1Bg005470	Balanced	Balanced	Low-expressed	Balanced	Balanced	Balanced	Balanced	Balanced	Balanced	Balanced	Stable
Psum.JK8.1r.1Ag005470_Psum.JK8.1r.1Bg005480	Balanced	Low-expressed	Balanced	Low-expressed	Balanced	Balanced	Low-expressed	Balanced	Balanced	Low-expressed	Stable
Psum.JK8.1r.1Ag005480_Psum.JK8.1r.1Bg005500	Low-expressed	Low-expressed	Balanced	Low-expressed	Low-expressed	Low-expressed	Low-expressed	Low-expressed	Low-expressed	Low-expressed	Dynamic
Psum.JK8.1r.1Ag005500_Psum.JK8.1r.1Bg005520	Balanced	Balanced	Low-expressed	Balanced	Balanced	Balanced	Balanced	Balanced	Balanced	Balanced	Stable
Psum.JK8.1r.1Ag005510_Psum.JK8.1r.1Bg005530	Balanced	Balanced	Balanced	Balanced	A dominant	Balanced	Balanced	Balanced	Balanced	Balanced	Dynamic
Psum.JK8.1r.1Ag005520_Psum.JK8.1r.1Bg005540	Balanced	Balanced	Balanced	Balanced	Balanced	Balanced	Balanced	Balanced	Balanced	Balanced	Stable
Psum.JK8.1r.1Ag005530_Psum.JK8.1r.1Bg005550	Balanced	Balanced	Balanced	Balanced	Balanced	Balanced	Balanced	Balanced	Balanced	Balanced	Stable
Psum.JK8.1r.1Ag005540_Psum.JK8.1r.1Bg005560	Balanced	Low-expressed	Low-expressed	A dominant	Low-expressed	Low-expressed	Low-expressed	Balanced	A dominant	A dominant	Stable
Psum.JK8.1r.1Ag005550_Psum.JK8.1r.1Bg005580	Low-expressed	B dominant	B dominant	B dominant	Low-expressed	B dominant	B dominant	B dominant	Low-expressed	Low-expressed	Stable
Psum.JK8.1r.1Ag005560_Psum.JK8.1r.1Bg005590	Balanced	Balanced	Low-expressed	Balanced	A dominant	Balanced	Balanced	Balanced	Balanced	Balanced	Dynamic
Psum.JK8.1r.1Ag005580_Psum.JK8.1r.1Bg005610	A dominant	A dominant	Balanced	Balanced	A dominant	A dominant	A dominant	Balanced	A dominant	A dominant	Dynamic
Psum.JK8.1r.1Ag005590_Psum.JK8.1r.1Bg005620	Balanced	Balanced	Balanced	Balanced	Balanced	Balanced	Balanced	Balanced	Balanced	Balanced	Stable
Psum.JK8.1r.1Ag005620_Psum.JK8.1r.1Bg005640	Low-expressed	Low-expressed	Low-expressed	B dominant	Low-expressed	Low-expressed	Low-expressed	Low-expressed	Low-expressed	Low-expressed	Dynamic
Psum.JK8.1r.1Ag005630_Psum.JK8.1r.1Bg005650	Low-expressed	Low-expressed	A dominant	Low-expressed	Low-expressed	Low-expressed	Low-expressed	Balanced	Low-expressed	Low-expressed	Dynamic
Psum.JK8.1r.1Ag005650_Psum.JK8.1r.1Bg005660	Balanced	B dominant	B dominant	Balanced	B dominant	B dominant	Balanced	B dominant	Balanced	B dominant	Dynamic
Psum.JK8.1r.1Ag005660_Psum.JK8.1r.1Bg005680	Balanced	Balanced	Low-expressed	Balanced	A dominant	Balanced	Balanced	Balanced	Balanced	Balanced	Dynamic
Psum.JK8.1r.1Ag005670_Psum.JK8.1r.1Bg005690	Low-expressed	Balanced	Low-expressed	Balanced	Low-expressed	Balanced	Balanced	Balanced	Balanced	Balanced	Stable
Psum.JK8.1r.1Ag005680_Psum.JK8.1r.1Bg005700	Low-expressed	Low-expressed	Low-expressed	Low-expressed	Low-expressed	Low-expressed	Low-expressed	Low-expressed	Balanced	Balanced	Dynamic
Psum.JK8.1r.1Ag005690_Psum.JK8.1r.1Bg005710	Balanced	Balanced	Balanced	Balanced	Balanced	Balanced	Balanced	Balanced	Balanced	Balanced	Stable
Psum.JK8.1r.1Ag005700_Psum.JK8.1r.1Bg005720	Balanced	Balanced	Balanced	Balanced	Balanced	Balanced	Balanced	Balanced	Balanced	Balanced	Stable
Psum.JK8.1r.1Ag005710_Psum.JK8.1r.1Bg005730	Balanced	Balanced	Balanced	Low-expressed	Balanced	Balanced	Low-expressed	Balanced	Balanced	Balanced	Stable
Psum.JK8.1r.1Ag005720_Psum.JK8.1r.1Bg005740	Balanced	Balanced	Balanced	A dominant	Balanced	Balanced	Balanced	Balanced	Balanced	Balanced	Dynamic
Psum.JK8.1r.1Ag005750_Psum.JK8.1r.1Bg005770	Balanced	B dominant	Low-expressed	Low-expressed	Low-expressed	Balanced	Balanced	Balanced	Balanced	Balanced	Dynamic
Psum.JK8.1r.1Ag005760_Psum.JK8.1r.1Bg005780	Low-expressed	Low-expressed	Low-expressed	Low-expressed	Low-expressed	Low-expressed	Low-expressed	Low-expressed	Balanced	Low-expressed	Dynamic
Psum.JK8.1r.1Ag005770_Psum.JK8.1r.1Bg005790	Balanced	Balanced	Balanced	Balanced	Low-expressed	Balanced	Balanced	Balanced	Balanced	Balanced	Stable
Psum.JK8.1r.1Ag005790_Psum.JK8.1r.1Bg005810	Balanced	Balanced	Balanced	Balanced	Balanced	Balanced	Balanced	Balanced	Balanced	Balanced	Stable
Psum.JK8.1r.1Ag005780_Psum.JK8.1r.1Bg005800	Low-expressed	Low-expressed	Low-expressed	Low-expressed	Low-expressed	Low-expressed	Low-expressed	Low-expressed	Balanced	Low-expressed	Dynamic
Psum.JK8.1r.1Ag005810_Psum.JK8.1r.1Bg005820	Low-expressed	Low-expressed	B dominant	Low-expressed	B dominant	Low-expressed	Low-expressed	Low-expressed	Low-expressed	Low-expressed	Dynamic
Psum.JK8.1r.1Ag005820_Psum.JK8.1r.1Bg005830	Balanced	B dominant	Low-expressed	Low-expressed	Low-expressed	B dominant	Low-expressed	B dominant	Low-expressed	Low-expressed	Dynamic
Psum.JK8.1r.1Ag005830_Psum.JK8.1r.1Bg005840	Balanced	Balanced	Balanced	B dominant	B dominant	Balanced	Balanced	Balanced	Balanced	Balanced	Dynamic
Psum.JK8.1r.1Ag005840_Psum.JK8.1r.1Bg005860	Balanced	Balanced	Balanced	B dominant	Low-expressed	Balanced	Balanced	Balanced	Balanced	Balanced	Dynamic
Psum.JK8.1r.1Ag005880_Psum.JK8.1r.1Bg005880	Low-expressed	Low-expressed	Low-expressed	Low-expressed	Low-expressed	Low-expressed	Low-expressed	Low-expressed	Low-expressed	Low-expressed	Dynamic
Psum.JK8.1r.1Ag005910_Psum.JK8.1r.1Bg005910	Balanced	B dominant	A dominant	Balanced	A dominant	Balanced	Balanced	Low-expressed	Low-expressed	Balanced	Dynamic
Psum.JK8.1r.1Ag005920_Psum.JK8.1r.1Bg005920	Balanced	Balanced	Low-expressed	Balanced	Balanced	Balanced	Balanced	Balanced	Balanced	Balanced	Stable
Psum.JK8.1r.1Ag005930_Psum.JK8.1r.1Bg005930	Balanced	Balanced	Balanced	Balanced	Balanced	Balanced	Balanced	Balanced	Balanced	Balanced	Stable
Psum.JK8.1r.1Ag005940_Psum.JK8.1r.1Bg005950	Balanced	Balanced	Balanced	Balanced	A dominant	Balanced	Balanced	Balanced	Balanced	Balanced	Dynamic
Psum.JK8.1r.1Ag005950_Psum.JK8.1r.1Bg005960	Balanced	Balanced	Balanced	Balanced	Balanced	Balanced	Balanced	Balanced	Balanced	Balanced	Stable
Psum.JK8.1r.1Ag005960_Psum.JK8.1r.1Bg005970	Balanced	Balanced	Low-expressed	Balanced	Balanced	Balanced	Balanced	Balanced	Balanced	Balanced	Stable
Psum.JK8.1r.1Ag005980_Psum.JK8.1r.1Bg005990	Low-expressed	Low-expressed	Balanced	Balanced	Low-expressed	Low-expressed	Low-expressed	Balanced	Low-expressed	Low-expressed	Dynamic
Psum.JK8.1r.1Ag005990_Psum.JK8.1r.1Bg006000	Balanced	Balanced	Balanced	Balanced	Balanced	Balanced	Balanced	Balanced	Balanced	Balanced	Stable
Psum.JK8.1r.1Ag006000_Psum.JK8.1r.1Bg006010	Low-expressed	Low-expressed	Low-expressed	Balanced	Balanced	Balanced	Balanced	A dominant	Balanced	Low-expressed	Dynamic
Psum.JK8.1r.1Ag006020_Psum.JK8.1r.1Bg006020	Balanced	Balanced	Balanced	Balanced	Balanced	Balanced	Balanced	Balanced	Balanced	Balanced	Stable
Psum.JK8.1r.1Ag006030_Psum.JK8.1r.1Bg006030	Balanced	Balanced	Low-expressed	Balanced	Balanced	Balanced	Balanced	Balanced	Balanced	Balanced	Stable
Psum.JK8.1r.1Ag006040_Psum.JK8.1r.1Bg006040	Balanced	Balanced	Balanced	Low-expressed	Balanced	Balanced	Balanced	Balanced	Balanced	Balanced	Stable
Psum.JK8.1r.1Ag006070_Psum.JK8.1r.1Bg006050	Balanced	Balanced	Low-expressed	Low-expressed	Balanced	Balanced	Balanced	Balanced	Balanced	Low-expressed	Stable
Psum.JK8.1r.1Ag006080_Psum.JK8.1r.1Bg006060	Low-expressed	Low-expressed	Low-expressed	Low-expressed	Low-expressed	Low-expressed	Low-expressed	Low-expressed	Low-expressed	Low-expressed	Dynamic
Psum.JK8.1r.1Ag006090_Psum.JK8.1r.1Bg006070	Low-expressed	Low-expressed	Low-expressed	Low-expressed	Low-expressed	Low-expressed	Low-expressed	Low-expressed	Low-expressed	Low-expressed	Dynamic
Psum.JK8.1r.1Ag006110_Psum.JK8.1r.1Bg006080	Low-expressed	Low-expressed	Low-expressed	Low-expressed	Low-expressed	Low-expressed	Low-expressed	Low-expressed	Low-expressed	A dominant	Dynamic
Psum.JK8.1r.1Ag006120_Psum.JK8.1r.1Bg006090	Low-expressed	Low-expressed	Low-expressed	Low-expressed	Low-expressed	Low-expressed	Low-expressed	Low-expressed	Low-expressed	Low-expressed	Dynamic
Psum.JK8.1r.1Ag006130_Psum.JK8.1r.1Bg006110	Balanced	Balanced	Balanced	Low-expressed	Low-expressed	Balanced	Low-expressed	Balanced	Balanced	Balanced	Stable
Psum.JK8.1r.1Ag006140_Psum.JK8.1r.1Bg006120	Low-expressed	Low-expressed	Low-expressed	Low-expressed	A dominant	Low-expressed	Low-expressed	Low-expressed	Low-expressed	Low-expressed	Dynamic
Psum.JK8.1r.1Ag006150_Psum.JK8.1r.1Bg006130	Balanced	Balanced	Low-expressed	Low-expressed	Balanced	Balanced	Balanced	Balanced	Balanced	Balanced	Stable
Psum.JK8.1r.1Ag006160_Psum.JK8.1r.1Bg006140	Balanced	Balanced	Balanced	Balanced	Low-expressed	Balanced	Balanced	Balanced	Balanced	Balanced	Stable
Psum.JK8.1r.1Ag006180_Psum.JK8.1r.1Bg006160	Balanced	Balanced	Balanced	Balanced	A dominant	Balanced	Balanced	Balanced	Balanced	Balanced	Dynamic
Psum.JK8.1r.1Ag006190_Psum.JK8.1r.1Bg006180	Balanced	Balanced	Low-expressed	Balanced	Balanced	Balanced	Balanced	Balanced	Balanced	Balanced	Stable
Psum.JK8.1r.1Ag006200_Psum.JK8.1r.1Bg006190	Balanced	Balanced	Balanced	Balanced	B dominant	Balanced	Balanced	Balanced	Balanced	Balanced	Dynamic
Psum.JK8.1r.1Ag006210_Psum.JK8.1r.1Bg006210	Balanced	Balanced	Balanced	Balanced	Balanced	Balanced	Balanced	Balanced	Balanced	Balanced	Stable
Psum.JK8.1r.1Ag006220_Psum.JK8.1r.1Bg006220	Balanced	Balanced	Balanced	Balanced	Balanced	Balanced	Balanced	Balanced	Balanced	Balanced	Stable
Psum.JK8.1r.1Ag006230_Psum.JK8.1r.1Bg006230	Balanced	Balanced	A dominant	Balanced	Balanced	Balanced	Balanced	Balanced	Balanced	Balanced	Dynamic
Psum.JK8.1r.1Ag006240_Psum.JK8.1r.1Bg006240	Low-expressed	Low-expressed	Low-expressed	Low-expressed	Low-expressed	Balanced	Low-expressed	Balanced	Low-expressed	Low-expressed	Dynamic
Psum.JK8.1r.1Ag006260_Psum.JK8.1r.1Bg006270	Balanced	Balanced	Low-expressed	Low-expressed	Low-expressed	Balanced	Balanced	Balanced	Balanced	Balanced	Stable
Psum.JK8.1r.1Ag006280_Psum.JK8.1r.1Bg006290	B dominant	B dominant	Low-expressed	Low-expressed	Low-expressed	B dominant	B dominant	B dominant	B dominant	B dominant	Stable
Psum.JK8.1r.1Ag006290_Psum.JK8.1r.1Bg006300	A dominant	Balanced	A dominant	Balanced	Balanced	Balanced	A dominant	Balanced	Balanced	Balanced	Dynamic
Psum.JK8.1r.1Ag006300_Psum.JK8.1r.1Bg006310	Balanced	Balanced	Balanced	Balanced	Balanced	Balanced	Balanced	Balanced	Balanced	Balanced	Stable
Psum.JK8.1r.1Ag006330_Psum.JK8.1r.1Bg006330	Low-expressed	Low-expressed	Low-expressed	Low-expressed	Low-expressed	Low-expressed	Low-expressed	Balanced	Balanced	Balanced	Dynamic
Psum.JK8.1r.1Ag006350_Psum.JK8.1r.1Bg006350	Balanced	Balanced	Balanced	Balanced	Balanced	Balanced	Balanced	Balanced	Balanced	Balanced	Stable
Psum.JK8.1r.1Ag006360_Psum.JK8.1r.1Bg006360	Balanced	Balanced	Balanced	Balanced	Balanced	Balanced	Balanced	Balanced	Balanced	Balanced	Stable
Psum.JK8.1r.1Ag006370_Psum.JK8.1r.1Bg006370	Balanced	Balanced	Balanced	Balanced	A dominant	Balanced	Balanced	Balanced	Balanced	Balanced	Dynamic
Psum.JK8.1r.1Ag006380_Psum.JK8.1r.1Bg006380	Balanced	Balanced	Balanced	Balanced	Balanced	Balanced	Balanced	Balanced	Balanced	Balanced	Stable
Psum.JK8.1r.1Ag006390_Psum.JK8.1r.1Bg006400	Balanced	Balanced	Low-expressed	Low-expressed	Low-expressed	Balanced	Balanced	Balanced	Balanced	Low-expressed	Stable
Psum.JK8.1r.1Ag006400_Psum.JK8.1r.1Bg006410	Balanced	Balanced	Balanced	Balanced	Balanced	Balanced	Balanced	Balanced	Balanced	Balanced	Stable
Psum.JK8.1r.1Ag006410_Psum.JK8.1r.1Bg006420	Balanced	A dominant	Low-expressed	Balanced	Balanced	Balanced	Balanced	Balanced	Balanced	Balanced	Dynamic
Psum.JK8.1r.1Ag006440_Psum.JK8.1r.1Bg006440	Balanced	Balanced	Balanced	Balanced	Balanced	Balanced	Balanced	Balanced	Balanced	Balanced	Stable
Psum.JK8.1r.1Ag006480_Psum.JK8.1r.1Bg006450	B dominant	B dominant	B dominant	B dominant	B dominant	B dominant	Balanced	B dominant	Balanced	B dominant	Dynamic
Psum.JK8.1r.1Ag006490_Psum.JK8.1r.1Bg006550	Low-expressed	Low-expressed	Low-expressed	Low-expressed	A dominant	Low-expressed	Low-expressed	Low-expressed	Low-expressed	Low-expressed	Dynamic
Psum.JK8.1r.1Ag006510_Psum.JK8.1r.1Bg006580	Balanced	Balanced	Balanced	Balanced	A dominant	Balanced	Balanced	Balanced	Balanced	Balanced	Dynamic
Psum.JK8.1r.1Ag006540_Psum.JK8.1r.1Bg006610	Balanced	Balanced	Balanced	Balanced	Balanced	Balanced	Balanced	Balanced	Balanced	Balanced	Stable
Psum.JK8.1r.1Ag006550_Psum.JK8.1r.1Bg006620	Low-expressed	Balanced	Low-expressed	Low-expressed	Low-expressed	Balanced	Low-expressed	Balanced	Balanced	Balanced	Stable
Psum.JK8.1r.1Ag006560_Psum.JK8.1r.1Bg006630	Low-expressed	Low-expressed	Low-expressed	Low-expressed	Low-expressed	Low-expressed	Low-expressed	Low-expressed	Low-expressed	Low-expressed	Dynamic
Psum.JK8.1r.1Ag006570_Psum.JK8.1r.1Bg006640	Low-expressed	Low-expressed	Low-expressed	Low-expressed	Low-expressed	Balanced	Low-expressed	Balanced	Balanced	Low-expressed	Dynamic
Psum.JK8.1r.1Ag006590_Psum.JK8.1r.1Bg006660	Balanced	Balanced	Balanced	Balanced	Balanced	Balanced	Balanced	Balanced	Balanced	Balanced	Stable
Psum.JK8.1r.1Ag006600_Psum.JK8.1r.1Bg006670	Balanced	Balanced	Low-expressed	Low-expressed	Balanced	Balanced	Low-expressed	Balanced	Balanced	Balanced	Stable
Psum.JK8.1r.1Ag006620_Psum.JK8.1r.1Bg006690	Balanced	Balanced	Balanced	Balanced	Balanced	Balanced	Balanced	Balanced	Balanced	Balanced	Stable
Psum.JK8.1r.1Ag006630_Psum.JK8.1r.1Bg006700	Balanced	Balanced	Balanced	Balanced	Balanced	Balanced	Balanced	Balanced	Balanced	Low-expressed	Stable
Psum.JK8.1r.1Ag006640_Psum.JK8.1r.1Bg006710	A dominant	Low-expressed	Low-expressed	Low-expressed	Low-expressed	Low-expressed	Low-expressed	Low-expressed	Low-expressed	Low-expressed	Dynamic
Psum.JK8.1r.1Ag006650_Psum.JK8.1r.1Bg006720	Balanced	Balanced	Balanced	Balanced	Balanced	Balanced	Balanced	Balanced	Balanced	Balanced	Stable
Psum.JK8.1r.1Ag006670_Psum.JK8.1r.1Bg006740	B dominant	Balanced	Low-expressed	B dominant	Low-expressed	B dominant	B dominant	Balanced	Balanced	B dominant	Dynamic
Psum.JK8.1r.1Ag006680_Psum.JK8.1r.1Bg006750	Balanced	Balanced	Low-expressed	Balanced	Balanced	Balanced	Balanced	Balanced	Balanced	Balanced	Stable
Psum.JK8.1r.1Ag006690_Psum.JK8.1r.1Bg006760	Balanced	Balanced	A dominant	A dominant	A dominant	Low-expressed	Low-expressed	Balanced	Balanced	Low-expressed	Dynamic
Psum.JK8.1r.1Ag006700_Psum.JK8.1r.1Bg006770	Balanced	Balanced	Low-expressed	Balanced	Balanced	Balanced	Balanced	Balanced	Balanced	Balanced	Stable
Psum.JK8.1r.1Ag006710_Psum.JK8.1r.1Bg006780	Low-expressed	Low-expressed	Low-expressed	Low-expressed	Low-expressed	Balanced	A dominant	Low-expressed	Balanced	Balanced	Dynamic
Psum.JK8.1r.1Ag006720_Psum.JK8.1r.1Bg006790	Balanced	Balanced	Balanced	Balanced	Balanced	Balanced	Balanced	Balanced	Balanced	Balanced	Stable
Psum.JK8.1r.1Ag006730_Psum.JK8.1r.1Bg006800	Balanced	Balanced	Balanced	Balanced	Balanced	Balanced	Balanced	Balanced	Balanced	Balanced	Stable
Psum.JK8.1r.1Ag006740_Psum.JK8.1r.1Bg006810	Balanced	Balanced	Low-expressed	Balanced	A dominant	Balanced	Balanced	Balanced	Balanced	Balanced	Dynamic
Psum.JK8.1r.1Ag006750_Psum.JK8.1r.1Bg006820	Balanced	Balanced	Balanced	Balanced	Balanced	Balanced	Balanced	Balanced	Balanced	Balanced	Stable
Psum.JK8.1r.1Ag006760_Psum.JK8.1r.1Bg006830	Balanced	Balanced	Balanced	Balanced	Balanced	Balanced	Balanced	Balanced	Balanced	Balanced	Stable
Psum.JK8.1r.1Ag006780_Psum.JK8.1r.1Bg006870	Balanced	Low-expressed	Balanced	A dominant	A dominant	Low-expressed	Low-expressed	A dominant	Low-expressed	Low-expressed	Stable
Psum.JK8.1r.1Ag006800_Psum.JK8.1r.1Bg006890	Low-expressed	Low-expressed	Low-expressed	Low-expressed	Low-expressed	Low-expressed	Low-expressed	Low-expressed	Low-expressed	A dominant	Dynamic
Psum.JK8.1r.1Ag006810_Psum.JK8.1r.1Bg006900	Balanced	Balanced	Balanced	Balanced	Balanced	Balanced	Balanced	Balanced	Balanced	Balanced	Stable
Psum.JK8.1r.1Ag006820_Psum.JK8.1r.1Bg006930	Balanced	Low-expressed	Low-expressed	Low-expressed	Balanced	Balanced	Low-expressed	Balanced	Balanced	Low-expressed	Stable
Psum.JK8.1r.1Ag006830_Psum.JK8.1r.1Bg006940	Balanced	Balanced	Low-expressed	Low-expressed	Low-expressed	Balanced	Balanced	Balanced	Balanced	Balanced	Stable
Psum.JK8.1r.1Ag006850_Psum.JK8.1r.1Bg006950	Low-expressed	Balanced	Low-expressed	Balanced	Low-expressed	Balanced	Balanced	Balanced	Balanced	Balanced	Stable
Psum.JK8.1r.1Ag006860_Psum.JK8.1r.1Bg006960	Balanced	Balanced	Low-expressed	Balanced	Balanced	Balanced	Balanced	Balanced	Balanced	Balanced	Stable
Psum.JK8.1r.1Ag006870_Psum.JK8.1r.1Bg006970	Balanced	Balanced	Low-expressed	Low-expressed	Low-expressed	Balanced	Low-expressed	B dominant	Balanced	Balanced	Dynamic
Psum.JK8.1r.1Ag006880_Psum.JK8.1r.1Bg006980	Balanced	Balanced	Balanced	Balanced	Balanced	Balanced	Balanced	Balanced	Balanced	Balanced	Stable
Psum.JK8.1r.1Ag006890_Psum.JK8.1r.1Bg006990	Low-expressed	Low-expressed	Low-expressed	Low-expressed	Balanced	Low-expressed	Low-expressed	Low-expressed	Balanced	Balanced	Dynamic
Psum.JK8.1r.1Ag006900_Psum.JK8.1r.1Bg007000	Balanced	Balanced	Balanced	Balanced	Balanced	Balanced	Balanced	Balanced	Balanced	Balanced	Stable
Psum.JK8.1r.1Ag006910_Psum.JK8.1r.1Bg007010	Balanced	Balanced	Balanced	Balanced	Balanced	Balanced	Balanced	Balanced	Balanced	Balanced	Stable
Psum.JK8.1r.1Ag006920_Psum.JK8.1r.1Bg007020	Low-expressed	Low-expressed	Balanced	Low-expressed	Balanced	Low-expressed	Low-expressed	Balanced	Low-expressed	Low-expressed	Dynamic
Psum.JK8.1r.1Ag006930_Psum.JK8.1r.1Bg007030	Balanced	Balanced	Low-expressed	Balanced	Low-expressed	Balanced	Balanced	Balanced	Balanced	Low-expressed	Stable
Psum.JK8.1r.1Ag006940_Psum.JK8.1r.1Bg007040	Low-expressed	Low-expressed	Balanced	Low-expressed	Balanced	Balanced	Low-expressed	Low-expressed	Low-expressed	Low-expressed	Dynamic
Psum.JK8.1r.1Ag006970_Psum.JK8.1r.1Bg007070	Balanced	Balanced	Balanced	Balanced	Low-expressed	Balanced	Balanced	Balanced	Balanced	Low-expressed	Stable
Psum.JK8.1r.1Ag006990_Psum.JK8.1r.1Bg007080	Balanced	Balanced	Low-expressed	Balanced	Balanced	Balanced	Balanced	Balanced	Balanced	Balanced	Stable
Psum.JK8.1r.1Ag007020_Psum.JK8.1r.1Bg007100	Balanced	Low-expressed	Balanced	Low-expressed	B dominant	Low-expressed	Low-expressed	Balanced	Balanced	Low-expressed	Stable
Psum.JK8.1r.1Ag007030_Psum.JK8.1r.1Bg007110	Balanced	Balanced	Balanced	Low-expressed	Balanced	Balanced	Low-expressed	Low-expressed	Balanced	Low-expressed	Stable
Psum.JK8.1r.1Ag007040_Psum.JK8.1r.1Bg007120	Balanced	Balanced	Balanced	Balanced	Balanced	Balanced	Balanced	Balanced	Balanced	Balanced	Stable
Psum.JK8.1r.1Ag007050_Psum.JK8.1r.1Bg007130	B dominant	B dominant	B dominant	B dominant	B dominant	B dominant	B dominant	B dominant	B dominant	B dominant	Stable
Psum.JK8.1r.1Ag007070_Psum.JK8.1r.1Bg007140	Balanced	Balanced	Balanced	Balanced	Balanced	Balanced	Low-expressed	Balanced	Balanced	Balanced	Stable
Psum.JK8.1r.1Ag007080_Psum.JK8.1r.1Bg007150	Low-expressed	Low-expressed	Low-expressed	Low-expressed	B dominant	Balanced	Balanced	Low-expressed	Low-expressed	Low-expressed	Dynamic
Psum.JK8.1r.1Ag007090_Psum.JK8.1r.1Bg007160	Low-expressed	Low-expressed	Low-expressed	Balanced	Low-expressed	Low-expressed	Low-expressed	Low-expressed	Low-expressed	Low-expressed	Dynamic
Psum.JK8.1r.1Ag007140_Psum.JK8.1r.1Bg007260	B dominant	Balanced	Low-expressed	A dominant	Balanced	Balanced	Balanced	Balanced	A dominant	Balanced	Dynamic
Psum.JK8.1r.1Ag007160_Psum.JK8.1r.1Bg007280	Balanced	Balanced	B dominant	Balanced	Balanced	Balanced	Balanced	Balanced	Balanced	Balanced	Dynamic
Psum.JK8.1r.1Ag007170_Psum.JK8.1r.1Bg007290	Balanced	Balanced	Balanced	Balanced	Balanced	Balanced	Balanced	Balanced	Balanced	Balanced	Stable
Psum.JK8.1r.1Ag007190_Psum.JK8.1r.1Bg007310	Low-expressed	Low-expressed	Low-expressed	Balanced	Balanced	Balanced	B dominant	Balanced	Balanced	Low-expressed	Dynamic
Psum.JK8.1r.1Ag007210_Psum.JK8.1r.1Bg007330	Balanced	Balanced	Low-expressed	Balanced	Balanced	Balanced	Balanced	Balanced	Balanced	Balanced	Stable
Psum.JK8.1r.1Ag007230_Psum.JK8.1r.1Bg007340	Balanced	Balanced	Balanced	Balanced	Balanced	Balanced	Balanced	Balanced	Balanced	Balanced	Stable
Psum.JK8.1r.1Ag007260_Psum.JK8.1r.1Bg007370	Balanced	Balanced	Balanced	B dominant	Balanced	Balanced	Balanced	Balanced	Balanced	Balanced	Dynamic
Psum.JK8.1r.1Ag007310_Psum.JK8.1r.1Bg007400	Low-expressed	Low-expressed	Balanced	Low-expressed	Low-expressed	Low-expressed	Low-expressed	Low-expressed	Low-expressed	Low-expressed	Dynamic
Psum.JK8.1r.1Ag007330_Psum.JK8.1r.1Bg007420	Balanced	Balanced	Balanced	Balanced	Low-expressed	Balanced	Balanced	Balanced	Balanced	Balanced	Stable
Psum.JK8.1r.1Ag007340_Psum.JK8.1r.1Bg007430	Low-expressed	Low-expressed	A dominant	Low-expressed	Low-expressed	Low-expressed	Low-expressed	Low-expressed	Low-expressed	Low-expressed	Dynamic
Psum.JK8.1r.1Ag007360_Psum.JK8.1r.1Bg007440	Low-expressed	Low-expressed	Low-expressed	Low-expressed	Low-expressed	Low-expressed	Low-expressed	Low-expressed	Low-expressed	Low-expressed	Dynamic
Psum.JK8.1r.1Ag007370_Psum.JK8.1r.1Bg007460	Low-expressed	B dominant	Low-expressed	Low-expressed	Low-expressed	Low-expressed	B dominant	B dominant	B dominant	B dominant	Stable
Psum.JK8.1r.1Ag007380_Psum.JK8.1r.1Bg007470	Low-expressed	Low-expressed	Low-expressed	Low-expressed	Low-expressed	Low-expressed	Low-expressed	Balanced	Balanced	Balanced	Dynamic
Psum.JK8.1r.1Ag007430_Psum.JK8.1r.1Bg007560	Balanced	Balanced	Balanced	Balanced	Balanced	Balanced	Balanced	Balanced	Balanced	Balanced	Stable
Psum.JK8.1r.1Ag007440_Psum.JK8.1r.1Bg007580	Low-expressed	Low-expressed	Low-expressed	Low-expressed	Low-expressed	Low-expressed	Low-expressed	Low-expressed	Balanced	Low-expressed	Dynamic
Psum.JK8.1r.1Ag007450_Psum.JK8.1r.1Bg007590	Balanced	Balanced	Low-expressed	Balanced	Balanced	Balanced	Balanced	Balanced	Balanced	Balanced	Stable
Psum.JK8.1r.1Ag007460_Psum.JK8.1r.1Bg007600	Balanced	Balanced	Balanced	Balanced	Balanced	Balanced	Balanced	Balanced	Balanced	Balanced	Stable
Psum.JK8.1r.1Ag007470_Psum.JK8.1r.1Bg007610	Balanced	Low-expressed	Low-expressed	Low-expressed	Low-expressed	Low-expressed	Low-expressed	Low-expressed	Low-expressed	Balanced	Dynamic
Psum.JK8.1r.1Ag007480_Psum.JK8.1r.1Bg007630	Low-expressed	B dominant	Low-expressed	Low-expressed	B dominant	B dominant	B dominant	B dominant	B dominant	B dominant	Stable
Psum.JK8.1r.1Ag007490_Psum.JK8.1r.1Bg007650	Balanced	Balanced	B dominant	A dominant	Balanced	Balanced	Balanced	Balanced	Balanced	Balanced	Dynamic
Psum.JK8.1r.1Ag007500_Psum.JK8.1r.1Bg007670	Low-expressed	Low-expressed	Low-expressed	Low-expressed	Low-expressed	Low-expressed	Low-expressed	Balanced	Low-expressed	Low-expressed	Dynamic
Psum.JK8.1r.1Ag007510_Psum.JK8.1r.1Bg007690	B dominant	B dominant	B dominant	B dominant	B dominant	B dominant	B dominant	B dominant	B dominant	B dominant	Stable
Psum.JK8.1r.1Ag007560_Psum.JK8.1r.1Bg007730	Balanced	Balanced	Balanced	Balanced	Balanced	Balanced	Balanced	Balanced	Balanced	Balanced	Stable
Psum.JK8.1r.1Ag007580_Psum.JK8.1r.1Bg007760	Balanced	Balanced	Balanced	Balanced	Balanced	Balanced	Balanced	Balanced	Balanced	Balanced	Stable
Psum.JK8.1r.1Ag007590_Psum.JK8.1r.1Bg007770	Balanced	Balanced	Balanced	B dominant	Balanced	Balanced	Balanced	Balanced	Balanced	Balanced	Dynamic
Psum.JK8.1r.1Ag007600_Psum.JK8.1r.1Bg007780	Low-expressed	Low-expressed	Low-expressed	Low-expressed	Low-expressed	Low-expressed	Low-expressed	Low-expressed	Low-expressed	Low-expressed	Dynamic
Psum.JK8.1r.1Ag007610_Psum.JK8.1r.1Bg007790	Balanced	Balanced	Balanced	Balanced	Balanced	Balanced	Balanced	Balanced	Balanced	Balanced	Stable
Psum.JK8.1r.1Ag007620_Psum.JK8.1r.1Bg007800	Low-expressed	Low-expressed	Low-expressed	Low-expressed	Low-expressed	Low-expressed	Low-expressed	Low-expressed	Balanced	Balanced	Dynamic
Psum.JK8.1r.1Ag007630_Psum.JK8.1r.1Bg007810	Low-expressed	Low-expressed	Low-expressed	Low-expressed	Low-expressed	Low-expressed	Low-expressed	Low-expressed	Low-expressed	Low-expressed	Dynamic
Psum.JK8.1r.1Ag007650_Psum.JK8.1r.1Bg007820	Balanced	Balanced	Balanced	Low-expressed	Balanced	Balanced	Balanced	Balanced	B dominant	Balanced	Dynamic
Psum.JK8.1r.1Ag007660_Psum.JK8.1r.1Bg007830	Balanced	Balanced	Balanced	Balanced	Balanced	Balanced	Balanced	Balanced	Balanced	Balanced	Stable
Psum.JK8.1r.1Ag007670_Psum.JK8.1r.1Bg007840	Balanced	A dominant	Balanced	Low-expressed	A dominant	Balanced	Balanced	Balanced	Balanced	Balanced	Dynamic
Psum.JK8.1r.1Ag007680_Psum.JK8.1r.1Bg007850	Low-expressed	Balanced	Balanced	Low-expressed	Balanced	Balanced	Balanced	Balanced	Balanced	Balanced	Stable
Psum.JK8.1r.1Ag007690_Psum.JK8.1r.1Bg007860	Low-expressed	Low-expressed	Low-expressed	Low-expressed	Low-expressed	Low-expressed	Low-expressed	Low-expressed	Low-expressed	Low-expressed	Dynamic
Psum.JK8.1r.1Ag007710_Psum.JK8.1r.1Bg007870	Balanced	Balanced	Low-expressed	Balanced	Low-expressed	Balanced	Balanced	Balanced	B dominant	Low-expressed	Dynamic
Psum.JK8.1r.1Ag007720_Psum.JK8.1r.1Bg007880	Balanced	Balanced	Balanced	Balanced	Balanced	Balanced	Balanced	Balanced	Balanced	Balanced	Stable
Psum.JK8.1r.1Ag007730_Psum.JK8.1r.1Bg007890	Balanced	Balanced	Low-expressed	Balanced	Balanced	Balanced	Balanced	Balanced	Balanced	Balanced	Stable
Psum.JK8.1r.1Ag007740_Psum.JK8.1r.1Bg007900	B dominant	B dominant	B dominant	Low-expressed	B dominant	B dominant	B dominant	B dominant	B dominant	B dominant	Stable
Psum.JK8.1r.1Ag007750_Psum.JK8.1r.1Bg007910	Balanced	Balanced	Balanced	Balanced	Low-expressed	Balanced	Balanced	Balanced	A dominant	Balanced	Dynamic
Psum.JK8.1r.1Ag007760_Psum.JK8.1r.1Bg007920	Low-expressed	Low-expressed	Low-expressed	Low-expressed	Low-expressed	Low-expressed	Low-expressed	Low-expressed	Low-expressed	Low-expressed	Dynamic
Psum.JK8.1r.1Ag007800_Psum.JK8.1r.1Bg007950	Low-expressed	Low-expressed	Low-expressed	Low-expressed	Low-expressed	Low-expressed	Low-expressed	Low-expressed	Low-expressed	Low-expressed	Dynamic
Psum.JK8.1r.1Ag007810_Psum.JK8.1r.1Bg007960	Balanced	Balanced	Balanced	Balanced	Balanced	Balanced	Balanced	Balanced	Balanced	Balanced	Stable
Psum.JK8.1r.1Ag007820_Psum.JK8.1r.1Bg007970	Balanced	Balanced	Balanced	Balanced	Balanced	Balanced	Balanced	Balanced	Balanced	Balanced	Stable
Psum.JK8.1r.1Ag007830_Psum.JK8.1r.1Bg007980	Low-expressed	Balanced	Low-expressed	Balanced	Low-expressed	Balanced	Low-expressed	Balanced	Balanced	Low-expressed	Stable
Psum.JK8.1r.1Ag007860_Psum.JK8.1r.1Bg008060	Low-expressed	Balanced	Low-expressed	Balanced	B dominant	Balanced	Balanced	Balanced	Balanced	Balanced	Dynamic
Psum.JK8.1r.1Ag007870_Psum.JK8.1r.1Bg008070	Balanced	Balanced	Low-expressed	Balanced	Balanced	Balanced	Balanced	Balanced	Balanced	Balanced	Stable
Psum.JK8.1r.1Ag007890_Psum.JK8.1r.1Bg008080	Balanced	Balanced	Balanced	Balanced	Balanced	Balanced	Balanced	Balanced	Balanced	Balanced	Stable
Psum.JK8.1r.1Ag007900_Psum.JK8.1r.1Bg008090	Balanced	Balanced	Balanced	Balanced	Balanced	Balanced	Balanced	Balanced	Balanced	Balanced	Stable
Psum.JK8.1r.1Ag007920_Psum.JK8.1r.1Bg008120	Balanced	Balanced	Balanced	A dominant	Balanced	Balanced	Balanced	Balanced	Balanced	Balanced	Dynamic
Psum.JK8.1r.1Ag007930_Psum.JK8.1r.1Bg008140	Low-expressed	Low-expressed	Low-expressed	A dominant	B dominant	Low-expressed	Low-expressed	Low-expressed	Low-expressed	Low-expressed	Dynamic
Psum.JK8.1r.1Ag007940_Psum.JK8.1r.1Bg008260	Low-expressed	Low-expressed	Low-expressed	Low-expressed	Low-expressed	Low-expressed	Low-expressed	Low-expressed	Low-expressed	Low-expressed	Dynamic
Psum.JK8.1r.1Ag007950_Psum.JK8.1r.1Bg008150	Balanced	B dominant	Balanced	Balanced	B dominant	B dominant	Balanced	Balanced	Balanced	B dominant	Dynamic
Psum.JK8.1r.1Ag007970_Psum.JK8.1r.1Bg008160	Balanced	Low-expressed	Low-expressed	Balanced	B dominant	A dominant	Low-expressed	A dominant	Balanced	Balanced	Dynamic
Psum.JK8.1r.1Ag007980_Psum.JK8.1r.1Bg008170	Balanced	Balanced	Low-expressed	Balanced	A dominant	Balanced	Balanced	Balanced	Balanced	Balanced	Dynamic
Psum.JK8.1r.1Ag007990_Psum.JK8.1r.1Bg008180	Balanced	Balanced	Balanced	Low-expressed	Balanced	Balanced	Low-expressed	Balanced	Balanced	Balanced	Stable
Psum.JK8.1r.1Ag008010_Psum.JK8.1r.1Bg008190	Balanced	Balanced	Balanced	Balanced	Balanced	Balanced	Low-expressed	Low-expressed	Low-expressed	Low-expressed	Stable
Psum.JK8.1r.1Ag008020_Psum.JK8.1r.1Bg008200	Balanced	Balanced	Low-expressed	Low-expressed	Low-expressed	Balanced	Balanced	Balanced	Balanced	Balanced	Stable
Psum.JK8.1r.1Ag008030_Psum.JK8.1r.1Bg008210	Balanced	Balanced	Low-expressed	Balanced	Low-expressed	Balanced	Balanced	Balanced	Balanced	Balanced	Stable
Psum.JK8.1r.1Ag008050_Psum.JK8.1r.1Bg008220	Low-expressed	Low-expressed	Low-expressed	Low-expressed	Balanced	Low-expressed	Low-expressed	Low-expressed	Low-expressed	Low-expressed	Dynamic
Psum.JK8.1r.1Ag008070_Psum.JK8.1r.1Bg008230	Low-expressed	Low-expressed	Low-expressed	Low-expressed	Low-expressed	Low-expressed	Low-expressed	Low-expressed	Low-expressed	Balanced	Dynamic
Psum.JK8.1r.1Ag008090_Psum.JK8.1r.1Bg008290	Balanced	Balanced	Balanced	Balanced	Balanced	Balanced	Balanced	Balanced	Balanced	Balanced	Stable
Psum.JK8.1r.1Ag008140_Psum.JK8.1r.1Bg008310	Balanced	Balanced	Low-expressed	Balanced	Balanced	Balanced	Low-expressed	Balanced	Balanced	Balanced	Stable
Psum.JK8.1r.1Ag008160_Psum.JK8.1r.1Bg008330	Balanced	Balanced	Balanced	Low-expressed	Balanced	Balanced	Low-expressed	Balanced	A dominant	Balanced	Dynamic
Psum.JK8.1r.1Ag008190_Psum.JK8.1r.1Bg008350	Balanced	Balanced	Balanced	Balanced	Balanced	Balanced	Balanced	Balanced	Balanced	Balanced	Stable
Psum.JK8.1r.1Ag008210_Psum.JK8.1r.1Bg008370	Balanced	Balanced	Balanced	Balanced	Balanced	Balanced	Balanced	Balanced	Balanced	Balanced	Stable
Psum.JK8.1r.1Ag008220_Psum.JK8.1r.1Bg008380	Low-expressed	Balanced	Low-expressed	Low-expressed	Low-expressed	Balanced	Balanced	Balanced	Balanced	Balanced	Stable
Psum.JK8.1r.1Ag008230_Psum.JK8.1r.1Bg008390	Low-expressed	Low-expressed	Low-expressed	Low-expressed	Low-expressed	Low-expressed	Low-expressed	Low-expressed	Low-expressed	Low-expressed	Dynamic
Psum.JK8.1r.1Ag008240_Psum.JK8.1r.1Bg008400	Low-expressed	Low-expressed	Low-expressed	Low-expressed	Low-expressed	Low-expressed	Low-expressed	Low-expressed	Low-expressed	Low-expressed	Dynamic
Psum.JK8.1r.1Ag008250_Psum.JK8.1r.1Bg008410	A dominant	Balanced	Balanced	Low-expressed	Low-expressed	Low-expressed	Low-expressed	A dominant	Low-expressed	Low-expressed	Dynamic
Psum.JK8.1r.1Ag008260_Psum.JK8.1r.1Bg008420	Balanced	Balanced	Balanced	Balanced	Balanced	Balanced	Balanced	Balanced	Balanced	Balanced	Stable
Psum.JK8.1r.1Ag008270_Psum.JK8.1r.1Bg008430	Low-expressed	Low-expressed	Low-expressed	Low-expressed	Low-expressed	Low-expressed	Low-expressed	Low-expressed	Low-expressed	Low-expressed	Dynamic
Psum.JK8.1r.1Ag008280_Psum.JK8.1r.1Bg008450	Low-expressed	Low-expressed	Low-expressed	Low-expressed	Low-expressed	Low-expressed	Low-expressed	Low-expressed	Low-expressed	Low-expressed	Dynamic
Psum.JK8.1r.1Ag008290_Psum.JK8.1r.1Bg008460	Low-expressed	Low-expressed	Low-expressed	Low-expressed	Low-expressed	Low-expressed	Low-expressed	Low-expressed	Low-expressed	Low-expressed	Dynamic
Psum.JK8.1r.1Ag008300_Psum.JK8.1r.1Bg008470	Low-expressed	Low-expressed	Low-expressed	Low-expressed	Low-expressed	Low-expressed	Low-expressed	Low-expressed	Low-expressed	Low-expressed	Dynamic
Psum.JK8.1r.1Ag008310_Psum.JK8.1r.1Bg008490	Balanced	Balanced	Low-expressed	Low-expressed	Low-expressed	Balanced	Low-expressed	B dominant	Balanced	Balanced	Dynamic
Psum.JK8.1r.1Ag008330_Psum.JK8.1r.1Bg008510	Balanced	Balanced	Low-expressed	Balanced	Balanced	Balanced	B dominant	B dominant	Balanced	Balanced	Dynamic
Psum.JK8.1r.1Ag008340_Psum.JK8.1r.1Bg008520	Balanced	Balanced	Low-expressed	Balanced	B dominant	Balanced	B dominant	Balanced	Balanced	Balanced	Dynamic
Psum.JK8.1r.1Ag008350_Psum.JK8.1r.1Bg008530	Balanced	B dominant	B dominant	B dominant	Low-expressed	B dominant	Balanced	B dominant	Balanced	Low-expressed	Dynamic
Psum.JK8.1r.1Ag008360_Psum.JK8.1r.1Bg008550	Balanced	Balanced	Low-expressed	Balanced	Low-expressed	Balanced	Balanced	Balanced	Balanced	Balanced	Stable
Psum.JK8.1r.1Ag008370_Psum.JK8.1r.1Bg008560	Balanced	Balanced	Balanced	Balanced	Balanced	Balanced	Balanced	Balanced	Balanced	Balanced	Stable
Psum.JK8.1r.1Ag008380_Psum.JK8.1r.1Bg008570	Low-expressed	Low-expressed	Low-expressed	Low-expressed	Low-expressed	Low-expressed	Low-expressed	Low-expressed	Low-expressed	Low-expressed	Dynamic
Psum.JK8.1r.1Ag008400_Psum.JK8.1r.1Bg008590	Balanced	Low-expressed	Balanced	Low-expressed	Low-expressed	Low-expressed	Low-expressed	Low-expressed	Low-expressed	Balanced	Dynamic
Psum.JK8.1r.1Ag008410_Psum.JK8.1r.1Bg008600	Balanced	Balanced	Low-expressed	Balanced	Balanced	Balanced	Balanced	Balanced	Balanced	Balanced	Stable
Psum.JK8.1r.1Ag008420_Psum.JK8.1r.1Bg008610	Balanced	Balanced	Low-expressed	Low-expressed	A dominant	Balanced	Balanced	Balanced	Balanced	Balanced	Dynamic
Psum.JK8.1r.1Ag008440_Psum.JK8.1r.1Bg008630	Balanced	Balanced	Balanced	Balanced	Balanced	Balanced	Balanced	Balanced	Balanced	Balanced	Stable
Psum.JK8.1r.1Ag008450_Psum.JK8.1r.1Bg008640	Balanced	Balanced	Low-expressed	Balanced	Balanced	Balanced	Balanced	Balanced	Balanced	Balanced	Stable
Psum.JK8.1r.1Ag008470_Psum.JK8.1r.1Bg008660	Balanced	Balanced	Balanced	A dominant	Balanced	Balanced	Balanced	Balanced	Balanced	Balanced	Dynamic
Psum.JK8.1r.1Ag008480_Psum.JK8.1r.1Bg008690	Balanced	Balanced	Balanced	Balanced	Balanced	Balanced	Balanced	Balanced	Balanced	Balanced	Stable
Psum.JK8.1r.1Ag008490_Psum.JK8.1r.1Bg008710	Balanced	Low-expressed	Low-expressed	A dominant	Low-expressed	Low-expressed	Low-expressed	Low-expressed	Low-expressed	Low-expressed	Dynamic
Psum.JK8.1r.1Ag008500_Psum.JK8.1r.1Bg008720	Low-expressed	Balanced	Low-expressed	Balanced	Low-expressed	B dominant	B dominant	Balanced	Balanced	Balanced	Dynamic
Psum.JK8.1r.1Ag008520_Psum.JK8.1r.1Bg008730	Low-expressed	Balanced	Balanced	Balanced	A dominant	Balanced	Balanced	Balanced	Balanced	A dominant	Dynamic
Psum.JK8.1r.1Ag008530_Psum.JK8.1r.1Bg008740	Balanced	Balanced	Balanced	Balanced	Balanced	Balanced	Balanced	Balanced	Balanced	Balanced	Stable
Psum.JK8.1r.1Ag008540_Psum.JK8.1r.1Bg008750	Balanced	Balanced	Balanced	Balanced	Balanced	Balanced	Balanced	Balanced	Balanced	Balanced	Stable
Psum.JK8.1r.1Ag008550_Psum.JK8.1r.1Bg008780	Low-expressed	Low-expressed	Low-expressed	Low-expressed	Low-expressed	Low-expressed	Low-expressed	Low-expressed	Low-expressed	Low-expressed	Dynamic
Psum.JK8.1r.1Ag008570_Psum.JK8.1r.1Bg008790	Balanced	Balanced	Balanced	B dominant	Balanced	Balanced	Balanced	Balanced	Balanced	Low-expressed	Dynamic
Psum.JK8.1r.1Ag008590_Psum.JK8.1r.1Bg008800	Balanced	Balanced	Balanced	Balanced	Balanced	Balanced	Balanced	Balanced	Balanced	Balanced	Stable
Psum.JK8.1r.1Ag008600_Psum.JK8.1r.1Bg008810	Balanced	Balanced	Low-expressed	Balanced	Balanced	Balanced	Balanced	Balanced	Balanced	Balanced	Stable
Psum.JK8.1r.1Ag008610_Psum.JK8.1r.1Bg008820	Balanced	Balanced	Balanced	Balanced	Balanced	Balanced	Balanced	Balanced	Balanced	Balanced	Stable
Psum.JK8.1r.1Ag008620_Psum.JK8.1r.1Bg008830	Balanced	Balanced	Balanced	Balanced	Balanced	Balanced	Balanced	Balanced	Balanced	Low-expressed	Stable
Psum.JK8.1r.1Ag008630_Psum.JK8.1r.1Bg008840	Balanced	Balanced	Low-expressed	Low-expressed	Balanced	Balanced	Balanced	Balanced	B dominant	Low-expressed	Dynamic
Psum.JK8.1r.1Ag008640_Psum.JK8.1r.1Bg008850	Low-expressed	Low-expressed	Low-expressed	Low-expressed	Low-expressed	Low-expressed	Low-expressed	Low-expressed	Low-expressed	Low-expressed	Dynamic
Psum.JK8.1r.1Ag008650_Psum.JK8.1r.1Bg008860	Balanced	Balanced	Balanced	Balanced	A dominant	Balanced	Low-expressed	Low-expressed	Low-expressed	Low-expressed	Dynamic
Psum.JK8.1r.1Ag008680_Psum.JK8.1r.1Bg008870	B dominant	Low-expressed	B dominant	Low-expressed	Balanced	Low-expressed	Low-expressed	Low-expressed	Low-expressed	Low-expressed	Dynamic
Psum.JK8.1r.1Ag008690_Psum.JK8.1r.1Bg008880	Balanced	Low-expressed	Balanced	Low-expressed	A dominant	Low-expressed	Low-expressed	Low-expressed	Low-expressed	Low-expressed	Dynamic
Psum.JK8.1r.1Ag008710_Psum.JK8.1r.1Bg008920	B dominant	Low-expressed	Low-expressed	Low-expressed	Low-expressed	Low-expressed	Low-expressed	Low-expressed	Low-expressed	Low-expressed	Dynamic
Psum.JK8.1r.1Ag008720_Psum.JK8.1r.1Bg008930	Low-expressed	Low-expressed	Low-expressed	A dominant	Low-expressed	Balanced	Balanced	Balanced	Balanced	Low-expressed	Stable
Psum.JK8.1r.1Ag008740_Psum.JK8.1r.1Bg008950	Balanced	Balanced	Balanced	Low-expressed	Balanced	Balanced	Low-expressed	Low-expressed	Low-expressed	Low-expressed	Stable
Psum.JK8.1r.1Ag008750_Psum.JK8.1r.1Bg008960	Balanced	Balanced	Balanced	Balanced	Balanced	Balanced	Balanced	Balanced	Balanced	Balanced	Stable
Psum.JK8.1r.1Ag008760_Psum.JK8.1r.1Bg008970	Low-expressed	Low-expressed	B dominant	Low-expressed	B dominant	Low-expressed	Low-expressed	Low-expressed	Low-expressed	Low-expressed	Dynamic
Psum.JK8.1r.1Ag008780_Psum.JK8.1r.1Bg008980	Low-expressed	Low-expressed	Low-expressed	Low-expressed	Low-expressed	Low-expressed	Low-expressed	Low-expressed	Low-expressed	Low-expressed	Dynamic
Psum.JK8.1r.1Ag008790_Psum.JK8.1r.1Bg008990	Balanced	Balanced	Balanced	Balanced	Balanced	Balanced	Balanced	Balanced	Balanced	Balanced	Stable
Psum.JK8.1r.1Ag008800_Psum.JK8.1r.1Bg009000	Balanced	Balanced	Balanced	Balanced	Balanced	Balanced	Balanced	Balanced	Balanced	Balanced	Stable
Psum.JK8.1r.1Ag008810_Psum.JK8.1r.1Bg009010	Balanced	Balanced	Balanced	Balanced	Balanced	Balanced	Balanced	Balanced	Balanced	Balanced	Stable
Psum.JK8.1r.1Ag008820_Psum.JK8.1r.1Bg009020	Balanced	Balanced	Low-expressed	Balanced	Balanced	Balanced	Balanced	Balanced	Balanced	Balanced	Stable
Psum.JK8.1r.1Ag008830_Psum.JK8.1r.1Bg009030	Balanced	Balanced	Balanced	Balanced	Balanced	Balanced	Balanced	Balanced	Balanced	Balanced	Stable
Psum.JK8.1r.1Ag008840_Psum.JK8.1r.1Bg009040	Balanced	Balanced	Low-expressed	Low-expressed	Low-expressed	Balanced	Balanced	Balanced	Balanced	Low-expressed	Stable
Psum.JK8.1r.1Ag008850_Psum.JK8.1r.1Bg009050	Low-expressed	Balanced	Low-expressed	Balanced	Low-expressed	Balanced	Low-expressed	Balanced	B dominant	Balanced	Dynamic
Psum.JK8.1r.1Ag008860_Psum.JK8.1r.1Bg009070	Balanced	Balanced	Balanced	Balanced	Balanced	Balanced	Balanced	Balanced	Balanced	Balanced	Stable
Psum.JK8.1r.1Ag008870_Psum.JK8.1r.1Bg009080	Balanced	Balanced	Balanced	Balanced	Low-expressed	Balanced	Balanced	Balanced	Balanced	Balanced	Stable
Psum.JK8.1r.1Ag008880_Psum.JK8.1r.1Bg009100	Balanced	Balanced	Low-expressed	Balanced	Balanced	Balanced	Balanced	Balanced	Balanced	Balanced	Stable
Psum.JK8.1r.1Ag008890_Psum.JK8.1r.1Bg009110	Balanced	Balanced	Balanced	Low-expressed	Balanced	Balanced	Low-expressed	Balanced	Balanced	Low-expressed	Stable
Psum.JK8.1r.1Ag008900_Psum.JK8.1r.1Bg009120	Balanced	A dominant	Low-expressed	Low-expressed	A dominant	Balanced	Low-expressed	Balanced	Balanced	Balanced	Dynamic
Psum.JK8.1r.1Ag008910_Psum.JK8.1r.1Bg009130	Low-expressed	Low-expressed	Low-expressed	Low-expressed	Low-expressed	Low-expressed	Low-expressed	Low-expressed	Low-expressed	Low-expressed	Dynamic
Psum.JK8.1r.1Ag008920_Psum.JK8.1r.1Bg009140	Balanced	Balanced	Low-expressed	Balanced	Balanced	Balanced	Balanced	Balanced	Balanced	Balanced	Stable
Psum.JK8.1r.1Ag008930_Psum.JK8.1r.1Bg009150	Balanced	Balanced	Low-expressed	Balanced	Balanced	Balanced	Balanced	Balanced	Balanced	Balanced	Stable
Psum.JK8.1r.1Ag008940_Psum.JK8.1r.1Bg009160	Balanced	Balanced	Balanced	A dominant	Balanced	Balanced	Balanced	Balanced	Balanced	Balanced	Dynamic
Psum.JK8.1r.1Ag008960_Psum.JK8.1r.1Bg009210	Low-expressed	Low-expressed	Low-expressed	Low-expressed	Low-expressed	Low-expressed	Low-expressed	Low-expressed	Low-expressed	Low-expressed	Dynamic
Psum.JK8.1r.1Ag008970_Psum.JK8.1r.1Bg009220	Low-expressed	Low-expressed	Low-expressed	Low-expressed	Low-expressed	Low-expressed	Low-expressed	Low-expressed	Low-expressed	Low-expressed	Dynamic
Psum.JK8.1r.1Ag008980_Psum.JK8.1r.1Bg009230	Low-expressed	Low-expressed	A dominant	Low-expressed	A dominant	Low-expressed	Low-expressed	Low-expressed	Low-expressed	Low-expressed	Dynamic
Psum.JK8.1r.1Ag008990_Psum.JK8.1r.1Bg009240	Low-expressed	Low-expressed	Low-expressed	Low-expressed	Low-expressed	Low-expressed	Low-expressed	Low-expressed	Low-expressed	Low-expressed	Dynamic
Psum.JK8.1r.1Ag009050_Psum.JK8.1r.1Bg009250	Low-expressed	Low-expressed	Low-expressed	Low-expressed	Low-expressed	Low-expressed	Low-expressed	Low-expressed	Low-expressed	Low-expressed	Dynamic
Psum.JK8.1r.1Ag009060_Psum.JK8.1r.1Bg009270	Low-expressed	Low-expressed	Low-expressed	Low-expressed	Low-expressed	Low-expressed	Low-expressed	Low-expressed	Low-expressed	B dominant	Dynamic
Psum.JK8.1r.1Ag009200_Psum.JK8.1r.1Bg009420	Low-expressed	Low-expressed	Low-expressed	Low-expressed	Low-expressed	Low-expressed	Low-expressed	Low-expressed	Low-expressed	Low-expressed	Dynamic
Psum.JK8.1r.1Ag009210_Psum.JK8.1r.1Bg009430	Balanced	Low-expressed	Low-expressed	Low-expressed	Low-expressed	Low-expressed	Low-expressed	Low-expressed	Low-expressed	Low-expressed	Dynamic
Psum.JK8.1r.1Ag009220_Psum.JK8.1r.1Bg009440	Low-expressed	Low-expressed	Low-expressed	Low-expressed	Low-expressed	Low-expressed	Low-expressed	Low-expressed	Low-expressed	Low-expressed	Dynamic
Psum.JK8.1r.1Ag009230_Psum.JK8.1r.1Bg009450	Low-expressed	Low-expressed	Low-expressed	Low-expressed	Low-expressed	A dominant	Low-expressed	Low-expressed	Low-expressed	Low-expressed	Dynamic
Psum.JK8.1r.1Ag009240_Psum.JK8.1r.1Bg009460	Balanced	Balanced	B dominant	Balanced	Balanced	Balanced	Balanced	Balanced	Balanced	Balanced	Dynamic
Psum.JK8.1r.1Ag009260_Psum.JK8.1r.1Bg009490	A dominant	A dominant	Low-expressed	A dominant	Low-expressed	Balanced	Balanced	A dominant	A dominant	Balanced	Dynamic
Psum.JK8.1r.1Ag009270_Psum.JK8.1r.1Bg009500	Balanced	Balanced	Low-expressed	Balanced	Balanced	Balanced	Balanced	Balanced	Balanced	Balanced	Stable
Psum.JK8.1r.1Ag009280_Psum.JK8.1r.1Bg009510	Balanced	Balanced	Balanced	Balanced	Balanced	Balanced	Balanced	Balanced	Balanced	Balanced	Stable
Psum.JK8.1r.1Ag009320_Psum.JK8.1r.1Bg009550	Balanced	Balanced	A dominant	Balanced	Balanced	Balanced	Balanced	Balanced	Balanced	Balanced	Dynamic
Psum.JK8.1r.1Ag009330_Psum.JK8.1r.1Bg009560	Low-expressed	Low-expressed	Low-expressed	Low-expressed	Low-expressed	Low-expressed	Low-expressed	Low-expressed	Low-expressed	Low-expressed	Dynamic
Psum.JK8.1r.1Ag009340_Psum.JK8.1r.1Bg009570	Low-expressed	Low-expressed	Low-expressed	Low-expressed	Low-expressed	Low-expressed	Low-expressed	Low-expressed	Low-expressed	Low-expressed	Dynamic
Psum.JK8.1r.1Ag009360_Psum.JK8.1r.1Bg009590	Balanced	Low-expressed	Low-expressed	Low-expressed	Low-expressed	Low-expressed	Low-expressed	Low-expressed	Low-expressed	Low-expressed	Dynamic
Psum.JK8.1r.1Ag009400_Psum.JK8.1r.1Bg009600	Balanced	A dominant	Low-expressed	Low-expressed	Low-expressed	Low-expressed	Low-expressed	B dominant	Low-expressed	B dominant	Dynamic
Psum.JK8.1r.1Ag009410_Psum.JK8.1r.1Bg009610	Low-expressed	Low-expressed	Low-expressed	Low-expressed	Low-expressed	Low-expressed	Low-expressed	Low-expressed	Low-expressed	Low-expressed	Dynamic
Psum.JK8.1r.1Ag009440_Psum.JK8.1r.1Bg009660	Low-expressed	Low-expressed	Low-expressed	Low-expressed	Low-expressed	Low-expressed	Low-expressed	B dominant	Low-expressed	Low-expressed	Dynamic
Psum.JK8.1r.1Ag009450_Psum.JK8.1r.1Bg009670	Balanced	Balanced	Balanced	Balanced	Balanced	Balanced	Balanced	Balanced	Balanced	Balanced	Stable
Psum.JK8.1r.1Ag009460_Psum.JK8.1r.1Bg009680	Balanced	Balanced	Balanced	Balanced	Balanced	Balanced	Balanced	Balanced	Balanced	Balanced	Stable
Psum.JK8.1r.1Ag009470_Psum.JK8.1r.1Bg009690	Low-expressed	Low-expressed	Low-expressed	Low-expressed	Low-expressed	Low-expressed	Low-expressed	Low-expressed	Low-expressed	Low-expressed	Dynamic
Psum.JK8.1r.1Ag009500_Psum.JK8.1r.1Bg009720	Balanced	Balanced	Balanced	Balanced	Balanced	Balanced	Balanced	Balanced	Balanced	Balanced	Stable
Psum.JK8.1r.1Ag009510_Psum.JK8.1r.1Bg009730	Balanced	Balanced	Balanced	Balanced	Balanced	Balanced	Balanced	Balanced	Balanced	Balanced	Stable
Psum.JK8.1r.1Ag009520_Psum.JK8.1r.1Bg009740	Balanced	Balanced	Balanced	Balanced	Balanced	Balanced	Balanced	Balanced	Balanced	Balanced	Stable
Psum.JK8.1r.1Ag009560_Psum.JK8.1r.1Bg009770	Balanced	Balanced	Balanced	Balanced	Balanced	Balanced	Balanced	Balanced	Balanced	Balanced	Stable
Psum.JK8.1r.1Ag009570_Psum.JK8.1r.1Bg009780	Balanced	Balanced	Balanced	Low-expressed	B dominant	Balanced	Balanced	Low-expressed	Low-expressed	Low-expressed	Dynamic
Psum.JK8.1r.1Ag009580_Psum.JK8.1r.1Bg009790	Low-expressed	Low-expressed	Low-expressed	Low-expressed	Low-expressed	Low-expressed	Low-expressed	Low-expressed	Low-expressed	Low-expressed	Dynamic
Psum.JK8.1r.1Ag009590_Psum.JK8.1r.1Bg009800	Low-expressed	Low-expressed	Low-expressed	Low-expressed	Low-expressed	Low-expressed	Low-expressed	Low-expressed	Low-expressed	Low-expressed	Dynamic
Psum.JK8.1r.1Ag009600_Psum.JK8.1r.1Bg009820	A dominant	A dominant	A dominant	Low-expressed	A dominant	A dominant	Low-expressed	Low-expressed	A dominant	A dominant	Stable
Psum.JK8.1r.1Ag009610_Psum.JK8.1r.1Bg009830	Balanced	Low-expressed	Balanced	Balanced	Balanced	Balanced	Low-expressed	A dominant	Balanced	Balanced	Dynamic
Psum.JK8.1r.1Ag009630_Psum.JK8.1r.1Bg009840	Balanced	Low-expressed	Low-expressed	Low-expressed	Low-expressed	Low-expressed	Low-expressed	Low-expressed	Low-expressed	Balanced	Dynamic
Psum.JK8.1r.1Ag009650_Psum.JK8.1r.1Bg009850	Balanced	Balanced	Low-expressed	Balanced	A dominant	Balanced	Balanced	Balanced	Balanced	Balanced	Dynamic
Psum.JK8.1r.1Ag009660_Psum.JK8.1r.1Bg009860	Low-expressed	Low-expressed	Low-expressed	Low-expressed	Low-expressed	Balanced	Low-expressed	Low-expressed	Low-expressed	Low-expressed	Dynamic
Psum.JK8.1r.1Ag009670_Psum.JK8.1r.1Bg009870	Low-expressed	Low-expressed	Low-expressed	Low-expressed	Low-expressed	Low-expressed	Low-expressed	Low-expressed	Low-expressed	Low-expressed	Dynamic
Psum.JK8.1r.1Ag009680_Psum.JK8.1r.1Bg009880	Balanced	Balanced	Balanced	Low-expressed	Balanced	Balanced	Low-expressed	Balanced	Balanced	Balanced	Stable
Psum.JK8.1r.1Ag009690_Psum.JK8.1r.1Bg009890	Balanced	Balanced	Low-expressed	Low-expressed	B dominant	Balanced	Balanced	Balanced	Balanced	Balanced	Dynamic
Psum.JK8.1r.1Ag009710_Psum.JK8.1r.1Bg009910	Balanced	Balanced	Low-expressed	Balanced	Balanced	Balanced	Balanced	Balanced	Balanced	Balanced	Stable
Psum.JK8.1r.1Ag009740_Psum.JK8.1r.1Bg009950	Balanced	Balanced	Low-expressed	Balanced	Balanced	Balanced	Balanced	Balanced	Balanced	Balanced	Stable
Psum.JK8.1r.1Ag009750_Psum.JK8.1r.1Bg009960	Balanced	Balanced	Balanced	Balanced	Balanced	Balanced	Balanced	Balanced	Balanced	Balanced	Stable
Psum.JK8.1r.1Ag009760_Psum.JK8.1r.1Bg009970	Low-expressed	Low-expressed	Low-expressed	Low-expressed	Low-expressed	Low-expressed	Low-expressed	Low-expressed	Low-expressed	Balanced	Dynamic
Psum.JK8.1r.1Ag009780_Psum.JK8.1r.1Bg009980	Balanced	Balanced	Low-expressed	Low-expressed	Low-expressed	Balanced	Low-expressed	A dominant	Balanced	Balanced	Dynamic
Psum.JK8.1r.1Ag009800_Psum.JK8.1r.1Bg010000	Balanced	Balanced	Low-expressed	Low-expressed	Balanced	Balanced	Balanced	Balanced	Balanced	Balanced	Stable
Psum.JK8.1r.1Ag009810_Psum.JK8.1r.1Bg010010	Balanced	Balanced	Balanced	Balanced	Balanced	Balanced	Balanced	Balanced	Balanced	Balanced	Stable
Psum.JK8.1r.1Ag009820_Psum.JK8.1r.1Bg010020	Low-expressed	Low-expressed	Low-expressed	Low-expressed	Low-expressed	Low-expressed	Low-expressed	Low-expressed	Low-expressed	Low-expressed	Dynamic
Psum.JK8.1r.1Ag009830_Psum.JK8.1r.1Bg010030	Balanced	Balanced	Balanced	Balanced	Balanced	Balanced	Balanced	Balanced	Balanced	Balanced	Stable
Psum.JK8.1r.1Ag009840_Psum.JK8.1r.1Bg010060	Balanced	Balanced	Balanced	Balanced	Low-expressed	Balanced	Balanced	Balanced	Balanced	Balanced	Stable
Psum.JK8.1r.1Ag009890_Psum.JK8.1r.1Bg010110	Low-expressed	Low-expressed	Balanced	Low-expressed	Low-expressed	Low-expressed	Low-expressed	Low-expressed	Low-expressed	Low-expressed	Dynamic
Psum.JK8.1r.1Ag009900_Psum.JK8.1r.1Bg010120	Low-expressed	Low-expressed	Low-expressed	Low-expressed	Low-expressed	Low-expressed	Low-expressed	Balanced	Low-expressed	Low-expressed	Dynamic
Psum.JK8.1r.1Ag009910_Psum.JK8.1r.1Bg010140	Balanced	Balanced	Balanced	Balanced	Balanced	Balanced	Balanced	Balanced	Balanced	B dominant	Dynamic
Psum.JK8.1r.1Ag009920_Psum.JK8.1r.1Bg010150	Low-expressed	A dominant	Low-expressed	Low-expressed	Low-expressed	Balanced	Low-expressed	Low-expressed	Low-expressed	Low-expressed	Dynamic
Psum.JK8.1r.1Ag009930_Psum.JK8.1r.1Bg010160	Balanced	Balanced	Balanced	Balanced	Balanced	Balanced	Balanced	Balanced	Balanced	Balanced	Stable
Psum.JK8.1r.1Ag009940_Psum.JK8.1r.1Bg010170	Balanced	Balanced	Balanced	Balanced	Balanced	Balanced	Balanced	Balanced	Balanced	Balanced	Stable
Psum.JK8.1r.1Ag009960_Psum.JK8.1r.1Bg010190	Low-expressed	Low-expressed	Low-expressed	Low-expressed	Low-expressed	Low-expressed	Low-expressed	Low-expressed	Low-expressed	Low-expressed	Dynamic
Psum.JK8.1r.1Ag009970_Psum.JK8.1r.1Bg010200	Balanced	Balanced	B dominant	Balanced	B dominant	B dominant	Balanced	Balanced	Balanced	Balanced	Dynamic
Psum.JK8.1r.1Ag009980_Psum.JK8.1r.1Bg010210	Balanced	Balanced	Low-expressed	Balanced	Balanced	Balanced	Balanced	Balanced	Balanced	Balanced	Stable
Psum.JK8.1r.1Ag009990_Psum.JK8.1r.1Bg010220	Balanced	Balanced	Balanced	Balanced	Balanced	Balanced	Balanced	Balanced	Balanced	Balanced	Stable
Psum.JK8.1r.1Ag010000_Psum.JK8.1r.1Bg010230	Balanced	Balanced	Low-expressed	Balanced	Low-expressed	Balanced	Balanced	Balanced	Balanced	Balanced	Stable
Psum.JK8.1r.1Ag010010_Psum.JK8.1r.1Bg010240	Balanced	Balanced	Low-expressed	A dominant	B dominant	Balanced	Balanced	Balanced	Balanced	Balanced	Dynamic
Psum.JK8.1r.1Ag010060_Psum.JK8.1r.1Bg010320	Balanced	Low-expressed	Balanced	Low-expressed	Low-expressed	Low-expressed	Low-expressed	Low-expressed	Low-expressed	Low-expressed	Dynamic
Psum.JK8.1r.1Ag010080_Psum.JK8.1r.1Bg010340	Balanced	Balanced	Balanced	Balanced	Balanced	Balanced	Balanced	Balanced	Balanced	Balanced	Stable
Psum.JK8.1r.1Ag010090_Psum.JK8.1r.1Bg010360	B dominant	Balanced	Low-expressed	Balanced	Low-expressed	Low-expressed	Low-expressed	Balanced	Balanced	Low-expressed	Stable
Psum.JK8.1r.1Ag010100_Psum.JK8.1r.1Bg010370	Low-expressed	Low-expressed	Balanced	Balanced	Balanced	Low-expressed	Low-expressed	Balanced	Balanced	Low-expressed	Stable
Psum.JK8.1r.1Ag010120_Psum.JK8.1r.1Bg010400	Low-expressed	Low-expressed	Low-expressed	Low-expressed	Balanced	Low-expressed	Low-expressed	Low-expressed	Low-expressed	Low-expressed	Dynamic
Psum.JK8.1r.1Ag010140_Psum.JK8.1r.1Bg010440	Balanced	Balanced	Low-expressed	Balanced	Balanced	Balanced	Balanced	Balanced	Balanced	Balanced	Stable
Psum.JK8.1r.1Ag010160_Psum.JK8.1r.1Bg010460	Low-expressed	Low-expressed	Low-expressed	Low-expressed	Low-expressed	Low-expressed	Low-expressed	Low-expressed	Low-expressed	Low-expressed	Dynamic
Psum.JK8.1r.1Ag010170_Psum.JK8.1r.1Bg010490	Low-expressed	Low-expressed	Low-expressed	Low-expressed	Low-expressed	Balanced	Balanced	B dominant	Balanced	Balanced	Stable
Psum.JK8.1r.1Ag010200_Psum.JK8.1r.1Bg010510	Low-expressed	Low-expressed	Low-expressed	Low-expressed	Low-expressed	Low-expressed	Low-expressed	Low-expressed	Low-expressed	Low-expressed	Dynamic
Psum.JK8.1r.1Ag010210_Psum.JK8.1r.1Bg012360	Balanced	Low-expressed	Balanced	Low-expressed	Low-expressed	Low-expressed	Low-expressed	B dominant	Balanced	Balanced	Stable
Psum.JK8.1r.1Ag010220_Psum.JK8.1r.1Bg012350	Balanced	Balanced	Balanced	Balanced	Balanced	Balanced	Balanced	Balanced	Balanced	Balanced	Stable
Psum.JK8.1r.1Ag010250_Psum.JK8.1r.1Bg012280	Balanced	Balanced	Balanced	Balanced	Balanced	Balanced	Balanced	Balanced	Balanced	Balanced	Stable
Psum.JK8.1r.1Ag010270_Psum.JK8.1r.1Bg012250	Balanced	Balanced	Low-expressed	Balanced	Balanced	Balanced	Balanced	Balanced	Balanced	Balanced	Stable
Psum.JK8.1r.1Ag010290_Psum.JK8.1r.1Bg012240	Balanced	Balanced	Low-expressed	Balanced	Low-expressed	Balanced	Balanced	Balanced	Balanced	Balanced	Stable
Psum.JK8.1r.1Ag010330_Psum.JK8.1r.1Bg012210	Balanced	Balanced	Balanced	Balanced	Balanced	Balanced	Balanced	Balanced	Balanced	Balanced	Stable
Psum.JK8.1r.1Ag010340_Psum.JK8.1r.1Bg012200	Balanced	Balanced	Balanced	Balanced	Balanced	Balanced	Balanced	Balanced	Balanced	Balanced	Stable
Psum.JK8.1r.1Ag010380_Psum.JK8.1r.1Bg012180	Balanced	Balanced	Low-expressed	Balanced	A dominant	Balanced	Balanced	Balanced	Balanced	Balanced	Dynamic
Psum.JK8.1r.1Ag010390_Psum.JK8.1r.1Bg012170	Balanced	Balanced	Balanced	Balanced	B dominant	Balanced	Balanced	Balanced	Balanced	Balanced	Dynamic
Psum.JK8.1r.1Ag010400_Psum.JK8.1r.1Bg012160	Balanced	Balanced	Balanced	Balanced	Balanced	Balanced	Balanced	Balanced	Balanced	Balanced	Stable
Psum.JK8.1r.1Ag010410_Psum.JK8.1r.1Bg012140	Balanced	Balanced	Balanced	Balanced	Balanced	Balanced	Balanced	Balanced	Balanced	Balanced	Stable
Psum.JK8.1r.1Ag010430_Psum.JK8.1r.1Bg012130	Low-expressed	Low-expressed	A dominant	Low-expressed	Low-expressed	Low-expressed	Low-expressed	Low-expressed	Low-expressed	Low-expressed	Dynamic
Psum.JK8.1r.1Ag010450_Psum.JK8.1r.1Bg012110	Low-expressed	Low-expressed	Low-expressed	Low-expressed	Low-expressed	Low-expressed	Low-expressed	Low-expressed	Low-expressed	Low-expressed	Dynamic
Psum.JK8.1r.1Ag010470_Psum.JK8.1r.1Bg012100	Balanced	Balanced	Low-expressed	Balanced	Balanced	Balanced	Balanced	Balanced	Balanced	Balanced	Stable
Psum.JK8.1r.1Ag010500_Psum.JK8.1r.1Bg012070	Balanced	Balanced	Balanced	B dominant	Balanced	Balanced	Balanced	Balanced	Balanced	Balanced	Dynamic
Psum.JK8.1r.1Ag010520_Psum.JK8.1r.1Bg012060	A dominant	Balanced	A dominant	Balanced	A dominant	Balanced	Balanced	Balanced	Balanced	Balanced	Dynamic
Psum.JK8.1r.1Ag010530_Psum.JK8.1r.1Bg012050	Balanced	Balanced	Balanced	Balanced	Balanced	Balanced	Balanced	Balanced	Balanced	Balanced	Stable
Psum.JK8.1r.1Ag010540_Psum.JK8.1r.1Bg012040	Balanced	Balanced	Low-expressed	Balanced	B dominant	Balanced	Balanced	Balanced	Balanced	Balanced	Dynamic
Psum.JK8.1r.1Ag010550_Psum.JK8.1r.1Bg012030	B dominant	B dominant	Low-expressed	Low-expressed	Low-expressed	Balanced	B dominant	Balanced	Balanced	Low-expressed	Dynamic
Psum.JK8.1r.1Ag010560_Psum.JK8.1r.1Bg012020	Low-expressed	Low-expressed	Low-expressed	Low-expressed	Low-expressed	Low-expressed	Low-expressed	Low-expressed	Low-expressed	Low-expressed	Dynamic
Psum.JK8.1r.1Ag010630_Psum.JK8.1r.1Bg012000	Low-expressed	Low-expressed	B dominant	Low-expressed	B dominant	Low-expressed	Low-expressed	Low-expressed	Low-expressed	Low-expressed	Dynamic
Psum.JK8.1r.1Ag010640_Psum.JK8.1r.1Bg011970	Low-expressed	Low-expressed	Low-expressed	Low-expressed	Low-expressed	Low-expressed	Low-expressed	Low-expressed	Low-expressed	Low-expressed	Dynamic
Psum.JK8.1r.1Ag010650_Psum.JK8.1r.1Bg011950	Balanced	Balanced	Low-expressed	Balanced	Balanced	Balanced	Balanced	Balanced	Balanced	Balanced	Stable
Psum.JK8.1r.1Ag010680_Psum.JK8.1r.1Bg011940	A dominant	Low-expressed	A dominant	Low-expressed	A dominant	A dominant	Low-expressed	Low-expressed	Low-expressed	Low-expressed	Dynamic
Psum.JK8.1r.1Ag010710_Psum.JK8.1r.1Bg011910	Balanced	Low-expressed	Balanced	Low-expressed	Balanced	Low-expressed	Low-expressed	Low-expressed	Low-expressed	Low-expressed	Dynamic
Psum.JK8.1r.1Ag010720_Psum.JK8.1r.1Bg011900	Balanced	Balanced	Balanced	Balanced	Balanced	Balanced	Balanced	Balanced	Balanced	Balanced	Stable
Psum.JK8.1r.1Ag010760_Psum.JK8.1r.1Bg011870	Balanced	Balanced	Low-expressed	Balanced	Balanced	Balanced	Balanced	Balanced	Balanced	Balanced	Stable
Psum.JK8.1r.1Ag010780_Psum.JK8.1r.1Bg011860	B dominant	B dominant	B dominant	B dominant	Balanced	B dominant	B dominant	Balanced	Balanced	B dominant	Dynamic
Psum.JK8.1r.1Ag010960_Psum.JK8.1r.1Bg011720	Low-expressed	Balanced	Balanced	Low-expressed	Balanced	Low-expressed	Balanced	Low-expressed	Low-expressed	Low-expressed	Dynamic
Psum.JK8.1r.1Ag010980_Psum.JK8.1r.1Bg011710	Balanced	Balanced	Low-expressed	Balanced	Balanced	Balanced	Balanced	Balanced	Balanced	Balanced	Stable
Psum.JK8.1r.1Ag010990_Psum.JK8.1r.1Bg011680	Balanced	Balanced	Balanced	Balanced	Balanced	Balanced	Balanced	Balanced	Balanced	Balanced	Stable
Psum.JK8.1r.1Ag011000_Psum.JK8.1r.1Bg011670	Balanced	Balanced	Balanced	Balanced	A dominant	Balanced	Balanced	Balanced	Balanced	Balanced	Dynamic
Psum.JK8.1r.1Ag011010_Psum.JK8.1r.1Bg011660	Balanced	Balanced	B dominant	Balanced	Low-expressed	Balanced	Balanced	Balanced	Balanced	Balanced	Dynamic
Psum.JK8.1r.1Ag011020_Psum.JK8.1r.1Bg011650	Low-expressed	Low-expressed	Low-expressed	Low-expressed	Low-expressed	Low-expressed	Low-expressed	Low-expressed	Low-expressed	Low-expressed	Dynamic
Psum.JK8.1r.1Ag011030_Psum.JK8.1r.1Bg011640	Balanced	Balanced	Low-expressed	Balanced	B dominant	Balanced	Balanced	Balanced	Balanced	Balanced	Dynamic
Psum.JK8.1r.1Ag011050_Psum.JK8.1r.1Bg011610	Balanced	Balanced	Low-expressed	Balanced	Balanced	Balanced	Balanced	Balanced	Balanced	Balanced	Stable
Psum.JK8.1r.1Ag011080_Psum.JK8.1r.1Bg011590	Low-expressed	Low-expressed	Low-expressed	Low-expressed	Low-expressed	Low-expressed	Low-expressed	Low-expressed	Low-expressed	Low-expressed	Dynamic
Psum.JK8.1r.1Ag011090_Psum.JK8.1r.1Bg011570	Balanced	Balanced	Balanced	Balanced	Balanced	Balanced	Balanced	Balanced	Balanced	Balanced	Stable
Psum.JK8.1r.1Ag011160_Psum.JK8.1r.1Bg011560	Balanced	Balanced	Balanced	Balanced	Balanced	Balanced	Balanced	Balanced	Balanced	Balanced	Stable
Psum.JK8.1r.1Ag011170_Psum.JK8.1r.1Bg011550	B dominant	Low-expressed	Low-expressed	Low-expressed	Low-expressed	Low-expressed	Low-expressed	Balanced	Low-expressed	Low-expressed	Dynamic
Psum.JK8.1r.1Ag011190_Psum.JK8.1r.1Bg011530	Balanced	Balanced	Balanced	Balanced	Balanced	Balanced	Balanced	Balanced	Balanced	Balanced	Stable
Psum.JK8.1r.1Ag011200_Psum.JK8.1r.1Bg011520	Low-expressed	Low-expressed	Low-expressed	Low-expressed	Low-expressed	Low-expressed	Low-expressed	Low-expressed	Low-expressed	Low-expressed	Dynamic
Psum.JK8.1r.1Ag011210_Psum.JK8.1r.1Bg011510	B dominant	B dominant	B dominant	B dominant	B dominant	Balanced	Balanced	B dominant	Low-expressed	B dominant	Dynamic
Psum.JK8.1r.1Ag011230_Psum.JK8.1r.1Bg011500	Balanced	Balanced	Low-expressed	Balanced	A dominant	Balanced	Balanced	Balanced	Balanced	Balanced	Dynamic
Psum.JK8.1r.1Ag011660_Psum.JK8.1r.1Bg011180	Low-expressed	Low-expressed	Low-expressed	Low-expressed	Low-expressed	Low-expressed	Low-expressed	B dominant	B dominant	B dominant	Dynamic
Psum.JK8.1r.1Ag011680_Psum.JK8.1r.1Bg011150	Balanced	Balanced	Balanced	Balanced	Balanced	Balanced	Balanced	Balanced	Balanced	Balanced	Stable
Psum.JK8.1r.1Ag011690_Psum.JK8.1r.1Bg011140	Balanced	Balanced	Balanced	Balanced	Balanced	Balanced	Balanced	Balanced	Balanced	Balanced	Stable
Psum.JK8.1r.1Ag011700_Psum.JK8.1r.1Bg011110	Low-expressed	Low-expressed	Low-expressed	Low-expressed	Low-expressed	Low-expressed	Low-expressed	Low-expressed	Balanced	Low-expressed	Dynamic
Psum.JK8.1r.1Ag011710_Psum.JK8.1r.1Bg011100	Balanced	Balanced	Balanced	Balanced	Balanced	Balanced	Balanced	Balanced	Balanced	Balanced	Stable
Psum.JK8.1r.1Ag011740_Psum.JK8.1r.1Bg011080	Low-expressed	Balanced	Low-expressed	Low-expressed	A dominant	Balanced	Balanced	Balanced	Balanced	Low-expressed	Dynamic
Psum.JK8.1r.1Ag011750_Psum.JK8.1r.1Bg011070	Low-expressed	B dominant	Low-expressed	Balanced	Low-expressed	Low-expressed	Low-expressed	B dominant	Balanced	Low-expressed	Dynamic
Psum.JK8.1r.1Ag011760_Psum.JK8.1r.1Bg011040	Balanced	Balanced	Balanced	Balanced	Balanced	Balanced	Balanced	Balanced	Balanced	Balanced	Stable
Psum.JK8.1r.1Ag011790_Psum.JK8.1r.1Bg011020	Low-expressed	Low-expressed	Low-expressed	Low-expressed	Low-expressed	Low-expressed	Low-expressed	Low-expressed	Low-expressed	Low-expressed	Dynamic
Psum.JK8.1r.1Ag011800_Psum.JK8.1r.1Bg011010	Balanced	Balanced	Low-expressed	Balanced	B dominant	B dominant	Balanced	Balanced	Balanced	Balanced	Dynamic
Psum.JK8.1r.1Ag011830_Psum.JK8.1r.1Bg010990	Low-expressed	Low-expressed	Low-expressed	Low-expressed	Low-expressed	Low-expressed	Low-expressed	Low-expressed	Balanced	Balanced	Dynamic
Psum.JK8.1r.1Ag011850_Psum.JK8.1r.1Bg010980	A dominant	Balanced	Balanced	Balanced	Balanced	Balanced	Balanced	Balanced	Balanced	Balanced	Dynamic
Psum.JK8.1r.1Ag011860_Psum.JK8.1r.1Bg010960	Low-expressed	Balanced	Low-expressed	Low-expressed	Low-expressed	A dominant	Balanced	Low-expressed	Balanced	Low-expressed	Dynamic
Psum.JK8.1r.1Ag011870_Psum.JK8.1r.1Bg010950	Balanced	Balanced	Low-expressed	Balanced	Balanced	Balanced	Balanced	Balanced	Balanced	Balanced	Stable
Psum.JK8.1r.1Ag011880_Psum.JK8.1r.1Bg010940	Balanced	Balanced	Low-expressed	Low-expressed	Balanced	Balanced	Balanced	Balanced	Balanced	Balanced	Stable
Psum.JK8.1r.1Ag011890_Psum.JK8.1r.1Bg010930	Low-expressed	Low-expressed	Balanced	Low-expressed	Low-expressed	Low-expressed	Low-expressed	Low-expressed	Low-expressed	Low-expressed	Dynamic
Psum.JK8.1r.1Ag011900_Psum.JK8.1r.1Bg010920	Balanced	Low-expressed	Balanced	Low-expressed	A dominant	Low-expressed	Low-expressed	Low-expressed	Low-expressed	Low-expressed	Dynamic
Psum.JK8.1r.1Ag011920_Psum.JK8.1r.1Bg010910	B dominant	Balanced	Balanced	Balanced	Balanced	Balanced	Balanced	Balanced	Balanced	Balanced	Dynamic
Psum.JK8.1r.1Ag011930_Psum.JK8.1r.1Bg010900	Balanced	Balanced	Balanced	Low-expressed	Low-expressed	Balanced	Low-expressed	Balanced	Balanced	Balanced	Stable
Psum.JK8.1r.1Ag011940_Psum.JK8.1r.1Bg010890	Balanced	Balanced	Balanced	Low-expressed	Balanced	Low-expressed	Low-expressed	Balanced	Low-expressed	Balanced	Stable
Psum.JK8.1r.1Ag011990_Psum.JK8.1r.1Bg010860	Balanced	Balanced	Low-expressed	Balanced	Low-expressed	Balanced	Balanced	Balanced	Balanced	Balanced	Stable
Psum.JK8.1r.1Ag012000_Psum.JK8.1r.1Bg010850	Balanced	Balanced	Balanced	Balanced	A dominant	Balanced	Balanced	Balanced	Balanced	Balanced	Dynamic
Psum.JK8.1r.1Ag012010_Psum.JK8.1r.1Bg010840	Balanced	Balanced	Balanced	Low-expressed	Balanced	Balanced	Low-expressed	Balanced	Balanced	Balanced	Stable
Psum.JK8.1r.1Ag012020_Psum.JK8.1r.1Bg010830	Balanced	Balanced	Balanced	Balanced	Balanced	Balanced	Balanced	Balanced	Balanced	Balanced	Stable
Psum.JK8.1r.1Ag012040_Psum.JK8.1r.1Bg010820	Balanced	Balanced	Low-expressed	Low-expressed	Balanced	Balanced	Balanced	Balanced	Balanced	Balanced	Stable
Psum.JK8.1r.1Ag012050_Psum.JK8.1r.1Bg010810	Balanced	B dominant	Low-expressed	Balanced	Balanced	Balanced	Balanced	Balanced	Balanced	Balanced	Dynamic
Psum.JK8.1r.1Ag012080_Psum.JK8.1r.1Bg010790	Balanced	Balanced	Balanced	Balanced	Balanced	Balanced	Balanced	Balanced	Balanced	Balanced	Stable
Psum.JK8.1r.1Ag012090_Psum.JK8.1r.1Bg010780	Low-expressed	Low-expressed	Low-expressed	Low-expressed	Low-expressed	Low-expressed	Low-expressed	Balanced	Low-expressed	Low-expressed	Dynamic
Psum.JK8.1r.1Ag012100_Psum.JK8.1r.1Bg010770	Balanced	Balanced	Balanced	Balanced	Balanced	Balanced	Balanced	Balanced	Balanced	Balanced	Stable
Psum.JK8.1r.1Ag012120_Psum.JK8.1r.1Bg010740	Balanced	Balanced	Low-expressed	Balanced	Balanced	Balanced	Balanced	Balanced	Balanced	Balanced	Stable
Psum.JK8.1r.1Ag012150_Psum.JK8.1r.1Bg010730	Low-expressed	Low-expressed	Low-expressed	Low-expressed	Balanced	B dominant	Low-expressed	Balanced	Low-expressed	Low-expressed	Dynamic
Psum.JK8.1r.1Ag012160_Psum.JK8.1r.1Bg010720	Balanced	Balanced	Low-expressed	Balanced	Low-expressed	Balanced	Balanced	Balanced	Balanced	Low-expressed	Stable
Psum.JK8.1r.1Ag012170_Psum.JK8.1r.1Bg010710	Low-expressed	Low-expressed	Low-expressed	Low-expressed	Low-expressed	B dominant	Low-expressed	B dominant	B dominant	B dominant	Dynamic
Psum.JK8.1r.1Ag013410_Psum.JK8.1r.1Bg013290	Balanced	Balanced	A dominant	Balanced	Balanced	Balanced	Balanced	Balanced	Balanced	Balanced	Dynamic
Psum.JK8.1r.1Ag013420_Psum.JK8.1r.1Bg013300	Balanced	Balanced	Balanced	Balanced	Balanced	Balanced	Balanced	Balanced	Balanced	Balanced	Stable
Psum.JK8.1r.1Ag013440_Psum.JK8.1r.1Bg013310	Low-expressed	Balanced	Low-expressed	Balanced	Balanced	Balanced	Balanced	Balanced	Balanced	Balanced	Stable
Psum.JK8.1r.1Ag013450_Psum.JK8.1r.1Bg013320	Low-expressed	Low-expressed	Low-expressed	Low-expressed	Low-expressed	Low-expressed	Balanced	Balanced	Balanced	Balanced	Dynamic
Psum.JK8.1r.1Ag013470_Psum.JK8.1r.1Bg013340	Low-expressed	Balanced	Low-expressed	A dominant	Low-expressed	Balanced	Balanced	Balanced	Balanced	Low-expressed	Dynamic
Psum.JK8.1r.1Ag013480_Psum.JK8.1r.1Bg013350	Low-expressed	Low-expressed	Low-expressed	Low-expressed	Low-expressed	B dominant	Low-expressed	Low-expressed	Low-expressed	Low-expressed	Dynamic
Psum.JK8.1r.1Ag013490_Psum.JK8.1r.1Bg013360	Low-expressed	Low-expressed	Low-expressed	Low-expressed	Low-expressed	Low-expressed	Low-expressed	Low-expressed	Low-expressed	Low-expressed	Dynamic
Psum.JK8.1r.1Ag013500_Psum.JK8.1r.1Bg013370	B dominant	Low-expressed	Low-expressed	Low-expressed	Low-expressed	Low-expressed	Low-expressed	Low-expressed	B dominant	Low-expressed	Dynamic
Psum.JK8.1r.1Ag013510_Psum.JK8.1r.1Bg013380	Balanced	Balanced	Balanced	Balanced	B dominant	Balanced	B dominant	Balanced	B dominant	Balanced	Dynamic
Psum.JK8.1r.1Ag013520_Psum.JK8.1r.1Bg013400	Low-expressed	Low-expressed	Low-expressed	Low-expressed	Low-expressed	B dominant	Low-expressed	Low-expressed	Low-expressed	Balanced	Dynamic
Psum.JK8.1r.1Ag013540_Psum.JK8.1r.1Bg013440	Low-expressed	Low-expressed	Low-expressed	Low-expressed	Low-expressed	Low-expressed	Low-expressed	Low-expressed	Low-expressed	Low-expressed	Dynamic
Psum.JK8.1r.1Ag013550_Psum.JK8.1r.1Bg013450	Low-expressed	Low-expressed	Low-expressed	Low-expressed	Low-expressed	Low-expressed	Low-expressed	Low-expressed	Low-expressed	B dominant	Dynamic
Psum.JK8.1r.1Ag013570_Psum.JK8.1r.1Bg013460	Balanced	Low-expressed	Low-expressed	Low-expressed	Low-expressed	Balanced	Low-expressed	Low-expressed	Low-expressed	Low-expressed	Dynamic
Psum.JK8.1r.1Ag013580_Psum.JK8.1r.1Bg013470	Low-expressed	Low-expressed	Low-expressed	Low-expressed	Low-expressed	Low-expressed	Low-expressed	Low-expressed	Balanced	Low-expressed	Dynamic
Psum.JK8.1r.1Ag013610_Psum.JK8.1r.1Bg013480	Balanced	Balanced	Balanced	Balanced	Balanced	Balanced	Balanced	Balanced	Balanced	Balanced	Stable
Psum.JK8.1r.1Ag013640_Psum.JK8.1r.1Bg013500	Balanced	Balanced	Balanced	Balanced	Balanced	Balanced	Balanced	Balanced	Balanced	Balanced	Stable
Psum.JK8.1r.1Ag013650_Psum.JK8.1r.1Bg013510	Low-expressed	Low-expressed	Low-expressed	Low-expressed	Low-expressed	Low-expressed	Low-expressed	Low-expressed	Low-expressed	Low-expressed	Dynamic
Psum.JK8.1r.1Ag013660_Psum.JK8.1r.1Bg013520	Balanced	Balanced	Low-expressed	Low-expressed	Low-expressed	Low-expressed	Low-expressed	Low-expressed	Low-expressed	Balanced	Dynamic
Psum.JK8.1r.1Ag013670_Psum.JK8.1r.1Bg013530	Balanced	Balanced	A dominant	Balanced	Balanced	Balanced	Balanced	Balanced	Balanced	Balanced	Dynamic
Psum.JK8.1r.1Ag013680_Psum.JK8.1r.1Bg013540	Balanced	Balanced	Balanced	Balanced	Balanced	Balanced	Balanced	Balanced	Balanced	Balanced	Stable
Psum.JK8.1r.1Ag013690_Psum.JK8.1r.1Bg013550	Low-expressed	Low-expressed	Low-expressed	Low-expressed	Low-expressed	Low-expressed	Low-expressed	Low-expressed	Low-expressed	Low-expressed	Dynamic
Psum.JK8.1r.1Ag013700_Psum.JK8.1r.1Bg013560	Balanced	Balanced	Low-expressed	A dominant	Balanced	Balanced	Balanced	Balanced	Balanced	Balanced	Dynamic
Psum.JK8.1r.1Ag013860_Psum.JK8.1r.1Bg013730	Balanced	Balanced	Balanced	Balanced	Balanced	Balanced	Balanced	Balanced	Balanced	Balanced	Stable
Psum.JK8.1r.1Ag013880_Psum.JK8.1r.1Bg013750	Balanced	Balanced	Balanced	Balanced	Balanced	Balanced	Balanced	Balanced	Balanced	Balanced	Stable
Psum.JK8.1r.1Ag013890_Psum.JK8.1r.1Bg013770	Balanced	Balanced	Low-expressed	Balanced	Balanced	Balanced	Balanced	Balanced	Balanced	Balanced	Stable
Psum.JK8.1r.1Ag013920_Psum.JK8.1r.1Bg013780	Balanced	Balanced	Balanced	Balanced	Low-expressed	Balanced	Balanced	Balanced	Balanced	Balanced	Stable
Psum.JK8.1r.1Ag013930_Psum.JK8.1r.1Bg013790	Balanced	Balanced	Balanced	Balanced	Balanced	Balanced	Balanced	Balanced	Balanced	Balanced	Stable
Psum.JK8.1r.1Ag013940_Psum.JK8.1r.1Bg013800	Low-expressed	Low-expressed	Low-expressed	Low-expressed	Low-expressed	Low-expressed	Low-expressed	Low-expressed	Low-expressed	Low-expressed	Dynamic
Psum.JK8.1r.1Ag013950_Psum.JK8.1r.1Bg013810	Balanced	Balanced	Balanced	Balanced	Balanced	Balanced	Balanced	Balanced	Balanced	Balanced	Stable
Psum.JK8.1r.1Ag013980_Psum.JK8.1r.1Bg013830	B dominant	B dominant	Balanced	Low-expressed	B dominant	Balanced	B dominant	Balanced	Balanced	Balanced	Dynamic
Psum.JK8.1r.1Ag013990_Psum.JK8.1r.1Bg013900	Balanced	Balanced	Low-expressed	Balanced	Balanced	Balanced	Balanced	Balanced	Balanced	Balanced	Stable
Psum.JK8.1r.1Ag014000_Psum.JK8.1r.1Bg013910	Low-expressed	Low-expressed	Low-expressed	Low-expressed	Low-expressed	Low-expressed	Low-expressed	Low-expressed	A dominant	Low-expressed	Dynamic
Psum.JK8.1r.1Ag014010_Psum.JK8.1r.1Bg013920	Balanced	Balanced	Balanced	Balanced	Balanced	Balanced	Balanced	Balanced	Balanced	Balanced	Stable
Psum.JK8.1r.1Ag014020_Psum.JK8.1r.1Bg013930	Balanced	Balanced	Balanced	Balanced	Balanced	Balanced	Balanced	Balanced	Balanced	Balanced	Stable
Psum.JK8.1r.1Ag014030_Psum.JK8.1r.1Bg013940	Balanced	Balanced	Low-expressed	Balanced	Balanced	Balanced	Balanced	Balanced	Balanced	Balanced	Stable
Psum.JK8.1r.1Ag014040_Psum.JK8.1r.1Bg013950	Low-expressed	Low-expressed	Low-expressed	Low-expressed	Low-expressed	Low-expressed	Low-expressed	Low-expressed	Low-expressed	Low-expressed	Dynamic
Psum.JK8.1r.1Ag014050_Psum.JK8.1r.1Bg014000	Balanced	Balanced	Balanced	Balanced	Balanced	Balanced	Balanced	Balanced	Balanced	Balanced	Stable
Psum.JK8.1r.1Ag014080_Psum.JK8.1r.1Bg014010	Balanced	Low-expressed	Low-expressed	Low-expressed	Low-expressed	Low-expressed	Low-expressed	Low-expressed	Low-expressed	Low-expressed	Dynamic
Psum.JK8.1r.1Ag014110_Psum.JK8.1r.1Bg014030	Balanced	Balanced	Balanced	Balanced	Balanced	Balanced	Balanced	Balanced	Balanced	Balanced	Stable
Psum.JK8.1r.1Ag014170_Psum.JK8.1r.1Bg014040	Low-expressed	Low-expressed	Low-expressed	Low-expressed	Low-expressed	Low-expressed	Low-expressed	Low-expressed	Balanced	Low-expressed	Dynamic
Psum.JK8.1r.1Ag014180_Psum.JK8.1r.1Bg014050	Low-expressed	Low-expressed	Low-expressed	Low-expressed	Low-expressed	Low-expressed	Low-expressed	Balanced	Low-expressed	Low-expressed	Dynamic
Psum.JK8.1r.1Ag014190_Psum.JK8.1r.1Bg014060	Balanced	Balanced	Low-expressed	Balanced	Balanced	Balanced	Balanced	Balanced	Balanced	Balanced	Stable
Psum.JK8.1r.1Ag014210_Psum.JK8.1r.1Bg014070	Low-expressed	Low-expressed	Low-expressed	Low-expressed	Low-expressed	Low-expressed	Low-expressed	Low-expressed	Low-expressed	Low-expressed	Dynamic
Psum.JK8.1r.1Ag014220_Psum.JK8.1r.1Bg014080	Low-expressed	Low-expressed	A dominant	Low-expressed	A dominant	Low-expressed	Low-expressed	Low-expressed	Low-expressed	Low-expressed	Dynamic
Psum.JK8.1r.1Ag014250_Psum.JK8.1r.1Bg014110	Low-expressed	Low-expressed	Low-expressed	Low-expressed	Low-expressed	Low-expressed	Low-expressed	Low-expressed	Low-expressed	Low-expressed	Dynamic
Psum.JK8.1r.1Ag014260_Psum.JK8.1r.1Bg014120	Low-expressed	Low-expressed	Low-expressed	Low-expressed	Low-expressed	Low-expressed	Low-expressed	Low-expressed	Low-expressed	Low-expressed	Dynamic
Psum.JK8.1r.1Ag014270_Psum.JK8.1r.1Bg014140	Low-expressed	Low-expressed	Low-expressed	Low-expressed	Low-expressed	Low-expressed	Low-expressed	Low-expressed	Low-expressed	Low-expressed	Dynamic
Psum.JK8.1r.1Ag014350_Psum.JK8.1r.1Bg014200	Low-expressed	Low-expressed	Low-expressed	Low-expressed	Low-expressed	Low-expressed	Low-expressed	Low-expressed	Low-expressed	Low-expressed	Dynamic
Psum.JK8.1r.1Ag014360_Psum.JK8.1r.1Bg014230	Low-expressed	Low-expressed	Low-expressed	Low-expressed	Low-expressed	Low-expressed	Low-expressed	Low-expressed	Low-expressed	Low-expressed	Dynamic
Psum.JK8.1r.1Ag014400_Psum.JK8.1r.1Bg014240	Balanced	Balanced	Low-expressed	Low-expressed	Low-expressed	Balanced	Balanced	Balanced	Balanced	Balanced	Stable
Psum.JK8.1r.1Ag014480_Psum.JK8.1r.1Bg014270	Balanced	Balanced	Balanced	Balanced	Balanced	Balanced	Balanced	Balanced	Balanced	Balanced	Stable
Psum.JK8.1r.1Ag014500_Psum.JK8.1r.1Bg014290	Low-expressed	Low-expressed	Low-expressed	Low-expressed	Low-expressed	Low-expressed	Low-expressed	Low-expressed	Low-expressed	Low-expressed	Dynamic
Psum.JK8.1r.1Ag014560_Psum.JK8.1r.1Bg014320	Low-expressed	Balanced	Low-expressed	Low-expressed	Balanced	Balanced	Balanced	Balanced	Balanced	Balanced	Stable
Psum.JK8.1r.1Ag014570_Psum.JK8.1r.1Bg014330	Balanced	B dominant	Low-expressed	Balanced	B dominant	Balanced	Balanced	Balanced	Balanced	Balanced	Dynamic
Psum.JK8.1r.1Ag014590_Psum.JK8.1r.1Bg014340	Balanced	Balanced	Balanced	Balanced	Balanced	Balanced	Balanced	Balanced	Balanced	Balanced	Stable
Psum.JK8.1r.1Ag014600_Psum.JK8.1r.1Bg014350	Balanced	Balanced	Balanced	B dominant	B dominant	Balanced	Balanced	Balanced	Balanced	Balanced	Dynamic
Psum.JK8.1r.1Ag014610_Psum.JK8.1r.1Bg014360	Balanced	Balanced	Balanced	Balanced	Low-expressed	Balanced	Balanced	Balanced	Balanced	Balanced	Stable
Psum.JK8.1r.1Ag014630_Psum.JK8.1r.1Bg014380	Low-expressed	Low-expressed	Low-expressed	Low-expressed	A dominant	Low-expressed	Low-expressed	Low-expressed	Low-expressed	Low-expressed	Dynamic
Psum.JK8.1r.1Ag014660_Psum.JK8.1r.1Bg014410	Low-expressed	A dominant	Low-expressed	Low-expressed	Low-expressed	A dominant	A dominant	A dominant	Low-expressed	Low-expressed	Dynamic
Psum.JK8.1r.1Ag014670_Psum.JK8.1r.1Bg014420	Balanced	Balanced	Balanced	Balanced	Balanced	Balanced	Balanced	Balanced	Balanced	Balanced	Stable
Psum.JK8.1r.1Ag014690_Psum.JK8.1r.1Bg014430	Low-expressed	Low-expressed	Low-expressed	B dominant	Low-expressed	Low-expressed	Low-expressed	B dominant	Low-expressed	Low-expressed	Dynamic
Psum.JK8.1r.1Ag014700_Psum.JK8.1r.1Bg014450	Low-expressed	Low-expressed	Low-expressed	Low-expressed	Low-expressed	Low-expressed	Low-expressed	Low-expressed	Low-expressed	Low-expressed	Dynamic
Psum.JK8.1r.1Ag014720_Psum.JK8.1r.1Bg014470	Balanced	Balanced	Low-expressed	Low-expressed	Balanced	Balanced	Balanced	Balanced	Balanced	A dominant	Dynamic
Psum.JK8.1r.1Ag014730_Psum.JK8.1r.1Bg014480	Low-expressed	Balanced	Low-expressed	Low-expressed	A dominant	Balanced	Low-expressed	Low-expressed	Low-expressed	Low-expressed	Dynamic
Psum.JK8.1r.1Ag014750_Psum.JK8.1r.1Bg014490	Balanced	Balanced	Balanced	Balanced	Balanced	Balanced	Balanced	Balanced	Balanced	Balanced	Stable
Psum.JK8.1r.1Ag014770_Psum.JK8.1r.1Bg014510	Balanced	Balanced	Balanced	Balanced	Balanced	Balanced	Balanced	Balanced	Balanced	Balanced	Stable
Psum.JK8.1r.1Ag014780_Psum.JK8.1r.1Bg014520	Balanced	Balanced	Low-expressed	Balanced	Balanced	Balanced	Balanced	Balanced	Balanced	Balanced	Stable
Psum.JK8.1r.1Ag014790_Psum.JK8.1r.1Bg014530	Low-expressed	A dominant	Low-expressed	Low-expressed	Balanced	A dominant	Balanced	Balanced	Balanced	Low-expressed	Dynamic
Psum.JK8.1r.1Ag014800_Psum.JK8.1r.1Bg014550	Balanced	Balanced	Balanced	Low-expressed	Balanced	Balanced	Balanced	Balanced	Balanced	Low-expressed	Stable
Psum.JK8.1r.1Ag014810_Psum.JK8.1r.1Bg014560	Balanced	Balanced	Balanced	Balanced	Balanced	Balanced	Balanced	Balanced	Balanced	Balanced	Stable
Psum.JK8.1r.1Ag014820_Psum.JK8.1r.1Bg014570	Balanced	Balanced	Low-expressed	Balanced	Low-expressed	A dominant	Low-expressed	Balanced	Balanced	Low-expressed	Dynamic
Psum.JK8.1r.1Ag014830_Psum.JK8.1r.1Bg014580	Balanced	Balanced	Balanced	Low-expressed	Low-expressed	Balanced	Low-expressed	Balanced	Balanced	Low-expressed	Stable
Psum.JK8.1r.1Ag014840_Psum.JK8.1r.1Bg014590	Balanced	Balanced	B dominant	Balanced	Balanced	Balanced	Balanced	Balanced	Balanced	Balanced	Dynamic
Psum.JK8.1r.1Ag014860_Psum.JK8.1r.1Bg014600	Low-expressed	Low-expressed	Low-expressed	Low-expressed	A dominant	Low-expressed	Low-expressed	Low-expressed	Balanced	B dominant	Dynamic
Psum.JK8.1r.1Ag014870_Psum.JK8.1r.1Bg014610	Low-expressed	Low-expressed	Low-expressed	Low-expressed	Low-expressed	Low-expressed	Low-expressed	Low-expressed	Low-expressed	Low-expressed	Dynamic
Psum.JK8.1r.1Ag014880_Psum.JK8.1r.1Bg014620	Balanced	Balanced	Balanced	Balanced	Balanced	Balanced	Balanced	Balanced	Balanced	Balanced	Stable
Psum.JK8.1r.1Ag014900_Psum.JK8.1r.1Bg014640	Balanced	Balanced	Balanced	Balanced	Balanced	B dominant	Balanced	Balanced	Balanced	Balanced	Dynamic
Psum.JK8.1r.1Ag014950_Psum.JK8.1r.1Bg014670	A dominant	Low-expressed	Low-expressed	Low-expressed	Low-expressed	Low-expressed	Low-expressed	Balanced	A dominant	Balanced	Dynamic
Psum.JK8.1r.1Ag014960_Psum.JK8.1r.1Bg014680	Balanced	Low-expressed	B dominant	Low-expressed	Low-expressed	Low-expressed	Low-expressed	B dominant	Balanced	B dominant	Stable
Psum.JK8.1r.1Ag014970_Psum.JK8.1r.1Bg014690	Balanced	Balanced	Low-expressed	Balanced	Balanced	Balanced	Balanced	Balanced	Balanced	Balanced	Stable
Psum.JK8.1r.1Ag014980_Psum.JK8.1r.1Bg014700	Balanced	Balanced	Balanced	Balanced	Balanced	Balanced	Balanced	Balanced	Balanced	Balanced	Stable
Psum.JK8.1r.1Ag014990_Psum.JK8.1r.1Bg014710	Balanced	Balanced	Balanced	Balanced	Balanced	Balanced	Balanced	Balanced	Balanced	Balanced	Stable
Psum.JK8.1r.1Ag015000_Psum.JK8.1r.1Bg014720	Balanced	Balanced	Low-expressed	Balanced	Balanced	Balanced	Balanced	Balanced	Balanced	Balanced	Stable
Psum.JK8.1r.1Ag015010_Psum.JK8.1r.1Bg014730	Low-expressed	Low-expressed	Low-expressed	Low-expressed	Low-expressed	Low-expressed	Low-expressed	Low-expressed	Low-expressed	Low-expressed	Dynamic
Psum.JK8.1r.1Ag015020_Psum.JK8.1r.1Bg014740	Low-expressed	Low-expressed	Balanced	Low-expressed	Balanced	Low-expressed	Low-expressed	Low-expressed	Low-expressed	Low-expressed	Dynamic
Psum.JK8.1r.1Ag015030_Psum.JK8.1r.1Bg014750	Balanced	A dominant	Balanced	Low-expressed	Balanced	Balanced	Low-expressed	A dominant	A dominant	Balanced	Dynamic
Psum.JK8.1r.1Ag015040_Psum.JK8.1r.1Bg014760	Balanced	Balanced	Low-expressed	B dominant	Balanced	Balanced	Balanced	Balanced	Balanced	Balanced	Dynamic
Psum.JK8.1r.1Ag015050_Psum.JK8.1r.1Bg014770	Low-expressed	Low-expressed	Low-expressed	Low-expressed	Low-expressed	Low-expressed	Low-expressed	Low-expressed	Low-expressed	Low-expressed	Dynamic
Psum.JK8.1r.1Ag015090_Psum.JK8.1r.1Bg014780	Balanced	Balanced	Low-expressed	Balanced	A dominant	Balanced	Balanced	Balanced	Balanced	Balanced	Dynamic
Psum.JK8.1r.1Ag015110_Psum.JK8.1r.1Bg014790	A dominant	Balanced	A dominant	Low-expressed	Low-expressed	Balanced	Low-expressed	Balanced	Balanced	Low-expressed	Dynamic
Psum.JK8.1r.1Ag015120_Psum.JK8.1r.1Bg014810	Balanced	Balanced	Balanced	Balanced	Balanced	Balanced	Balanced	Balanced	Balanced	Balanced	Stable
Psum.JK8.1r.1Ag015130_Psum.JK8.1r.1Bg014820	Low-expressed	Low-expressed	Low-expressed	Low-expressed	Low-expressed	Low-expressed	Low-expressed	Low-expressed	Low-expressed	Low-expressed	Dynamic
Psum.JK8.1r.1Ag015140_Psum.JK8.1r.1Bg014830	Balanced	Low-expressed	Low-expressed	Low-expressed	Low-expressed	Balanced	Balanced	Balanced	Balanced	Balanced	Stable
Psum.JK8.1r.1Ag015150_Psum.JK8.1r.1Bg014840	Balanced	Balanced	Balanced	Balanced	Balanced	Balanced	Balanced	Balanced	Balanced	Balanced	Stable
Psum.JK8.1r.1Ag015160_Psum.JK8.1r.1Bg014860	Balanced	Balanced	Balanced	A dominant	Balanced	Balanced	A dominant	A dominant	Balanced	Balanced	Dynamic
Psum.JK8.1r.1Ag015170_Psum.JK8.1r.1Bg014880	Balanced	Balanced	Low-expressed	Balanced	Balanced	Balanced	Balanced	Balanced	Balanced	Balanced	Stable
Psum.JK8.1r.1Ag015180_Psum.JK8.1r.1Bg014900	Balanced	Balanced	Balanced	Balanced	Low-expressed	Balanced	Balanced	Balanced	Balanced	Balanced	Stable
Psum.JK8.1r.1Ag015190_Psum.JK8.1r.1Bg014910	Balanced	Balanced	Low-expressed	Balanced	A dominant	Balanced	Balanced	Balanced	Balanced	Balanced	Dynamic
Psum.JK8.1r.1Ag015200_Psum.JK8.1r.1Bg014920	Balanced	Balanced	Low-expressed	Balanced	Balanced	Balanced	Balanced	Balanced	Balanced	Balanced	Stable
Psum.JK8.1r.1Ag015210_Psum.JK8.1r.1Bg014930	Balanced	Balanced	Balanced	Balanced	Low-expressed	Balanced	Balanced	Balanced	Balanced	Balanced	Stable
Psum.JK8.1r.1Ag015220_Psum.JK8.1r.1Bg014940	Balanced	Balanced	Balanced	Low-expressed	Balanced	Balanced	Balanced	Balanced	Balanced	Low-expressed	Stable
Psum.JK8.1r.1Ag015230_Psum.JK8.1r.1Bg014950	Balanced	Balanced	Balanced	Balanced	Balanced	Balanced	Balanced	Balanced	Balanced	Balanced	Stable
Psum.JK8.1r.1Ag015240_Psum.JK8.1r.1Bg014960	Balanced	Balanced	Balanced	Balanced	Balanced	Balanced	Balanced	Balanced	Balanced	Balanced	Stable
Psum.JK8.1r.1Ag015250_Psum.JK8.1r.1Bg014980	Balanced	Balanced	Balanced	Balanced	Balanced	Balanced	Balanced	Balanced	Balanced	Balanced	Stable
Psum.JK8.1r.1Ag015320_Psum.JK8.1r.1Bg015010	Balanced	Balanced	Low-expressed	Balanced	Balanced	Balanced	Balanced	Balanced	Balanced	Balanced	Stable
Psum.JK8.1r.1Ag015350_Psum.JK8.1r.1Bg015080	Low-expressed	Low-expressed	Low-expressed	Low-expressed	Low-expressed	Low-expressed	Low-expressed	Low-expressed	Low-expressed	Low-expressed	Dynamic
Psum.JK8.1r.1Ag015380_Psum.JK8.1r.1Bg015090	B dominant	Low-expressed	Low-expressed	Low-expressed	Low-expressed	Low-expressed	Low-expressed	Low-expressed	Low-expressed	Low-expressed	Dynamic
Psum.JK8.1r.1Ag015390_Psum.JK8.1r.1Bg015100	Low-expressed	Low-expressed	Low-expressed	Low-expressed	B dominant	Low-expressed	Low-expressed	Low-expressed	Low-expressed	Low-expressed	Dynamic
Psum.JK8.1r.1Ag015410_Psum.JK8.1r.1Bg015110	Balanced	Balanced	Balanced	Balanced	Balanced	Balanced	Balanced	Balanced	Balanced	Balanced	Stable
Psum.JK8.1r.1Ag015420_Psum.JK8.1r.1Bg015120	Low-expressed	Balanced	Low-expressed	A dominant	A dominant	Low-expressed	Low-expressed	Balanced	Low-expressed	Low-expressed	Dynamic
Psum.JK8.1r.1Ag015430_Psum.JK8.1r.1Bg015130	Low-expressed	Low-expressed	Low-expressed	Low-expressed	Low-expressed	Low-expressed	Low-expressed	Low-expressed	Low-expressed	Low-expressed	Dynamic
Psum.JK8.1r.1Ag015440_Psum.JK8.1r.1Bg015160	Low-expressed	Low-expressed	Low-expressed	Low-expressed	Low-expressed	Low-expressed	Low-expressed	Low-expressed	Low-expressed	Low-expressed	Dynamic
Psum.JK8.1r.1Ag015450_Psum.JK8.1r.1Bg015170	Balanced	Balanced	Balanced	Balanced	Balanced	Balanced	Balanced	Balanced	Balanced	Balanced	Stable
Psum.JK8.1r.1Ag015460_Psum.JK8.1r.1Bg015180	Balanced	Balanced	Balanced	Low-expressed	Balanced	Balanced	Balanced	Balanced	Balanced	Balanced	Stable
Psum.JK8.1r.1Ag015480_Psum.JK8.1r.1Bg015200	Low-expressed	Low-expressed	Low-expressed	Low-expressed	Low-expressed	Low-expressed	Balanced	Low-expressed	Low-expressed	Low-expressed	Dynamic
Psum.JK8.1r.1Ag015490_Psum.JK8.1r.1Bg015210	Balanced	Balanced	Low-expressed	Low-expressed	Balanced	Balanced	Balanced	Balanced	Balanced	Balanced	Stable
Psum.JK8.1r.1Ag015500_Psum.JK8.1r.1Bg015220	A dominant	Low-expressed	Low-expressed	Low-expressed	Low-expressed	Low-expressed	Low-expressed	Balanced	Low-expressed	Low-expressed	Dynamic
Psum.JK8.1r.1Ag015510_Psum.JK8.1r.1Bg015240	Balanced	Balanced	Balanced	Balanced	Balanced	Balanced	Balanced	Balanced	Balanced	Balanced	Stable
Psum.JK8.1r.1Ag015520_Psum.JK8.1r.1Bg015260	Low-expressed	Low-expressed	Low-expressed	Low-expressed	Low-expressed	Balanced	Low-expressed	Balanced	Balanced	A dominant	Dynamic
Psum.JK8.1r.1Ag015530_Psum.JK8.1r.1Bg015270	Balanced	Balanced	Balanced	A dominant	Balanced	Balanced	Balanced	Balanced	Balanced	Balanced	Dynamic
Psum.JK8.1r.1Ag015540_Psum.JK8.1r.1Bg015280	Balanced	Balanced	Balanced	Balanced	Balanced	Balanced	Balanced	Balanced	Balanced	Balanced	Stable
Psum.JK8.1r.1Ag015550_Psum.JK8.1r.1Bg015290	Balanced	Balanced	Balanced	Balanced	Balanced	Balanced	Balanced	Balanced	Balanced	Balanced	Stable
Psum.JK8.1r.1Ag015560_Psum.JK8.1r.1Bg015300	Balanced	Balanced	Balanced	Balanced	Balanced	Balanced	Balanced	Balanced	Balanced	Balanced	Stable
Psum.JK8.1r.1Ag015570_Psum.JK8.1r.1Bg015320	Balanced	Balanced	Low-expressed	Balanced	Balanced	Balanced	Balanced	Balanced	Balanced	Balanced	Stable
Psum.JK8.1r.1Ag015580_Psum.JK8.1r.1Bg015330	Balanced	Balanced	Balanced	Balanced	Balanced	Balanced	Balanced	Balanced	Balanced	Balanced	Stable
Psum.JK8.1r.1Ag015590_Psum.JK8.1r.1Bg015340	Balanced	Balanced	Low-expressed	Low-expressed	Low-expressed	Low-expressed	Balanced	Low-expressed	Low-expressed	Low-expressed	Dynamic
Psum.JK8.1r.1Ag015600_Psum.JK8.1r.1Bg015350	Balanced	Balanced	Balanced	Low-expressed	B dominant	Balanced	Low-expressed	Balanced	Balanced	Low-expressed	Dynamic
Psum.JK8.1r.1Ag015610_Psum.JK8.1r.1Bg015360	Balanced	Balanced	Low-expressed	Balanced	B dominant	Balanced	Balanced	Balanced	Balanced	Balanced	Dynamic
Psum.JK8.1r.1Ag015620_Psum.JK8.1r.1Bg015380	Balanced	Balanced	Low-expressed	Balanced	Balanced	Balanced	Balanced	Balanced	Balanced	Balanced	Stable
Psum.JK8.1r.1Ag015630_Psum.JK8.1r.1Bg015390	Balanced	Balanced	Low-expressed	Balanced	Balanced	Balanced	Balanced	Balanced	Balanced	Balanced	Stable
Psum.JK8.1r.1Ag015640_Psum.JK8.1r.1Bg015400	Balanced	Balanced	Balanced	Low-expressed	Balanced	Low-expressed	Low-expressed	Balanced	Low-expressed	Low-expressed	Stable
Psum.JK8.1r.1Ag015650_Psum.JK8.1r.1Bg015410	Low-expressed	Low-expressed	Balanced	Balanced	B dominant	Low-expressed	Low-expressed	Low-expressed	Balanced	Low-expressed	Dynamic
Psum.JK8.1r.1Ag015660_Psum.JK8.1r.1Bg015420	Balanced	Balanced	Balanced	Low-expressed	Balanced	Balanced	Balanced	Balanced	Balanced	Balanced	Stable
Psum.JK8.1r.1Ag015670_Psum.JK8.1r.1Bg015430	Balanced	Balanced	Low-expressed	Balanced	B dominant	Balanced	B dominant	Balanced	Balanced	Balanced	Dynamic
Psum.JK8.1r.1Ag015680_Psum.JK8.1r.1Bg015440	Balanced	Balanced	Balanced	Balanced	Balanced	Balanced	Balanced	Balanced	Balanced	Balanced	Stable
Psum.JK8.1r.1Ag015690_Psum.JK8.1r.1Bg015450	Low-expressed	Low-expressed	Low-expressed	Low-expressed	Low-expressed	Low-expressed	Low-expressed	Low-expressed	Balanced	Balanced	Dynamic
Psum.JK8.1r.1Ag015700_Psum.JK8.1r.1Bg015490	Balanced	Balanced	Balanced	Balanced	Balanced	Balanced	Balanced	Balanced	Balanced	Balanced	Stable
Psum.JK8.1r.1Ag015710_Psum.JK8.1r.1Bg015500	Low-expressed	Balanced	Low-expressed	Balanced	Low-expressed	Low-expressed	Balanced	Balanced	Balanced	Low-expressed	Stable
Psum.JK8.1r.1Ag015720_Psum.JK8.1r.1Bg015510	Balanced	Balanced	Balanced	Balanced	Balanced	Balanced	Balanced	Balanced	Balanced	Balanced	Stable
Psum.JK8.1r.1Ag015730_Psum.JK8.1r.1Bg015520	Balanced	Balanced	Balanced	Balanced	Balanced	Balanced	Balanced	Balanced	Balanced	Balanced	Stable
Psum.JK8.1r.1Ag015750_Psum.JK8.1r.1Bg015530	Balanced	Balanced	Low-expressed	Balanced	Low-expressed	Balanced	Balanced	Balanced	Balanced	Balanced	Stable
Psum.JK8.1r.1Ag015760_Psum.JK8.1r.1Bg015540	Balanced	Balanced	Low-expressed	Balanced	Low-expressed	Balanced	Balanced	Balanced	Balanced	Low-expressed	Stable
Psum.JK8.1r.1Ag015770_Psum.JK8.1r.1Bg015580	Low-expressed	Low-expressed	Low-expressed	Low-expressed	Balanced	Balanced	A dominant	Low-expressed	Low-expressed	Low-expressed	Dynamic
Psum.JK8.1r.1Ag015780_Psum.JK8.1r.1Bg015590	Balanced	Balanced	Balanced	Balanced	Balanced	Balanced	Low-expressed	Balanced	Balanced	Balanced	Stable
Psum.JK8.1r.1Ag015800_Psum.JK8.1r.1Bg015610	Balanced	Balanced	Balanced	Low-expressed	Balanced	Balanced	Balanced	Balanced	Balanced	Low-expressed	Stable
Psum.JK8.1r.1Ag015810_Psum.JK8.1r.1Bg015620	Low-expressed	Low-expressed	Low-expressed	Balanced	Low-expressed	Low-expressed	Low-expressed	Balanced	Balanced	Low-expressed	Dynamic
Psum.JK8.1r.1Ag015820_Psum.JK8.1r.1Bg015630	B dominant	B dominant	Balanced	Low-expressed	Balanced	Balanced	Low-expressed	Low-expressed	Low-expressed	Low-expressed	Stable
Psum.JK8.1r.1Ag015830_Psum.JK8.1r.1Bg015640	Balanced	Balanced	Low-expressed	Balanced	Balanced	Balanced	Balanced	Balanced	Balanced	Balanced	Stable
Psum.JK8.1r.1Ag015840_Psum.JK8.1r.1Bg015650	Low-expressed	Low-expressed	Low-expressed	Balanced	Low-expressed	Low-expressed	Low-expressed	Balanced	Balanced	Balanced	Dynamic
Psum.JK8.1r.1Ag015850_Psum.JK8.1r.1Bg015660	Low-expressed	Low-expressed	Low-expressed	B dominant	Low-expressed	Low-expressed	Low-expressed	B dominant	Low-expressed	Low-expressed	Dynamic
Psum.JK8.1r.1Ag015880_Psum.JK8.1r.1Bg015670	Low-expressed	Low-expressed	Low-expressed	Low-expressed	Balanced	Low-expressed	Low-expressed	Low-expressed	Low-expressed	Low-expressed	Dynamic
Psum.JK8.1r.1Ag015890_Psum.JK8.1r.1Bg015680	A dominant	A dominant	A dominant	A dominant	A dominant	A dominant	A dominant	A dominant	A dominant	A dominant	Stable
Psum.JK8.1r.1Ag015900_Psum.JK8.1r.1Bg015690	Balanced	Balanced	B dominant	Balanced	Balanced	Balanced	Balanced	Balanced	Balanced	Balanced	Dynamic
Psum.JK8.1r.1Ag015940_Psum.JK8.1r.1Bg015710	Balanced	Balanced	Balanced	Balanced	B dominant	Balanced	Balanced	Balanced	Balanced	Balanced	Dynamic
Psum.JK8.1r.1Ag015950_Psum.JK8.1r.1Bg015720	Balanced	Balanced	Balanced	Balanced	Balanced	Balanced	Balanced	Balanced	Balanced	Balanced	Stable
Psum.JK8.1r.1Ag015960_Psum.JK8.1r.1Bg015730	Balanced	Balanced	Balanced	Balanced	Balanced	Balanced	Balanced	Balanced	Balanced	Balanced	Stable
Psum.JK8.1r.1Ag015970_Psum.JK8.1r.1Bg015740	Low-expressed	Low-expressed	Low-expressed	Low-expressed	Low-expressed	Low-expressed	Low-expressed	Low-expressed	Low-expressed	Low-expressed	Dynamic
Psum.JK8.1r.1Ag015980_Psum.JK8.1r.1Bg015750	Balanced	Balanced	Balanced	Balanced	Balanced	Balanced	Balanced	Balanced	Balanced	Balanced	Stable
Psum.JK8.1r.1Ag015990_Psum.JK8.1r.1Bg015770	Balanced	Balanced	Balanced	Balanced	Balanced	Balanced	Balanced	Balanced	Balanced	Balanced	Stable
Psum.JK8.1r.1Ag016000_Psum.JK8.1r.1Bg015790	Low-expressed	Low-expressed	Low-expressed	Low-expressed	B dominant	Low-expressed	Low-expressed	Low-expressed	Low-expressed	Low-expressed	Dynamic
Psum.JK8.1r.1Ag016190_Psum.JK8.1r.1Bg015800	B dominant	B dominant	Balanced	Balanced	A dominant	Balanced	Balanced	Balanced	Balanced	Balanced	Dynamic
Psum.JK8.1r.1Ag016210_Psum.JK8.1r.1Bg015810	Balanced	Balanced	Balanced	Low-expressed	Low-expressed	Low-expressed	Low-expressed	B dominant	Low-expressed	Balanced	Stable
Psum.JK8.1r.1Ag016220_Psum.JK8.1r.1Bg015820	Balanced	Balanced	Low-expressed	Balanced	Balanced	Balanced	Balanced	Balanced	Balanced	Balanced	Stable
Psum.JK8.1r.1Ag016230_Psum.JK8.1r.1Bg015830	B dominant	Low-expressed	Low-expressed	Low-expressed	Low-expressed	Low-expressed	Low-expressed	Low-expressed	Low-expressed	Balanced	Dynamic
Psum.JK8.1r.1Ag016290_Psum.JK8.1r.1Bg015960	Low-expressed	Balanced	Low-expressed	Balanced	Balanced	Low-expressed	Low-expressed	Low-expressed	Low-expressed	Low-expressed	Dynamic
Psum.JK8.1r.1Ag016300_Psum.JK8.1r.1Bg015970	Low-expressed	Low-expressed	Low-expressed	A dominant	Low-expressed	Low-expressed	Low-expressed	Low-expressed	Low-expressed	A dominant	Dynamic
Psum.JK8.1r.1Ag016310_Psum.JK8.1r.1Bg016000	Low-expressed	Low-expressed	Low-expressed	Low-expressed	Low-expressed	Low-expressed	Low-expressed	Low-expressed	Low-expressed	Low-expressed	Dynamic
Psum.JK8.1r.1Ag016320_Psum.JK8.1r.1Bg016030	Low-expressed	Low-expressed	Low-expressed	Low-expressed	Low-expressed	Low-expressed	Low-expressed	Low-expressed	Low-expressed	Low-expressed	Dynamic
Psum.JK8.1r.1Ag016330_Psum.JK8.1r.1Bg016060	Balanced	Balanced	Low-expressed	Balanced	A dominant	Balanced	Balanced	Balanced	Balanced	Balanced	Dynamic
Psum.JK8.1r.1Ag016340_Psum.JK8.1r.1Bg016070	Balanced	Balanced	Balanced	Balanced	Balanced	Balanced	Balanced	Balanced	Balanced	Balanced	Stable
Psum.JK8.1r.1Ag016350_Psum.JK8.1r.1Bg016080	Low-expressed	Low-expressed	Low-expressed	Low-expressed	Low-expressed	Balanced	Low-expressed	Low-expressed	Low-expressed	Low-expressed	Dynamic
Psum.JK8.1r.1Ag016370_Psum.JK8.1r.1Bg016100	Balanced	Low-expressed	A dominant	Low-expressed	Balanced	Balanced	Low-expressed	Low-expressed	Low-expressed	Low-expressed	Dynamic
Psum.JK8.1r.1Ag016380_Psum.JK8.1r.1Bg016110	Balanced	Balanced	Balanced	Low-expressed	Balanced	Balanced	Balanced	Balanced	Balanced	Low-expressed	Stable
Psum.JK8.1r.1Ag016390_Psum.JK8.1r.1Bg016120	Balanced	Balanced	Balanced	Balanced	Balanced	Balanced	Balanced	Balanced	Balanced	Balanced	Stable
Psum.JK8.1r.1Ag016420_Psum.JK8.1r.1Bg016140	Balanced	Balanced	Low-expressed	Balanced	Balanced	Balanced	Balanced	Balanced	Balanced	Balanced	Stable
Psum.JK8.1r.1Ag016430_Psum.JK8.1r.1Bg016150	Low-expressed	Low-expressed	Low-expressed	Low-expressed	Low-expressed	Low-expressed	Low-expressed	Low-expressed	A dominant	Low-expressed	Dynamic
Psum.JK8.1r.1Ag016440_Psum.JK8.1r.1Bg016160	Balanced	Balanced	Balanced	Balanced	Balanced	Balanced	Balanced	Balanced	Balanced	Balanced	Stable
Psum.JK8.1r.1Ag016450_Psum.JK8.1r.1Bg016180	Low-expressed	Low-expressed	Low-expressed	Low-expressed	B dominant	Low-expressed	Low-expressed	Low-expressed	Low-expressed	Low-expressed	Dynamic
Psum.JK8.1r.1Ag016470_Psum.JK8.1r.1Bg016190	Balanced	Balanced	Balanced	Balanced	Balanced	Balanced	Balanced	Balanced	Balanced	Balanced	Stable
Psum.JK8.1r.1Ag016480_Psum.JK8.1r.1Bg016200	Balanced	Balanced	Low-expressed	Balanced	Balanced	Balanced	Balanced	Balanced	Balanced	Balanced	Stable
Psum.JK8.1r.1Ag016490_Psum.JK8.1r.1Bg016210	Balanced	B dominant	Low-expressed	Balanced	Low-expressed	Low-expressed	Balanced	Balanced	Balanced	Balanced	Dynamic
Psum.JK8.1r.1Ag016500_Psum.JK8.1r.1Bg016240	Balanced	Balanced	Balanced	Low-expressed	A dominant	Balanced	Low-expressed	B dominant	Low-expressed	Low-expressed	Dynamic
Psum.JK8.1r.1Ag016520_Psum.JK8.1r.1Bg016250	Low-expressed	Low-expressed	Low-expressed	Low-expressed	Low-expressed	B dominant	Low-expressed	Low-expressed	Low-expressed	Low-expressed	Dynamic
Psum.JK8.1r.1Ag016530_Psum.JK8.1r.1Bg016260	Balanced	Balanced	Balanced	Balanced	Balanced	Balanced	Balanced	Balanced	Balanced	Balanced	Stable
Psum.JK8.1r.1Ag016540_Psum.JK8.1r.1Bg016270	Low-expressed	Low-expressed	Low-expressed	Low-expressed	Low-expressed	Low-expressed	Low-expressed	Low-expressed	Low-expressed	Low-expressed	Dynamic
Psum.JK8.1r.1Ag016570_Psum.JK8.1r.1Bg016300	Balanced	Balanced	Balanced	Balanced	Balanced	Balanced	Balanced	Balanced	Balanced	Balanced	Stable
Psum.JK8.1r.1Ag016580_Psum.JK8.1r.1Bg016310	Balanced	Balanced	Balanced	Balanced	Balanced	Balanced	Balanced	Balanced	Balanced	Balanced	Stable
Psum.JK8.1r.1Ag016590_Psum.JK8.1r.1Bg016320	Low-expressed	Low-expressed	Low-expressed	Low-expressed	Low-expressed	Low-expressed	Low-expressed	Low-expressed	Low-expressed	Low-expressed	Dynamic
Psum.JK8.1r.1Ag016610_Psum.JK8.1r.1Bg016340	Low-expressed	Low-expressed	Low-expressed	Low-expressed	Low-expressed	Low-expressed	Low-expressed	Low-expressed	Balanced	B dominant	Dynamic
Psum.JK8.1r.1Ag016640_Psum.JK8.1r.1Bg016360	Balanced	Balanced	Balanced	Balanced	Balanced	Balanced	Balanced	Balanced	Balanced	Balanced	Stable
Psum.JK8.1r.1Ag016650_Psum.JK8.1r.1Bg016370	Low-expressed	Low-expressed	Low-expressed	Low-expressed	Low-expressed	Low-expressed	Low-expressed	Low-expressed	Low-expressed	Low-expressed	Dynamic
Psum.JK8.1r.1Ag016660_Psum.JK8.1r.1Bg016380	Low-expressed	Low-expressed	Low-expressed	Low-expressed	Low-expressed	Low-expressed	Low-expressed	Low-expressed	Low-expressed	Low-expressed	Dynamic
Psum.JK8.1r.1Ag016670_Psum.JK8.1r.1Bg016390	Low-expressed	Low-expressed	Low-expressed	Low-expressed	Low-expressed	Low-expressed	Low-expressed	Low-expressed	Low-expressed	Balanced	Dynamic
Psum.JK8.1r.1Ag016680_Psum.JK8.1r.1Bg016400	Low-expressed	Low-expressed	Low-expressed	Low-expressed	Low-expressed	Low-expressed	Low-expressed	Low-expressed	Balanced	Balanced	Dynamic
Psum.JK8.1r.1Ag016690_Psum.JK8.1r.1Bg016410	Balanced	Balanced	Balanced	Low-expressed	Balanced	Balanced	B dominant	Balanced	Balanced	Low-expressed	Dynamic
Psum.JK8.1r.1Ag016700_Psum.JK8.1r.1Bg016420	Balanced	Balanced	Balanced	A dominant	Low-expressed	Balanced	Balanced	Balanced	Balanced	Balanced	Dynamic
Psum.JK8.1r.1Ag016720_Psum.JK8.1r.1Bg016430	B dominant	B dominant	Low-expressed	B dominant	Low-expressed	B dominant	B dominant	Balanced	B dominant	Balanced	Dynamic
Psum.JK8.1r.1Ag016730_Psum.JK8.1r.1Bg016440	Balanced	Balanced	Balanced	Balanced	Balanced	Balanced	Balanced	Balanced	Balanced	Balanced	Stable
Psum.JK8.1r.1Ag016740_Psum.JK8.1r.1Bg016450	Balanced	Balanced	Balanced	Balanced	Balanced	Balanced	Balanced	Balanced	Balanced	Balanced	Stable
Psum.JK8.1r.1Ag016760_Psum.JK8.1r.1Bg016470	Balanced	Balanced	Low-expressed	Balanced	Balanced	Balanced	Balanced	Balanced	Balanced	Balanced	Stable
Psum.JK8.1r.1Ag016750_Psum.JK8.1r.1Bg016460	B dominant	Balanced	Low-expressed	B dominant	B dominant	Balanced	Balanced	Balanced	Balanced	Balanced	Dynamic
Psum.JK8.1r.1Ag016780_Psum.JK8.1r.1Bg016480	Balanced	Balanced	Balanced	Balanced	Balanced	Balanced	Balanced	Balanced	Balanced	Balanced	Stable
Psum.JK8.1r.1Ag016790_Psum.JK8.1r.1Bg016490	Balanced	Balanced	Balanced	Balanced	Low-expressed	Balanced	Balanced	Balanced	Balanced	Balanced	Stable
Psum.JK8.1r.1Ag016800_Psum.JK8.1r.1Bg016500	Balanced	Balanced	B dominant	Balanced	Balanced	Balanced	Balanced	Balanced	Balanced	Balanced	Dynamic
Psum.JK8.1r.1Ag016810_Psum.JK8.1r.1Bg016510	Balanced	Balanced	Balanced	Balanced	Balanced	Balanced	Balanced	Balanced	Balanced	Balanced	Stable
Psum.JK8.1r.1Ag016820_Psum.JK8.1r.1Bg016540	Low-expressed	Low-expressed	Low-expressed	Low-expressed	Low-expressed	Balanced	Low-expressed	Balanced	Balanced	Low-expressed	Dynamic
Psum.JK8.1r.1Ag016830_Psum.JK8.1r.1Bg016550	Balanced	Balanced	Low-expressed	Balanced	Low-expressed	Balanced	Balanced	Balanced	Balanced	Balanced	Stable
Psum.JK8.1r.1Ag016840_Psum.JK8.1r.1Bg016560	Balanced	Balanced	Balanced	Balanced	Balanced	Balanced	Balanced	Balanced	Balanced	Balanced	Stable
Psum.JK8.1r.1Ag016860_Psum.JK8.1r.1Bg016570	Low-expressed	Low-expressed	Low-expressed	Low-expressed	Low-expressed	Low-expressed	Low-expressed	Low-expressed	Low-expressed	Low-expressed	Dynamic
Psum.JK8.1r.1Ag016870_Psum.JK8.1r.1Bg016630	Balanced	Balanced	Balanced	Balanced	Balanced	Balanced	Balanced	Balanced	Balanced	Balanced	Stable
Psum.JK8.1r.1Ag016880_Psum.JK8.1r.1Bg016640	Low-expressed	Balanced	Low-expressed	Low-expressed	Low-expressed	Low-expressed	Low-expressed	Low-expressed	Low-expressed	Low-expressed	Dynamic
Psum.JK8.1r.1Ag016890_Psum.JK8.1r.1Bg016650	Low-expressed	Low-expressed	Low-expressed	Low-expressed	Low-expressed	Low-expressed	Low-expressed	Low-expressed	Low-expressed	Low-expressed	Dynamic
Psum.JK8.1r.1Ag016900_Psum.JK8.1r.1Bg016660	Balanced	Balanced	Balanced	Balanced	Balanced	Balanced	Balanced	Balanced	Balanced	Balanced	Stable
Psum.JK8.1r.1Ag016910_Psum.JK8.1r.1Bg016670	Balanced	Balanced	Low-expressed	Balanced	Low-expressed	Balanced	Balanced	Balanced	Balanced	Low-expressed	Stable
Psum.JK8.1r.1Ag016920_Psum.JK8.1r.1Bg016680	Balanced	Balanced	Low-expressed	Balanced	Balanced	Balanced	Balanced	Balanced	Balanced	Balanced	Stable
Psum.JK8.1r.1Ag016930_Psum.JK8.1r.1Bg016690	Balanced	Balanced	Balanced	Balanced	Low-expressed	Balanced	Balanced	Balanced	Balanced	Balanced	Stable
Psum.JK8.1r.1Ag016960_Psum.JK8.1r.1Bg016700	Balanced	Balanced	Balanced	Balanced	Balanced	Balanced	Balanced	Balanced	Balanced	Balanced	Stable
Psum.JK8.1r.1Ag016970_Psum.JK8.1r.1Bg016710	Balanced	Balanced	Low-expressed	Balanced	Balanced	Balanced	Balanced	Balanced	Balanced	Balanced	Stable
Psum.JK8.1r.1Ag016980_Psum.JK8.1r.1Bg016720	Low-expressed	Low-expressed	Low-expressed	Low-expressed	Low-expressed	Low-expressed	Balanced	Balanced	Low-expressed	Low-expressed	Dynamic
Psum.JK8.1r.1Ag017000_Psum.JK8.1r.1Bg016750	A dominant	A dominant	A dominant	A dominant	A dominant	A dominant	Low-expressed	Balanced	A dominant	A dominant	Dynamic
Psum.JK8.1r.1Ag017010_Psum.JK8.1r.1Bg016770	Balanced	Balanced	Balanced	Balanced	A dominant	Balanced	Balanced	Balanced	Balanced	Balanced	Dynamic
Psum.JK8.1r.1Ag017020_Psum.JK8.1r.1Bg016790	Low-expressed	Low-expressed	Low-expressed	Low-expressed	A dominant	A dominant	Low-expressed	Low-expressed	Low-expressed	Low-expressed	Dynamic
Psum.JK8.1r.1Ag017030_Psum.JK8.1r.1Bg016800	Low-expressed	Low-expressed	B dominant	Low-expressed	Low-expressed	Balanced	Low-expressed	Balanced	Balanced	Balanced	Stable
Psum.JK8.1r.1Ag017040_Psum.JK8.1r.1Bg016810	Balanced	Balanced	Balanced	Balanced	Balanced	Balanced	Balanced	Balanced	Balanced	B dominant	Dynamic
Psum.JK8.1r.1Ag017050_Psum.JK8.1r.1Bg016820	Balanced	Balanced	Balanced	Balanced	Low-expressed	Balanced	Balanced	Balanced	Balanced	Balanced	Stable
Psum.JK8.1r.1Ag017060_Psum.JK8.1r.1Bg016830	Balanced	Balanced	Low-expressed	Balanced	Low-expressed	Balanced	Balanced	Balanced	Balanced	Balanced	Stable
Psum.JK8.1r.1Ag017070_Psum.JK8.1r.1Bg016850	Balanced	Low-expressed	Balanced	Low-expressed	Balanced	Low-expressed	Low-expressed	Low-expressed	Low-expressed	Low-expressed	Dynamic
Psum.JK8.1r.1Ag017090_Psum.JK8.1r.1Bg016860	Balanced	Balanced	Balanced	Low-expressed	A dominant	Balanced	Balanced	Balanced	Balanced	Balanced	Dynamic
Psum.JK8.1r.1Ag017120_Psum.JK8.1r.1Bg016870	Balanced	Balanced	Balanced	Balanced	Balanced	Balanced	Balanced	Balanced	Balanced	Balanced	Stable
Psum.JK8.1r.1Ag017170_Psum.JK8.1r.1Bg016920	Balanced	Balanced	Low-expressed	Balanced	Low-expressed	Balanced	Balanced	Balanced	Balanced	Balanced	Stable
Psum.JK8.1r.1Ag017240_Psum.JK8.1r.1Bg016950	Balanced	Balanced	Balanced	Balanced	A dominant	Balanced	Balanced	Balanced	Balanced	Balanced	Dynamic
Psum.JK8.1r.1Ag017250_Psum.JK8.1r.1Bg016960	Balanced	Balanced	Balanced	Balanced	Balanced	Balanced	Balanced	Balanced	B dominant	B dominant	Dynamic
Psum.JK8.1r.1Ag017260_Psum.JK8.1r.1Bg016970	Balanced	Balanced	Balanced	Balanced	Balanced	Balanced	Balanced	Balanced	Balanced	Balanced	Stable
Psum.JK8.1r.1Ag017270_Psum.JK8.1r.1Bg016980	Balanced	Balanced	Low-expressed	Balanced	Balanced	Balanced	Balanced	Balanced	Balanced	Balanced	Stable
Psum.JK8.1r.1Ag017290_Psum.JK8.1r.1Bg016990	Balanced	Balanced	Low-expressed	Balanced	B dominant	Balanced	Balanced	Balanced	Balanced	Balanced	Dynamic
Psum.JK8.1r.1Ag017300_Psum.JK8.1r.1Bg017000	Balanced	Balanced	Balanced	Balanced	Balanced	Balanced	Balanced	Balanced	Balanced	Balanced	Stable
Psum.JK8.1r.1Ag017310_Psum.JK8.1r.1Bg017010	Balanced	Balanced	Balanced	Balanced	Balanced	Balanced	Balanced	Balanced	Balanced	Balanced	Stable
Psum.JK8.1r.1Ag017330_Psum.JK8.1r.1Bg017020	Balanced	Balanced	Balanced	Balanced	Balanced	Balanced	Balanced	Balanced	Balanced	Balanced	Stable
Psum.JK8.1r.1Ag017340_Psum.JK8.1r.1Bg017030	Balanced	Balanced	Balanced	Balanced	A dominant	Balanced	Balanced	Balanced	Balanced	Balanced	Dynamic
Psum.JK8.1r.1Ag017350_Psum.JK8.1r.1Bg017040	Low-expressed	Low-expressed	Low-expressed	Low-expressed	Balanced	Low-expressed	Low-expressed	Low-expressed	Balanced	Low-expressed	Dynamic
Psum.JK8.1r.1Ag017360_Psum.JK8.1r.1Bg017050	Balanced	Balanced	Balanced	Balanced	Low-expressed	Balanced	Balanced	Balanced	Balanced	Low-expressed	Stable
Psum.JK8.1r.1Ag017370_Psum.JK8.1r.1Bg017060	Balanced	Balanced	Balanced	A dominant	Balanced	Balanced	Balanced	Balanced	Balanced	Balanced	Dynamic
Psum.JK8.1r.1Ag017390_Psum.JK8.1r.1Bg017070	Low-expressed	Low-expressed	Low-expressed	Low-expressed	Low-expressed	Low-expressed	Low-expressed	Low-expressed	Low-expressed	Low-expressed	Dynamic
Psum.JK8.1r.1Ag017400_Psum.JK8.1r.1Bg017080	Balanced	Low-expressed	Balanced	Low-expressed	Balanced	Low-expressed	Low-expressed	Low-expressed	Balanced	Balanced	Stable
Psum.JK8.1r.1Ag017410_Psum.JK8.1r.1Bg017090	Balanced	Balanced	Low-expressed	Low-expressed	Balanced	Balanced	Balanced	A dominant	Balanced	Low-expressed	Dynamic
Psum.JK8.1r.1Ag017420_Psum.JK8.1r.1Bg017100	A dominant	A dominant	Balanced	A dominant	A dominant	Balanced	Balanced	Balanced	Balanced	Balanced	Dynamic
Psum.JK8.1r.1Ag017450_Psum.JK8.1r.1Bg017120	Balanced	Balanced	Balanced	Balanced	Balanced	Balanced	Balanced	Balanced	Balanced	Balanced	Stable
Psum.JK8.1r.1Ag017460_Psum.JK8.1r.1Bg017130	Balanced	Balanced	Low-expressed	Low-expressed	Balanced	Balanced	Balanced	Balanced	Balanced	Balanced	Stable
Psum.JK8.1r.1Ag017470_Psum.JK8.1r.1Bg017140	Balanced	Low-expressed	Balanced	Low-expressed	B dominant	Low-expressed	Low-expressed	A dominant	Low-expressed	Balanced	Stable
Psum.JK8.1r.1Ag017500_Psum.JK8.1r.1Bg017150	Balanced	Balanced	Low-expressed	Low-expressed	Low-expressed	Balanced	Low-expressed	Balanced	Low-expressed	Low-expressed	Dynamic
Psum.JK8.1r.1Ag017510_Psum.JK8.1r.1Bg017170	Balanced	Balanced	Balanced	Balanced	Balanced	Balanced	Balanced	Balanced	Balanced	Balanced	Stable
Psum.JK8.1r.1Ag017520_Psum.JK8.1r.1Bg017180	Low-expressed	Low-expressed	Low-expressed	Low-expressed	Low-expressed	Low-expressed	Low-expressed	Low-expressed	Low-expressed	Low-expressed	Dynamic
Psum.JK8.1r.1Ag017530_Psum.JK8.1r.1Bg017190	Balanced	Balanced	B dominant	Balanced	Balanced	Balanced	Balanced	Balanced	Balanced	Balanced	Dynamic
Psum.JK8.1r.1Ag017540_Psum.JK8.1r.1Bg017200	Balanced	B dominant	Low-expressed	B dominant	B dominant	B dominant	Low-expressed	Low-expressed	Low-expressed	Low-expressed	Stable
Psum.JK8.1r.1Ag017550_Psum.JK8.1r.1Bg017210	Balanced	Balanced	Balanced	Balanced	Balanced	Balanced	Balanced	Balanced	Balanced	Balanced	Stable
Psum.JK8.1r.1Ag017560_Psum.JK8.1r.1Bg017220	Low-expressed	Low-expressed	Low-expressed	Low-expressed	Low-expressed	Low-expressed	Low-expressed	Low-expressed	Low-expressed	Low-expressed	Dynamic
Psum.JK8.1r.1Ag017570_Psum.JK8.1r.1Bg017230	Balanced	Balanced	Balanced	Balanced	Balanced	Balanced	Balanced	Balanced	Balanced	Balanced	Stable
Psum.JK8.1r.1Ag017580_Psum.JK8.1r.1Bg017240	Balanced	Balanced	Balanced	Balanced	Balanced	Balanced	Balanced	Balanced	Balanced	Balanced	Stable
Psum.JK8.1r.1Ag017590_Psum.JK8.1r.1Bg017250	Low-expressed	Balanced	Low-expressed	Balanced	Low-expressed	Low-expressed	Balanced	Low-expressed	Low-expressed	Low-expressed	Dynamic
Psum.JK8.1r.1Ag017600_Psum.JK8.1r.1Bg017260	Balanced	Balanced	Balanced	Balanced	Balanced	Balanced	Balanced	Balanced	Balanced	Balanced	Stable
Psum.JK8.1r.1Ag017610_Psum.JK8.1r.1Bg017270	Balanced	Balanced	Low-expressed	Balanced	Low-expressed	Balanced	Balanced	Balanced	Balanced	Balanced	Stable
Psum.JK8.1r.1Ag017620_Psum.JK8.1r.1Bg017280	Balanced	Balanced	Balanced	Balanced	Balanced	Balanced	Balanced	Balanced	Balanced	Balanced	Stable
Psum.JK8.1r.1Ag017630_Psum.JK8.1r.1Bg017290	Low-expressed	Low-expressed	Low-expressed	Low-expressed	Low-expressed	Low-expressed	Low-expressed	Low-expressed	Low-expressed	Low-expressed	Dynamic
Psum.JK8.1r.1Ag017640_Psum.JK8.1r.1Bg017300	Balanced	Balanced	Balanced	Balanced	Balanced	Balanced	Balanced	Balanced	Balanced	Balanced	Stable
Psum.JK8.1r.1Ag017660_Psum.JK8.1r.1Bg017310	Balanced	Low-expressed	Low-expressed	B dominant	Balanced	Low-expressed	Low-expressed	Balanced	Balanced	Balanced	Dynamic
Psum.JK8.1r.1Ag017670_Psum.JK8.1r.1Bg017320	Low-expressed	Low-expressed	Low-expressed	Low-expressed	Low-expressed	Low-expressed	Low-expressed	Low-expressed	Low-expressed	Low-expressed	Dynamic
Psum.JK8.1r.1Ag017690_Psum.JK8.1r.1Bg017350	Balanced	Balanced	B dominant	Balanced	Balanced	Balanced	Balanced	Balanced	Balanced	Balanced	Dynamic
Psum.JK8.1r.1Ag017700_Psum.JK8.1r.1Bg017360	Balanced	Balanced	Balanced	Balanced	Low-expressed	Balanced	Balanced	Balanced	Balanced	Balanced	Stable
Psum.JK8.1r.1Ag017710_Psum.JK8.1r.1Bg017380	Low-expressed	Low-expressed	Low-expressed	Low-expressed	Low-expressed	Low-expressed	Low-expressed	Low-expressed	Low-expressed	Low-expressed	Dynamic
Psum.JK8.1r.1Ag017720_Psum.JK8.1r.1Bg017390	Balanced	Balanced	Low-expressed	Balanced	Low-expressed	Balanced	Balanced	Balanced	Balanced	Balanced	Stable
Psum.JK8.1r.1Ag017730_Psum.JK8.1r.1Bg017400	Low-expressed	Low-expressed	Low-expressed	Low-expressed	Low-expressed	Low-expressed	Low-expressed	Low-expressed	Balanced	Low-expressed	Dynamic
Psum.JK8.1r.1Ag017740_Psum.JK8.1r.1Bg017410	Low-expressed	B dominant	Low-expressed	Low-expressed	Low-expressed	B dominant	Low-expressed	B dominant	B dominant	Low-expressed	Dynamic
Psum.JK8.1r.1Ag017750_Psum.JK8.1r.1Bg017420	Low-expressed	Low-expressed	Low-expressed	Low-expressed	Low-expressed	Low-expressed	Low-expressed	Low-expressed	Low-expressed	Low-expressed	Dynamic
Psum.JK8.1r.1Ag017760_Psum.JK8.1r.1Bg017430	Low-expressed	Low-expressed	Low-expressed	Low-expressed	Low-expressed	Low-expressed	Low-expressed	Low-expressed	Low-expressed	Low-expressed	Dynamic
Psum.JK8.1r.1Ag017770_Psum.JK8.1r.1Bg017450	Low-expressed	Low-expressed	Low-expressed	Low-expressed	Low-expressed	Low-expressed	Low-expressed	Low-expressed	Low-expressed	Low-expressed	Dynamic
Psum.JK8.1r.1Ag017780_Psum.JK8.1r.1Bg017460	Balanced	Balanced	Balanced	Balanced	Balanced	Balanced	Balanced	Balanced	Low-expressed	Low-expressed	Stable
Psum.JK8.1r.1Ag017790_Psum.JK8.1r.1Bg017470	Balanced	Balanced	Balanced	Balanced	Balanced	Balanced	Balanced	Balanced	Balanced	Balanced	Stable
Psum.JK8.1r.1Ag017800_Psum.JK8.1r.1Bg017480	Balanced	Balanced	Low-expressed	Balanced	Balanced	Balanced	Balanced	Balanced	Balanced	Balanced	Stable
Psum.JK8.1r.1Ag017810_Psum.JK8.1r.1Bg017490	Balanced	Balanced	Balanced	Balanced	Balanced	Balanced	Balanced	Balanced	Balanced	Balanced	Stable
Psum.JK8.1r.1Ag017830_Psum.JK8.1r.1Bg017500	Balanced	Balanced	Balanced	Balanced	Low-expressed	Balanced	Balanced	Balanced	Balanced	Balanced	Stable
Psum.JK8.1r.1Ag017840_Psum.JK8.1r.1Bg017510	Balanced	Balanced	Balanced	Balanced	B dominant	Balanced	Balanced	Balanced	Balanced	Balanced	Dynamic
Psum.JK8.1r.1Ag017850_Psum.JK8.1r.1Bg017520	Low-expressed	Balanced	Low-expressed	Balanced	Low-expressed	Balanced	Balanced	Balanced	Balanced	Balanced	Stable
Psum.JK8.1r.1Ag017860_Psum.JK8.1r.1Bg017530	Balanced	Balanced	Low-expressed	Balanced	Balanced	Balanced	Balanced	Balanced	Balanced	Balanced	Stable
Psum.JK8.1r.1Ag017870_Psum.JK8.1r.1Bg017540	Balanced	Balanced	Low-expressed	Low-expressed	Low-expressed	Balanced	Low-expressed	B dominant	Balanced	Balanced	Dynamic
Psum.JK8.1r.1Ag017880_Psum.JK8.1r.1Bg017550	Balanced	Balanced	Balanced	Balanced	Balanced	Balanced	Balanced	Balanced	Balanced	Balanced	Stable
Psum.JK8.1r.1Ag017890_Psum.JK8.1r.1Bg017560	Balanced	Balanced	Low-expressed	A dominant	Balanced	Balanced	Balanced	A dominant	A dominant	Balanced	Dynamic
Psum.JK8.1r.1Ag017900_Psum.JK8.1r.1Bg017570	Balanced	Balanced	Low-expressed	Low-expressed	Low-expressed	Balanced	Balanced	Balanced	Balanced	Low-expressed	Stable
Psum.JK8.1r.1Ag017910_Psum.JK8.1r.1Bg017580	Low-expressed	Low-expressed	Low-expressed	Low-expressed	Low-expressed	Low-expressed	Low-expressed	Low-expressed	Low-expressed	Low-expressed	Dynamic
Psum.JK8.1r.1Ag017920_Psum.JK8.1r.1Bg017590	Low-expressed	Low-expressed	Low-expressed	Low-expressed	Low-expressed	Low-expressed	Low-expressed	Low-expressed	Low-expressed	Low-expressed	Dynamic
Psum.JK8.1r.1Ag017950_Psum.JK8.1r.1Bg017650	Low-expressed	Low-expressed	Low-expressed	Low-expressed	Low-expressed	Low-expressed	Low-expressed	Low-expressed	Low-expressed	Low-expressed	Dynamic
Psum.JK8.1r.1Ag017980_Psum.JK8.1r.1Bg017660	Balanced	Low-expressed	Low-expressed	Low-expressed	B dominant	Low-expressed	Low-expressed	Low-expressed	Low-expressed	Low-expressed	Dynamic
Psum.JK8.1r.1Ag017990_Psum.JK8.1r.1Bg017690	Low-expressed	Low-expressed	Low-expressed	Low-expressed	Low-expressed	Low-expressed	Low-expressed	A dominant	Low-expressed	Low-expressed	Dynamic
Psum.JK8.1r.1Ag018010_Psum.JK8.1r.1Bg017710	Balanced	Balanced	Balanced	Balanced	Balanced	Balanced	Balanced	Balanced	Balanced	Balanced	Stable
Psum.JK8.1r.1Ag018030_Psum.JK8.1r.1Bg017730	Balanced	Low-expressed	A dominant	Low-expressed	Balanced	Low-expressed	Low-expressed	Balanced	Balanced	Balanced	Dynamic
Psum.JK8.1r.1Ag018040_Psum.JK8.1r.1Bg017740	Low-expressed	Balanced	A dominant	B dominant	Balanced	Balanced	Balanced	Balanced	Balanced	B dominant	Dynamic
Psum.JK8.1r.1Ag018050_Psum.JK8.1r.1Bg017750	Balanced	Balanced	Balanced	Balanced	Balanced	Balanced	Balanced	Balanced	Balanced	Balanced	Stable
Psum.JK8.1r.1Ag018060_Psum.JK8.1r.1Bg017760	Balanced	Balanced	Low-expressed	Balanced	Balanced	Balanced	Balanced	Balanced	Balanced	Balanced	Stable
Psum.JK8.1r.1Ag018070_Psum.JK8.1r.1Bg017770	Balanced	Balanced	Balanced	Balanced	Balanced	Balanced	Balanced	Balanced	Balanced	Balanced	Stable
Psum.JK8.1r.1Ag018080_Psum.JK8.1r.1Bg017780	Balanced	Balanced	Low-expressed	Balanced	Balanced	Balanced	Balanced	Balanced	Balanced	Balanced	Stable
Psum.JK8.1r.1Ag018100_Psum.JK8.1r.1Bg017800	Balanced	B dominant	Balanced	Low-expressed	Balanced	Low-expressed	Low-expressed	Low-expressed	Low-expressed	Low-expressed	Dynamic
Psum.JK8.1r.1Ag018110_Psum.JK8.1r.1Bg017810	Balanced	Balanced	Low-expressed	Balanced	Balanced	Balanced	Balanced	Balanced	Balanced	Balanced	Stable
Psum.JK8.1r.1Ag018120_Psum.JK8.1r.1Bg017820	Balanced	Balanced	Balanced	Balanced	Balanced	Balanced	Balanced	Balanced	Balanced	Balanced	Stable
Psum.JK8.1r.1Ag018150_Psum.JK8.1r.1Bg017850	A dominant	Balanced	Balanced	Low-expressed	Balanced	Balanced	Balanced	Balanced	Balanced	Balanced	Dynamic
Psum.JK8.1r.1Ag018160_Psum.JK8.1r.1Bg017860	Low-expressed	Low-expressed	Low-expressed	Low-expressed	A dominant	Low-expressed	Low-expressed	Low-expressed	Balanced	Balanced	Dynamic
Psum.JK8.1r.1Ag018170_Psum.JK8.1r.1Bg017870	Low-expressed	Low-expressed	Low-expressed	Low-expressed	Low-expressed	Low-expressed	Low-expressed	Low-expressed	Low-expressed	Low-expressed	Dynamic
Psum.JK8.1r.1Ag018190_Psum.JK8.1r.1Bg017880	Balanced	Balanced	Balanced	Balanced	Balanced	Balanced	Balanced	Balanced	Balanced	Balanced	Stable
Psum.JK8.1r.1Ag018210_Psum.JK8.1r.1Bg017900	A dominant	A dominant	Low-expressed	Low-expressed	Low-expressed	A dominant	Balanced	A dominant	A dominant	A dominant	Dynamic
Psum.JK8.1r.1Ag018220_Psum.JK8.1r.1Bg017910	Balanced	Balanced	Low-expressed	Balanced	A dominant	Balanced	Balanced	Balanced	Balanced	Balanced	Dynamic
Psum.JK8.1r.1Ag018230_Psum.JK8.1r.1Bg017920	Balanced	Balanced	Balanced	Balanced	Balanced	Balanced	Balanced	Balanced	Balanced	Balanced	Stable
Psum.JK8.1r.1Ag018240_Psum.JK8.1r.1Bg017930	Balanced	Balanced	A dominant	Balanced	Low-expressed	Balanced	Low-expressed	Balanced	Balanced	Low-expressed	Dynamic
Psum.JK8.1r.1Ag018250_Psum.JK8.1r.1Bg017940	B dominant	Low-expressed	Low-expressed	Low-expressed	Low-expressed	Low-expressed	Low-expressed	Low-expressed	Low-expressed	B dominant	Dynamic
Psum.JK8.1r.1Ag018280_Psum.JK8.1r.1Bg017970	Low-expressed	Balanced	A dominant	Balanced	A dominant	Balanced	Balanced	Balanced	Balanced	Balanced	Dynamic
Psum.JK8.1r.1Ag018290_Psum.JK8.1r.1Bg017980	Balanced	Balanced	Balanced	Balanced	Balanced	Balanced	Balanced	Balanced	Balanced	Balanced	Stable
Psum.JK8.1r.1Ag018300_Psum.JK8.1r.1Bg018000	B dominant	B dominant	B dominant	B dominant	B dominant	B dominant	B dominant	B dominant	Balanced	B dominant	Dynamic
Psum.JK8.1r.1Ag018310_Psum.JK8.1r.1Bg018010	Low-expressed	Low-expressed	Low-expressed	Low-expressed	Low-expressed	Low-expressed	Low-expressed	Low-expressed	Low-expressed	Low-expressed	Dynamic
Psum.JK8.1r.1Ag018320_Psum.JK8.1r.1Bg018020	Low-expressed	Balanced	Low-expressed	Low-expressed	Low-expressed	Balanced	Balanced	Balanced	Balanced	Low-expressed	Stable
Psum.JK8.1r.1Ag018330_Psum.JK8.1r.1Bg018050	Balanced	Low-expressed	Balanced	Low-expressed	A dominant	Low-expressed	Low-expressed	Low-expressed	Low-expressed	Low-expressed	Dynamic
Psum.JK8.1r.1Ag018350_Psum.JK8.1r.1Bg018060	Low-expressed	Balanced	Low-expressed	Balanced	Low-expressed	Balanced	Balanced	Balanced	Balanced	Low-expressed	Stable
Psum.JK8.1r.1Ag018370_Psum.JK8.1r.1Bg018090	Balanced	Balanced	Balanced	Balanced	Balanced	Balanced	Balanced	Balanced	Balanced	Balanced	Stable
Psum.JK8.1r.1Ag018380_Psum.JK8.1r.1Bg018100	Balanced	Balanced	Balanced	Balanced	Balanced	Balanced	Low-expressed	Balanced	Balanced	Balanced	Stable
Psum.JK8.1r.1Ag018390_Psum.JK8.1r.1Bg018110	Low-expressed	Balanced	Low-expressed	Low-expressed	Low-expressed	Balanced	Low-expressed	Balanced	Balanced	Low-expressed	Dynamic
Psum.JK8.1r.1Ag018400_Psum.JK8.1r.1Bg018120	Balanced	Low-expressed	Balanced	Low-expressed	Balanced	Low-expressed	Low-expressed	Low-expressed	A dominant	Low-expressed	Dynamic
Psum.JK8.1r.1Ag018410_Psum.JK8.1r.1Bg018130	Balanced	Balanced	Balanced	Balanced	Balanced	Balanced	Balanced	Balanced	Balanced	Balanced	Stable
Psum.JK8.1r.1Ag018420_Psum.JK8.1r.1Bg018140	Low-expressed	Low-expressed	Low-expressed	Low-expressed	Low-expressed	Low-expressed	Low-expressed	Low-expressed	B dominant	Low-expressed	Dynamic
Psum.JK8.1r.1Ag018430_Psum.JK8.1r.1Bg018150	Balanced	Balanced	Balanced	B dominant	B dominant	Low-expressed	Low-expressed	Low-expressed	Balanced	Balanced	Dynamic
Psum.JK8.1r.1Ag018440_Psum.JK8.1r.1Bg018160	Balanced	Balanced	Low-expressed	Balanced	Balanced	Balanced	Balanced	Balanced	Balanced	Balanced	Stable
Psum.JK8.1r.1Ag018460_Psum.JK8.1r.1Bg018180	Balanced	Balanced	Balanced	Balanced	Balanced	Balanced	Balanced	Balanced	Balanced	Balanced	Stable
Psum.JK8.1r.1Ag018450_Psum.JK8.1r.1Bg018170	Balanced	Balanced	Balanced	Balanced	Low-expressed	B dominant	Balanced	Balanced	Balanced	Balanced	Dynamic
Psum.JK8.1r.1Ag018470_Psum.JK8.1r.1Bg018200	Low-expressed	Low-expressed	Low-expressed	Low-expressed	Low-expressed	Low-expressed	Low-expressed	Low-expressed	Low-expressed	Low-expressed	Dynamic
Psum.JK8.1r.1Ag018480_Psum.JK8.1r.1Bg018210	Balanced	Balanced	Balanced	Balanced	A dominant	Balanced	Balanced	Balanced	Balanced	Balanced	Dynamic
Psum.JK8.1r.1Ag018500_Psum.JK8.1r.1Bg018220	Balanced	Balanced	B dominant	Balanced	B dominant	Balanced	Balanced	Balanced	Balanced	Balanced	Dynamic
Psum.JK8.1r.1Ag018510_Psum.JK8.1r.1Bg018230	Balanced	Balanced	Low-expressed	Low-expressed	Low-expressed	Balanced	Balanced	Balanced	Balanced	Balanced	Stable
Psum.JK8.1r.1Ag018520_Psum.JK8.1r.1Bg018240	Low-expressed	Balanced	Low-expressed	Balanced	A dominant	Balanced	Balanced	Balanced	Balanced	Balanced	Dynamic
Psum.JK8.1r.1Ag018540_Psum.JK8.1r.1Bg018260	Balanced	Balanced	Balanced	Balanced	Balanced	Balanced	Balanced	Balanced	Balanced	Balanced	Stable
Psum.JK8.1r.1Ag018550_Psum.JK8.1r.1Bg018270	Low-expressed	Balanced	Low-expressed	B dominant	Low-expressed	Balanced	Low-expressed	B dominant	B dominant	Low-expressed	Stable
Psum.JK8.1r.1Ag018570_Psum.JK8.1r.1Bg018290	Balanced	Balanced	Balanced	Balanced	Balanced	Balanced	Balanced	Balanced	Balanced	Balanced	Stable
Psum.JK8.1r.1Ag018580_Psum.JK8.1r.1Bg018300	Low-expressed	Balanced	Low-expressed	Low-expressed	Low-expressed	Balanced	Balanced	Balanced	Balanced	Balanced	Stable
Psum.JK8.1r.1Ag018590_Psum.JK8.1r.1Bg018310	Balanced	Low-expressed	Balanced	Low-expressed	Low-expressed	Low-expressed	Low-expressed	Low-expressed	Low-expressed	Low-expressed	Dynamic
Psum.JK8.1r.1Ag018600_Psum.JK8.1r.1Bg018320	Balanced	Balanced	Low-expressed	Balanced	Low-expressed	Balanced	Balanced	Balanced	Balanced	Balanced	Stable
Psum.JK8.1r.1Ag018610_Psum.JK8.1r.1Bg018330	Balanced	Balanced	Low-expressed	Low-expressed	Balanced	Balanced	Balanced	Balanced	Balanced	Balanced	Stable
Psum.JK8.1r.1Ag018620_Psum.JK8.1r.1Bg018340	Balanced	Balanced	Low-expressed	Low-expressed	Low-expressed	Balanced	Balanced	Balanced	Balanced	Low-expressed	Stable
Psum.JK8.1r.1Ag018650_Psum.JK8.1r.1Bg018370	Low-expressed	Low-expressed	Balanced	Low-expressed	Low-expressed	Low-expressed	Low-expressed	Low-expressed	Low-expressed	Low-expressed	Dynamic
Psum.JK8.1r.1Ag018660_Psum.JK8.1r.1Bg018380	Low-expressed	Low-expressed	Low-expressed	Low-expressed	Low-expressed	Low-expressed	Low-expressed	Low-expressed	Low-expressed	Low-expressed	Dynamic
Psum.JK8.1r.1Ag018670_Psum.JK8.1r.1Bg018390	Low-expressed	Balanced	B dominant	Balanced	Low-expressed	Low-expressed	Low-expressed	Low-expressed	Low-expressed	Low-expressed	Dynamic
Psum.JK8.1r.1Ag018680_Psum.JK8.1r.1Bg018400	Balanced	Balanced	B dominant	Low-expressed	B dominant	Balanced	Balanced	B dominant	B dominant	Low-expressed	Dynamic
Psum.JK8.1r.1Ag018700_Psum.JK8.1r.1Bg018420	Balanced	Balanced	Balanced	Balanced	Balanced	Balanced	Balanced	Balanced	Balanced	Balanced	Stable
Psum.JK8.1r.1Ag018720_Psum.JK8.1r.1Bg018470	Balanced	Balanced	Balanced	Balanced	Balanced	Balanced	Balanced	Balanced	Balanced	Balanced	Stable
Psum.JK8.1r.1Ag018730_Psum.JK8.1r.1Bg018480	Balanced	Balanced	Balanced	Balanced	Balanced	Balanced	Balanced	Balanced	Balanced	Balanced	Stable
Psum.JK8.1r.1Ag018740_Psum.JK8.1r.1Bg018490	Low-expressed	Low-expressed	Low-expressed	Low-expressed	Low-expressed	Low-expressed	Low-expressed	Low-expressed	Low-expressed	Low-expressed	Dynamic
Psum.JK8.1r.1Ag018750_Psum.JK8.1r.1Bg018510	Balanced	Balanced	Low-expressed	Balanced	Balanced	Balanced	Balanced	Balanced	Balanced	Balanced	Stable
Psum.JK8.1r.1Ag018770_Psum.JK8.1r.1Bg018530	Balanced	Low-expressed	Low-expressed	Low-expressed	Low-expressed	Low-expressed	Low-expressed	Low-expressed	Low-expressed	Balanced	Dynamic
Psum.JK8.1r.1Ag018780_Psum.JK8.1r.1Bg018550	Balanced	B dominant	Low-expressed	Low-expressed	Low-expressed	Low-expressed	Low-expressed	B dominant	Balanced	Low-expressed	Dynamic
Psum.JK8.1r.1Ag018790_Psum.JK8.1r.1Bg018590	Low-expressed	Low-expressed	Low-expressed	Low-expressed	Low-expressed	Low-expressed	Low-expressed	Low-expressed	Balanced	Low-expressed	Dynamic
Psum.JK8.1r.1Ag018800_Psum.JK8.1r.1Bg018600	Balanced	Balanced	Balanced	Balanced	Balanced	Balanced	Balanced	Balanced	Balanced	Balanced	Stable
Psum.JK8.1r.1Ag018810_Psum.JK8.1r.1Bg018610	Low-expressed	Balanced	Low-expressed	Balanced	Low-expressed	Low-expressed	Low-expressed	Low-expressed	Balanced	Low-expressed	Dynamic
Psum.JK8.1r.1Ag018830_Psum.JK8.1r.1Bg018620	Balanced	Balanced	Balanced	Balanced	Balanced	Balanced	Balanced	Balanced	Balanced	Balanced	Stable
Psum.JK8.1r.1Ag018840_Psum.JK8.1r.1Bg018630	A dominant	Balanced	Balanced	Low-expressed	Balanced	Balanced	Low-expressed	Balanced	Balanced	Low-expressed	Dynamic
Psum.JK8.1r.1Ag018850_Psum.JK8.1r.1Bg018640	Balanced	Balanced	Balanced	Low-expressed	Low-expressed	B dominant	Low-expressed	B dominant	Balanced	Low-expressed	Dynamic
Psum.JK8.1r.1Ag018860_Psum.JK8.1r.1Bg018650	Balanced	Low-expressed	Low-expressed	Low-expressed	Low-expressed	Balanced	Low-expressed	Low-expressed	Low-expressed	Low-expressed	Dynamic
Psum.JK8.1r.1Ag018870_Psum.JK8.1r.1Bg018660	Balanced	Balanced	Balanced	Balanced	Balanced	Balanced	Balanced	Balanced	Balanced	Balanced	Stable
Psum.JK8.1r.1Ag018880_Psum.JK8.1r.1Bg018670	Balanced	Balanced	Balanced	Balanced	Balanced	Balanced	Balanced	Balanced	Balanced	Balanced	Stable
Psum.JK8.1r.1Ag018890_Psum.JK8.1r.1Bg018680	Balanced	Balanced	Balanced	Balanced	Balanced	Balanced	Balanced	Balanced	Balanced	Balanced	Stable
Psum.JK8.1r.1Ag018900_Psum.JK8.1r.1Bg018690	Balanced	Balanced	Balanced	Balanced	Balanced	Balanced	Balanced	Balanced	Balanced	Balanced	Stable
Psum.JK8.1r.1Ag018920_Psum.JK8.1r.1Bg018710	Balanced	Balanced	Low-expressed	Low-expressed	Low-expressed	Balanced	Balanced	Balanced	Balanced	Balanced	Stable
Psum.JK8.1r.1Ag018930_Psum.JK8.1r.1Bg018720	Balanced	Balanced	Balanced	Balanced	Balanced	Balanced	Balanced	Balanced	Balanced	Balanced	Stable
Psum.JK8.1r.1Ag018940_Psum.JK8.1r.1Bg018730	Balanced	Balanced	Low-expressed	Low-expressed	Low-expressed	Balanced	Balanced	Balanced	Balanced	Low-expressed	Stable
Psum.JK8.1r.1Ag018950_Psum.JK8.1r.1Bg018740	Balanced	Balanced	Balanced	Balanced	A dominant	Balanced	Balanced	Balanced	Balanced	Balanced	Dynamic
Psum.JK8.1r.1Ag018960_Psum.JK8.1r.1Bg018750	Low-expressed	Low-expressed	Low-expressed	A dominant	Low-expressed	Balanced	Balanced	Balanced	Balanced	Balanced	Dynamic
Psum.JK8.1r.1Ag018970_Psum.JK8.1r.1Bg018760	Balanced	Balanced	Low-expressed	Balanced	A dominant	Balanced	Balanced	Balanced	Balanced	Balanced	Dynamic
Psum.JK8.1r.1Ag018990_Psum.JK8.1r.1Bg018780	A dominant	Balanced	Low-expressed	Balanced	Low-expressed	Balanced	Balanced	Balanced	Balanced	Balanced	Dynamic
Psum.JK8.1r.1Ag019000_Psum.JK8.1r.1Bg018790	Balanced	Balanced	Balanced	Balanced	A dominant	Balanced	Balanced	Balanced	Balanced	Balanced	Dynamic
Psum.JK8.1r.1Ag019010_Psum.JK8.1r.1Bg018800	Low-expressed	Low-expressed	Low-expressed	Low-expressed	Low-expressed	Low-expressed	Low-expressed	Low-expressed	Balanced	Balanced	Dynamic
Psum.JK8.1r.1Ag019020_Psum.JK8.1r.1Bg018810	Balanced	Balanced	Balanced	Balanced	Balanced	Balanced	Balanced	Balanced	Balanced	Balanced	Stable
Psum.JK8.1r.1Ag019030_Psum.JK8.1r.1Bg018820	Balanced	Balanced	Balanced	Balanced	Balanced	Balanced	Balanced	Balanced	Balanced	Balanced	Stable
Psum.JK8.1r.1Ag019040_Psum.JK8.1r.1Bg018830	Balanced	Balanced	Balanced	Balanced	Balanced	Balanced	Balanced	Balanced	Balanced	Balanced	Stable
Psum.JK8.1r.1Ag019050_Psum.JK8.1r.1Bg018840	Low-expressed	Low-expressed	Low-expressed	Low-expressed	Low-expressed	Low-expressed	Low-expressed	Low-expressed	Low-expressed	Low-expressed	Dynamic
Psum.JK8.1r.1Ag019060_Psum.JK8.1r.1Bg018850	Low-expressed	Low-expressed	Low-expressed	Low-expressed	Low-expressed	Low-expressed	Low-expressed	Low-expressed	Low-expressed	Low-expressed	Dynamic
Psum.JK8.1r.1Ag019080_Psum.JK8.1r.1Bg018870	Low-expressed	Low-expressed	Low-expressed	Low-expressed	Low-expressed	Low-expressed	Low-expressed	Low-expressed	A dominant	Low-expressed	Dynamic
Psum.JK8.1r.1Ag019090_Psum.JK8.1r.1Bg018880	Balanced	Balanced	Balanced	Low-expressed	A dominant	Balanced	Balanced	Balanced	Balanced	Low-expressed	Dynamic
Psum.JK8.1r.1Ag019100_Psum.JK8.1r.1Bg018900	Balanced	Balanced	Low-expressed	Low-expressed	Balanced	Balanced	Balanced	Balanced	Balanced	Low-expressed	Stable
Psum.JK8.1r.1Ag019110_Psum.JK8.1r.1Bg018910	Balanced	Balanced	Balanced	Balanced	Balanced	Balanced	Balanced	Balanced	Balanced	Balanced	Stable
Psum.JK8.1r.1Ag019120_Psum.JK8.1r.1Bg018920	Low-expressed	Low-expressed	Low-expressed	Balanced	Low-expressed	Low-expressed	Low-expressed	Low-expressed	Low-expressed	Low-expressed	Dynamic
Psum.JK8.1r.1Ag019130_Psum.JK8.1r.1Bg018930	Balanced	Balanced	Balanced	Balanced	Balanced	Balanced	Balanced	Balanced	Balanced	Balanced	Stable
Psum.JK8.1r.1Ag019140_Psum.JK8.1r.1Bg018940	Balanced	Balanced	Balanced	Balanced	Balanced	Balanced	Balanced	Balanced	Balanced	Balanced	Stable
Psum.JK8.1r.1Ag019150_Psum.JK8.1r.1Bg018950	Balanced	Balanced	Balanced	Balanced	Balanced	Balanced	Balanced	Balanced	Balanced	Balanced	Stable
Psum.JK8.1r.1Ag019160_Psum.JK8.1r.1Bg018960	Balanced	Balanced	Balanced	Balanced	Balanced	Balanced	Balanced	Balanced	Balanced	Balanced	Stable
Psum.JK8.1r.1Ag019170_Psum.JK8.1r.1Bg018970	Low-expressed	Low-expressed	Balanced	Balanced	Balanced	Low-expressed	Low-expressed	Low-expressed	Balanced	Low-expressed	Dynamic
Psum.JK8.1r.1Ag019180_Psum.JK8.1r.1Bg018980	Balanced	Low-expressed	Balanced	Low-expressed	B dominant	Low-expressed	Low-expressed	Low-expressed	Low-expressed	Low-expressed	Dynamic
Psum.JK8.1r.1Ag019200_Psum.JK8.1r.1Bg019000	Balanced	Balanced	Balanced	Balanced	Balanced	Balanced	Balanced	Balanced	Balanced	Balanced	Stable
Psum.JK8.1r.1Ag019210_Psum.JK8.1r.1Bg019010	Balanced	Balanced	Low-expressed	Balanced	Low-expressed	Balanced	Balanced	Balanced	Balanced	Balanced	Stable
Psum.JK8.1r.1Ag019220_Psum.JK8.1r.1Bg019020	Balanced	Balanced	Low-expressed	Balanced	B dominant	Balanced	Balanced	Balanced	Balanced	Balanced	Dynamic
Psum.JK8.1r.1Ag019240_Psum.JK8.1r.1Bg019050	Low-expressed	Balanced	Low-expressed	Low-expressed	Low-expressed	Low-expressed	Low-expressed	Balanced	Balanced	Balanced	Dynamic
Psum.JK8.1r.1Ag019250_Psum.JK8.1r.1Bg019060	Balanced	Balanced	Balanced	Balanced	Balanced	Balanced	Balanced	Balanced	Balanced	Balanced	Stable
Psum.JK8.1r.1Ag019260_Psum.JK8.1r.1Bg019070	Balanced	Low-expressed	Balanced	Low-expressed	Low-expressed	Low-expressed	Low-expressed	Balanced	Low-expressed	Low-expressed	Dynamic
Psum.JK8.1r.1Ag019270_Psum.JK8.1r.1Bg019080	Low-expressed	Low-expressed	Low-expressed	Low-expressed	Low-expressed	Low-expressed	Low-expressed	Low-expressed	Low-expressed	Low-expressed	Dynamic
Psum.JK8.1r.1Ag019280_Psum.JK8.1r.1Bg019090	B dominant	B dominant	B dominant	B dominant	B dominant	B dominant	B dominant	B dominant	B dominant	B dominant	Stable
Psum.JK8.1r.1Ag019300_Psum.JK8.1r.1Bg019100	Balanced	Balanced	Balanced	Balanced	Balanced	Balanced	Balanced	Balanced	Balanced	Balanced	Stable
Psum.JK8.1r.1Ag019310_Psum.JK8.1r.1Bg019110	Balanced	Balanced	Balanced	Balanced	Balanced	Balanced	Balanced	Balanced	Balanced	Balanced	Stable
Psum.JK8.1r.1Ag019330_Psum.JK8.1r.1Bg019130	B dominant	Balanced	Balanced	Low-expressed	B dominant	Balanced	Balanced	Balanced	B dominant	B dominant	Dynamic
Psum.JK8.1r.1Ag019340_Psum.JK8.1r.1Bg019140	Balanced	Balanced	Low-expressed	Balanced	Balanced	Balanced	Balanced	Balanced	Balanced	Balanced	Stable
Psum.JK8.1r.1Ag019350_Psum.JK8.1r.1Bg019150	B dominant	B dominant	B dominant	B dominant	B dominant	B dominant	B dominant	B dominant	B dominant	B dominant	Stable
Psum.JK8.1r.1Ag019360_Psum.JK8.1r.1Bg019160	Balanced	Balanced	Balanced	Balanced	Balanced	Balanced	Balanced	Balanced	Balanced	Balanced	Stable
Psum.JK8.1r.1Ag019370_Psum.JK8.1r.1Bg019170	A dominant	A dominant	Low-expressed	A dominant	Low-expressed	A dominant	A dominant	A dominant	A dominant	A dominant	Stable
Psum.JK8.1r.1Ag019380_Psum.JK8.1r.1Bg019180	Balanced	Balanced	Balanced	Balanced	Balanced	Balanced	Balanced	Balanced	Balanced	Balanced	Stable
Psum.JK8.1r.1Ag019390_Psum.JK8.1r.1Bg019190	Balanced	Balanced	Low-expressed	Balanced	Balanced	Balanced	Balanced	Balanced	Balanced	Balanced	Stable
Psum.JK8.1r.1Ag019400_Psum.JK8.1r.1Bg019200	Balanced	Balanced	Low-expressed	Balanced	Balanced	Balanced	Balanced	Balanced	Balanced	Balanced	Stable
Psum.JK8.1r.1Ag019430_Psum.JK8.1r.1Bg019210	Balanced	Balanced	Balanced	Balanced	Balanced	Balanced	Balanced	Balanced	Balanced	Balanced	Stable
Psum.JK8.1r.1Ag019440_Psum.JK8.1r.1Bg019220	Balanced	Balanced	Low-expressed	Balanced	Low-expressed	Balanced	Balanced	Balanced	Balanced	Balanced	Stable
Psum.JK8.1r.1Ag019450_Psum.JK8.1r.1Bg019230	Balanced	Balanced	Balanced	Balanced	Balanced	Balanced	Balanced	Balanced	Balanced	Balanced	Stable
Psum.JK8.1r.1Ag019460_Psum.JK8.1r.1Bg019240	Balanced	Balanced	Balanced	Balanced	Balanced	Balanced	Balanced	Balanced	Balanced	Balanced	Stable
Psum.JK8.1r.1Ag019490_Psum.JK8.1r.1Bg019250	Low-expressed	Low-expressed	A dominant	Low-expressed	A dominant	Low-expressed	Low-expressed	Low-expressed	Low-expressed	Low-expressed	Dynamic
Psum.JK8.1r.1Ag019500_Psum.JK8.1r.1Bg019260	Low-expressed	Low-expressed	Low-expressed	Low-expressed	Low-expressed	Low-expressed	Low-expressed	Low-expressed	Low-expressed	Low-expressed	Dynamic
Psum.JK8.1r.1Ag019510_Psum.JK8.1r.1Bg019270	Low-expressed	Low-expressed	Low-expressed	Low-expressed	Low-expressed	Low-expressed	Low-expressed	Low-expressed	Low-expressed	Low-expressed	Dynamic
Psum.JK8.1r.1Ag019520_Psum.JK8.1r.1Bg019280	Balanced	Balanced	Balanced	Balanced	Balanced	Balanced	Balanced	Balanced	Balanced	Balanced	Stable
Psum.JK8.1r.1Ag019530_Psum.JK8.1r.1Bg019290	Balanced	Balanced	Low-expressed	Low-expressed	Balanced	Balanced	Balanced	Balanced	Balanced	Balanced	Stable
Psum.JK8.1r.1Ag019540_Psum.JK8.1r.1Bg019300	Balanced	Balanced	Balanced	Low-expressed	Balanced	Balanced	Balanced	Balanced	Balanced	Balanced	Stable
Psum.JK8.1r.1Ag019550_Psum.JK8.1r.1Bg019310	Balanced	Balanced	Balanced	Balanced	Balanced	Balanced	Balanced	Balanced	Balanced	Balanced	Stable
Psum.JK8.1r.1Ag019560_Psum.JK8.1r.1Bg019320	Balanced	Low-expressed	Balanced	Low-expressed	Low-expressed	Low-expressed	Low-expressed	Low-expressed	Low-expressed	Low-expressed	Dynamic
Psum.JK8.1r.1Ag019580_Psum.JK8.1r.1Bg019330	A dominant	Balanced	Low-expressed	Balanced	A dominant	Balanced	Balanced	Balanced	Balanced	Balanced	Dynamic
Psum.JK8.1r.1Ag019590_Psum.JK8.1r.1Bg019340	Balanced	Balanced	Low-expressed	Balanced	B dominant	Balanced	Balanced	Balanced	Balanced	Balanced	Dynamic
Psum.JK8.1r.1Ag019600_Psum.JK8.1r.1Bg019350	Balanced	Balanced	Balanced	Balanced	Balanced	Balanced	Balanced	Balanced	Balanced	Balanced	Stable
Psum.JK8.1r.1Ag019610_Psum.JK8.1r.1Bg019360	Low-expressed	Low-expressed	Low-expressed	Low-expressed	Low-expressed	Low-expressed	Low-expressed	Low-expressed	Low-expressed	Low-expressed	Dynamic
Psum.JK8.1r.1Ag019620_Psum.JK8.1r.1Bg019370	A dominant	Low-expressed	Low-expressed	Low-expressed	Low-expressed	Low-expressed	Low-expressed	Low-expressed	Low-expressed	Low-expressed	Dynamic
Psum.JK8.1r.1Ag019630_Psum.JK8.1r.1Bg019380	Balanced	Balanced	Balanced	Balanced	Balanced	Balanced	Balanced	Balanced	Balanced	Balanced	Stable
Psum.JK8.1r.1Ag019650_Psum.JK8.1r.1Bg019400	Balanced	Balanced	Low-expressed	Balanced	Low-expressed	Balanced	Balanced	Balanced	Balanced	Balanced	Stable
Psum.JK8.1r.1Ag019660_Psum.JK8.1r.1Bg019410	Balanced	Balanced	Low-expressed	Balanced	Balanced	Balanced	Low-expressed	Low-expressed	Low-expressed	Low-expressed	Stable
Psum.JK8.1r.1Ag019670_Psum.JK8.1r.1Bg019420	Balanced	Balanced	Balanced	Balanced	Balanced	Balanced	Balanced	Balanced	Balanced	Balanced	Stable
Psum.JK8.1r.1Ag019690_Psum.JK8.1r.1Bg019440	Low-expressed	Low-expressed	Low-expressed	Low-expressed	Low-expressed	Low-expressed	Low-expressed	Low-expressed	Low-expressed	Low-expressed	Dynamic
Psum.JK8.1r.1Ag019720_Psum.JK8.1r.1Bg019480	Balanced	Balanced	Balanced	Balanced	Balanced	Balanced	Balanced	Balanced	Balanced	Balanced	Stable
Psum.JK8.1r.1Ag019740_Psum.JK8.1r.1Bg019500	Balanced	Balanced	Low-expressed	Low-expressed	Low-expressed	Balanced	Balanced	Balanced	Balanced	Balanced	Stable
Psum.JK8.1r.1Ag019750_Psum.JK8.1r.1Bg019510	Balanced	Balanced	Low-expressed	Balanced	Low-expressed	Balanced	Balanced	Balanced	Balanced	Balanced	Stable
Psum.JK8.1r.1Ag019760_Psum.JK8.1r.1Bg019520	Balanced	Balanced	Balanced	Balanced	Balanced	Balanced	Balanced	Balanced	Balanced	Balanced	Stable
Psum.JK8.1r.1Ag019770_Psum.JK8.1r.1Bg019530	Balanced	Balanced	Balanced	Balanced	Balanced	Balanced	Balanced	Balanced	Balanced	Balanced	Stable
Psum.JK8.1r.1Ag019780_Psum.JK8.1r.1Bg019540	Balanced	Balanced	Balanced	B dominant	Balanced	Balanced	Balanced	Balanced	Balanced	Balanced	Dynamic
Psum.JK8.1r.1Ag019790_Psum.JK8.1r.1Bg019550	Balanced	Balanced	Balanced	A dominant	Balanced	Balanced	Low-expressed	Low-expressed	Balanced	Low-expressed	Dynamic
Psum.JK8.1r.1Ag019800_Psum.JK8.1r.1Bg019560	Balanced	Balanced	Low-expressed	Balanced	Low-expressed	Balanced	Balanced	Balanced	Balanced	Balanced	Stable
Psum.JK8.1r.1Ag019810_Psum.JK8.1r.1Bg019570	Balanced	Balanced	Low-expressed	Balanced	Balanced	Balanced	Balanced	Balanced	Balanced	Balanced	Stable
Psum.JK8.1r.1Ag019830_Psum.JK8.1r.1Bg019580	Balanced	Balanced	Low-expressed	Balanced	A dominant	Balanced	Balanced	Balanced	Balanced	Balanced	Dynamic
Psum.JK8.1r.1Ag019840_Psum.JK8.1r.1Bg019590	Low-expressed	Low-expressed	Low-expressed	Low-expressed	Balanced	Low-expressed	Low-expressed	Low-expressed	Low-expressed	Low-expressed	Dynamic
Psum.JK8.1r.1Ag019850_Psum.JK8.1r.1Bg019600	Low-expressed	Low-expressed	Low-expressed	Low-expressed	Low-expressed	Low-expressed	Low-expressed	Low-expressed	Low-expressed	Low-expressed	Dynamic
Psum.JK8.1r.1Ag019860_Psum.JK8.1r.1Bg019610	Low-expressed	Low-expressed	Low-expressed	B dominant	Low-expressed	Low-expressed	Low-expressed	Balanced	Balanced	Low-expressed	Dynamic
Psum.JK8.1r.1Ag019870_Psum.JK8.1r.1Bg019620	B dominant	Low-expressed	Balanced	Low-expressed	Balanced	Low-expressed	Low-expressed	B dominant	Low-expressed	Low-expressed	Dynamic
Psum.JK8.1r.1Ag019880_Psum.JK8.1r.1Bg019630	Balanced	Balanced	Balanced	Balanced	Balanced	B dominant	Low-expressed	Balanced	Balanced	Balanced	Dynamic
Psum.JK8.1r.1Ag019890_Psum.JK8.1r.1Bg019660	Low-expressed	Low-expressed	Low-expressed	Low-expressed	Low-expressed	Low-expressed	Low-expressed	Low-expressed	Low-expressed	Low-expressed	Dynamic
Psum.JK8.1r.1Ag019930_Psum.JK8.1r.1Bg019680	Balanced	Balanced	Low-expressed	Balanced	Balanced	Balanced	Balanced	Balanced	Balanced	Balanced	Stable
Psum.JK8.1r.1Ag019940_Psum.JK8.1r.1Bg019690	Balanced	Balanced	Balanced	Balanced	Balanced	Balanced	Balanced	Balanced	Balanced	Balanced	Stable
Psum.JK8.1r.1Ag019960_Psum.JK8.1r.1Bg019710	Balanced	Balanced	Balanced	Balanced	Balanced	Balanced	Balanced	Balanced	Balanced	Balanced	Stable
Psum.JK8.1r.1Ag019970_Psum.JK8.1r.1Bg019730	Balanced	Balanced	Balanced	Balanced	Balanced	Balanced	Balanced	Balanced	Balanced	Balanced	Stable
Psum.JK8.1r.1Ag019980_Psum.JK8.1r.1Bg019740	Balanced	Balanced	Low-expressed	B dominant	Low-expressed	Balanced	Balanced	Balanced	Balanced	Balanced	Dynamic
Psum.JK8.1r.1Ag019990_Psum.JK8.1r.1Bg019750	Low-expressed	Low-expressed	Low-expressed	Low-expressed	Low-expressed	Low-expressed	Low-expressed	Low-expressed	Low-expressed	A dominant	Dynamic
Psum.JK8.1r.1Ag020000_Psum.JK8.1r.1Bg019760	Balanced	Balanced	Balanced	Balanced	Balanced	Balanced	Balanced	Balanced	Balanced	Balanced	Stable
Psum.JK8.1r.1Ag020010_Psum.JK8.1r.1Bg019770	Balanced	Balanced	Low-expressed	Balanced	Low-expressed	Balanced	Balanced	Balanced	Balanced	Balanced	Stable
Psum.JK8.1r.1Ag020020_Psum.JK8.1r.1Bg019790	Balanced	Balanced	Balanced	Balanced	Balanced	Balanced	Balanced	Balanced	Balanced	Balanced	Stable
Psum.JK8.1r.1Ag020040_Psum.JK8.1r.1Bg019830	Balanced	Balanced	Low-expressed	Balanced	B dominant	Balanced	Balanced	Balanced	Balanced	Balanced	Dynamic
Psum.JK8.1r.1Ag020050_Psum.JK8.1r.1Bg019840	Low-expressed	Balanced	Balanced	Balanced	Balanced	Balanced	Balanced	Balanced	Balanced	Balanced	Stable
Psum.JK8.1r.1Ag020060_Psum.JK8.1r.1Bg019850	Balanced	Balanced	Balanced	Balanced	Balanced	Balanced	Balanced	Balanced	Balanced	Balanced	Stable
Psum.JK8.1r.1Ag020070_Psum.JK8.1r.1Bg019860	Balanced	Balanced	Low-expressed	Balanced	Balanced	Balanced	Balanced	Balanced	Balanced	Balanced	Stable
Psum.JK8.1r.1Ag020080_Psum.JK8.1r.1Bg019870	Balanced	Balanced	Low-expressed	Balanced	Low-expressed	Balanced	Balanced	Balanced	Balanced	Balanced	Stable
Psum.JK8.1r.1Ag020090_Psum.JK8.1r.1Bg019880	Balanced	Balanced	Balanced	Balanced	Balanced	Balanced	Balanced	Balanced	Balanced	Balanced	Stable
Psum.JK8.1r.1Ag020100_Psum.JK8.1r.1Bg019890	Balanced	Balanced	Balanced	Balanced	Balanced	Balanced	Balanced	Balanced	Balanced	Balanced	Stable
Psum.JK8.1r.1Ag020110_Psum.JK8.1r.1Bg019900	Balanced	Balanced	Balanced	Balanced	B dominant	Balanced	Balanced	Balanced	Balanced	Balanced	Dynamic
Psum.JK8.1r.1Ag020120_Psum.JK8.1r.1Bg019910	Balanced	Balanced	Low-expressed	Balanced	Balanced	Balanced	Balanced	Balanced	Balanced	Balanced	Stable
Psum.JK8.1r.1Ag020130_Psum.JK8.1r.1Bg019920	Balanced	Balanced	Balanced	Balanced	Balanced	Balanced	Balanced	Balanced	Balanced	Balanced	Stable
Psum.JK8.1r.1Ag020150_Psum.JK8.1r.1Bg019940	Balanced	Balanced	Balanced	Balanced	Balanced	Balanced	Balanced	Balanced	Balanced	Balanced	Stable
Psum.JK8.1r.1Ag020160_Psum.JK8.1r.1Bg019950	Balanced	Balanced	Balanced	Balanced	A dominant	Balanced	Balanced	Balanced	Balanced	Balanced	Dynamic
Psum.JK8.1r.1Ag020170_Psum.JK8.1r.1Bg019960	Balanced	Balanced	Balanced	Balanced	Balanced	Balanced	Balanced	Balanced	Balanced	Balanced	Stable
Psum.JK8.1r.1Ag020200_Psum.JK8.1r.1Bg020050	Balanced	Balanced	Balanced	Balanced	Balanced	Balanced	Balanced	Balanced	Balanced	Balanced	Stable
Psum.JK8.1r.1Ag020210_Psum.JK8.1r.1Bg020060	Low-expressed	Low-expressed	Balanced	Balanced	Balanced	Balanced	Low-expressed	Low-expressed	Balanced	Balanced	Stable
Psum.JK8.1r.1Ag020220_Psum.JK8.1r.1Bg020070	Balanced	Balanced	Balanced	Balanced	Balanced	Balanced	Balanced	Balanced	Balanced	Balanced	Stable
Psum.JK8.1r.1Ag020230_Psum.JK8.1r.1Bg020080	Balanced	Balanced	Low-expressed	Balanced	B dominant	Balanced	Balanced	Balanced	Balanced	Balanced	Dynamic
Psum.JK8.1r.1Ag020240_Psum.JK8.1r.1Bg020090	Balanced	Balanced	Balanced	Balanced	Balanced	Balanced	Balanced	Balanced	Balanced	Balanced	Stable
Psum.JK8.1r.1Ag020250_Psum.JK8.1r.1Bg020100	Balanced	Balanced	Low-expressed	Balanced	Balanced	Balanced	Balanced	Balanced	Balanced	Balanced	Stable
Psum.JK8.1r.1Ag020260_Psum.JK8.1r.1Bg020110	Low-expressed	Low-expressed	Low-expressed	Low-expressed	Low-expressed	Low-expressed	Low-expressed	Balanced	Low-expressed	Low-expressed	Dynamic
Psum.JK8.1r.1Ag020270_Psum.JK8.1r.1Bg020120	Balanced	Balanced	Balanced	Balanced	Balanced	Balanced	Balanced	Balanced	Balanced	Balanced	Stable
Psum.JK8.1r.1Ag020320_Psum.JK8.1r.1Bg020130	Balanced	Balanced	Low-expressed	Balanced	Balanced	Balanced	Balanced	Balanced	Balanced	Balanced	Stable
Psum.JK8.1r.1Ag020330_Psum.JK8.1r.1Bg020140	Balanced	Balanced	Balanced	Balanced	Balanced	Balanced	Balanced	Balanced	Balanced	Balanced	Stable
Psum.JK8.1r.1Ag020350_Psum.JK8.1r.1Bg020150	Balanced	Balanced	Balanced	Low-expressed	Low-expressed	Balanced	Balanced	Balanced	Balanced	Balanced	Stable
Psum.JK8.1r.1Ag020360_Psum.JK8.1r.1Bg020160	Balanced	Balanced	Balanced	Balanced	Balanced	Balanced	Balanced	Balanced	Balanced	Balanced	Stable
Psum.JK8.1r.1Ag020370_Psum.JK8.1r.1Bg020170	Balanced	Balanced	Balanced	Balanced	Balanced	Balanced	Balanced	Balanced	Balanced	Balanced	Stable
Psum.JK8.1r.1Ag020380_Psum.JK8.1r.1Bg020180	Balanced	Low-expressed	Balanced	Low-expressed	Balanced	Balanced	Low-expressed	Low-expressed	Low-expressed	Balanced	Stable
Psum.JK8.1r.1Ag020390_Psum.JK8.1r.1Bg020190	Balanced	Balanced	Balanced	Balanced	A dominant	Balanced	Balanced	Balanced	Balanced	Balanced	Dynamic
Psum.JK8.1r.1Ag020400_Psum.JK8.1r.1Bg020200	Balanced	Balanced	Balanced	Balanced	Balanced	Balanced	Balanced	Balanced	Balanced	Balanced	Stable
Psum.JK8.1r.1Ag020410_Psum.JK8.1r.1Bg020210	Low-expressed	Low-expressed	Low-expressed	Low-expressed	Low-expressed	Low-expressed	Balanced	Balanced	Balanced	Balanced	Dynamic
Psum.JK8.1r.1Ag020420_Psum.JK8.1r.1Bg020220	Balanced	Low-expressed	Balanced	Low-expressed	Balanced	Balanced	Low-expressed	Balanced	Balanced	Balanced	Stable
Psum.JK8.1r.1Ag020460_Psum.JK8.1r.1Bg020240	Low-expressed	Balanced	Low-expressed	Low-expressed	Low-expressed	Balanced	Low-expressed	A dominant	Low-expressed	Low-expressed	Dynamic
Psum.JK8.1r.1Ag020470_Psum.JK8.1r.1Bg020250	Balanced	Balanced	Low-expressed	A dominant	Low-expressed	Balanced	Balanced	Balanced	A dominant	Balanced	Dynamic
Psum.JK8.1r.1Ag020480_Psum.JK8.1r.1Bg020260	Low-expressed	Low-expressed	Low-expressed	B dominant	Low-expressed	Balanced	Balanced	B dominant	Balanced	Low-expressed	Stable
Psum.JK8.1r.1Ag020490_Psum.JK8.1r.1Bg020270	Balanced	Balanced	Low-expressed	Low-expressed	Balanced	Balanced	Balanced	Balanced	Balanced	Balanced	Stable
Psum.JK8.1r.1Ag020530_Psum.JK8.1r.1Bg020320	Balanced	Balanced	Low-expressed	Low-expressed	Low-expressed	Balanced	Low-expressed	Balanced	Balanced	Balanced	Stable
Psum.JK8.1r.1Ag020540_Psum.JK8.1r.1Bg020330	Low-expressed	B dominant	Low-expressed	Low-expressed	Low-expressed	Balanced	Low-expressed	Balanced	B dominant	Low-expressed	Dynamic
Psum.JK8.1r.1Ag020550_Psum.JK8.1r.1Bg020340	Low-expressed	Balanced	Low-expressed	B dominant	Low-expressed	Balanced	Balanced	Balanced	Balanced	Balanced	Dynamic
Psum.JK8.1r.1Ag020560_Psum.JK8.1r.1Bg020350	Balanced	Balanced	Low-expressed	Low-expressed	Balanced	Balanced	Balanced	Balanced	Balanced	Balanced	Stable
Psum.JK8.1r.1Ag020570_Psum.JK8.1r.1Bg020360	Low-expressed	Low-expressed	Low-expressed	Low-expressed	Low-expressed	Low-expressed	Low-expressed	Low-expressed	Low-expressed	Low-expressed	Dynamic
Psum.JK8.1r.1Ag020590_Psum.JK8.1r.1Bg020370	Balanced	Balanced	A dominant	Low-expressed	A dominant	Balanced	Balanced	Balanced	Balanced	Low-expressed	Dynamic
Psum.JK8.1r.1Ag020600_Psum.JK8.1r.1Bg020380	Low-expressed	Low-expressed	Low-expressed	Low-expressed	B dominant	Low-expressed	Balanced	B dominant	Balanced	B dominant	Stable
Psum.JK8.1r.1Ag020610_Psum.JK8.1r.1Bg020390	Balanced	Balanced	Balanced	Balanced	Balanced	Balanced	Balanced	Balanced	Balanced	Balanced	Stable
Psum.JK8.1r.1Ag020620_Psum.JK8.1r.1Bg020400	Balanced	Balanced	Balanced	Balanced	Balanced	Balanced	Balanced	Balanced	Balanced	Balanced	Stable
Psum.JK8.1r.1Ag020630_Psum.JK8.1r.1Bg020410	Low-expressed	Low-expressed	Low-expressed	Low-expressed	Low-expressed	Balanced	Low-expressed	Low-expressed	Low-expressed	Low-expressed	Dynamic
Psum.JK8.1r.1Ag020640_Psum.JK8.1r.1Bg020420	Low-expressed	Low-expressed	Low-expressed	Low-expressed	Low-expressed	Low-expressed	Low-expressed	Low-expressed	Low-expressed	Low-expressed	Dynamic
Psum.JK8.1r.1Ag020650_Psum.JK8.1r.1Bg020430	Low-expressed	Low-expressed	Low-expressed	Low-expressed	Low-expressed	Low-expressed	Low-expressed	Low-expressed	Balanced	Low-expressed	Dynamic
Psum.JK8.1r.1Ag020670_Psum.JK8.1r.1Bg020460	Balanced	Balanced	Low-expressed	Low-expressed	B dominant	Balanced	Balanced	Balanced	Balanced	Low-expressed	Dynamic
Psum.JK8.1r.1Ag020690_Psum.JK8.1r.1Bg020480	Balanced	A dominant	A dominant	A dominant	B dominant	Balanced	Low-expressed	A dominant	B dominant	B dominant	Dynamic
Psum.JK8.1r.1Ag020700_Psum.JK8.1r.1Bg020490	Low-expressed	Low-expressed	Low-expressed	Low-expressed	Low-expressed	Low-expressed	Low-expressed	Low-expressed	Low-expressed	Low-expressed	Dynamic
Psum.JK8.1r.1Ag020720_Psum.JK8.1r.1Bg020510	Low-expressed	Low-expressed	Low-expressed	Low-expressed	Low-expressed	Balanced	Low-expressed	Low-expressed	Low-expressed	Low-expressed	Dynamic
Psum.JK8.1r.1Ag020710_Psum.JK8.1r.1Bg020500	Balanced	Low-expressed	B dominant	Low-expressed	Balanced	Balanced	Low-expressed	Low-expressed	Low-expressed	Low-expressed	Dynamic
Psum.JK8.1r.1Ag020730_Psum.JK8.1r.1Bg020520	Low-expressed	Low-expressed	Low-expressed	Low-expressed	Low-expressed	Low-expressed	Low-expressed	Balanced	Balanced	Balanced	Dynamic
Psum.JK8.1r.1Ag020740_Psum.JK8.1r.1Bg020530	Balanced	Balanced	Low-expressed	Balanced	Low-expressed	Balanced	Balanced	Balanced	Balanced	Balanced	Stable
Psum.JK8.1r.1Ag020760_Psum.JK8.1r.1Bg020540	Balanced	Balanced	Balanced	Balanced	Balanced	Balanced	Balanced	Balanced	Balanced	Balanced	Stable
Psum.JK8.1r.1Ag020770_Psum.JK8.1r.1Bg020560	Low-expressed	Low-expressed	Low-expressed	Low-expressed	Low-expressed	Low-expressed	Low-expressed	Low-expressed	A dominant	Low-expressed	Dynamic
Psum.JK8.1r.1Ag020780_Psum.JK8.1r.1Bg020570	A dominant	B dominant	Low-expressed	Low-expressed	Low-expressed	Low-expressed	Low-expressed	Balanced	Low-expressed	Balanced	Dynamic
Psum.JK8.1r.1Ag020790_Psum.JK8.1r.1Bg020590	Balanced	Balanced	Balanced	Balanced	Balanced	Balanced	Balanced	Balanced	Balanced	Balanced	Stable
Psum.JK8.1r.1Ag020800_Psum.JK8.1r.1Bg020600	Low-expressed	Balanced	Balanced	Low-expressed	Balanced	Balanced	Balanced	Balanced	Balanced	Low-expressed	Stable
Psum.JK8.1r.1Ag020810_Psum.JK8.1r.1Bg020610	Balanced	Balanced	Low-expressed	Balanced	Balanced	Balanced	Balanced	Balanced	Balanced	Balanced	Stable
Psum.JK8.1r.1Ag020820_Psum.JK8.1r.1Bg020620	Balanced	Balanced	Balanced	Balanced	Balanced	Balanced	Balanced	Balanced	Balanced	Balanced	Stable
Psum.JK8.1r.1Ag020830_Psum.JK8.1r.1Bg020630	A dominant	A dominant	Low-expressed	Low-expressed	Low-expressed	Balanced	A dominant	Balanced	Balanced	Balanced	Dynamic
Psum.JK8.1r.1Ag020840_Psum.JK8.1r.1Bg020800	Balanced	Balanced	Balanced	Balanced	Balanced	Balanced	Balanced	Balanced	Balanced	Balanced	Stable
Psum.JK8.1r.1Ag020850_Psum.JK8.1r.1Bg020790	Balanced	Balanced	Balanced	Balanced	Balanced	Balanced	Balanced	Balanced	Balanced	Balanced	Stable
Psum.JK8.1r.1Ag020860_Psum.JK8.1r.1Bg020770	Low-expressed	Balanced	Low-expressed	Low-expressed	Low-expressed	Balanced	Balanced	Balanced	Balanced	Balanced	Stable
Psum.JK8.1r.1Ag020870_Psum.JK8.1r.1Bg020750	Low-expressed	Low-expressed	Low-expressed	Low-expressed	Low-expressed	Low-expressed	Low-expressed	Low-expressed	Balanced	Low-expressed	Dynamic
Psum.JK8.1r.1Ag020890_Psum.JK8.1r.1Bg020730	Low-expressed	Low-expressed	Low-expressed	Low-expressed	Low-expressed	Low-expressed	Low-expressed	Low-expressed	Low-expressed	Low-expressed	Dynamic
Psum.JK8.1r.1Ag020910_Psum.JK8.1r.1Bg020710	Balanced	Balanced	Low-expressed	Low-expressed	Balanced	Balanced	Balanced	Low-expressed	Balanced	Low-expressed	Stable
Psum.JK8.1r.1Ag020920_Psum.JK8.1r.1Bg020700	Low-expressed	Low-expressed	Balanced	A dominant	A dominant	Balanced	B dominant	Balanced	A dominant	A dominant	Dynamic
Psum.JK8.1r.1Ag020930_Psum.JK8.1r.1Bg020690	Balanced	Balanced	Balanced	Balanced	Balanced	Balanced	Balanced	Balanced	Balanced	Balanced	Stable
Psum.JK8.1r.1Ag020950_Psum.JK8.1r.1Bg020670	Balanced	Balanced	Balanced	Balanced	Balanced	Balanced	Balanced	Balanced	Balanced	Balanced	Stable
Psum.JK8.1r.1Ag020960_Psum.JK8.1r.1Bg020660	Balanced	Balanced	Balanced	Balanced	Balanced	Balanced	Balanced	Balanced	Balanced	Balanced	Stable
Psum.JK8.1r.1Ag020970_Psum.JK8.1r.1Bg020640	Balanced	B dominant	Balanced	Low-expressed	B dominant	B dominant	Low-expressed	B dominant	Low-expressed	Low-expressed	Dynamic
Psum.JK8.1r.1Ag020980_Psum.JK8.1r.1Bg020650	Balanced	Balanced	B dominant	Low-expressed	Balanced	Balanced	Low-expressed	Balanced	Low-expressed	Low-expressed	Dynamic
Psum.JK8.1r.1Ag020990_Psum.JK8.1r.1Bg020810	Balanced	A dominant	Balanced	A dominant	Balanced	Balanced	Balanced	A dominant	Balanced	Balanced	Dynamic
Psum.JK8.1r.1Ag021000_Psum.JK8.1r.1Bg020820	Balanced	Balanced	Low-expressed	Balanced	Low-expressed	Balanced	Balanced	Balanced	Balanced	Balanced	Stable
Psum.JK8.1r.1Ag021010_Psum.JK8.1r.1Bg020830	Low-expressed	Low-expressed	Low-expressed	Low-expressed	Low-expressed	Low-expressed	Low-expressed	Low-expressed	Low-expressed	Low-expressed	Dynamic
Psum.JK8.1r.1Ag021030_Psum.JK8.1r.1Bg020850	Low-expressed	Low-expressed	Low-expressed	Low-expressed	Balanced	Balanced	Low-expressed	Balanced	Balanced	Low-expressed	Dynamic
Psum.JK8.1r.1Ag021040_Psum.JK8.1r.1Bg020860	Balanced	A dominant	Balanced	A dominant	Balanced	Balanced	Balanced	Balanced	Balanced	Low-expressed	Dynamic
Psum.JK8.1r.1Ag021050_Psum.JK8.1r.1Bg020870	Balanced	Balanced	Balanced	Balanced	Balanced	Balanced	Balanced	Balanced	Balanced	Balanced	Stable
Psum.JK8.1r.1Ag021070_Psum.JK8.1r.1Bg020880	Low-expressed	Low-expressed	Low-expressed	Low-expressed	Low-expressed	Low-expressed	Low-expressed	Low-expressed	Low-expressed	Low-expressed	Dynamic
Psum.JK8.1r.1Ag021090_Psum.JK8.1r.1Bg020890	Balanced	Balanced	Balanced	Balanced	Balanced	Balanced	Balanced	Balanced	Balanced	Balanced	Stable
Psum.JK8.1r.1Ag021100_Psum.JK8.1r.1Bg020900	Balanced	Balanced	Low-expressed	Balanced	Balanced	Balanced	Low-expressed	Balanced	Balanced	Low-expressed	Stable
Psum.JK8.1r.1Ag021110_Psum.JK8.1r.1Bg020910	Balanced	Balanced	Balanced	Low-expressed	A dominant	Balanced	Low-expressed	Balanced	Balanced	Balanced	Dynamic
Psum.JK8.1r.1Ag021120_Psum.JK8.1r.1Bg020920	Low-expressed	Low-expressed	Low-expressed	Low-expressed	Low-expressed	Low-expressed	Low-expressed	B dominant	Balanced	Balanced	Dynamic
Psum.JK8.1r.1Ag021130_Psum.JK8.1r.1Bg020930	Low-expressed	Low-expressed	Low-expressed	Low-expressed	Low-expressed	Low-expressed	Low-expressed	Low-expressed	Balanced	Low-expressed	Dynamic
Psum.JK8.1r.1Ag021140_Psum.JK8.1r.1Bg020960	Low-expressed	Low-expressed	Low-expressed	Low-expressed	Low-expressed	A dominant	Low-expressed	Low-expressed	Low-expressed	Low-expressed	Dynamic
Psum.JK8.1r.1Ag021150_Psum.JK8.1r.1Bg020970	Balanced	Balanced	Balanced	Balanced	Balanced	Balanced	Balanced	Balanced	Balanced	Balanced	Stable
Psum.JK8.1r.1Ag021160_Psum.JK8.1r.1Bg020980	Balanced	Balanced	Low-expressed	Low-expressed	Low-expressed	Low-expressed	Balanced	B dominant	Balanced	Balanced	Dynamic
Psum.JK8.1r.1Ag021170_Psum.JK8.1r.1Bg020990	Balanced	Balanced	Balanced	Balanced	Balanced	Balanced	Balanced	Balanced	Balanced	Balanced	Stable
Psum.JK8.1r.1Ag021180_Psum.JK8.1r.1Bg021000	Balanced	Balanced	Low-expressed	Balanced	Balanced	Balanced	Balanced	Balanced	Balanced	Balanced	Stable
Psum.JK8.1r.1Ag021190_Psum.JK8.1r.1Bg021010	Low-expressed	Balanced	Low-expressed	Low-expressed	Low-expressed	Balanced	Low-expressed	Balanced	Low-expressed	Low-expressed	Dynamic
Psum.JK8.1r.1Ag021200_Psum.JK8.1r.1Bg021020	Balanced	Balanced	Balanced	Balanced	A dominant	Balanced	Balanced	Balanced	Balanced	Balanced	Dynamic
Psum.JK8.1r.1Ag021210_Psum.JK8.1r.1Bg021030	Low-expressed	Low-expressed	Low-expressed	Balanced	Low-expressed	Low-expressed	Low-expressed	Low-expressed	Low-expressed	Low-expressed	Dynamic
Psum.JK8.1r.1Ag021250_Psum.JK8.1r.1Bg021040	Balanced	Balanced	Low-expressed	Balanced	Balanced	Balanced	Balanced	Balanced	Balanced	Balanced	Stable
Psum.JK8.1r.1Ag021260_Psum.JK8.1r.1Bg021050	Balanced	Balanced	Low-expressed	Low-expressed	B dominant	Balanced	Balanced	Balanced	Balanced	Balanced	Dynamic
Psum.JK8.1r.1Ag021280_Psum.JK8.1r.1Bg021060	Balanced	Balanced	Balanced	Balanced	Low-expressed	Balanced	Balanced	Balanced	Balanced	Balanced	Stable
Psum.JK8.1r.1Ag021290_Psum.JK8.1r.1Bg021070	A dominant	Balanced	Balanced	Balanced	Balanced	Balanced	Balanced	Balanced	Balanced	Balanced	Dynamic
Psum.JK8.1r.1Ag021300_Psum.JK8.1r.1Bg021080	A dominant	A dominant	A dominant	A dominant	A dominant	A dominant	A dominant	A dominant	A dominant	A dominant	Stable
Psum.JK8.1r.1Ag021320_Psum.JK8.1r.1Bg021110	Low-expressed	Low-expressed	Low-expressed	Low-expressed	Low-expressed	Low-expressed	Low-expressed	Low-expressed	Low-expressed	Low-expressed	Dynamic
Psum.JK8.1r.1Ag021330_Psum.JK8.1r.1Bg021120	Low-expressed	Low-expressed	Low-expressed	Low-expressed	Low-expressed	Low-expressed	Low-expressed	Low-expressed	Low-expressed	Low-expressed	Dynamic
Psum.JK8.1r.1Ag021340_Psum.JK8.1r.1Bg021130	Low-expressed	Low-expressed	Low-expressed	Low-expressed	Low-expressed	Low-expressed	Low-expressed	Low-expressed	Low-expressed	Low-expressed	Dynamic
Psum.JK8.1r.1Ag021350_Psum.JK8.1r.1Bg021140	Balanced	Balanced	Balanced	Balanced	Balanced	Balanced	Balanced	Balanced	Balanced	Balanced	Stable
Psum.JK8.1r.1Ag021370_Psum.JK8.1r.1Bg021170	Balanced	Balanced	Balanced	Balanced	Balanced	Balanced	Balanced	B dominant	Balanced	Low-expressed	Dynamic
Psum.JK8.1r.1Ag021380_Psum.JK8.1r.1Bg021180	Balanced	Balanced	Balanced	Balanced	Balanced	Balanced	Balanced	Balanced	Balanced	Balanced	Stable
Psum.JK8.1r.1Ag021390_Psum.JK8.1r.1Bg021190	Balanced	Balanced	Balanced	Balanced	Balanced	Balanced	Balanced	Balanced	Balanced	Balanced	Stable
Psum.JK8.1r.1Ag021410_Psum.JK8.1r.1Bg021210	Balanced	Balanced	Balanced	A dominant	A dominant	Balanced	Balanced	Balanced	Balanced	Balanced	Dynamic
Psum.JK8.1r.1Ag021420_Psum.JK8.1r.1Bg021220	Low-expressed	Low-expressed	Low-expressed	Low-expressed	Low-expressed	Low-expressed	Low-expressed	Low-expressed	Low-expressed	Low-expressed	Dynamic
Psum.JK8.1r.1Ag021430_Psum.JK8.1r.1Bg021230	Balanced	Balanced	Balanced	Balanced	Low-expressed	Balanced	Balanced	Balanced	Balanced	Balanced	Stable
Psum.JK8.1r.1Ag021440_Psum.JK8.1r.1Bg021240	Balanced	Balanced	Low-expressed	Low-expressed	Low-expressed	Balanced	Balanced	Balanced	Balanced	Low-expressed	Stable
Psum.JK8.1r.1Ag021460_Psum.JK8.1r.1Bg021250	Balanced	Balanced	Balanced	Balanced	B dominant	Balanced	Balanced	Balanced	Balanced	Balanced	Dynamic
Psum.JK8.1r.1Ag021470_Psum.JK8.1r.1Bg021260	Balanced	Balanced	Low-expressed	Balanced	Balanced	Balanced	Balanced	Balanced	Balanced	Balanced	Stable
Psum.JK8.1r.1Ag021480_Psum.JK8.1r.1Bg021270	Low-expressed	Balanced	Low-expressed	Low-expressed	Low-expressed	Balanced	Balanced	Balanced	Balanced	Balanced	Stable
Psum.JK8.1r.1Ag021500_Psum.JK8.1r.1Bg021290	Low-expressed	Low-expressed	Low-expressed	Low-expressed	Low-expressed	Low-expressed	Low-expressed	Low-expressed	Low-expressed	Balanced	Dynamic
Psum.JK8.1r.1Ag021510_Psum.JK8.1r.1Bg021300	Low-expressed	Balanced	Low-expressed	Low-expressed	Balanced	Balanced	Balanced	Balanced	Balanced	Balanced	Stable
Psum.JK8.1r.1Ag021520_Psum.JK8.1r.1Bg021310	Balanced	Balanced	Balanced	Balanced	Balanced	Balanced	Balanced	Balanced	Balanced	Balanced	Stable
Psum.JK8.1r.1Ag021530_Psum.JK8.1r.1Bg021330	A dominant	Low-expressed	Low-expressed	Low-expressed	Low-expressed	Low-expressed	Low-expressed	Low-expressed	Low-expressed	Low-expressed	Dynamic
Psum.JK8.1r.1Ag021540_Psum.JK8.1r.1Bg021340	Low-expressed	Low-expressed	Low-expressed	Low-expressed	Low-expressed	Low-expressed	Low-expressed	Low-expressed	Low-expressed	Low-expressed	Dynamic
Psum.JK8.1r.1Ag021550_Psum.JK8.1r.1Bg021360	Low-expressed	Low-expressed	Low-expressed	Low-expressed	Low-expressed	Low-expressed	Low-expressed	Low-expressed	Low-expressed	Low-expressed	Dynamic
Psum.JK8.1r.1Ag021570_Psum.JK8.1r.1Bg021380	Low-expressed	Low-expressed	Low-expressed	Balanced	Low-expressed	Low-expressed	Low-expressed	Balanced	Balanced	Balanced	Dynamic
Psum.JK8.1r.1Ag021580_Psum.JK8.1r.1Bg021390	Balanced	Balanced	Balanced	Balanced	Balanced	Balanced	Balanced	Balanced	Balanced	Balanced	Stable
Psum.JK8.1r.1Ag021590_Psum.JK8.1r.1Bg021400	Balanced	Balanced	Low-expressed	Balanced	Balanced	Balanced	Balanced	Balanced	Balanced	Balanced	Stable
Psum.JK8.1r.1Ag021610_Psum.JK8.1r.1Bg021410	Balanced	Balanced	Low-expressed	B dominant	Low-expressed	Balanced	Balanced	Balanced	Balanced	Balanced	Dynamic
Psum.JK8.1r.1Ag021620_Psum.JK8.1r.1Bg021420	Balanced	Balanced	Balanced	Balanced	Low-expressed	Balanced	Balanced	Balanced	Balanced	Balanced	Stable
Psum.JK8.1r.1Ag021630_Psum.JK8.1r.1Bg021430	Balanced	Balanced	Low-expressed	Balanced	Balanced	Balanced	Balanced	Balanced	Balanced	Balanced	Stable
Psum.JK8.1r.1Ag021640_Psum.JK8.1r.1Bg021440	Balanced	Balanced	Balanced	Low-expressed	Balanced	Balanced	Low-expressed	Balanced	Low-expressed	Low-expressed	Stable
Psum.JK8.1r.1Ag021650_Psum.JK8.1r.1Bg021450	Low-expressed	Balanced	Low-expressed	Balanced	Low-expressed	Balanced	Balanced	Balanced	Balanced	Balanced	Stable
Psum.JK8.1r.1Ag021660_Psum.JK8.1r.1Bg021470	Balanced	Balanced	Balanced	Balanced	Balanced	Balanced	Balanced	Balanced	Balanced	Balanced	Stable
Psum.JK8.1r.1Ag021670_Psum.JK8.1r.1Bg021480	Low-expressed	Low-expressed	Low-expressed	Low-expressed	Balanced	A dominant	Low-expressed	Balanced	Balanced	Balanced	Stable
Psum.JK8.1r.1Ag021680_Psum.JK8.1r.1Bg021490	Balanced	Balanced	Balanced	Balanced	Balanced	Balanced	Balanced	Balanced	Balanced	Balanced	Stable
Psum.JK8.1r.1Ag021690_Psum.JK8.1r.1Bg021500	Balanced	Balanced	Low-expressed	Balanced	Balanced	Balanced	B dominant	B dominant	Balanced	B dominant	Dynamic
Psum.JK8.1r.1Ag021700_Psum.JK8.1r.1Bg021510	Balanced	Balanced	Low-expressed	B dominant	Low-expressed	Balanced	Balanced	Balanced	Balanced	Balanced	Dynamic
Psum.JK8.1r.1Ag021710_Psum.JK8.1r.1Bg021530	Balanced	Low-expressed	Low-expressed	Low-expressed	Balanced	Low-expressed	Low-expressed	Low-expressed	Low-expressed	Low-expressed	Dynamic
Psum.JK8.1r.1Ag021720_Psum.JK8.1r.1Bg021540	Balanced	Balanced	Balanced	Low-expressed	Balanced	Balanced	Low-expressed	Balanced	Balanced	Low-expressed	Stable
Psum.JK8.1r.1Ag021730_Psum.JK8.1r.1Bg021550	Balanced	Balanced	Low-expressed	Balanced	Balanced	Balanced	Balanced	Balanced	Balanced	Balanced	Stable
Psum.JK8.1r.1Ag021740_Psum.JK8.1r.1Bg021560	Balanced	Low-expressed	Low-expressed	Balanced	Balanced	Low-expressed	Low-expressed	Balanced	Balanced	Balanced	Stable
Psum.JK8.1r.1Ag021750_Psum.JK8.1r.1Bg021570	Balanced	Balanced	Balanced	Balanced	Balanced	Balanced	Balanced	Balanced	Balanced	Balanced	Stable
Psum.JK8.1r.1Ag021760_Psum.JK8.1r.1Bg021580	Low-expressed	B dominant	Low-expressed	Balanced	Low-expressed	Balanced	B dominant	Balanced	Balanced	Balanced	Dynamic
Psum.JK8.1r.1Ag021780_Psum.JK8.1r.1Bg021590	Balanced	Balanced	Low-expressed	Balanced	Low-expressed	Balanced	Balanced	Balanced	Balanced	Balanced	Stable
Psum.JK8.1r.1Ag021790_Psum.JK8.1r.1Bg021600	Balanced	Low-expressed	Low-expressed	Balanced	Balanced	Balanced	Balanced	Balanced	Balanced	Balanced	Stable
Psum.JK8.1r.1Ag021810_Psum.JK8.1r.1Bg021610	Low-expressed	Low-expressed	Low-expressed	Low-expressed	Low-expressed	Low-expressed	Low-expressed	Balanced	Low-expressed	Low-expressed	Dynamic
Psum.JK8.1r.1Ag021820_Psum.JK8.1r.1Bg021630	Low-expressed	Low-expressed	Low-expressed	Low-expressed	Low-expressed	Low-expressed	Low-expressed	Low-expressed	Low-expressed	Low-expressed	Dynamic
Psum.JK8.1r.1Ag021830_Psum.JK8.1r.1Bg021640	Balanced	Low-expressed	Low-expressed	A dominant	A dominant	Low-expressed	Low-expressed	Low-expressed	Low-expressed	Low-expressed	Dynamic
Psum.JK8.1r.1Ag021840_Psum.JK8.1r.1Bg021650	Balanced	Low-expressed	Balanced	Low-expressed	Low-expressed	Low-expressed	Low-expressed	Low-expressed	Balanced	Balanced	Dynamic
Psum.JK8.1r.1Ag021850_Psum.JK8.1r.1Bg021660	Balanced	Balanced	Balanced	Low-expressed	Balanced	Balanced	Low-expressed	Balanced	Balanced	Balanced	Stable
Psum.JK8.1r.1Ag021860_Psum.JK8.1r.1Bg021670	Balanced	Balanced	Balanced	Balanced	Balanced	Balanced	Balanced	Balanced	Balanced	Balanced	Stable
Psum.JK8.1r.1Ag021880_Psum.JK8.1r.1Bg021680	Low-expressed	Low-expressed	Low-expressed	Low-expressed	Balanced	Balanced	Low-expressed	Low-expressed	Low-expressed	Low-expressed	Dynamic
Psum.JK8.1r.1Ag021890_Psum.JK8.1r.1Bg021710	Balanced	Balanced	B dominant	Low-expressed	Balanced	Balanced	Balanced	Balanced	Balanced	Low-expressed	Dynamic
Psum.JK8.1r.1Ag021900_Psum.JK8.1r.1Bg021720	Balanced	Balanced	B dominant	Balanced	A dominant	Balanced	Balanced	Balanced	Balanced	Balanced	Dynamic
Psum.JK8.1r.1Ag021910_Psum.JK8.1r.1Bg021730	Low-expressed	Low-expressed	Low-expressed	Low-expressed	Low-expressed	Low-expressed	Low-expressed	Low-expressed	Low-expressed	Low-expressed	Dynamic
Psum.JK8.1r.1Ag021920_Psum.JK8.1r.1Bg021740	Balanced	Balanced	Low-expressed	Low-expressed	Low-expressed	Balanced	Low-expressed	Balanced	Balanced	Balanced	Stable
Psum.JK8.1r.1Ag021930_Psum.JK8.1r.1Bg021750	Balanced	Balanced	Low-expressed	Low-expressed	Low-expressed	Balanced	Balanced	Balanced	Balanced	Balanced	Stable
Psum.JK8.1r.1Ag021940_Psum.JK8.1r.1Bg021760	Balanced	Balanced	Balanced	Balanced	Balanced	Balanced	Balanced	Balanced	Balanced	Balanced	Stable
Psum.JK8.1r.1Ag021950_Psum.JK8.1r.1Bg021770	Balanced	Balanced	Low-expressed	Low-expressed	Low-expressed	Balanced	Low-expressed	Balanced	Balanced	Balanced	Stable
Psum.JK8.1r.1Ag021960_Psum.JK8.1r.1Bg021780	Balanced	Balanced	Low-expressed	Balanced	Low-expressed	Balanced	Balanced	Balanced	Balanced	Balanced	Stable
Psum.JK8.1r.1Ag021980_Psum.JK8.1r.1Bg021800	Low-expressed	Balanced	Balanced	Low-expressed	Balanced	B dominant	Low-expressed	Balanced	B dominant	Low-expressed	Dynamic
Psum.JK8.1r.1Ag021990_Psum.JK8.1r.1Bg021820	Low-expressed	Low-expressed	Low-expressed	Low-expressed	Low-expressed	Low-expressed	Low-expressed	Low-expressed	Low-expressed	Low-expressed	Dynamic
Psum.JK8.1r.1Ag022000_Psum.JK8.1r.1Bg021830	Balanced	A dominant	Low-expressed	Low-expressed	Low-expressed	A dominant	Low-expressed	Low-expressed	Low-expressed	Balanced	Dynamic
Psum.JK8.1r.1Ag022040_Psum.JK8.1r.1Bg021840	Balanced	Balanced	Balanced	Balanced	Balanced	Balanced	Balanced	Balanced	Balanced	Balanced	Stable
Psum.JK8.1r.1Ag022050_Psum.JK8.1r.1Bg021870	Low-expressed	Low-expressed	Low-expressed	Low-expressed	Low-expressed	Low-expressed	Low-expressed	Low-expressed	Low-expressed	Low-expressed	Dynamic
Psum.JK8.1r.1Ag022060_Psum.JK8.1r.1Bg021880	Balanced	Balanced	Balanced	Balanced	Balanced	Balanced	Balanced	Balanced	Balanced	Balanced	Stable
Psum.JK8.1r.1Ag022070_Psum.JK8.1r.1Bg021890	Low-expressed	Low-expressed	Low-expressed	Low-expressed	Low-expressed	Low-expressed	Low-expressed	Low-expressed	Low-expressed	Low-expressed	Dynamic
Psum.JK8.1r.1Ag022080_Psum.JK8.1r.1Bg021900	Balanced	Balanced	Low-expressed	Balanced	Low-expressed	Balanced	Balanced	Balanced	Balanced	Balanced	Stable
Psum.JK8.1r.1Ag022090_Psum.JK8.1r.1Bg021910	Balanced	Balanced	Balanced	Balanced	A dominant	Balanced	Balanced	Balanced	Balanced	Balanced	Dynamic
Psum.JK8.1r.1Ag022100_Psum.JK8.1r.1Bg021920	Low-expressed	B dominant	Low-expressed	Low-expressed	Low-expressed	Low-expressed	Low-expressed	Balanced	Low-expressed	Low-expressed	Dynamic
Psum.JK8.1r.1Ag022110_Psum.JK8.1r.1Bg021930	Balanced	Balanced	Balanced	Low-expressed	Balanced	Balanced	Low-expressed	Low-expressed	Low-expressed	Low-expressed	Stable
Psum.JK8.1r.1Ag022120_Psum.JK8.1r.1Bg021940	Balanced	Balanced	Balanced	Balanced	Balanced	Balanced	Balanced	Balanced	Balanced	Balanced	Stable
Psum.JK8.1r.1Ag022130_Psum.JK8.1r.1Bg021950	Balanced	Balanced	Low-expressed	Balanced	Balanced	Balanced	Balanced	Balanced	Balanced	Balanced	Stable
Psum.JK8.1r.1Ag022140_Psum.JK8.1r.1Bg021960	Low-expressed	Low-expressed	Low-expressed	Low-expressed	Balanced	Low-expressed	Low-expressed	Low-expressed	Low-expressed	Low-expressed	Dynamic
Psum.JK8.1r.1Ag022150_Psum.JK8.1r.1Bg021970	Low-expressed	Balanced	Balanced	Low-expressed	Balanced	Balanced	Low-expressed	Low-expressed	Low-expressed	Low-expressed	Dynamic
Psum.JK8.1r.1Ag022160_Psum.JK8.1r.1Bg021980	Balanced	Balanced	Balanced	Low-expressed	Low-expressed	Balanced	Balanced	Balanced	Balanced	Balanced	Stable
Psum.JK8.1r.1Ag022170_Psum.JK8.1r.1Bg021990	Low-expressed	Low-expressed	Balanced	Low-expressed	Low-expressed	Low-expressed	Low-expressed	Low-expressed	Low-expressed	Balanced	Dynamic
Psum.JK8.1r.1Ag022180_Psum.JK8.1r.1Bg022000	Low-expressed	Balanced	Balanced	Balanced	Balanced	Balanced	Balanced	Balanced	Balanced	Balanced	Stable
Psum.JK8.1r.1Ag022190_Psum.JK8.1r.1Bg022010	Balanced	Balanced	Low-expressed	Balanced	Balanced	Balanced	Balanced	Balanced	Balanced	Balanced	Stable
Psum.JK8.1r.1Ag022200_Psum.JK8.1r.1Bg022020	Balanced	Low-expressed	Balanced	Low-expressed	Balanced	Low-expressed	Low-expressed	Low-expressed	Balanced	A dominant	Stable
Psum.JK8.1r.1Ag022210_Psum.JK8.1r.1Bg022030	Low-expressed	Low-expressed	Low-expressed	Low-expressed	Low-expressed	Low-expressed	Low-expressed	A dominant	A dominant	Balanced	Dynamic
Psum.JK8.1r.1Ag022220_Psum.JK8.1r.1Bg022050	Low-expressed	Low-expressed	Low-expressed	B dominant	Balanced	Balanced	Balanced	Balanced	Balanced	Low-expressed	Dynamic
Psum.JK8.1r.1Ag022230_Psum.JK8.1r.1Bg022060	Balanced	Balanced	Low-expressed	Low-expressed	Balanced	Balanced	Low-expressed	Balanced	Balanced	Low-expressed	Stable
Psum.JK8.1r.1Ag022240_Psum.JK8.1r.1Bg022070	Balanced	Balanced	Balanced	A dominant	Balanced	A dominant	A dominant	A dominant	Balanced	Balanced	Dynamic
Psum.JK8.1r.1Ag022260_Psum.JK8.1r.1Bg022090	Balanced	Balanced	Balanced	Balanced	A dominant	Balanced	Balanced	Balanced	Balanced	Balanced	Dynamic
Psum.JK8.1r.1Ag022270_Psum.JK8.1r.1Bg022100	Balanced	Balanced	Balanced	Balanced	Balanced	Balanced	Balanced	Balanced	Balanced	Balanced	Stable
Psum.JK8.1r.1Ag022280_Psum.JK8.1r.1Bg022110	Low-expressed	Balanced	Low-expressed	A dominant	A dominant	Balanced	Balanced	Balanced	Balanced	Balanced	Dynamic
Psum.JK8.1r.1Ag022290_Psum.JK8.1r.1Bg022120	Balanced	Balanced	Low-expressed	Balanced	Low-expressed	Balanced	Balanced	Balanced	Balanced	Balanced	Stable
Psum.JK8.1r.1Ag022320_Psum.JK8.1r.1Bg022150	Balanced	Balanced	Balanced	Balanced	Balanced	Balanced	Balanced	Balanced	Balanced	Balanced	Stable
Psum.JK8.1r.1Ag022330_Psum.JK8.1r.1Bg022160	Low-expressed	Low-expressed	Low-expressed	Balanced	Low-expressed	Balanced	Balanced	Balanced	Balanced	Low-expressed	Stable
Psum.JK8.1r.1Ag022340_Psum.JK8.1r.1Bg022170	Balanced	Balanced	Balanced	Balanced	Balanced	Balanced	Balanced	Balanced	Balanced	Balanced	Stable
Psum.JK8.1r.1Ag022350_Psum.JK8.1r.1Bg022180	Balanced	Low-expressed	Low-expressed	Low-expressed	Low-expressed	Low-expressed	Low-expressed	Low-expressed	Low-expressed	Balanced	Dynamic
Psum.JK8.1r.1Ag022370_Psum.JK8.1r.1Bg022200	Balanced	Low-expressed	Balanced	Low-expressed	Balanced	Balanced	Balanced	Balanced	Balanced	Low-expressed	Stable
Psum.JK8.1r.1Ag022400_Psum.JK8.1r.1Bg022220	Balanced	Balanced	Balanced	Balanced	Balanced	Balanced	Balanced	Balanced	Balanced	Balanced	Stable
Psum.JK8.1r.1Ag022410_Psum.JK8.1r.1Bg022230	Balanced	Balanced	Balanced	Low-expressed	Balanced	Balanced	Balanced	Balanced	Balanced	Balanced	Stable
Psum.JK8.1r.1Ag022420_Psum.JK8.1r.1Bg022240	Balanced	Balanced	Low-expressed	Low-expressed	Low-expressed	A dominant	A dominant	A dominant	A dominant	Balanced	Dynamic
Psum.JK8.1r.1Ag022430_Psum.JK8.1r.1Bg022250	Balanced	Balanced	Balanced	Balanced	Balanced	Balanced	Balanced	Balanced	Balanced	Balanced	Stable
Psum.JK8.1r.1Ag022460_Psum.JK8.1r.1Bg022260	A dominant	A dominant	A dominant	A dominant	A dominant	A dominant	A dominant	A dominant	A dominant	A dominant	Stable
Psum.JK8.1r.1Ag022470_Psum.JK8.1r.1Bg022270	Low-expressed	Low-expressed	Balanced	Low-expressed	Balanced	Balanced	Low-expressed	Balanced	Low-expressed	Low-expressed	Dynamic
Psum.JK8.1r.1Ag022480_Psum.JK8.1r.1Bg022280	Low-expressed	Low-expressed	Low-expressed	Low-expressed	A dominant	Balanced	Low-expressed	Low-expressed	Low-expressed	Low-expressed	Dynamic
Psum.JK8.1r.1Ag022490_Psum.JK8.1r.1Bg022290	Balanced	Balanced	Low-expressed	Low-expressed	Low-expressed	Balanced	Balanced	Low-expressed	Balanced	Low-expressed	Stable
Psum.JK8.1r.1Ag022500_Psum.JK8.1r.1Bg022300	Balanced	Low-expressed	Low-expressed	Low-expressed	Low-expressed	Low-expressed	Low-expressed	Low-expressed	Balanced	A dominant	Dynamic
Psum.JK8.1r.1Ag022510_Psum.JK8.1r.1Bg022310	Balanced	Low-expressed	Low-expressed	Low-expressed	Low-expressed	Low-expressed	Low-expressed	Balanced	Balanced	Low-expressed	Dynamic
Psum.JK8.1r.1Ag022520_Psum.JK8.1r.1Bg022320	Balanced	Balanced	Balanced	Balanced	Balanced	Balanced	Balanced	Balanced	Balanced	Balanced	Stable
Psum.JK8.1r.1Ag022530_Psum.JK8.1r.1Bg022330	Low-expressed	Low-expressed	Low-expressed	Low-expressed	Low-expressed	Balanced	A dominant	Balanced	Low-expressed	Balanced	Dynamic
Psum.JK8.1r.1Ag022540_Psum.JK8.1r.1Bg022340	Balanced	Balanced	Balanced	Balanced	Balanced	Balanced	Balanced	Balanced	Balanced	Balanced	Stable
Psum.JK8.1r.1Ag022550_Psum.JK8.1r.1Bg022350	Balanced	Balanced	Balanced	Balanced	Balanced	Balanced	Balanced	Balanced	Balanced	Balanced	Stable
Psum.JK8.1r.1Ag022560_Psum.JK8.1r.1Bg022370	Balanced	Balanced	Balanced	Balanced	Balanced	Balanced	Balanced	Balanced	Balanced	Balanced	Stable
Psum.JK8.1r.1Ag022570_Psum.JK8.1r.1Bg022430	Balanced	Balanced	Balanced	Low-expressed	Balanced	Balanced	Balanced	Balanced	Balanced	Balanced	Stable
Psum.JK8.1r.1Ag022580_Psum.JK8.1r.1Bg022440	Low-expressed	A dominant	A dominant	Low-expressed	B dominant	Balanced	Low-expressed	Balanced	Low-expressed	Low-expressed	Stable
Psum.JK8.1r.1Ag022600_Psum.JK8.1r.1Bg022460	Balanced	Balanced	Low-expressed	B dominant	Balanced	Balanced	Balanced	Balanced	Balanced	Balanced	Dynamic
Psum.JK8.1r.1Ag022620_Psum.JK8.1r.1Bg022470	Balanced	Balanced	Balanced	Balanced	Balanced	Balanced	Balanced	Balanced	Balanced	Balanced	Stable
Psum.JK8.1r.1Ag022630_Psum.JK8.1r.1Bg022480	Low-expressed	Low-expressed	Balanced	Low-expressed	Balanced	Low-expressed	Low-expressed	Low-expressed	Low-expressed	Low-expressed	Dynamic
Psum.JK8.1r.1Ag022640_Psum.JK8.1r.1Bg022490	Low-expressed	Low-expressed	Balanced	Low-expressed	Balanced	Low-expressed	Low-expressed	Low-expressed	Low-expressed	Low-expressed	Dynamic
Psum.JK8.1r.1Ag022650_Psum.JK8.1r.1Bg022500	Low-expressed	Low-expressed	Balanced	Low-expressed	Low-expressed	Low-expressed	Low-expressed	Low-expressed	Low-expressed	Low-expressed	Dynamic
Psum.JK8.1r.1Ag022670_Psum.JK8.1r.1Bg022520	Balanced	Balanced	Balanced	Balanced	Balanced	Balanced	Low-expressed	Balanced	Balanced	Balanced	Stable
Psum.JK8.1r.1Ag022660_Psum.JK8.1r.1Bg022510	Balanced	Balanced	Balanced	Low-expressed	Balanced	Balanced	Low-expressed	Balanced	Balanced	Low-expressed	Stable
Psum.JK8.1r.1Ag022680_Psum.JK8.1r.1Bg022530	Low-expressed	Low-expressed	Low-expressed	Low-expressed	A dominant	Low-expressed	Low-expressed	Low-expressed	Low-expressed	Low-expressed	Dynamic
Psum.JK8.1r.1Ag022720_Psum.JK8.1r.1Bg022540	Balanced	Balanced	Balanced	Low-expressed	Balanced	Balanced	Low-expressed	Balanced	Balanced	Balanced	Stable
Psum.JK8.1r.1Ag022730_Psum.JK8.1r.1Bg022560	Low-expressed	Low-expressed	Low-expressed	Low-expressed	Low-expressed	Balanced	Low-expressed	Balanced	Balanced	Low-expressed	Dynamic
Psum.JK8.1r.1Ag022740_Psum.JK8.1r.1Bg022580	Balanced	Balanced	Balanced	A dominant	Low-expressed	Balanced	Balanced	Balanced	Balanced	Low-expressed	Dynamic
Psum.JK8.1r.1Ag022750_Psum.JK8.1r.1Bg022590	Balanced	Balanced	Low-expressed	Low-expressed	Low-expressed	Balanced	Balanced	Balanced	Balanced	Balanced	Stable
Psum.JK8.1r.1Ag022760_Psum.JK8.1r.1Bg022600	Balanced	Balanced	Low-expressed	Balanced	A dominant	Balanced	Balanced	Balanced	Balanced	Balanced	Dynamic
Psum.JK8.1r.1Ag022770_Psum.JK8.1r.1Bg022610	Low-expressed	Low-expressed	Low-expressed	Low-expressed	Low-expressed	Low-expressed	Low-expressed	Low-expressed	Low-expressed	Balanced	Dynamic
Psum.JK8.1r.1Ag022790_Psum.JK8.1r.1Bg022620	Balanced	Balanced	Balanced	Low-expressed	Balanced	Low-expressed	Low-expressed	Low-expressed	A dominant	Low-expressed	Stable
Psum.JK8.1r.1Ag022800_Psum.JK8.1r.1Bg022700	Balanced	Balanced	Balanced	Low-expressed	Balanced	Low-expressed	B dominant	Balanced	Balanced	Balanced	Dynamic
Psum.JK8.1r.1Ag022810_Psum.JK8.1r.1Bg022710	Low-expressed	Low-expressed	Low-expressed	Low-expressed	Low-expressed	Low-expressed	Low-expressed	Low-expressed	Balanced	Low-expressed	Dynamic
Psum.JK8.1r.1Ag022820_Psum.JK8.1r.1Bg022720	Low-expressed	Low-expressed	Low-expressed	Low-expressed	Low-expressed	Low-expressed	Low-expressed	Low-expressed	Low-expressed	Low-expressed	Dynamic
Psum.JK8.1r.1Ag022830_Psum.JK8.1r.1Bg022730	Low-expressed	Low-expressed	Low-expressed	Low-expressed	Low-expressed	Low-expressed	Low-expressed	Low-expressed	Low-expressed	Low-expressed	Dynamic
Psum.JK8.1r.1Ag022840_Psum.JK8.1r.1Bg022740	Low-expressed	Low-expressed	Low-expressed	Low-expressed	Low-expressed	Low-expressed	Low-expressed	Low-expressed	Low-expressed	Low-expressed	Dynamic
Psum.JK8.1r.1Ag022850_Psum.JK8.1r.1Bg022750	Low-expressed	Balanced	Low-expressed	Low-expressed	Low-expressed	Low-expressed	Low-expressed	Balanced	Low-expressed	Low-expressed	Dynamic
Psum.JK8.1r.1Ag022860_Psum.JK8.1r.1Bg022760	Balanced	Balanced	Balanced	Balanced	Balanced	Balanced	Balanced	Balanced	Balanced	Balanced	Stable
Psum.JK8.1r.1Ag022870_Psum.JK8.1r.1Bg022770	Balanced	Balanced	Balanced	Balanced	B dominant	Balanced	Balanced	Balanced	Balanced	Balanced	Dynamic
Psum.JK8.1r.1Ag022880_Psum.JK8.1r.1Bg022780	Low-expressed	Low-expressed	Low-expressed	Low-expressed	A dominant	Balanced	Low-expressed	Balanced	Balanced	Low-expressed	Dynamic
Psum.JK8.1r.1Ag022920_Psum.JK8.1r.1Bg022820	Low-expressed	Low-expressed	Low-expressed	Low-expressed	Low-expressed	Low-expressed	Low-expressed	Low-expressed	Low-expressed	Low-expressed	Dynamic
Psum.JK8.1r.1Ag022930_Psum.JK8.1r.1Bg022830	Low-expressed	Balanced	Low-expressed	Low-expressed	Low-expressed	Balanced	Balanced	Low-expressed	Balanced	Low-expressed	Dynamic
Psum.JK8.1r.1Ag022940_Psum.JK8.1r.1Bg022840	B dominant	B dominant	Balanced	Balanced	Balanced	B dominant	B dominant	Balanced	Balanced	Balanced	Dynamic
Psum.JK8.1r.1Ag022960_Psum.JK8.1r.1Bg022850	Low-expressed	Low-expressed	Low-expressed	Low-expressed	Balanced	Low-expressed	Low-expressed	Low-expressed	Low-expressed	Low-expressed	Dynamic
Psum.JK8.1r.1Ag022970_Psum.JK8.1r.1Bg022870	Balanced	Balanced	Low-expressed	Balanced	Low-expressed	Balanced	Low-expressed	Balanced	A dominant	Low-expressed	Dynamic
Psum.JK8.1r.1Ag022980_Psum.JK8.1r.1Bg022880	Balanced	Balanced	Balanced	Balanced	Balanced	Balanced	Balanced	Balanced	Balanced	Balanced	Stable
Psum.JK8.1r.1Ag023000_Psum.JK8.1r.1Bg022900	Low-expressed	Low-expressed	Low-expressed	Low-expressed	Low-expressed	Low-expressed	Low-expressed	Low-expressed	Low-expressed	Low-expressed	Dynamic
Psum.JK8.1r.1Ag023010_Psum.JK8.1r.1Bg022910	Low-expressed	Low-expressed	Low-expressed	Low-expressed	Low-expressed	Low-expressed	Low-expressed	A dominant	Balanced	Low-expressed	Dynamic
Psum.JK8.1r.1Ag023020_Psum.JK8.1r.1Bg022920	Balanced	Low-expressed	Balanced	Low-expressed	Low-expressed	Low-expressed	Low-expressed	Balanced	Balanced	Balanced	Stable
Psum.JK8.1r.1Ag023030_Psum.JK8.1r.1Bg022930	Low-expressed	Low-expressed	Low-expressed	Low-expressed	Low-expressed	Low-expressed	Low-expressed	Low-expressed	Low-expressed	Low-expressed	Dynamic
Psum.JK8.1r.1Ag023040_Psum.JK8.1r.1Bg022940	Low-expressed	Low-expressed	Balanced	Low-expressed	Balanced	Low-expressed	Low-expressed	Balanced	Low-expressed	Low-expressed	Dynamic
Psum.JK8.1r.1Ag023050_Psum.JK8.1r.1Bg022950	A dominant	A dominant	A dominant	A dominant	A dominant	A dominant	A dominant	A dominant	A dominant	A dominant	Stable
Psum.JK8.1r.1Ag023060_Psum.JK8.1r.1Bg022960	Balanced	Balanced	Balanced	Balanced	Balanced	Balanced	Balanced	Balanced	Balanced	Balanced	Stable
Psum.JK8.1r.1Ag023070_Psum.JK8.1r.1Bg022990	Balanced	Balanced	Balanced	Balanced	Low-expressed	Balanced	Balanced	Balanced	Balanced	Balanced	Stable
Psum.JK8.1r.1Ag023080_Psum.JK8.1r.1Bg023000	Low-expressed	Low-expressed	Low-expressed	Low-expressed	Low-expressed	Low-expressed	Low-expressed	Low-expressed	Low-expressed	Low-expressed	Dynamic
Psum.JK8.1r.1Ag023090_Psum.JK8.1r.1Bg023010	Balanced	Balanced	Low-expressed	Balanced	Low-expressed	Balanced	Balanced	Balanced	Balanced	Balanced	Stable
Psum.JK8.1r.1Ag023110_Psum.JK8.1r.1Bg023030	Low-expressed	Low-expressed	Low-expressed	Low-expressed	Low-expressed	Low-expressed	Low-expressed	Low-expressed	Low-expressed	Low-expressed	Dynamic
Psum.JK8.1r.1Ag023120_Psum.JK8.1r.1Bg023040	Low-expressed	Low-expressed	Low-expressed	Low-expressed	Low-expressed	Low-expressed	Low-expressed	Low-expressed	Balanced	Low-expressed	Dynamic
Psum.JK8.1r.1Ag023130_Psum.JK8.1r.1Bg023050	Low-expressed	Low-expressed	Balanced	Low-expressed	Low-expressed	Balanced	Balanced	Low-expressed	Low-expressed	Low-expressed	Dynamic
Psum.JK8.1r.1Ag023170_Psum.JK8.1r.1Bg023090	Low-expressed	Low-expressed	Low-expressed	Low-expressed	Low-expressed	Low-expressed	Low-expressed	Low-expressed	Low-expressed	Low-expressed	Dynamic
Psum.JK8.1r.1Ag023180_Psum.JK8.1r.1Bg023100	Balanced	Balanced	Balanced	Balanced	Balanced	Balanced	Balanced	Balanced	Balanced	Balanced	Stable
Psum.JK8.1r.1Ag023190_Psum.JK8.1r.1Bg023110	Balanced	Balanced	Low-expressed	Balanced	Balanced	Balanced	Balanced	Balanced	Balanced	Balanced	Stable
Psum.JK8.1r.1Ag023200_Psum.JK8.1r.1Bg023120	Balanced	Balanced	Balanced	Low-expressed	Low-expressed	Balanced	Balanced	Balanced	Balanced	Balanced	Stable
Psum.JK8.1r.1Ag023210_Psum.JK8.1r.1Bg023130	Low-expressed	Low-expressed	Low-expressed	Low-expressed	Low-expressed	Low-expressed	Low-expressed	Low-expressed	Low-expressed	Low-expressed	Dynamic
Psum.JK8.1r.1Ag023220_Psum.JK8.1r.1Bg023140	Balanced	Balanced	Balanced	Low-expressed	Balanced	Balanced	B dominant	Balanced	Balanced	Low-expressed	Dynamic
Psum.JK8.1r.1Ag023240_Psum.JK8.1r.1Bg023150	Low-expressed	Low-expressed	Low-expressed	Low-expressed	Low-expressed	Low-expressed	Low-expressed	Low-expressed	A dominant	Low-expressed	Dynamic
Psum.JK8.1r.1Ag023250_Psum.JK8.1r.1Bg023160	Balanced	Balanced	Balanced	Balanced	Balanced	Balanced	Balanced	Balanced	Balanced	Balanced	Stable
Psum.JK8.1r.1Ag023260_Psum.JK8.1r.1Bg023170	Low-expressed	Low-expressed	Low-expressed	Low-expressed	Low-expressed	Low-expressed	Low-expressed	Low-expressed	Low-expressed	Low-expressed	Dynamic
Psum.JK8.1r.1Ag023280_Psum.JK8.1r.1Bg023180	Low-expressed	Low-expressed	Low-expressed	Low-expressed	Low-expressed	Low-expressed	Low-expressed	Low-expressed	Low-expressed	Low-expressed	Dynamic
Psum.JK8.1r.1Ag023290_Psum.JK8.1r.1Bg023190	Low-expressed	Low-expressed	Low-expressed	Low-expressed	Low-expressed	Low-expressed	Low-expressed	Low-expressed	Low-expressed	Low-expressed	Dynamic
Psum.JK8.1r.1Ag023310_Psum.JK8.1r.1Bg023220	Balanced	Balanced	Low-expressed	Low-expressed	B dominant	Balanced	Low-expressed	Balanced	Balanced	Low-expressed	Dynamic
Psum.JK8.1r.1Ag023320_Psum.JK8.1r.1Bg023230	Balanced	A dominant	Low-expressed	Balanced	Balanced	Balanced	Low-expressed	Balanced	Balanced	Balanced	Dynamic
Psum.JK8.1r.1Ag023330_Psum.JK8.1r.1Bg023240	Balanced	Balanced	Low-expressed	Balanced	B dominant	Balanced	Balanced	Balanced	Balanced	Balanced	Dynamic
Psum.JK8.1r.1Ag023340_Psum.JK8.1r.1Bg023250	Low-expressed	Low-expressed	Low-expressed	Low-expressed	Low-expressed	Low-expressed	Low-expressed	Low-expressed	Balanced	Low-expressed	Dynamic
Psum.JK8.1r.1Ag023350_Psum.JK8.1r.1Bg023270	Balanced	Balanced	Low-expressed	Balanced	Balanced	Balanced	Balanced	Balanced	Balanced	Balanced	Stable
Psum.JK8.1r.1Ag023360_Psum.JK8.1r.1Bg023280	Balanced	Balanced	Balanced	Balanced	Balanced	Balanced	Low-expressed	Balanced	Balanced	Balanced	Stable
Psum.JK8.1r.1Ag023370_Psum.JK8.1r.1Bg023290	Low-expressed	Low-expressed	Low-expressed	Low-expressed	Low-expressed	Low-expressed	Low-expressed	Low-expressed	Low-expressed	Low-expressed	Dynamic
Psum.JK8.1r.1Ag023390_Psum.JK8.1r.1Bg023310	Balanced	Balanced	Balanced	Balanced	Balanced	Balanced	Balanced	Balanced	Balanced	Balanced	Stable
Psum.JK8.1r.1Ag023400_Psum.JK8.1r.1Bg023320	Balanced	Balanced	Balanced	Balanced	Balanced	Balanced	Balanced	Balanced	Balanced	Balanced	Stable
Psum.JK8.1r.1Ag023410_Psum.JK8.1r.1Bg023330	Low-expressed	Low-expressed	Balanced	Low-expressed	A dominant	Low-expressed	Low-expressed	Low-expressed	Low-expressed	Low-expressed	Dynamic
Psum.JK8.1r.1Ag023420_Psum.JK8.1r.1Bg023370	Balanced	Balanced	Low-expressed	Low-expressed	Low-expressed	Balanced	Balanced	Balanced	Balanced	Balanced	Stable
Psum.JK8.1r.1Ag023430_Psum.JK8.1r.1Bg023380	Balanced	Balanced	Low-expressed	Low-expressed	Low-expressed	Balanced	Balanced	Balanced	Balanced	Low-expressed	Stable
Psum.JK8.1r.1Ag023440_Psum.JK8.1r.1Bg023390	Balanced	Balanced	Low-expressed	Balanced	Balanced	Balanced	Balanced	Balanced	Balanced	Balanced	Stable
Psum.JK8.1r.1Ag023460_Psum.JK8.1r.1Bg023410	Balanced	Balanced	Balanced	Balanced	A dominant	Balanced	Balanced	Balanced	Balanced	Balanced	Dynamic
Psum.JK8.1r.1Ag023470_Psum.JK8.1r.1Bg023420	Balanced	Balanced	Balanced	Balanced	Balanced	Balanced	Balanced	Balanced	Balanced	Balanced	Stable
Psum.JK8.1r.1Ag023490_Psum.JK8.1r.1Bg023440	Balanced	Balanced	Low-expressed	Balanced	Balanced	Balanced	Low-expressed	Balanced	Balanced	Balanced	Stable
Psum.JK8.1r.1Ag023500_Psum.JK8.1r.1Bg023450	Low-expressed	Balanced	Balanced	Low-expressed	Balanced	Balanced	Balanced	Balanced	Balanced	Balanced	Stable
Psum.JK8.1r.1Ag023510_Psum.JK8.1r.1Bg023460	Balanced	Balanced	Balanced	Balanced	Balanced	Balanced	Balanced	Balanced	Balanced	Balanced	Stable
Psum.JK8.1r.1Ag023520_Psum.JK8.1r.1Bg023470	Low-expressed	Low-expressed	Low-expressed	Low-expressed	Low-expressed	Low-expressed	Low-expressed	Low-expressed	Low-expressed	Low-expressed	Dynamic
Psum.JK8.1r.1Ag023530_Psum.JK8.1r.1Bg023480	Balanced	Balanced	Low-expressed	Balanced	Balanced	Balanced	Balanced	Balanced	Balanced	Balanced	Stable
Psum.JK8.1r.1Ag023540_Psum.JK8.1r.1Bg023490	Low-expressed	Low-expressed	Low-expressed	Low-expressed	Low-expressed	Low-expressed	Low-expressed	Low-expressed	Low-expressed	Low-expressed	Dynamic
Psum.JK8.1r.1Ag023560_Psum.JK8.1r.1Bg023510	Balanced	Balanced	Balanced	Balanced	B dominant	Balanced	Balanced	Balanced	Balanced	Balanced	Dynamic
Psum.JK8.1r.1Ag023570_Psum.JK8.1r.1Bg023520	Low-expressed	Low-expressed	Low-expressed	Low-expressed	Balanced	Balanced	Low-expressed	Low-expressed	Low-expressed	Low-expressed	Dynamic
Psum.JK8.1r.1Ag023580_Psum.JK8.1r.1Bg023530	Balanced	Balanced	Low-expressed	Balanced	Balanced	Balanced	Balanced	Balanced	Balanced	Balanced	Stable
Psum.JK8.1r.1Ag023590_Psum.JK8.1r.1Bg023540	Balanced	Balanced	Low-expressed	Balanced	Balanced	Balanced	Balanced	Balanced	Balanced	Balanced	Stable
Psum.JK8.1r.1Ag023600_Psum.JK8.1r.1Bg023550	Balanced	Balanced	Balanced	Balanced	Balanced	Balanced	Balanced	Balanced	Balanced	Balanced	Stable
Psum.JK8.1r.1Ag023610_Psum.JK8.1r.1Bg023560	Balanced	Balanced	Balanced	Balanced	Balanced	Balanced	Balanced	Balanced	Balanced	Balanced	Stable
Psum.JK8.1r.1Ag023620_Psum.JK8.1r.1Bg023570	Low-expressed	Low-expressed	Low-expressed	Low-expressed	Low-expressed	Low-expressed	Low-expressed	Low-expressed	Low-expressed	Low-expressed	Dynamic
Psum.JK8.1r.1Ag023630_Psum.JK8.1r.1Bg023580	Low-expressed	Low-expressed	Low-expressed	Low-expressed	Low-expressed	Low-expressed	Low-expressed	Low-expressed	Low-expressed	Low-expressed	Dynamic
Psum.JK8.1r.1Ag023640_Psum.JK8.1r.1Bg023590	Balanced	Balanced	Balanced	Balanced	A dominant	Balanced	Balanced	Balanced	Balanced	Balanced	Dynamic
Psum.JK8.1r.1Ag023650_Psum.JK8.1r.1Bg023600	Balanced	Balanced	Balanced	Balanced	Low-expressed	Balanced	Balanced	Balanced	Balanced	Balanced	Stable
Psum.JK8.1r.1Ag023660_Psum.JK8.1r.1Bg023610	Balanced	Balanced	Balanced	Balanced	Balanced	Balanced	Balanced	Balanced	Balanced	Balanced	Stable
Psum.JK8.1r.1Ag023670_Psum.JK8.1r.1Bg023620	Low-expressed	Low-expressed	Low-expressed	Low-expressed	Low-expressed	Low-expressed	Low-expressed	Low-expressed	Low-expressed	Low-expressed	Dynamic
Psum.JK8.1r.1Ag023700_Psum.JK8.1r.1Bg023650	Low-expressed	Low-expressed	Low-expressed	Low-expressed	Balanced	Balanced	Low-expressed	Low-expressed	Low-expressed	Low-expressed	Dynamic
Psum.JK8.1r.1Ag023710_Psum.JK8.1r.1Bg023660	Low-expressed	Low-expressed	Low-expressed	Low-expressed	Low-expressed	Balanced	Low-expressed	Low-expressed	Low-expressed	Low-expressed	Dynamic
Psum.JK8.1r.1Ag023720_Psum.JK8.1r.1Bg023670	Low-expressed	Balanced	Low-expressed	Balanced	Low-expressed	Balanced	Balanced	Balanced	Balanced	Low-expressed	Stable
Psum.JK8.1r.1Ag023730_Psum.JK8.1r.1Bg023680	Balanced	Balanced	Balanced	Balanced	Balanced	Balanced	Balanced	Balanced	Balanced	Balanced	Stable
Psum.JK8.1r.1Ag023740_Psum.JK8.1r.1Bg023690	Low-expressed	Low-expressed	Low-expressed	Balanced	Balanced	Balanced	Low-expressed	Balanced	Balanced	Balanced	Stable
Psum.JK8.1r.1Ag023750_Psum.JK8.1r.1Bg023700	Low-expressed	Low-expressed	Low-expressed	Low-expressed	Low-expressed	Low-expressed	Low-expressed	Balanced	Low-expressed	Low-expressed	Dynamic
Psum.JK8.1r.1Ag023760_Psum.JK8.1r.1Bg023710	Balanced	Balanced	Balanced	Balanced	Balanced	Balanced	Balanced	Balanced	Balanced	Balanced	Stable
Psum.JK8.1r.1Ag023770_Psum.JK8.1r.1Bg023720	Low-expressed	Balanced	Balanced	Low-expressed	Low-expressed	Balanced	Low-expressed	Low-expressed	Low-expressed	Low-expressed	Dynamic
Psum.JK8.1r.1Ag023790_Psum.JK8.1r.1Bg023740	Balanced	Balanced	Balanced	B dominant	Balanced	Balanced	Balanced	Balanced	Balanced	Balanced	Dynamic
Psum.JK8.1r.1Ag023800_Psum.JK8.1r.1Bg023750	Low-expressed	Low-expressed	Low-expressed	B dominant	Low-expressed	Low-expressed	Low-expressed	Low-expressed	Low-expressed	Low-expressed	Dynamic
Psum.JK8.1r.1Ag023810_Psum.JK8.1r.1Bg023760	Low-expressed	Balanced	Balanced	Low-expressed	Balanced	B dominant	B dominant	Balanced	Low-expressed	Low-expressed	Dynamic
Psum.JK8.1r.1Ag023820_Psum.JK8.1r.1Bg023770	Balanced	Balanced	Balanced	Balanced	Balanced	Balanced	Balanced	Balanced	Balanced	Balanced	Stable
Psum.JK8.1r.1Ag023830_Psum.JK8.1r.1Bg023780	Low-expressed	Balanced	Low-expressed	Low-expressed	Low-expressed	Balanced	Low-expressed	Balanced	Balanced	Low-expressed	Dynamic
Psum.JK8.1r.1Ag023840_Psum.JK8.1r.1Bg023790	Balanced	Balanced	Balanced	Balanced	B dominant	Balanced	Balanced	Balanced	Balanced	Balanced	Dynamic
Psum.JK8.1r.1Ag023850_Psum.JK8.1r.1Bg023800	Balanced	Balanced	Low-expressed	Balanced	Low-expressed	Balanced	Balanced	Balanced	Balanced	Balanced	Stable
Psum.JK8.1r.1Ag023880_Psum.JK8.1r.1Bg023820	Balanced	Balanced	Low-expressed	A dominant	Low-expressed	Balanced	Balanced	Balanced	Balanced	Balanced	Dynamic
Psum.JK8.1r.1Ag023900_Psum.JK8.1r.1Bg023830	Low-expressed	Low-expressed	Low-expressed	Low-expressed	Low-expressed	Low-expressed	Low-expressed	Low-expressed	Balanced	Low-expressed	Dynamic
Psum.JK8.1r.1Ag023940_Psum.JK8.1r.1Bg023870	Low-expressed	Low-expressed	Low-expressed	Low-expressed	Low-expressed	Low-expressed	Low-expressed	Balanced	Balanced	Balanced	Dynamic
Psum.JK8.1r.1Ag023950_Psum.JK8.1r.1Bg023880	Low-expressed	Low-expressed	Low-expressed	Low-expressed	Balanced	Low-expressed	Low-expressed	Low-expressed	Low-expressed	Low-expressed	Dynamic
Psum.JK8.1r.1Ag023960_Psum.JK8.1r.1Bg023890	Balanced	Balanced	Balanced	Balanced	Balanced	Balanced	Balanced	Balanced	Balanced	Balanced	Stable
Psum.JK8.1r.1Ag023970_Psum.JK8.1r.1Bg023900	Balanced	Balanced	Balanced	Balanced	Balanced	Balanced	Balanced	Balanced	Balanced	Balanced	Stable
Psum.JK8.1r.1Ag023980_Psum.JK8.1r.1Bg023910	Low-expressed	Balanced	Low-expressed	Low-expressed	Low-expressed	Balanced	Balanced	Low-expressed	Low-expressed	Low-expressed	Dynamic
Psum.JK8.1r.1Ag023990_Psum.JK8.1r.1Bg023920	Balanced	Balanced	Low-expressed	Balanced	B dominant	Balanced	Balanced	Balanced	Balanced	Balanced	Dynamic
Psum.JK8.1r.1Ag024000_Psum.JK8.1r.1Bg023930	Low-expressed	Low-expressed	Low-expressed	Low-expressed	Low-expressed	Balanced	Low-expressed	Balanced	Balanced	Balanced	Dynamic
Psum.JK8.1r.1Ag024010_Psum.JK8.1r.1Bg023940	Balanced	Balanced	A dominant	Low-expressed	Low-expressed	Balanced	Balanced	Balanced	Balanced	Balanced	Dynamic
Psum.JK8.1r.1Ag024020_Psum.JK8.1r.1Bg023950	Balanced	Balanced	B dominant	Balanced	Low-expressed	Balanced	Balanced	Balanced	Balanced	Low-expressed	Dynamic
Psum.JK8.1r.1Ag024030_Psum.JK8.1r.1Bg023960	Low-expressed	Low-expressed	Low-expressed	Low-expressed	A dominant	Low-expressed	Low-expressed	Low-expressed	Low-expressed	Low-expressed	Dynamic
Psum.JK8.1r.1Ag024040_Psum.JK8.1r.1Bg023970	Balanced	Balanced	Balanced	Balanced	Balanced	Balanced	Balanced	Balanced	Balanced	Balanced	Stable
Psum.JK8.1r.1Ag024050_Psum.JK8.1r.1Bg023980	Low-expressed	Balanced	Low-expressed	Balanced	Balanced	Balanced	Low-expressed	Balanced	A dominant	Balanced	Dynamic
Psum.JK8.1r.1Ag024070_Psum.JK8.1r.1Bg024000	Balanced	Balanced	Low-expressed	A dominant	A dominant	A dominant	A dominant	A dominant	Balanced	Balanced	Dynamic
Psum.JK8.1r.1Ag024080_Psum.JK8.1r.1Bg024010	Low-expressed	Balanced	Low-expressed	Low-expressed	Low-expressed	Balanced	Low-expressed	Balanced	Low-expressed	Low-expressed	Dynamic
Psum.JK8.1r.1Ag024090_Psum.JK8.1r.1Bg024020	Low-expressed	Low-expressed	Low-expressed	Low-expressed	Low-expressed	Low-expressed	Low-expressed	Low-expressed	Balanced	Low-expressed	Dynamic
Psum.JK8.1r.1Ag024100_Psum.JK8.1r.1Bg024040	Balanced	Balanced	Low-expressed	Low-expressed	Balanced	Balanced	Balanced	Balanced	Balanced	Balanced	Stable
Psum.JK8.1r.1Ag024110_Psum.JK8.1r.1Bg024050	Balanced	Balanced	Balanced	Balanced	Balanced	Balanced	Balanced	Balanced	Balanced	Balanced	Stable
Psum.JK8.1r.1Ag024120_Psum.JK8.1r.1Bg024060	Low-expressed	Low-expressed	Low-expressed	Low-expressed	B dominant	Low-expressed	Low-expressed	Low-expressed	Low-expressed	Low-expressed	Dynamic
Psum.JK8.1r.1Ag024130_Psum.JK8.1r.1Bg024070	Balanced	A dominant	Low-expressed	A dominant	Low-expressed	Balanced	Balanced	Balanced	Balanced	Balanced	Dynamic
Psum.JK8.1r.1Ag024140_Psum.JK8.1r.1Bg024080	Balanced	Balanced	Balanced	Balanced	Low-expressed	Balanced	Balanced	Balanced	Balanced	Balanced	Stable
Psum.JK8.1r.1Ag024150_Psum.JK8.1r.1Bg024090	Balanced	Balanced	Balanced	Balanced	Balanced	Balanced	Balanced	Balanced	Balanced	Balanced	Stable
Psum.JK8.1r.1Ag024160_Psum.JK8.1r.1Bg024100	Balanced	Balanced	Balanced	Low-expressed	Low-expressed	Balanced	Balanced	B dominant	Low-expressed	B dominant	Dynamic
Psum.JK8.1r.1Ag024170_Psum.JK8.1r.1Bg024110	Low-expressed	Low-expressed	Low-expressed	Low-expressed	Low-expressed	Low-expressed	Low-expressed	Low-expressed	Balanced	Balanced	Dynamic
Psum.JK8.1r.1Ag024180_Psum.JK8.1r.1Bg024120	Balanced	Balanced	Balanced	Low-expressed	Low-expressed	Low-expressed	Low-expressed	Low-expressed	Low-expressed	Low-expressed	Dynamic
Psum.JK8.1r.1Ag024190_Psum.JK8.1r.1Bg024130	Low-expressed	Low-expressed	Low-expressed	Low-expressed	Low-expressed	Low-expressed	Low-expressed	Low-expressed	Low-expressed	Low-expressed	Dynamic
Psum.JK8.1r.1Ag024200_Psum.JK8.1r.1Bg024140	Balanced	Balanced	Balanced	B dominant	Balanced	Balanced	Balanced	Balanced	Balanced	Balanced	Dynamic
Psum.JK8.1r.1Ag024220_Psum.JK8.1r.1Bg024150	Balanced	Balanced	Balanced	Balanced	Balanced	Balanced	Balanced	Balanced	Balanced	Balanced	Stable
Psum.JK8.1r.1Ag024230_Psum.JK8.1r.1Bg024160	Low-expressed	Low-expressed	Low-expressed	Balanced	Low-expressed	Balanced	Low-expressed	Balanced	Low-expressed	Low-expressed	Dynamic
Psum.JK8.1r.1Ag024240_Psum.JK8.1r.1Bg024170	Balanced	Balanced	Balanced	Balanced	Balanced	Balanced	Balanced	Balanced	Balanced	Balanced	Stable
Psum.JK8.1r.1Ag024250_Psum.JK8.1r.1Bg024180	Low-expressed	A dominant	Low-expressed	Low-expressed	Low-expressed	A dominant	A dominant	Balanced	A dominant	Low-expressed	Stable
Psum.JK8.1r.1Ag024260_Psum.JK8.1r.1Bg024190	Low-expressed	Low-expressed	Low-expressed	Low-expressed	Low-expressed	Low-expressed	Low-expressed	Low-expressed	Low-expressed	Low-expressed	Dynamic
Psum.JK8.1r.1Ag024270_Psum.JK8.1r.1Bg024200	Balanced	Balanced	Balanced	Balanced	Balanced	Balanced	Balanced	Balanced	Balanced	Balanced	Stable
Psum.JK8.1r.1Ag024280_Psum.JK8.1r.1Bg024210	Low-expressed	Low-expressed	Low-expressed	Low-expressed	Balanced	Balanced	Low-expressed	Low-expressed	Balanced	Low-expressed	Dynamic
Psum.JK8.1r.1Ag024300_Psum.JK8.1r.1Bg024230	Balanced	Balanced	Balanced	Balanced	B dominant	Balanced	Balanced	Balanced	Balanced	Balanced	Dynamic
Psum.JK8.1r.1Ag024290_Psum.JK8.1r.1Bg024220	Low-expressed	Low-expressed	Low-expressed	Low-expressed	Low-expressed	Low-expressed	Low-expressed	Low-expressed	Low-expressed	Low-expressed	Dynamic
Psum.JK8.1r.1Ag024330_Psum.JK8.1r.1Bg024260	Low-expressed	Low-expressed	Low-expressed	Low-expressed	Balanced	Balanced	Low-expressed	Balanced	Balanced	Balanced	Stable
Psum.JK8.1r.1Ag024360_Psum.JK8.1r.1Bg024280	Balanced	Balanced	Low-expressed	B dominant	Balanced	Balanced	Balanced	B dominant	Balanced	Balanced	Dynamic
Psum.JK8.1r.1Ag024370_Psum.JK8.1r.1Bg024290	Low-expressed	Low-expressed	Balanced	Low-expressed	Balanced	Low-expressed	Low-expressed	Low-expressed	Low-expressed	Low-expressed	Dynamic
Psum.JK8.1r.1Ag024380_Psum.JK8.1r.1Bg024300	Balanced	Balanced	Balanced	Balanced	Balanced	Balanced	Balanced	Balanced	Balanced	Balanced	Stable
Psum.JK8.1r.1Ag024390_Psum.JK8.1r.1Bg024330	Balanced	Balanced	Balanced	Balanced	Balanced	Balanced	Balanced	Balanced	Balanced	Balanced	Stable
Psum.JK8.1r.1Ag024400_Psum.JK8.1r.1Bg024340	Balanced	Balanced	Low-expressed	Low-expressed	Balanced	Balanced	Low-expressed	Balanced	Low-expressed	Low-expressed	Stable
Psum.JK8.1r.1Ag024410_Psum.JK8.1r.1Bg024360	Balanced	Balanced	Balanced	Balanced	Balanced	Balanced	Balanced	Balanced	Balanced	Balanced	Stable
Psum.JK8.1r.1Ag024430_Psum.JK8.1r.1Bg024390	Balanced	Balanced	Balanced	Balanced	Balanced	Balanced	Low-expressed	Balanced	Balanced	Balanced	Stable
Psum.JK8.1r.1Ag024440_Psum.JK8.1r.1Bg024400	Low-expressed	Low-expressed	Low-expressed	Low-expressed	Low-expressed	Low-expressed	Low-expressed	Low-expressed	Low-expressed	Low-expressed	Dynamic
Psum.JK8.1r.1Ag024460_Psum.JK8.1r.1Bg024410	Balanced	Balanced	Balanced	Balanced	Balanced	Balanced	Balanced	Balanced	Balanced	Balanced	Stable
Psum.JK8.1r.1Ag024470_Psum.JK8.1r.1Bg024420	B dominant	Balanced	B dominant	B dominant	B dominant	B dominant	B dominant	Balanced	B dominant	B dominant	Dynamic
Psum.JK8.1r.1Ag024480_Psum.JK8.1r.1Bg024430	Balanced	Balanced	Low-expressed	Balanced	Balanced	Balanced	Balanced	Balanced	Balanced	Balanced	Stable
Psum.JK8.1r.1Ag024490_Psum.JK8.1r.1Bg024440	Balanced	Balanced	Balanced	Balanced	Balanced	Balanced	Balanced	Balanced	Balanced	Balanced	Stable
Psum.JK8.1r.1Ag024500_Psum.JK8.1r.1Bg024460	Balanced	Balanced	Balanced	Balanced	Balanced	Balanced	Balanced	Balanced	Balanced	Balanced	Stable
Psum.JK8.1r.1Ag024510_Psum.JK8.1r.1Bg024470	Balanced	Balanced	Low-expressed	Low-expressed	Low-expressed	Balanced	Low-expressed	Balanced	Balanced	Balanced	Stable
Psum.JK8.1r.1Ag024530_Psum.JK8.1r.1Bg024490	Balanced	Balanced	Balanced	Balanced	Balanced	Balanced	Balanced	Balanced	Balanced	Balanced	Stable
Psum.JK8.1r.1Ag024540_Psum.JK8.1r.1Bg024500	Low-expressed	A dominant	Low-expressed	Low-expressed	Low-expressed	Low-expressed	Balanced	Balanced	Balanced	Low-expressed	Dynamic
Psum.JK8.1r.1Ag024580_Psum.JK8.1r.1Bg024520	Low-expressed	Low-expressed	Low-expressed	Low-expressed	Balanced	Low-expressed	Low-expressed	Low-expressed	Low-expressed	Low-expressed	Dynamic
Psum.JK8.1r.1Ag024600_Psum.JK8.1r.1Bg024530	Low-expressed	Low-expressed	Balanced	Low-expressed	Balanced	Low-expressed	Low-expressed	Balanced	Balanced	Balanced	Stable
Psum.JK8.1r.1Ag024610_Psum.JK8.1r.1Bg024540	Balanced	Balanced	Balanced	Balanced	Balanced	Balanced	Balanced	Balanced	Balanced	B dominant	Dynamic
Psum.JK8.1r.1Ag024620_Psum.JK8.1r.1Bg024550	Balanced	A dominant	Low-expressed	Low-expressed	Low-expressed	Balanced	Low-expressed	Balanced	Balanced	Balanced	Dynamic
Psum.JK8.1r.1Ag024630_Psum.JK8.1r.1Bg024560	Balanced	Balanced	Low-expressed	Balanced	Low-expressed	Balanced	A dominant	Balanced	A dominant	Low-expressed	Dynamic
Psum.JK8.1r.1Ag024640_Psum.JK8.1r.1Bg024570	A dominant	A dominant	Balanced	Balanced	A dominant	Balanced	A dominant	A dominant	A dominant	A dominant	Dynamic
Psum.JK8.1r.1Ag024680_Psum.JK8.1r.1Bg024610	Balanced	Balanced	Balanced	Balanced	Balanced	Balanced	Balanced	Balanced	Balanced	Balanced	Stable
Psum.JK8.1r.1Ag024690_Psum.JK8.1r.1Bg024620	B dominant	B dominant	Low-expressed	B dominant	Balanced	B dominant	Balanced	Balanced	B dominant	B dominant	Dynamic
Psum.JK8.1r.1Ag024700_Psum.JK8.1r.1Bg024630	Balanced	Low-expressed	Low-expressed	Low-expressed	Low-expressed	Balanced	Low-expressed	Balanced	Low-expressed	Low-expressed	Dynamic
Psum.JK8.1r.1Ag024710_Psum.JK8.1r.1Bg024640	Balanced	Balanced	Balanced	Balanced	Balanced	Balanced	Balanced	Balanced	Balanced	Balanced	Stable
Psum.JK8.1r.1Ag024720_Psum.JK8.1r.1Bg024650	Balanced	Balanced	Balanced	Balanced	Balanced	Balanced	Balanced	Balanced	Balanced	Balanced	Stable
Psum.JK8.1r.1Ag024730_Psum.JK8.1r.1Bg024660	Balanced	Balanced	Balanced	Balanced	B dominant	Balanced	Balanced	Balanced	Balanced	Balanced	Dynamic
Psum.JK8.1r.1Ag024740_Psum.JK8.1r.1Bg024680	Low-expressed	Balanced	Low-expressed	Balanced	Low-expressed	Balanced	Low-expressed	Balanced	Balanced	Low-expressed	Stable
Psum.JK8.1r.1Ag024750_Psum.JK8.1r.1Bg024690	Balanced	Balanced	Balanced	Balanced	Balanced	Balanced	Balanced	Balanced	Balanced	Balanced	Stable
Psum.JK8.1r.1Ag024760_Psum.JK8.1r.1Bg024700	Balanced	Balanced	Balanced	Balanced	Balanced	Balanced	Balanced	Balanced	Balanced	Balanced	Stable
Psum.JK8.1r.1Ag024770_Psum.JK8.1r.1Bg024710	Balanced	Balanced	Balanced	Balanced	Balanced	Balanced	Balanced	Balanced	Balanced	Balanced	Stable
Psum.JK8.1r.1Ag024780_Psum.JK8.1r.1Bg024720	Low-expressed	Balanced	Low-expressed	Balanced	Low-expressed	Balanced	Balanced	Balanced	Balanced	Balanced	Stable
Psum.JK8.1r.1Ag024800_Psum.JK8.1r.1Bg024740	Balanced	Low-expressed	Balanced	Low-expressed	Balanced	Balanced	Low-expressed	Low-expressed	Low-expressed	Low-expressed	Dynamic
Psum.JK8.1r.1Ag024810_Psum.JK8.1r.1Bg024750	Balanced	Low-expressed	Balanced	Low-expressed	Balanced	Low-expressed	Low-expressed	Low-expressed	Low-expressed	Low-expressed	Dynamic
Psum.JK8.1r.1Ag024820_Psum.JK8.1r.1Bg024760	A dominant	Balanced	Balanced	Low-expressed	Balanced	Low-expressed	Low-expressed	Low-expressed	Low-expressed	Low-expressed	Dynamic
Psum.JK8.1r.1Ag024830_Psum.JK8.1r.1Bg024770	Balanced	Balanced	Balanced	Balanced	Balanced	B dominant	Low-expressed	Low-expressed	Balanced	Low-expressed	Dynamic
Psum.JK8.1r.1Ag024850_Psum.JK8.1r.1Bg024790	Balanced	Balanced	Low-expressed	Balanced	Balanced	Balanced	Balanced	Balanced	Balanced	Balanced	Stable
Psum.JK8.1r.1Ag024860_Psum.JK8.1r.1Bg024800	Balanced	Balanced	Low-expressed	Low-expressed	Low-expressed	Balanced	Balanced	Balanced	Balanced	Balanced	Stable
Psum.JK8.1r.1Ag024870_Psum.JK8.1r.1Bg024810	Balanced	Balanced	Balanced	Balanced	Balanced	Balanced	Balanced	Balanced	Balanced	Balanced	Stable
Psum.JK8.1r.1Ag024880_Psum.JK8.1r.1Bg024820	Balanced	Balanced	Low-expressed	Low-expressed	Balanced	Balanced	Low-expressed	Balanced	Balanced	Balanced	Stable
Psum.JK8.1r.1Ag024890_Psum.JK8.1r.1Bg024830	Balanced	Low-expressed	Balanced	Low-expressed	Low-expressed	Balanced	Balanced	Low-expressed	Balanced	Low-expressed	Stable
Psum.JK8.1r.1Ag024900_Psum.JK8.1r.1Bg024840	Balanced	Balanced	Low-expressed	Balanced	Balanced	Balanced	Balanced	Balanced	Balanced	Balanced	Stable
Psum.JK8.1r.1Ag024910_Psum.JK8.1r.1Bg024850	Low-expressed	A dominant	Low-expressed	Low-expressed	Low-expressed	A dominant	A dominant	Balanced	Low-expressed	Low-expressed	Dynamic
Psum.JK8.1r.1Ag024920_Psum.JK8.1r.1Bg024900	Balanced	B dominant	B dominant	Low-expressed	B dominant	Balanced	B dominant	Balanced	Balanced	Balanced	Dynamic
Psum.JK8.1r.1Ag024930_Psum.JK8.1r.1Bg024920	Balanced	Balanced	Balanced	Balanced	Balanced	Balanced	Balanced	Balanced	Balanced	Balanced	Stable
Psum.JK8.1r.1Ag024940_Psum.JK8.1r.1Bg024930	Low-expressed	B dominant	Balanced	Balanced	Low-expressed	Low-expressed	Balanced	Balanced	Balanced	Balanced	Dynamic
Psum.JK8.1r.1Ag024950_Psum.JK8.1r.1Bg024940	Balanced	Balanced	Balanced	Low-expressed	Balanced	Balanced	Balanced	Balanced	Balanced	Balanced	Stable
Psum.JK8.1r.1Ag024960_Psum.JK8.1r.1Bg024950	Balanced	Balanced	Balanced	Balanced	Balanced	Balanced	Balanced	Balanced	Balanced	Balanced	Stable
Psum.JK8.1r.1Ag024970_Psum.JK8.1r.1Bg024960	Balanced	Balanced	Balanced	Low-expressed	Low-expressed	Balanced	Low-expressed	Balanced	Balanced	Low-expressed	Stable
Psum.JK8.1r.1Ag024980_Psum.JK8.1r.1Bg024970	Balanced	Balanced	Low-expressed	Low-expressed	Low-expressed	Balanced	Low-expressed	Balanced	Balanced	Balanced	Stable
Psum.JK8.1r.1Ag024990_Psum.JK8.1r.1Bg024980	Balanced	Balanced	Balanced	Balanced	Balanced	Balanced	Balanced	Balanced	Balanced	Balanced	Stable
Psum.JK8.1r.1Ag025000_Psum.JK8.1r.1Bg024990	A dominant	A dominant	A dominant	A dominant	A dominant	Balanced	Balanced	Balanced	A dominant	Balanced	Dynamic
Psum.JK8.1r.1Ag025010_Psum.JK8.1r.1Bg025000	Balanced	Balanced	Low-expressed	A dominant	Low-expressed	Balanced	Balanced	Balanced	Balanced	Balanced	Dynamic
Psum.JK8.1r.1Ag025040_Psum.JK8.1r.1Bg025020	Balanced	Balanced	B dominant	Balanced	A dominant	Balanced	Balanced	Balanced	Balanced	Low-expressed	Dynamic
Psum.JK8.1r.1Ag025050_Psum.JK8.1r.1Bg025030	Balanced	Balanced	Balanced	Balanced	Balanced	Balanced	Balanced	Balanced	Balanced	Balanced	Stable
Psum.JK8.1r.1Ag025060_Psum.JK8.1r.1Bg025040	Balanced	Balanced	Balanced	B dominant	Balanced	Balanced	Balanced	Balanced	Balanced	Balanced	Dynamic
Psum.JK8.1r.1Ag025070_Psum.JK8.1r.1Bg025050	Balanced	Balanced	Balanced	Balanced	Balanced	Balanced	Balanced	Balanced	Balanced	Balanced	Stable
Psum.JK8.1r.1Ag025080_Psum.JK8.1r.1Bg025060	Low-expressed	Balanced	Balanced	Low-expressed	Balanced	Low-expressed	Balanced	Low-expressed	Low-expressed	Low-expressed	Dynamic
Psum.JK8.1r.1Ag025090_Psum.JK8.1r.1Bg025070	Balanced	Balanced	Balanced	Balanced	Balanced	Balanced	Balanced	Balanced	Balanced	Balanced	Stable
Psum.JK8.1r.1Ag025100_Psum.JK8.1r.1Bg025080	A dominant	A dominant	A dominant	A dominant	A dominant	A dominant	A dominant	A dominant	A dominant	A dominant	Stable
Psum.JK8.1r.1Ag025110_Psum.JK8.1r.1Bg025090	Low-expressed	Low-expressed	Low-expressed	Balanced	Balanced	Balanced	Low-expressed	Balanced	Balanced	Balanced	Stable
Psum.JK8.1r.1Ag025120_Psum.JK8.1r.1Bg025100	Balanced	Balanced	Low-expressed	Balanced	Balanced	Balanced	Balanced	Balanced	Balanced	Balanced	Stable
Psum.JK8.1r.1Ag025130_Psum.JK8.1r.1Bg025110	Balanced	Low-expressed	Balanced	Low-expressed	Low-expressed	Low-expressed	Low-expressed	Low-expressed	Low-expressed	Low-expressed	Dynamic
Psum.JK8.1r.1Ag025140_Psum.JK8.1r.1Bg025120	Balanced	Balanced	Balanced	Balanced	Balanced	Balanced	Balanced	Balanced	Balanced	Low-expressed	Stable
Psum.JK8.1r.1Ag025150_Psum.JK8.1r.1Bg025130	Balanced	Balanced	Balanced	Balanced	Balanced	Balanced	Balanced	Balanced	Balanced	Balanced	Stable
Psum.JK8.1r.1Ag025170_Psum.JK8.1r.1Bg025150	Balanced	Balanced	Balanced	Balanced	Balanced	Balanced	Balanced	Balanced	Balanced	Balanced	Stable
Psum.JK8.1r.1Ag025180_Psum.JK8.1r.1Bg025160	Low-expressed	Low-expressed	Low-expressed	Low-expressed	Low-expressed	Low-expressed	Balanced	A dominant	Low-expressed	Low-expressed	Dynamic
Psum.JK8.1r.1Ag025190_Psum.JK8.1r.1Bg025170	A dominant	Balanced	A dominant	Balanced	Low-expressed	A dominant	Balanced	A dominant	A dominant	A dominant	Dynamic
Psum.JK8.1r.1Ag025200_Psum.JK8.1r.1Bg025180	Low-expressed	Balanced	Low-expressed	B dominant	Low-expressed	B dominant	Low-expressed	Balanced	B dominant	B dominant	Dynamic
Psum.JK8.1r.1Ag025210_Psum.JK8.1r.1Bg025190	Balanced	Balanced	Balanced	Balanced	Balanced	Balanced	Balanced	Balanced	Balanced	Balanced	Stable
Psum.JK8.1r.1Ag025220_Psum.JK8.1r.1Bg025200	Balanced	Balanced	Balanced	Balanced	Balanced	Balanced	Balanced	Balanced	Balanced	Balanced	Stable
Psum.JK8.1r.1Ag025230_Psum.JK8.1r.1Bg025210	Balanced	Balanced	Balanced	Balanced	Balanced	Balanced	Balanced	Balanced	Balanced	Low-expressed	Stable
Psum.JK8.1r.1Ag025240_Psum.JK8.1r.1Bg025220	Balanced	Balanced	Low-expressed	Balanced	Balanced	Balanced	Balanced	Balanced	Balanced	Balanced	Stable
Psum.JK8.1r.1Ag025250_Psum.JK8.1r.1Bg025230	B dominant	B dominant	Balanced	Balanced	Low-expressed	B dominant	Balanced	B dominant	B dominant	Low-expressed	Dynamic
Psum.JK8.1r.1Ag025260_Psum.JK8.1r.1Bg025240	Balanced	Balanced	Balanced	Balanced	Balanced	Balanced	Balanced	Balanced	Balanced	Balanced	Stable
Psum.JK8.1r.1Ag025270_Psum.JK8.1r.1Bg025250	Balanced	Balanced	Low-expressed	Balanced	Balanced	Balanced	Balanced	Balanced	Balanced	Balanced	Stable
Psum.JK8.1r.1Ag025280_Psum.JK8.1r.1Bg025260	Balanced	Balanced	Low-expressed	Low-expressed	Low-expressed	Balanced	Balanced	Balanced	Balanced	Balanced	Stable
Psum.JK8.1r.1Ag025290_Psum.JK8.1r.1Bg025270	Low-expressed	Balanced	Balanced	Low-expressed	Balanced	Low-expressed	Low-expressed	Balanced	Low-expressed	Balanced	Stable
Psum.JK8.1r.1Ag025300_Psum.JK8.1r.1Bg025280	Balanced	Balanced	B dominant	Low-expressed	B dominant	Balanced	Balanced	Balanced	Balanced	Low-expressed	Dynamic
Psum.JK8.1r.1Ag025310_Psum.JK8.1r.1Bg025290	Balanced	Balanced	Low-expressed	Balanced	Balanced	Balanced	Balanced	Balanced	Balanced	Balanced	Stable
Psum.JK8.1r.1Ag025320_Psum.JK8.1r.1Bg025300	Low-expressed	Balanced	Low-expressed	Low-expressed	Low-expressed	Balanced	Balanced	Low-expressed	Balanced	Low-expressed	Dynamic
Psum.JK8.1r.1Ag025330_Psum.JK8.1r.1Bg025310	Balanced	Low-expressed	Low-expressed	Low-expressed	Low-expressed	Low-expressed	Low-expressed	Low-expressed	Low-expressed	Low-expressed	Dynamic
Psum.JK8.1r.1Ag025340_Psum.JK8.1r.1Bg025320	Balanced	Balanced	Balanced	Low-expressed	Balanced	Balanced	Low-expressed	Balanced	Low-expressed	Low-expressed	Stable
Psum.JK8.1r.1Ag025350_Psum.JK8.1r.1Bg025330	Balanced	Balanced	Balanced	Balanced	Balanced	Balanced	Balanced	Balanced	Balanced	Balanced	Stable
Psum.JK8.1r.1Ag025360_Psum.JK8.1r.1Bg025340	Balanced	Balanced	Balanced	Balanced	Balanced	Balanced	Balanced	Balanced	Balanced	Balanced	Stable
Psum.JK8.1r.1Ag025380_Psum.JK8.1r.1Bg025350	Balanced	Balanced	Balanced	Balanced	Balanced	Balanced	Balanced	Balanced	Balanced	Balanced	Stable
Psum.JK8.1r.1Ag025390_Psum.JK8.1r.1Bg025360	Balanced	Balanced	Balanced	Balanced	Balanced	Balanced	Balanced	Balanced	Balanced	Balanced	Stable
Psum.JK8.1r.1Ag025400_Psum.JK8.1r.1Bg025370	Balanced	Balanced	Low-expressed	Balanced	Balanced	Balanced	Balanced	Balanced	Balanced	Balanced	Stable
Psum.JK8.1r.1Ag025410_Psum.JK8.1r.1Bg025380	Balanced	Balanced	Low-expressed	Balanced	Balanced	Balanced	Balanced	Balanced	Balanced	Balanced	Stable
Psum.JK8.1r.1Ag025430_Psum.JK8.1r.1Bg025410	Low-expressed	Low-expressed	Low-expressed	Low-expressed	Low-expressed	Low-expressed	Low-expressed	Low-expressed	Low-expressed	Low-expressed	Dynamic
Psum.JK8.1r.1Ag025440_Psum.JK8.1r.1Bg025420	Balanced	Balanced	Low-expressed	Low-expressed	Low-expressed	Balanced	Low-expressed	Low-expressed	Balanced	Low-expressed	Dynamic
Psum.JK8.1r.1Ag025450_Psum.JK8.1r.1Bg025430	Balanced	Balanced	Balanced	Balanced	Balanced	Balanced	Balanced	Balanced	Balanced	Balanced	Stable
Psum.JK8.1r.1Ag025460_Psum.JK8.1r.1Bg025440	Low-expressed	Low-expressed	Balanced	Low-expressed	Low-expressed	Low-expressed	Balanced	Balanced	Balanced	Low-expressed	Dynamic
Psum.JK8.1r.1Ag025470_Psum.JK8.1r.1Bg025450	Balanced	Balanced	Balanced	Balanced	Balanced	Balanced	Balanced	Balanced	Balanced	Balanced	Stable
Psum.JK8.1r.1Ag025480_Psum.JK8.1r.1Bg025460	Low-expressed	Low-expressed	Low-expressed	Low-expressed	Low-expressed	Low-expressed	Low-expressed	Balanced	Low-expressed	Low-expressed	Dynamic
Psum.JK8.1r.1Ag025490_Psum.JK8.1r.1Bg025470	Low-expressed	Balanced	Low-expressed	Low-expressed	Balanced	Balanced	Low-expressed	Balanced	Low-expressed	Balanced	Stable
Psum.JK8.1r.1Ag025520_Psum.JK8.1r.1Bg025480	Balanced	Balanced	Balanced	Balanced	Balanced	Balanced	Balanced	Balanced	Balanced	Balanced	Stable
Psum.JK8.1r.1Ag025530_Psum.JK8.1r.1Bg025490	Balanced	Balanced	Low-expressed	Balanced	Balanced	Balanced	Balanced	Balanced	Balanced	Balanced	Stable
Psum.JK8.1r.1Ag025550_Psum.JK8.1r.1Bg025510	Low-expressed	Low-expressed	Low-expressed	Low-expressed	Low-expressed	Low-expressed	Low-expressed	Low-expressed	Balanced	Low-expressed	Dynamic
Psum.JK8.1r.1Ag025560_Psum.JK8.1r.1Bg025520	Balanced	Low-expressed	Balanced	Low-expressed	Low-expressed	Low-expressed	Low-expressed	Low-expressed	Low-expressed	Low-expressed	Dynamic
Psum.JK8.1r.1Ag025570_Psum.JK8.1r.1Bg025530	Low-expressed	Low-expressed	Low-expressed	Low-expressed	Low-expressed	Low-expressed	Low-expressed	Low-expressed	Low-expressed	Low-expressed	Dynamic
Psum.JK8.1r.1Ag025580_Psum.JK8.1r.1Bg025550	Balanced	Balanced	Balanced	Balanced	Balanced	Balanced	Balanced	Balanced	Balanced	Balanced	Stable
Psum.JK8.1r.1Ag025590_Psum.JK8.1r.1Bg025560	Balanced	Balanced	Low-expressed	Low-expressed	Balanced	Balanced	Low-expressed	Balanced	Low-expressed	Low-expressed	Stable
Psum.JK8.1r.1Ag025600_Psum.JK8.1r.1Bg025570	Balanced	Balanced	Low-expressed	Balanced	Balanced	Balanced	Balanced	Balanced	Balanced	Balanced	Stable
Psum.JK8.1r.1Ag025610_Psum.JK8.1r.1Bg025580	Balanced	Balanced	Balanced	Balanced	Balanced	Balanced	Balanced	Balanced	Balanced	Balanced	Stable
Psum.JK8.1r.1Ag025620_Psum.JK8.1r.1Bg025630	Balanced	Balanced	Low-expressed	B dominant	Balanced	Balanced	Balanced	Balanced	Balanced	Balanced	Dynamic
Psum.JK8.1r.1Ag025650_Psum.JK8.1r.1Bg025650	Balanced	Balanced	Low-expressed	Balanced	Low-expressed	Balanced	Balanced	Balanced	Balanced	Balanced	Stable
Psum.JK8.1r.1Ag025660_Psum.JK8.1r.1Bg025660	Low-expressed	Low-expressed	Low-expressed	Low-expressed	Low-expressed	Low-expressed	Low-expressed	Low-expressed	Low-expressed	Low-expressed	Dynamic
Psum.JK8.1r.1Ag025670_Psum.JK8.1r.1Bg025670	Low-expressed	Low-expressed	Low-expressed	Low-expressed	Low-expressed	Low-expressed	Low-expressed	A dominant	Low-expressed	Low-expressed	Dynamic
Psum.JK8.1r.1Ag025690_Psum.JK8.1r.1Bg025680	Balanced	A dominant	A dominant	A dominant	A dominant	A dominant	A dominant	Balanced	Balanced	A dominant	Dynamic
Psum.JK8.1r.1Ag025700_Psum.JK8.1r.1Bg025690	Balanced	Balanced	Balanced	Balanced	A dominant	Balanced	Balanced	Balanced	Balanced	Balanced	Dynamic
Psum.JK8.1r.1Ag025710_Psum.JK8.1r.1Bg025700	Balanced	Balanced	Balanced	Balanced	Balanced	Balanced	Balanced	Balanced	Balanced	Balanced	Stable
Psum.JK8.1r.1Ag025720_Psum.JK8.1r.1Bg025710	Balanced	Balanced	Balanced	Low-expressed	Balanced	Balanced	Balanced	Balanced	Balanced	Balanced	Stable
Psum.JK8.1r.1Ag025740_Psum.JK8.1r.1Bg025720	Balanced	Balanced	Balanced	B dominant	Balanced	B dominant	B dominant	Low-expressed	Balanced	B dominant	Dynamic
Psum.JK8.1r.1Ag025750_Psum.JK8.1r.1Bg025740	Low-expressed	Low-expressed	Low-expressed	Low-expressed	Low-expressed	Low-expressed	Low-expressed	Low-expressed	Low-expressed	Low-expressed	Dynamic
Psum.JK8.1r.1Ag025760_Psum.JK8.1r.1Bg025750	Balanced	Balanced	Balanced	Balanced	Balanced	Balanced	Balanced	Balanced	Balanced	Balanced	Stable
Psum.JK8.1r.1Ag025770_Psum.JK8.1r.1Bg025760	Balanced	Balanced	Balanced	Low-expressed	Balanced	Balanced	Low-expressed	Low-expressed	Low-expressed	Balanced	Stable
Psum.JK8.1r.1Ag025780_Psum.JK8.1r.1Bg025780	Balanced	Low-expressed	Low-expressed	Low-expressed	Low-expressed	Low-expressed	Low-expressed	Balanced	Low-expressed	Balanced	Dynamic
Psum.JK8.1r.1Ag025790_Psum.JK8.1r.1Bg025790	Balanced	Balanced	Balanced	Balanced	B dominant	Balanced	Balanced	Balanced	Balanced	Balanced	Dynamic
Psum.JK8.1r.1Ag025800_Psum.JK8.1r.1Bg025800	Balanced	Balanced	Balanced	Balanced	Balanced	Balanced	Balanced	Balanced	Balanced	Balanced	Stable
Psum.JK8.1r.1Ag025810_Psum.JK8.1r.1Bg025810	Balanced	Balanced	Balanced	Low-expressed	Balanced	Balanced	Balanced	Balanced	Balanced	Balanced	Stable
Psum.JK8.1r.1Ag025820_Psum.JK8.1r.1Bg025820	Balanced	Balanced	Low-expressed	Balanced	Balanced	Balanced	Balanced	Balanced	Balanced	Balanced	Stable
Psum.JK8.1r.1Ag025840_Psum.JK8.1r.1Bg025840	Balanced	Balanced	Low-expressed	Balanced	Balanced	Balanced	Balanced	Balanced	Balanced	Balanced	Stable
Psum.JK8.1r.1Ag025850_Psum.JK8.1r.1Bg025850	Balanced	Balanced	Balanced	Balanced	Balanced	Balanced	Balanced	Balanced	Balanced	Balanced	Stable
Psum.JK8.1r.1Ag025860_Psum.JK8.1r.1Bg025860	Low-expressed	Low-expressed	Low-expressed	Low-expressed	Balanced	Balanced	Balanced	Low-expressed	Low-expressed	Low-expressed	Dynamic
Psum.JK8.1r.1Ag025880_Psum.JK8.1r.1Bg025890	Balanced	Balanced	Balanced	Balanced	A dominant	Balanced	Balanced	Balanced	Balanced	A dominant	Dynamic
Psum.JK8.1r.1Ag025890_Psum.JK8.1r.1Bg025900	Balanced	Balanced	Low-expressed	Balanced	Low-expressed	Balanced	Balanced	Balanced	Balanced	Balanced	Stable
Psum.JK8.1r.1Ag025910_Psum.JK8.1r.1Bg025920	Balanced	Balanced	Balanced	Balanced	Balanced	Balanced	Balanced	Balanced	Balanced	Balanced	Stable
Psum.JK8.1r.1Ag025920_Psum.JK8.1r.1Bg025930	Balanced	Low-expressed	Low-expressed	Low-expressed	B dominant	Balanced	B dominant	Balanced	Balanced	B dominant	Dynamic
Psum.JK8.1r.1Ag025930_Psum.JK8.1r.1Bg025970	Balanced	Balanced	Balanced	Low-expressed	Balanced	Balanced	Balanced	Balanced	Balanced	Balanced	Stable
Psum.JK8.1r.1Ag025940_Psum.JK8.1r.1Bg025980	Balanced	Balanced	B dominant	Balanced	Low-expressed	Balanced	Balanced	Balanced	Balanced	Balanced	Dynamic
Psum.JK8.1r.1Ag025950_Psum.JK8.1r.1Bg025990	Balanced	Balanced	Balanced	Balanced	Balanced	Balanced	Balanced	Balanced	Balanced	Balanced	Stable
Psum.JK8.1r.1Ag025960_Psum.JK8.1r.1Bg026010	Balanced	Balanced	Balanced	Balanced	Balanced	Balanced	Balanced	Balanced	Balanced	Balanced	Stable
Psum.JK8.1r.1Ag025970_Psum.JK8.1r.1Bg026020	Balanced	Balanced	Balanced	Balanced	Balanced	Balanced	Balanced	Balanced	Balanced	Balanced	Stable
Psum.JK8.1r.1Ag025980_Psum.JK8.1r.1Bg026030	Balanced	Balanced	Balanced	B dominant	Balanced	Balanced	Balanced	Balanced	Balanced	Balanced	Dynamic
Psum.JK8.1r.1Ag025990_Psum.JK8.1r.1Bg026040	Balanced	Balanced	Balanced	Low-expressed	Balanced	Balanced	Balanced	Balanced	Balanced	Balanced	Stable
Psum.JK8.1r.1Ag026000_Psum.JK8.1r.1Bg026050	Balanced	Balanced	Balanced	Balanced	Balanced	Balanced	Balanced	Balanced	Balanced	Balanced	Stable
Psum.JK8.1r.1Ag026010_Psum.JK8.1r.1Bg026060	Balanced	Balanced	Balanced	Balanced	Balanced	Balanced	Balanced	Balanced	Balanced	Balanced	Stable
Psum.JK8.1r.1Ag026020_Psum.JK8.1r.1Bg026070	Balanced	Balanced	Balanced	Balanced	Balanced	Balanced	Balanced	Balanced	Balanced	Balanced	Stable
Psum.JK8.1r.1Ag026040_Psum.JK8.1r.1Bg026090	Low-expressed	Low-expressed	Low-expressed	Low-expressed	Low-expressed	Low-expressed	Low-expressed	Low-expressed	Low-expressed	Low-expressed	Dynamic
Psum.JK8.1r.1Ag026050_Psum.JK8.1r.1Bg026100	Balanced	Balanced	Balanced	Balanced	Balanced	Balanced	Balanced	Balanced	Balanced	Balanced	Stable
Psum.JK8.1r.1Ag026060_Psum.JK8.1r.1Bg026110	Balanced	Balanced	Balanced	Balanced	Balanced	Balanced	Balanced	Balanced	Balanced	Balanced	Stable
Psum.JK8.1r.1Ag026070_Psum.JK8.1r.1Bg026120	Balanced	Balanced	Balanced	Low-expressed	Balanced	Balanced	Balanced	Balanced	Balanced	Balanced	Stable
Psum.JK8.1r.1Ag026080_Psum.JK8.1r.1Bg026130	Balanced	Balanced	Balanced	Balanced	Balanced	Balanced	Balanced	Balanced	Balanced	Balanced	Stable
Psum.JK8.1r.1Ag026090_Psum.JK8.1r.1Bg026140	Low-expressed	Low-expressed	Low-expressed	A dominant	Low-expressed	Low-expressed	Low-expressed	Low-expressed	Low-expressed	Low-expressed	Dynamic
Psum.JK8.1r.1Ag026100_Psum.JK8.1r.1Bg026150	Low-expressed	Low-expressed	Low-expressed	Low-expressed	A dominant	Low-expressed	Low-expressed	Low-expressed	Low-expressed	Low-expressed	Dynamic
Psum.JK8.1r.1Ag026110_Psum.JK8.1r.1Bg026160	Balanced	Balanced	Low-expressed	Balanced	Balanced	Balanced	Balanced	Balanced	Balanced	Balanced	Stable
Psum.JK8.1r.1Ag026140_Psum.JK8.1r.1Bg026210	Balanced	Balanced	Balanced	Balanced	Balanced	Balanced	Balanced	Balanced	Balanced	Balanced	Stable
Psum.JK8.1r.1Ag026150_Psum.JK8.1r.1Bg026220	Low-expressed	Low-expressed	Low-expressed	Low-expressed	Low-expressed	Low-expressed	Low-expressed	Low-expressed	Low-expressed	Low-expressed	Dynamic
Psum.JK8.1r.1Ag026160_Psum.JK8.1r.1Bg026230	Low-expressed	Low-expressed	Balanced	Low-expressed	Balanced	Low-expressed	Balanced	Balanced	Low-expressed	Low-expressed	Dynamic
Psum.JK8.1r.1Ag026170_Psum.JK8.1r.1Bg026240	Balanced	Low-expressed	Low-expressed	Low-expressed	Balanced	Balanced	Low-expressed	Balanced	Balanced	Balanced	Stable
Psum.JK8.1r.1Ag026180_Psum.JK8.1r.1Bg026250	Balanced	Balanced	Balanced	Low-expressed	Balanced	Balanced	Balanced	Balanced	Balanced	Low-expressed	Stable
Psum.JK8.1r.1Ag026190_Psum.JK8.1r.1Bg026260	Balanced	Balanced	Balanced	B dominant	Balanced	Balanced	Balanced	Balanced	Balanced	Balanced	Dynamic
Psum.JK8.1r.1Ag026200_Psum.JK8.1r.1Bg026270	Low-expressed	Low-expressed	Low-expressed	Low-expressed	Low-expressed	Low-expressed	Low-expressed	Low-expressed	Balanced	Balanced	Dynamic
Psum.JK8.1r.1Ag026230_Psum.JK8.1r.1Bg026280	Balanced	Balanced	Balanced	Balanced	Balanced	Balanced	Balanced	Balanced	Balanced	Balanced	Stable
Psum.JK8.1r.1Ag026240_Psum.JK8.1r.1Bg026290	Balanced	Balanced	Balanced	Balanced	Balanced	Balanced	Balanced	Balanced	Balanced	Balanced	Stable
Psum.JK8.1r.1Ag026250_Psum.JK8.1r.1Bg026300	Balanced	Balanced	Balanced	Balanced	Balanced	Balanced	Balanced	Balanced	Balanced	Balanced	Stable
Psum.JK8.1r.1Ag026260_Psum.JK8.1r.1Bg026310	Balanced	Balanced	Low-expressed	Balanced	Balanced	Balanced	Balanced	Balanced	Balanced	Balanced	Stable
Psum.JK8.1r.1Ag026270_Psum.JK8.1r.1Bg026320	Balanced	Balanced	Balanced	Balanced	Balanced	Balanced	Balanced	Balanced	Balanced	Balanced	Stable
Psum.JK8.1r.1Ag026280_Psum.JK8.1r.1Bg026330	Balanced	Balanced	Balanced	Balanced	Balanced	Balanced	Balanced	Balanced	Balanced	Balanced	Stable
Psum.JK8.1r.1Ag026290_Psum.JK8.1r.1Bg026340	Low-expressed	Low-expressed	Low-expressed	Balanced	Balanced	Low-expressed	Low-expressed	Low-expressed	Balanced	Balanced	Dynamic
Psum.JK8.1r.1Ag026310_Psum.JK8.1r.1Bg026350	Balanced	Balanced	Balanced	Balanced	Balanced	Balanced	Balanced	Balanced	Balanced	Balanced	Stable
Psum.JK8.1r.1Ag026320_Psum.JK8.1r.1Bg026360	Balanced	Balanced	Balanced	Balanced	Balanced	Balanced	Balanced	Balanced	Balanced	Balanced	Stable
Psum.JK8.1r.1Ag026330_Psum.JK8.1r.1Bg026370	Balanced	Balanced	Balanced	Balanced	Balanced	Balanced	Balanced	Balanced	Balanced	Balanced	Stable
Psum.JK8.1r.1Ag026340_Psum.JK8.1r.1Bg026380	Low-expressed	Balanced	Low-expressed	Low-expressed	Low-expressed	Balanced	Low-expressed	Low-expressed	Low-expressed	Low-expressed	Dynamic
Psum.JK8.1r.1Ag026350_Psum.JK8.1r.1Bg026390	Balanced	Balanced	Balanced	B dominant	Balanced	Balanced	Balanced	Balanced	Balanced	Balanced	Dynamic
Psum.JK8.1r.1Ag026360_Psum.JK8.1r.1Bg026400	Low-expressed	Balanced	Low-expressed	Balanced	Balanced	Balanced	Balanced	Balanced	Balanced	Balanced	Stable
Psum.JK8.1r.1Ag026390_Psum.JK8.1r.1Bg026420	Balanced	Balanced	Low-expressed	Balanced	A dominant	Balanced	A dominant	Balanced	Balanced	A dominant	Dynamic
Psum.JK8.1r.1Ag026400_Psum.JK8.1r.1Bg026430	Balanced	Balanced	Balanced	Balanced	Balanced	Balanced	Balanced	Balanced	Balanced	Balanced	Stable
Psum.JK8.1r.1Ag026410_Psum.JK8.1r.1Bg026440	Balanced	Balanced	Low-expressed	Balanced	Low-expressed	Balanced	Balanced	Balanced	Balanced	Balanced	Stable
Psum.JK8.1r.1Ag026430_Psum.JK8.1r.1Bg026480	Low-expressed	Low-expressed	Low-expressed	Low-expressed	Low-expressed	Low-expressed	Low-expressed	Low-expressed	A dominant	A dominant	Dynamic
Psum.JK8.1r.1Ag026440_Psum.JK8.1r.1Bg026530	Balanced	Balanced	Balanced	Low-expressed	Balanced	Balanced	Balanced	Balanced	Balanced	Balanced	Stable
Psum.JK8.1r.1Ag026450_Psum.JK8.1r.1Bg026540	Low-expressed	Balanced	Low-expressed	Low-expressed	Low-expressed	Low-expressed	Low-expressed	Balanced	Balanced	Low-expressed	Dynamic
Psum.JK8.1r.1Ag026460_Psum.JK8.1r.1Bg026550	Low-expressed	Low-expressed	Low-expressed	Low-expressed	Low-expressed	Low-expressed	Low-expressed	Balanced	Low-expressed	Low-expressed	Dynamic
Psum.JK8.1r.1Ag026470_Psum.JK8.1r.1Bg026560	Balanced	Balanced	Balanced	Balanced	Balanced	Balanced	Balanced	Balanced	Balanced	Balanced	Stable
Psum.JK8.1r.1Ag026480_Psum.JK8.1r.1Bg026570	Low-expressed	Low-expressed	Low-expressed	Low-expressed	Low-expressed	Low-expressed	Low-expressed	Low-expressed	Low-expressed	Low-expressed	Dynamic
Psum.JK8.1r.1Ag026490_Psum.JK8.1r.1Bg026580	Low-expressed	Low-expressed	Low-expressed	Low-expressed	Low-expressed	Low-expressed	Low-expressed	Low-expressed	Low-expressed	Balanced	Dynamic
Psum.JK8.1r.1Ag028060_Psum.JK8.1r.1Bg028150	Balanced	Balanced	Balanced	Balanced	Low-expressed	Balanced	Balanced	Balanced	Balanced	Balanced	Stable
Psum.JK8.1r.1Ag026500_Psum.JK8.1r.1Bg026590	Balanced	B dominant	Low-expressed	Low-expressed	Low-expressed	Low-expressed	Low-expressed	Low-expressed	Balanced	Low-expressed	Dynamic
Psum.JK8.1r.1Ag026510_Psum.JK8.1r.1Bg026600	Low-expressed	Low-expressed	Low-expressed	Balanced	Low-expressed	Balanced	Low-expressed	Balanced	Balanced	Balanced	Stable
Psum.JK8.1r.1Ag026540_Psum.JK8.1r.1Bg026610	Balanced	Balanced	Balanced	Balanced	Balanced	Balanced	Balanced	Balanced	Balanced	Balanced	Stable
Psum.JK8.1r.1Ag026560_Psum.JK8.1r.1Bg026630	Balanced	Balanced	Low-expressed	Balanced	Low-expressed	Balanced	Balanced	Balanced	Balanced	Balanced	Stable
Psum.JK8.1r.1Ag026570_Psum.JK8.1r.1Bg026640	Balanced	Balanced	Balanced	Low-expressed	Balanced	Balanced	Low-expressed	Balanced	Balanced	Low-expressed	Stable
Psum.JK8.1r.1Ag026580_Psum.JK8.1r.1Bg026650	Low-expressed	Low-expressed	Low-expressed	Low-expressed	Low-expressed	Low-expressed	Low-expressed	Low-expressed	Low-expressed	Low-expressed	Dynamic
Psum.JK8.1r.1Ag026590_Psum.JK8.1r.1Bg026660	Balanced	Balanced	Balanced	Balanced	Balanced	Balanced	Balanced	Balanced	Balanced	Balanced	Stable
Psum.JK8.1r.1Ag026600_Psum.JK8.1r.1Bg026670	B dominant	B dominant	B dominant	B dominant	B dominant	B dominant	B dominant	B dominant	B dominant	B dominant	Stable
Psum.JK8.1r.1Ag027930_Psum.JK8.1r.1Bg027990	Balanced	Balanced	Balanced	Low-expressed	Balanced	Balanced	Balanced	Balanced	Balanced	Low-expressed	Stable
Psum.JK8.1r.1Ag027920_Psum.JK8.1r.1Bg027950	Balanced	Balanced	Low-expressed	Balanced	Balanced	Balanced	Balanced	Balanced	Balanced	Balanced	Stable
Psum.JK8.1r.1Ag027900_Psum.JK8.1r.1Bg027930	Balanced	Balanced	Balanced	Balanced	Balanced	Balanced	Balanced	Balanced	Balanced	Balanced	Stable
Psum.JK8.1r.1Ag027890_Psum.JK8.1r.1Bg027920	Balanced	Balanced	Low-expressed	Balanced	Balanced	Balanced	Balanced	Balanced	Balanced	Balanced	Stable
Psum.JK8.1r.1Ag027880_Psum.JK8.1r.1Bg027910	Low-expressed	Low-expressed	Low-expressed	Balanced	A dominant	Balanced	Balanced	Low-expressed	Balanced	Low-expressed	Stable
Psum.JK8.1r.1Ag027860_Psum.JK8.1r.1Bg027880	Low-expressed	Low-expressed	Low-expressed	Balanced	Balanced	Balanced	Low-expressed	Balanced	Balanced	Low-expressed	Stable
Psum.JK8.1r.1Ag027850_Psum.JK8.1r.1Bg027860	A dominant	A dominant	Low-expressed	A dominant	Low-expressed	A dominant	A dominant	A dominant	A dominant	A dominant	Stable
Psum.JK8.1r.1Ag027840_Psum.JK8.1r.1Bg027850	Balanced	Balanced	Balanced	Balanced	Low-expressed	Balanced	Balanced	Balanced	Balanced	Balanced	Stable
Psum.JK8.1r.1Ag027830_Psum.JK8.1r.1Bg027840	Low-expressed	Balanced	Low-expressed	Balanced	Low-expressed	Balanced	Balanced	Balanced	Balanced	Balanced	Stable
Psum.JK8.1r.1Ag027820_Psum.JK8.1r.1Bg027830	Balanced	Balanced	Balanced	Balanced	Balanced	Balanced	Low-expressed	Balanced	A dominant	Balanced	Dynamic
Psum.JK8.1r.1Ag027810_Psum.JK8.1r.1Bg027820	Balanced	Balanced	Balanced	Low-expressed	B dominant	Balanced	Low-expressed	Balanced	Balanced	Balanced	Dynamic
Psum.JK8.1r.1Ag027800_Psum.JK8.1r.1Bg027810	Balanced	Balanced	Low-expressed	Balanced	Low-expressed	Balanced	Balanced	Balanced	Balanced	Balanced	Stable
Psum.JK8.1r.1Ag027790_Psum.JK8.1r.1Bg027800	Balanced	Balanced	Low-expressed	Balanced	Low-expressed	Balanced	Balanced	Balanced	Balanced	Balanced	Stable
Psum.JK8.1r.1Ag027760_Psum.JK8.1r.1Bg027780	Balanced	Balanced	Balanced	B dominant	Balanced	Balanced	Balanced	Balanced	Balanced	Balanced	Dynamic
Psum.JK8.1r.1Ag027750_Psum.JK8.1r.1Bg027770	Low-expressed	Low-expressed	Low-expressed	Low-expressed	Low-expressed	Low-expressed	Low-expressed	Low-expressed	Balanced	Balanced	Dynamic
Psum.JK8.1r.1Ag027740_Psum.JK8.1r.1Bg027760	Balanced	Balanced	Low-expressed	Balanced	Balanced	Balanced	Balanced	Balanced	Balanced	Balanced	Stable
Psum.JK8.1r.1Ag027730_Psum.JK8.1r.1Bg027740	Balanced	Balanced	Balanced	Balanced	Balanced	Balanced	Balanced	Balanced	Balanced	Balanced	Stable
Psum.JK8.1r.1Ag027720_Psum.JK8.1r.1Bg027730	Balanced	Balanced	Balanced	Balanced	Balanced	Balanced	Balanced	Balanced	Balanced	Balanced	Stable
Psum.JK8.1r.1Ag027710_Psum.JK8.1r.1Bg027720	Balanced	Balanced	Balanced	Balanced	Balanced	Balanced	Balanced	Balanced	Balanced	Balanced	Stable
Psum.JK8.1r.1Ag027690_Psum.JK8.1r.1Bg027710	Balanced	Balanced	Low-expressed	B dominant	Balanced	Balanced	Balanced	Balanced	Balanced	Balanced	Dynamic
Psum.JK8.1r.1Ag027680_Psum.JK8.1r.1Bg027700	Balanced	Balanced	B dominant	Balanced	Low-expressed	Balanced	Balanced	Balanced	A dominant	Low-expressed	Dynamic
Psum.JK8.1r.1Ag027670_Psum.JK8.1r.1Bg027690	Balanced	Balanced	Balanced	Balanced	Balanced	Balanced	Balanced	Balanced	Balanced	Balanced	Stable
Psum.JK8.1r.1Ag027660_Psum.JK8.1r.1Bg027680	Balanced	Balanced	Balanced	Balanced	Balanced	Balanced	Balanced	Balanced	Balanced	Balanced	Stable
Psum.JK8.1r.1Ag027650_Psum.JK8.1r.1Bg027670	Balanced	Balanced	Balanced	Balanced	Balanced	Balanced	Balanced	Balanced	Balanced	Balanced	Stable
Psum.JK8.1r.1Ag027640_Psum.JK8.1r.1Bg027660	Balanced	Balanced	Balanced	Low-expressed	Balanced	Balanced	Balanced	Balanced	Balanced	Balanced	Stable
Psum.JK8.1r.1Ag027630_Psum.JK8.1r.1Bg027650	Balanced	Balanced	Balanced	Low-expressed	Low-expressed	Balanced	Balanced	Balanced	Balanced	Balanced	Stable
Psum.JK8.1r.1Ag027620_Psum.JK8.1r.1Bg027640	Balanced	Balanced	Low-expressed	Balanced	Balanced	Balanced	Balanced	Balanced	Balanced	Balanced	Stable
Psum.JK8.1r.1Ag027610_Psum.JK8.1r.1Bg027630	Balanced	Balanced	Low-expressed	B dominant	B dominant	Balanced	Balanced	Balanced	Balanced	Balanced	Dynamic
Psum.JK8.1r.1Ag027600_Psum.JK8.1r.1Bg027620	Low-expressed	Low-expressed	Low-expressed	Low-expressed	Low-expressed	Low-expressed	Low-expressed	Low-expressed	Balanced	Balanced	Dynamic
Psum.JK8.1r.1Ag027590_Psum.JK8.1r.1Bg027610	Balanced	Balanced	Balanced	Balanced	A dominant	Balanced	Balanced	Balanced	Balanced	Balanced	Dynamic
Psum.JK8.1r.1Ag027570_Psum.JK8.1r.1Bg027590	Low-expressed	Low-expressed	Low-expressed	B dominant	Low-expressed	Low-expressed	Low-expressed	Low-expressed	Low-expressed	Low-expressed	Dynamic
Psum.JK8.1r.1Ag027560_Psum.JK8.1r.1Bg027580	Balanced	Low-expressed	Balanced	Low-expressed	B dominant	Low-expressed	Low-expressed	Low-expressed	Balanced	Low-expressed	Dynamic
Psum.JK8.1r.1Ag027540_Psum.JK8.1r.1Bg027560	Balanced	Balanced	Balanced	Low-expressed	Low-expressed	Balanced	Low-expressed	Balanced	Balanced	Balanced	Stable
Psum.JK8.1r.1Ag027520_Psum.JK8.1r.1Bg027540	Balanced	Balanced	Low-expressed	Balanced	A dominant	Balanced	Balanced	Balanced	Balanced	Balanced	Dynamic
Psum.JK8.1r.1Ag027510_Psum.JK8.1r.1Bg027530	Balanced	Balanced	Balanced	Balanced	Balanced	Balanced	Balanced	Balanced	Balanced	Balanced	Stable
Psum.JK8.1r.1Ag027500_Psum.JK8.1r.1Bg027520	Balanced	Balanced	Low-expressed	Low-expressed	Low-expressed	Balanced	Low-expressed	Balanced	Balanced	Low-expressed	Stable
Psum.JK8.1r.1Ag027490_Psum.JK8.1r.1Bg027510	Balanced	Balanced	Balanced	Balanced	Balanced	Balanced	Balanced	Balanced	Balanced	Balanced	Stable
Psum.JK8.1r.1Ag027480_Psum.JK8.1r.1Bg027500	Balanced	Balanced	Balanced	Balanced	Balanced	Balanced	Balanced	Balanced	Balanced	Balanced	Stable
Psum.JK8.1r.1Ag027470_Psum.JK8.1r.1Bg027490	Balanced	Balanced	Low-expressed	Balanced	Balanced	Balanced	Balanced	Balanced	Balanced	Balanced	Stable
Psum.JK8.1r.1Ag027460_Psum.JK8.1r.1Bg027480	Balanced	Balanced	Low-expressed	Balanced	Low-expressed	Balanced	Balanced	Balanced	Balanced	Balanced	Stable
Psum.JK8.1r.1Ag027430_Psum.JK8.1r.1Bg027470	Balanced	Balanced	Balanced	Balanced	Balanced	Balanced	Balanced	Balanced	Balanced	Balanced	Stable
Psum.JK8.1r.1Ag027420_Psum.JK8.1r.1Bg027460	Balanced	Balanced	Balanced	Balanced	Balanced	Balanced	Balanced	Balanced	Balanced	Balanced	Stable
Psum.JK8.1r.1Ag027410_Psum.JK8.1r.1Bg027450	Balanced	Balanced	Balanced	Balanced	Balanced	Balanced	Balanced	Balanced	Balanced	Balanced	Stable
Psum.JK8.1r.1Ag027400_Psum.JK8.1r.1Bg027440	Balanced	Balanced	Low-expressed	Low-expressed	Balanced	Balanced	Balanced	Balanced	Balanced	Balanced	Stable
Psum.JK8.1r.1Ag027390_Psum.JK8.1r.1Bg027420	Low-expressed	Low-expressed	Low-expressed	Low-expressed	Low-expressed	Low-expressed	Low-expressed	Low-expressed	Low-expressed	Low-expressed	Dynamic
Psum.JK8.1r.1Ag027360_Psum.JK8.1r.1Bg027400	Low-expressed	Low-expressed	Low-expressed	Low-expressed	Low-expressed	Low-expressed	Low-expressed	Low-expressed	Low-expressed	Low-expressed	Dynamic
Psum.JK8.1r.1Ag027340_Psum.JK8.1r.1Bg027390	Low-expressed	Low-expressed	Low-expressed	Low-expressed	Low-expressed	Low-expressed	Low-expressed	Low-expressed	Low-expressed	Low-expressed	Dynamic
Psum.JK8.1r.1Ag027330_Psum.JK8.1r.1Bg027380	Balanced	Balanced	Low-expressed	Balanced	Balanced	Balanced	Balanced	Balanced	Balanced	Balanced	Stable
Psum.JK8.1r.1Ag027320_Psum.JK8.1r.1Bg027370	Balanced	Balanced	Balanced	Balanced	Balanced	Balanced	Balanced	Balanced	Balanced	Balanced	Stable
Psum.JK8.1r.1Ag027310_Psum.JK8.1r.1Bg027360	Balanced	Balanced	Balanced	Balanced	Balanced	Balanced	Balanced	Balanced	Balanced	Balanced	Stable
Psum.JK8.1r.1Ag027300_Psum.JK8.1r.1Bg027350	Low-expressed	Low-expressed	Balanced	Low-expressed	Balanced	Low-expressed	Low-expressed	Low-expressed	Balanced	Low-expressed	Dynamic
Psum.JK8.1r.1Ag027290_Psum.JK8.1r.1Bg027320	Low-expressed	Low-expressed	Low-expressed	Low-expressed	Low-expressed	A dominant	A dominant	A dominant	A dominant	Low-expressed	Dynamic
Psum.JK8.1r.1Ag027280_Psum.JK8.1r.1Bg027310	Balanced	Balanced	Low-expressed	Balanced	Balanced	Balanced	Balanced	Balanced	Balanced	Balanced	Stable
Psum.JK8.1r.1Ag027250_Psum.JK8.1r.1Bg027270	Balanced	Balanced	Balanced	Balanced	Balanced	Balanced	Balanced	Balanced	Balanced	Balanced	Stable
Psum.JK8.1r.1Ag027240_Psum.JK8.1r.1Bg027260	Balanced	Balanced	Low-expressed	Balanced	Low-expressed	Balanced	Balanced	Balanced	Balanced	Low-expressed	Stable
Psum.JK8.1r.1Ag027230_Psum.JK8.1r.1Bg027250	Balanced	Balanced	Balanced	Balanced	Balanced	Balanced	Balanced	Balanced	Balanced	Balanced	Stable
Psum.JK8.1r.1Ag027220_Psum.JK8.1r.1Bg027240	Balanced	B dominant	Low-expressed	Low-expressed	Low-expressed	Balanced	Low-expressed	Balanced	Low-expressed	Low-expressed	Dynamic
Psum.JK8.1r.1Ag027210_Psum.JK8.1r.1Bg027230	Balanced	Balanced	Balanced	Balanced	Balanced	Balanced	Balanced	Balanced	Balanced	Balanced	Stable
Psum.JK8.1r.1Ag027200_Psum.JK8.1r.1Bg027220	Balanced	Balanced	Balanced	Balanced	Balanced	Balanced	Balanced	Balanced	Balanced	Balanced	Stable
Psum.JK8.1r.1Ag027190_Psum.JK8.1r.1Bg027210	Balanced	Balanced	Balanced	Balanced	Balanced	Balanced	Balanced	Balanced	Balanced	Balanced	Stable
Psum.JK8.1r.1Ag027180_Psum.JK8.1r.1Bg027200	Low-expressed	Balanced	Low-expressed	Low-expressed	Balanced	Balanced	Balanced	Low-expressed	Low-expressed	Low-expressed	Dynamic
Psum.JK8.1r.1Ag027170_Psum.JK8.1r.1Bg027190	Balanced	Balanced	Balanced	Balanced	A dominant	Balanced	Balanced	Balanced	Balanced	Balanced	Dynamic
Psum.JK8.1r.1Ag027150_Psum.JK8.1r.1Bg027180	Low-expressed	B dominant	Low-expressed	Low-expressed	Balanced	Low-expressed	B dominant	Balanced	Balanced	Balanced	Dynamic
Psum.JK8.1r.1Ag027140_Psum.JK8.1r.1Bg027170	Balanced	Balanced	Balanced	A dominant	Balanced	A dominant	Balanced	Balanced	Balanced	Balanced	Dynamic
Psum.JK8.1r.1Ag027130_Psum.JK8.1r.1Bg027160	Low-expressed	Low-expressed	Low-expressed	Low-expressed	Low-expressed	Low-expressed	Low-expressed	A dominant	Balanced	Low-expressed	Dynamic
Psum.JK8.1r.1Ag027120_Psum.JK8.1r.1Bg027150	Balanced	Balanced	Balanced	Balanced	Balanced	Balanced	Balanced	Balanced	Balanced	Balanced	Stable
Psum.JK8.1r.1Ag027100_Psum.JK8.1r.1Bg027130	Low-expressed	Low-expressed	Low-expressed	Low-expressed	Low-expressed	Low-expressed	Low-expressed	Low-expressed	Low-expressed	Low-expressed	Dynamic
Psum.JK8.1r.1Ag027090_Psum.JK8.1r.1Bg027120	Low-expressed	Low-expressed	Low-expressed	Low-expressed	Low-expressed	Low-expressed	Low-expressed	Low-expressed	Low-expressed	Low-expressed	Dynamic
Psum.JK8.1r.1Ag027080_Psum.JK8.1r.1Bg027110	Balanced	Balanced	Low-expressed	Low-expressed	Balanced	Balanced	Low-expressed	Balanced	Balanced	Low-expressed	Stable
Psum.JK8.1r.1Ag027070_Psum.JK8.1r.1Bg027100	Low-expressed	Low-expressed	Low-expressed	Low-expressed	Low-expressed	Low-expressed	Low-expressed	Low-expressed	Low-expressed	Low-expressed	Dynamic
Psum.JK8.1r.1Ag027060_Psum.JK8.1r.1Bg027090	Balanced	Balanced	Low-expressed	Balanced	Low-expressed	Balanced	Balanced	Balanced	Balanced	Balanced	Stable
Psum.JK8.1r.1Ag027050_Psum.JK8.1r.1Bg027080	Low-expressed	Low-expressed	Low-expressed	Low-expressed	A dominant	Low-expressed	Low-expressed	Low-expressed	Low-expressed	Low-expressed	Dynamic
Psum.JK8.1r.1Ag027040_Psum.JK8.1r.1Bg027070	Balanced	Balanced	Low-expressed	Balanced	Balanced	Balanced	Balanced	Balanced	Balanced	Balanced	Stable
Psum.JK8.1r.1Ag027030_Psum.JK8.1r.1Bg027060	Low-expressed	Low-expressed	Balanced	Low-expressed	Low-expressed	Low-expressed	Low-expressed	Balanced	Low-expressed	Low-expressed	Dynamic
Psum.JK8.1r.1Ag027020_Psum.JK8.1r.1Bg027050	Balanced	Balanced	Balanced	Balanced	Balanced	Balanced	Balanced	Balanced	Balanced	Balanced	Stable
Psum.JK8.1r.1Ag027010_Psum.JK8.1r.1Bg027040	Low-expressed	Low-expressed	Low-expressed	Low-expressed	Low-expressed	Low-expressed	Low-expressed	Low-expressed	Balanced	Low-expressed	Dynamic
Psum.JK8.1r.1Ag027000_Psum.JK8.1r.1Bg027030	Balanced	Low-expressed	Balanced	Low-expressed	Low-expressed	Low-expressed	Low-expressed	Low-expressed	Low-expressed	Low-expressed	Dynamic
Psum.JK8.1r.1Ag026990_Psum.JK8.1r.1Bg027020	Balanced	Balanced	Balanced	Balanced	Balanced	Balanced	Balanced	Balanced	Balanced	Balanced	Stable
Psum.JK8.1r.1Ag026970_Psum.JK8.1r.1Bg027000	Balanced	Balanced	Low-expressed	Balanced	Low-expressed	Low-expressed	Low-expressed	Balanced	Balanced	Low-expressed	Stable
Psum.JK8.1r.1Ag026960_Psum.JK8.1r.1Bg026990	Low-expressed	Balanced	Low-expressed	Balanced	Low-expressed	Balanced	Balanced	Balanced	Balanced	Balanced	Stable
Psum.JK8.1r.1Ag026950_Psum.JK8.1r.1Bg026980	Low-expressed	A dominant	Low-expressed	A dominant	Low-expressed	A dominant	A dominant	A dominant	A dominant	A dominant	Stable
Psum.JK8.1r.1Ag026940_Psum.JK8.1r.1Bg026970	Low-expressed	Low-expressed	Balanced	Low-expressed	Balanced	Balanced	B dominant	Low-expressed	Low-expressed	Low-expressed	Dynamic
Psum.JK8.1r.1Ag026930_Psum.JK8.1r.1Bg026960	A dominant	A dominant	Low-expressed	A dominant	Low-expressed	A dominant	A dominant	A dominant	A dominant	A dominant	Stable
Psum.JK8.1r.1Ag026920_Psum.JK8.1r.1Bg026950	Low-expressed	Low-expressed	Low-expressed	Low-expressed	Low-expressed	Low-expressed	B dominant	Low-expressed	Low-expressed	Low-expressed	Dynamic
Psum.JK8.1r.1Ag026910_Psum.JK8.1r.1Bg026940	Balanced	Balanced	Low-expressed	Balanced	Low-expressed	Balanced	Balanced	Balanced	Balanced	Balanced	Stable
Psum.JK8.1r.1Ag026890_Psum.JK8.1r.1Bg026930	Balanced	Balanced	Balanced	Low-expressed	Balanced	Balanced	Balanced	Balanced	Balanced	Low-expressed	Stable
Psum.JK8.1r.1Ag026880_Psum.JK8.1r.1Bg026920	Balanced	Balanced	Low-expressed	Balanced	A dominant	Balanced	Balanced	Balanced	Balanced	Balanced	Dynamic
Psum.JK8.1r.1Ag026870_Psum.JK8.1r.1Bg026910	Balanced	Balanced	Balanced	Balanced	Balanced	Balanced	Balanced	Balanced	Balanced	Balanced	Stable
Psum.JK8.1r.1Ag026860_Psum.JK8.1r.1Bg026900	Low-expressed	Low-expressed	Low-expressed	Low-expressed	Low-expressed	Low-expressed	Low-expressed	Balanced	Balanced	Balanced	Dynamic
Psum.JK8.1r.1Ag026850_Psum.JK8.1r.1Bg026890	B dominant	B dominant	B dominant	B dominant	B dominant	B dominant	B dominant	Balanced	B dominant	B dominant	Dynamic
Psum.JK8.1r.1Ag026840_Psum.JK8.1r.1Bg026880	Balanced	Balanced	Balanced	Balanced	Balanced	Balanced	Balanced	Balanced	Balanced	Balanced	Stable
Psum.JK8.1r.1Ag026830_Psum.JK8.1r.1Bg026870	Balanced	Balanced	Balanced	Balanced	Balanced	Balanced	Balanced	Balanced	Balanced	Balanced	Stable
Psum.JK8.1r.1Ag026820_Psum.JK8.1r.1Bg026860	Balanced	Balanced	Balanced	Balanced	Balanced	Balanced	Balanced	Balanced	Balanced	Balanced	Stable
Psum.JK8.1r.1Ag026810_Psum.JK8.1r.1Bg026850	Balanced	Balanced	Balanced	Balanced	Balanced	Balanced	Balanced	Balanced	Balanced	Balanced	Stable
Psum.JK8.1r.1Ag026800_Psum.JK8.1r.1Bg026840	Low-expressed	Low-expressed	Low-expressed	Low-expressed	Low-expressed	Low-expressed	Low-expressed	Low-expressed	Low-expressed	Low-expressed	Dynamic
Psum.JK8.1r.1Ag026790_Psum.JK8.1r.1Bg026830	Low-expressed	Low-expressed	Low-expressed	Low-expressed	Low-expressed	Low-expressed	Low-expressed	Low-expressed	Low-expressed	Low-expressed	Dynamic
Psum.JK8.1r.1Ag026760_Psum.JK8.1r.1Bg026820	Balanced	B dominant	Low-expressed	Balanced	Balanced	Balanced	Balanced	B dominant	Balanced	Balanced	Dynamic
Psum.JK8.1r.1Ag026750_Psum.JK8.1r.1Bg026810	Balanced	Balanced	Balanced	Balanced	Balanced	Balanced	Balanced	Balanced	Balanced	Balanced	Stable
Psum.JK8.1r.1Ag026740_Psum.JK8.1r.1Bg026800	Low-expressed	Balanced	Low-expressed	Balanced	Balanced	Balanced	Low-expressed	Balanced	Balanced	Balanced	Stable
Psum.JK8.1r.1Ag026730_Psum.JK8.1r.1Bg026790	Low-expressed	Low-expressed	Balanced	Low-expressed	Low-expressed	Low-expressed	Low-expressed	Low-expressed	Low-expressed	Low-expressed	Dynamic
Psum.JK8.1r.1Ag026710_Psum.JK8.1r.1Bg026780	Balanced	Low-expressed	Balanced	Low-expressed	Low-expressed	Low-expressed	Low-expressed	Low-expressed	Low-expressed	Low-expressed	Dynamic
Psum.JK8.1r.1Ag026700_Psum.JK8.1r.1Bg026770	Low-expressed	Low-expressed	Low-expressed	Low-expressed	Low-expressed	Low-expressed	Low-expressed	Low-expressed	Low-expressed	Low-expressed	Dynamic
Psum.JK8.1r.1Ag026690_Psum.JK8.1r.1Bg026760	Low-expressed	Low-expressed	Low-expressed	Low-expressed	Low-expressed	Low-expressed	Low-expressed	Low-expressed	Low-expressed	Low-expressed	Dynamic
Psum.JK8.1r.1Ag026680_Psum.JK8.1r.1Bg026750	Balanced	Balanced	Low-expressed	B dominant	Balanced	Balanced	Balanced	Balanced	Balanced	Balanced	Dynamic
Psum.JK8.1r.1Ag026660_Psum.JK8.1r.1Bg026730	Balanced	Balanced	Balanced	B dominant	B dominant	Balanced	Balanced	Balanced	Balanced	Balanced	Dynamic
Psum.JK8.1r.1Ag026650_Psum.JK8.1r.1Bg026720	B dominant	B dominant	Low-expressed	Balanced	Balanced	Balanced	Balanced	Balanced	B dominant	B dominant	Dynamic
Psum.JK8.1r.1Ag026640_Psum.JK8.1r.1Bg026710	Balanced	Balanced	Low-expressed	Balanced	Balanced	Balanced	Balanced	Balanced	Balanced	Balanced	Stable
Psum.JK8.1r.1Ag026630_Psum.JK8.1r.1Bg026700	Low-expressed	Low-expressed	Low-expressed	Low-expressed	Low-expressed	Balanced	Low-expressed	A dominant	Balanced	Balanced	Dynamic
Psum.JK8.1r.1Ag026620_Psum.JK8.1r.1Bg026690	Balanced	Balanced	Balanced	Low-expressed	Balanced	Balanced	Balanced	Balanced	Balanced	Balanced	Stable
Psum.JK8.1r.1Ag027940_Psum.JK8.1r.1Bg028000	Balanced	Balanced	Balanced	Low-expressed	Balanced	Balanced	Balanced	Balanced	Balanced	Balanced	Stable
Psum.JK8.1r.1Ag027950_Psum.JK8.1r.1Bg028010	Balanced	Balanced	Low-expressed	Balanced	Balanced	Balanced	Balanced	Balanced	Balanced	Balanced	Stable
Psum.JK8.1r.1Ag027960_Psum.JK8.1r.1Bg028020	Balanced	Balanced	Low-expressed	Balanced	Balanced	Balanced	Balanced	Balanced	Balanced	Balanced	Stable
Psum.JK8.1r.1Ag027970_Psum.JK8.1r.1Bg028030	Balanced	Balanced	Balanced	Low-expressed	Low-expressed	Balanced	Low-expressed	Balanced	Balanced	Balanced	Stable
Psum.JK8.1r.1Ag027980_Psum.JK8.1r.1Bg028040	Balanced	Balanced	Low-expressed	Balanced	Balanced	Balanced	Balanced	Balanced	Balanced	Balanced	Stable
Psum.JK8.1r.1Ag027990_Psum.JK8.1r.1Bg028090	Balanced	A dominant	Low-expressed	Balanced	Balanced	Balanced	Balanced	Balanced	A dominant	Balanced	Dynamic
Psum.JK8.1r.1Ag028010_Psum.JK8.1r.1Bg028100	Balanced	Balanced	Balanced	Low-expressed	Low-expressed	Balanced	Balanced	Balanced	Balanced	Low-expressed	Stable
Psum.JK8.1r.1Ag028020_Psum.JK8.1r.1Bg028110	Balanced	Balanced	Low-expressed	Balanced	Balanced	Balanced	Balanced	Balanced	Balanced	Balanced	Stable
Psum.JK8.1r.1Ag028030_Psum.JK8.1r.1Bg028120	Balanced	Balanced	Balanced	Balanced	Balanced	Balanced	Balanced	Balanced	Balanced	Balanced	Stable
Psum.JK8.1r.1Ag028040_Psum.JK8.1r.1Bg028130	Balanced	Balanced	Low-expressed	Balanced	Balanced	Balanced	Balanced	Balanced	Balanced	Balanced	Stable
Psum.JK8.1r.1Ag028050_Psum.JK8.1r.1Bg028140	Low-expressed	Low-expressed	Low-expressed	Low-expressed	Low-expressed	Low-expressed	Low-expressed	Low-expressed	Balanced	Balanced	Dynamic
Psum.JK8.1r.1Ag028080_Psum.JK8.1r.1Bg028180	Low-expressed	B dominant	Low-expressed	B dominant	Low-expressed	Low-expressed	Low-expressed	B dominant	B dominant	Low-expressed	Dynamic
Psum.JK8.1r.1Ag028090_Psum.JK8.1r.1Bg028190	Balanced	Balanced	Low-expressed	Low-expressed	A dominant	Balanced	Balanced	Balanced	Balanced	Balanced	Dynamic
Psum.JK8.1r.1Ag028120_Psum.JK8.1r.1Bg028210	Balanced	B dominant	Low-expressed	Balanced	B dominant	B dominant	Balanced	B dominant	Balanced	Balanced	Dynamic
Psum.JK8.1r.1Ag028130_Psum.JK8.1r.1Bg028220	Balanced	Balanced	Balanced	Balanced	Low-expressed	Balanced	Balanced	Balanced	Balanced	Balanced	Stable
Psum.JK8.1r.1Ag028140_Psum.JK8.1r.1Bg028230	Balanced	Balanced	Low-expressed	Balanced	A dominant	Balanced	Balanced	Balanced	Balanced	Balanced	Dynamic
Psum.JK8.1r.1Ag028150_Psum.JK8.1r.1Bg028240	B dominant	B dominant	Low-expressed	B dominant	B dominant	B dominant	B dominant	B dominant	B dominant	B dominant	Stable
Psum.JK8.1r.1Ag028180_Psum.JK8.1r.1Bg028270	Balanced	Balanced	Balanced	A dominant	Balanced	Balanced	Balanced	Balanced	Balanced	Balanced	Dynamic
Psum.JK8.1r.1Ag028190_Psum.JK8.1r.1Bg028280	Low-expressed	Low-expressed	Low-expressed	Low-expressed	Low-expressed	Low-expressed	Low-expressed	Low-expressed	Low-expressed	Low-expressed	Dynamic
Psum.JK8.1r.1Ag028200_Psum.JK8.1r.1Bg028290	Balanced	Low-expressed	Balanced	Low-expressed	Balanced	Balanced	Balanced	Balanced	Balanced	Balanced	Stable
Psum.JK8.1r.1Ag028210_Psum.JK8.1r.1Bg028300	B dominant	Balanced	Low-expressed	Balanced	Low-expressed	Balanced	Balanced	Balanced	Balanced	Balanced	Dynamic
Psum.JK8.1r.1Ag028220_Psum.JK8.1r.1Bg028310	Balanced	Balanced	Balanced	A dominant	Balanced	Balanced	Balanced	Balanced	Balanced	Balanced	Dynamic
Psum.JK8.1r.1Ag028230_Psum.JK8.1r.1Bg028320	Low-expressed	Low-expressed	Low-expressed	Low-expressed	Low-expressed	Low-expressed	Low-expressed	Low-expressed	Balanced	Low-expressed	Dynamic
Psum.JK8.1r.1Ag028240_Psum.JK8.1r.1Bg028330	Balanced	Balanced	Balanced	Balanced	Balanced	Balanced	Balanced	Balanced	Balanced	Balanced	Stable
Psum.JK8.1r.1Ag028250_Psum.JK8.1r.1Bg028340	Balanced	Balanced	Balanced	Balanced	Balanced	Balanced	Balanced	Balanced	Balanced	Balanced	Stable
Psum.JK8.1r.1Ag028260_Psum.JK8.1r.1Bg028350	Balanced	Balanced	Low-expressed	Balanced	Balanced	Balanced	Balanced	Balanced	Balanced	Balanced	Stable
Psum.JK8.1r.1Ag028270_Psum.JK8.1r.1Bg028360	Balanced	B dominant	Low-expressed	Low-expressed	Low-expressed	B dominant	Low-expressed	Balanced	Low-expressed	Balanced	Stable
Psum.JK8.1r.1Ag028290_Psum.JK8.1r.1Bg028370	Balanced	Balanced	Balanced	Balanced	Balanced	Balanced	Balanced	Balanced	Balanced	Balanced	Stable
Psum.JK8.1r.1Ag028300_Psum.JK8.1r.1Bg028380	A dominant	Balanced	Balanced	Balanced	Low-expressed	Balanced	Balanced	Balanced	Balanced	Low-expressed	Dynamic
Psum.JK8.1r.1Ag028330_Psum.JK8.1r.1Bg028390	Balanced	Balanced	Balanced	Balanced	Balanced	Balanced	Balanced	Balanced	Balanced	Balanced	Stable
Psum.JK8.1r.1Ag028340_Psum.JK8.1r.1Bg028400	Balanced	Balanced	Balanced	Balanced	Balanced	Balanced	Balanced	Balanced	Balanced	Balanced	Stable
Psum.JK8.1r.1Ag028350_Psum.JK8.1r.1Bg028410	Balanced	Balanced	Balanced	Low-expressed	Balanced	Balanced	Low-expressed	Balanced	Balanced	Low-expressed	Stable
Psum.JK8.1r.1Ag028360_Psum.JK8.1r.1Bg028430	Low-expressed	Low-expressed	Balanced	Low-expressed	Low-expressed	Low-expressed	Low-expressed	Low-expressed	Balanced	Low-expressed	Dynamic
Psum.JK8.1r.1Ag028380_Psum.JK8.1r.1Bg028440	Balanced	Balanced	Balanced	Balanced	Balanced	Balanced	Balanced	Balanced	Balanced	Balanced	Stable
Psum.JK8.1r.1Ag028390_Psum.JK8.1r.1Bg028450	Low-expressed	Low-expressed	Low-expressed	Low-expressed	Low-expressed	Low-expressed	Low-expressed	B dominant	Balanced	Balanced	Dynamic
Psum.JK8.1r.1Ag028410_Psum.JK8.1r.1Bg028470	Balanced	Balanced	Low-expressed	Balanced	Balanced	Balanced	Balanced	Balanced	Balanced	Balanced	Stable
Psum.JK8.1r.1Ag028420_Psum.JK8.1r.1Bg028480	Balanced	Balanced	Balanced	Balanced	Balanced	Balanced	Balanced	Balanced	Balanced	Balanced	Stable
Psum.JK8.1r.1Ag028480_Psum.JK8.1r.1Bg028500	Balanced	Balanced	Low-expressed	Low-expressed	Balanced	Balanced	Balanced	Balanced	Balanced	Balanced	Stable
Psum.JK8.1r.1Ag028490_Psum.JK8.1r.1Bg028510	Low-expressed	Low-expressed	Low-expressed	Low-expressed	Low-expressed	Low-expressed	Low-expressed	Low-expressed	Low-expressed	Low-expressed	Dynamic
Psum.JK8.1r.1Ag028500_Psum.JK8.1r.1Bg028520	Balanced	Balanced	Balanced	Balanced	Balanced	Balanced	Balanced	Balanced	Balanced	Balanced	Stable
Psum.JK8.1r.1Ag028510_Psum.JK8.1r.1Bg028530	Balanced	Balanced	Low-expressed	Balanced	Balanced	Balanced	Balanced	Balanced	Balanced	Balanced	Stable
Psum.JK8.1r.1Ag028520_Psum.JK8.1r.1Bg028540	Balanced	Balanced	Low-expressed	Low-expressed	Balanced	Balanced	Balanced	Balanced	Balanced	Low-expressed	Stable
Psum.JK8.1r.1Ag028540_Psum.JK8.1r.1Bg028560	Low-expressed	A dominant	Low-expressed	A dominant	Low-expressed	Low-expressed	Low-expressed	A dominant	Low-expressed	Low-expressed	Dynamic
Psum.JK8.1r.1Ag028570_Psum.JK8.1r.1Bg028580	B dominant	Balanced	B dominant	Balanced	B dominant	Balanced	Low-expressed	Balanced	Balanced	Balanced	Dynamic
Psum.JK8.1r.1Ag028590_Psum.JK8.1r.1Bg028590	Balanced	Balanced	Balanced	A dominant	Balanced	Balanced	Low-expressed	A dominant	Balanced	A dominant	Dynamic
Psum.JK8.1r.1Ag028600_Psum.JK8.1r.1Bg028600	Low-expressed	Balanced	Low-expressed	Low-expressed	Low-expressed	Balanced	Low-expressed	Balanced	Low-expressed	Low-expressed	Dynamic
Psum.JK8.1r.1Ag028610_Psum.JK8.1r.1Bg028610	Balanced	B dominant	Balanced	Low-expressed	B dominant	B dominant	Low-expressed	Low-expressed	Low-expressed	Low-expressed	Stable
Psum.JK8.1r.1Ag028630_Psum.JK8.1r.1Bg028620	B dominant	Low-expressed	B dominant	Low-expressed	Balanced	Low-expressed	Low-expressed	Low-expressed	Low-expressed	Low-expressed	Dynamic
Psum.JK8.1r.1Ag028640_Psum.JK8.1r.1Bg028650	Balanced	Balanced	Balanced	Balanced	Balanced	Balanced	Low-expressed	Low-expressed	Low-expressed	Low-expressed	Stable
Psum.JK8.1r.1Ag028650_Psum.JK8.1r.1Bg028660	Balanced	Balanced	Balanced	Balanced	Balanced	Balanced	Low-expressed	Balanced	Balanced	Balanced	Stable
Psum.JK8.1r.1Ag028670_Psum.JK8.1r.1Bg028680	Balanced	Balanced	Balanced	Balanced	Balanced	Balanced	Balanced	Balanced	Balanced	Balanced	Stable
Psum.JK8.1r.1Ag028700_Psum.JK8.1r.1Bg028700	Balanced	Balanced	Low-expressed	Balanced	Balanced	Balanced	Balanced	Balanced	Balanced	Balanced	Stable
Psum.JK8.1r.1Ag028710_Psum.JK8.1r.1Bg028710	Balanced	Balanced	Low-expressed	Balanced	Balanced	Balanced	Balanced	Balanced	Balanced	Balanced	Stable
Psum.JK8.1r.1Ag028720_Psum.JK8.1r.1Bg028720	Low-expressed	Low-expressed	Balanced	Low-expressed	Balanced	Balanced	Low-expressed	Low-expressed	Low-expressed	Low-expressed	Dynamic
Psum.JK8.1r.1Ag028740_Psum.JK8.1r.1Bg028740	Low-expressed	Low-expressed	Balanced	Low-expressed	Balanced	Balanced	Low-expressed	Balanced	Balanced	Low-expressed	Stable
Psum.JK8.1r.1Ag028750_Psum.JK8.1r.1Bg028750	Balanced	Low-expressed	Balanced	Low-expressed	Balanced	Balanced	Balanced	Balanced	Balanced	Low-expressed	Stable
Psum.JK8.1r.1Ag028760_Psum.JK8.1r.1Bg028760	Low-expressed	Balanced	Low-expressed	Balanced	Low-expressed	Balanced	Low-expressed	Balanced	A dominant	Low-expressed	Stable
Psum.JK8.1r.1Ag028770_Psum.JK8.1r.1Bg028770	Balanced	Balanced	Low-expressed	Balanced	Low-expressed	Balanced	Balanced	Balanced	Balanced	Balanced	Stable
Psum.JK8.1r.1Ag028780_Psum.JK8.1r.1Bg028780	Balanced	Balanced	Balanced	Balanced	Balanced	Balanced	Balanced	Balanced	Balanced	Balanced	Stable
Psum.JK8.1r.1Ag028790_Psum.JK8.1r.1Bg028790	Balanced	Balanced	Balanced	Balanced	Balanced	Balanced	Balanced	Balanced	Balanced	Balanced	Stable
Psum.JK8.1r.1Ag028810_Psum.JK8.1r.1Bg028820	Balanced	Balanced	Balanced	Balanced	Low-expressed	Balanced	Balanced	Balanced	Balanced	Balanced	Stable
Psum.JK8.1r.1Ag028820_Psum.JK8.1r.1Bg028830	Balanced	Balanced	Low-expressed	Balanced	Balanced	Balanced	Balanced	Balanced	Balanced	Balanced	Stable
Psum.JK8.1r.1Ag028830_Psum.JK8.1r.1Bg028840	Balanced	Balanced	Balanced	Balanced	Balanced	Balanced	Balanced	Balanced	Balanced	Balanced	Stable
Psum.JK8.1r.1Ag028840_Psum.JK8.1r.1Bg028850	A dominant	Balanced	Low-expressed	Low-expressed	Balanced	Balanced	A dominant	Balanced	Balanced	Low-expressed	Dynamic
Psum.JK8.1r.1Ag028850_Psum.JK8.1r.1Bg028860	Balanced	Balanced	Balanced	Balanced	Balanced	Balanced	Balanced	Balanced	Balanced	Balanced	Stable
Psum.JK8.1r.1Ag028860_Psum.JK8.1r.1Bg028870	Balanced	Balanced	Low-expressed	Balanced	Balanced	Balanced	Balanced	Balanced	Balanced	Balanced	Stable
Psum.JK8.1r.1Ag028870_Psum.JK8.1r.1Bg028880	Balanced	Balanced	Low-expressed	Balanced	Low-expressed	Balanced	Balanced	Balanced	Balanced	Balanced	Stable
Psum.JK8.1r.1Ag028880_Psum.JK8.1r.1Bg028890	Balanced	Balanced	Balanced	Balanced	Balanced	Balanced	Balanced	Balanced	Balanced	Balanced	Stable
Psum.JK8.1r.1Ag028890_Psum.JK8.1r.1Bg028900	Balanced	Low-expressed	Balanced	B dominant	Low-expressed	Low-expressed	Low-expressed	Low-expressed	Low-expressed	Low-expressed	Dynamic
Psum.JK8.1r.1Ag028900_Psum.JK8.1r.1Bg028910	Balanced	Balanced	Balanced	Balanced	Balanced	Balanced	Balanced	Balanced	Balanced	Balanced	Stable
Psum.JK8.1r.1Ag028920_Psum.JK8.1r.1Bg028920	Low-expressed	A dominant	Low-expressed	Low-expressed	Low-expressed	Low-expressed	Low-expressed	Balanced	Balanced	Low-expressed	Dynamic
Psum.JK8.1r.1Ag028930_Psum.JK8.1r.1Bg028930	Balanced	Balanced	Balanced	Balanced	Balanced	Balanced	Balanced	Balanced	Balanced	Balanced	Stable
Psum.JK8.1r.1Ag028940_Psum.JK8.1r.1Bg028940	Balanced	Balanced	Balanced	Balanced	Balanced	Balanced	Balanced	Balanced	Balanced	Balanced	Stable
Psum.JK8.1r.1Ag028950_Psum.JK8.1r.1Bg028950	Balanced	Balanced	Balanced	Balanced	Balanced	Balanced	Balanced	Balanced	Balanced	Balanced	Stable
Psum.JK8.1r.1Ag028960_Psum.JK8.1r.1Bg028960	Balanced	Balanced	B dominant	Balanced	Low-expressed	Balanced	Balanced	Balanced	Balanced	Balanced	Dynamic
Psum.JK8.1r.1Ag028970_Psum.JK8.1r.1Bg028970	Balanced	Balanced	Balanced	Balanced	A dominant	Balanced	Balanced	Balanced	Balanced	Balanced	Dynamic
Psum.JK8.1r.1Ag028980_Psum.JK8.1r.1Bg028980	Balanced	Balanced	Balanced	Low-expressed	Balanced	Balanced	Balanced	Balanced	Balanced	Low-expressed	Stable
Psum.JK8.1r.1Ag028990_Psum.JK8.1r.1Bg028990	Balanced	Balanced	Low-expressed	Low-expressed	Balanced	Balanced	Balanced	Balanced	Balanced	Balanced	Stable
Psum.JK8.1r.1Ag029000_Psum.JK8.1r.1Bg029000	Low-expressed	Low-expressed	Low-expressed	Low-expressed	Low-expressed	Low-expressed	Low-expressed	Low-expressed	Low-expressed	Balanced	Dynamic
Psum.JK8.1r.1Ag029010_Psum.JK8.1r.1Bg029010	Balanced	Balanced	Balanced	Balanced	B dominant	Balanced	Balanced	Balanced	Balanced	Balanced	Dynamic
Psum.JK8.1r.1Ag029020_Psum.JK8.1r.1Bg029020	Balanced	Balanced	Balanced	Balanced	Balanced	Balanced	Balanced	Balanced	Balanced	Balanced	Stable
Psum.JK8.1r.1Ag029030_Psum.JK8.1r.1Bg029030	Low-expressed	Low-expressed	Balanced	Low-expressed	Low-expressed	Low-expressed	Low-expressed	Low-expressed	Low-expressed	Low-expressed	Dynamic
Psum.JK8.1r.1Ag029040_Psum.JK8.1r.1Bg029040	Balanced	Balanced	Balanced	Balanced	Balanced	Balanced	Balanced	Balanced	Balanced	Balanced	Stable
Psum.JK8.1r.1Ag029050_Psum.JK8.1r.1Bg029050	Low-expressed	Low-expressed	Balanced	Low-expressed	Low-expressed	Low-expressed	Low-expressed	Low-expressed	Low-expressed	Low-expressed	Dynamic
Psum.JK8.1r.1Ag029060_Psum.JK8.1r.1Bg029060	Low-expressed	Low-expressed	Low-expressed	Low-expressed	Low-expressed	Balanced	Low-expressed	Balanced	Balanced	Low-expressed	Dynamic
Psum.JK8.1r.1Ag029070_Psum.JK8.1r.1Bg029070	Low-expressed	Balanced	Low-expressed	Balanced	Balanced	Balanced	Balanced	Balanced	Balanced	Balanced	Stable
Psum.JK8.1r.1Ag029080_Psum.JK8.1r.1Bg029080	Low-expressed	Balanced	Balanced	Low-expressed	Balanced	Balanced	Low-expressed	Low-expressed	Low-expressed	Low-expressed	Dynamic
Psum.JK8.1r.1Ag029090_Psum.JK8.1r.1Bg029090	Balanced	Low-expressed	Low-expressed	B dominant	Low-expressed	Low-expressed	Low-expressed	Low-expressed	Low-expressed	Balanced	Dynamic
Psum.JK8.1r.1Ag029100_Psum.JK8.1r.1Bg029100	Balanced	Low-expressed	Low-expressed	B dominant	Low-expressed	Low-expressed	Low-expressed	Low-expressed	Low-expressed	Low-expressed	Dynamic
Psum.JK8.1r.1Ag029110_Psum.JK8.1r.1Bg029110	Balanced	Low-expressed	Balanced	Balanced	Balanced	Balanced	Balanced	Balanced	Balanced	Balanced	Stable
Psum.JK8.1r.1Ag029120_Psum.JK8.1r.1Bg029120	Balanced	Balanced	Balanced	Balanced	Balanced	Balanced	Balanced	Balanced	Balanced	Balanced	Stable
Psum.JK8.1r.1Ag029130_Psum.JK8.1r.1Bg029130	Balanced	Balanced	A dominant	Balanced	Balanced	Balanced	Balanced	Balanced	Balanced	Balanced	Dynamic
Psum.JK8.1r.1Ag029140_Psum.JK8.1r.1Bg029140	Balanced	Balanced	Balanced	A dominant	Low-expressed	Balanced	Balanced	Balanced	Balanced	Balanced	Dynamic
Psum.JK8.1r.1Ag029150_Psum.JK8.1r.1Bg029150	Balanced	Balanced	Balanced	Balanced	Balanced	Balanced	Balanced	Balanced	Balanced	Balanced	Stable
Psum.JK8.1r.1Ag029160_Psum.JK8.1r.1Bg029160	Balanced	Balanced	Balanced	Balanced	Balanced	Balanced	Balanced	Balanced	Balanced	Balanced	Stable
Psum.JK8.1r.1Ag029170_Psum.JK8.1r.1Bg029170	Low-expressed	Low-expressed	Low-expressed	Low-expressed	Low-expressed	Low-expressed	Low-expressed	Low-expressed	B dominant	B dominant	Dynamic
Psum.JK8.1r.1Ag029180_Psum.JK8.1r.1Bg029180	Low-expressed	Low-expressed	A dominant	Low-expressed	Low-expressed	Low-expressed	Low-expressed	Balanced	Low-expressed	Low-expressed	Dynamic
Psum.JK8.1r.1Ag029190_Psum.JK8.1r.1Bg029190	Balanced	Low-expressed	Balanced	Low-expressed	Balanced	Low-expressed	Low-expressed	Low-expressed	Low-expressed	Low-expressed	Dynamic
Psum.JK8.1r.1Ag029200_Psum.JK8.1r.1Bg029200	Balanced	Balanced	Balanced	Balanced	Balanced	Balanced	Balanced	Balanced	Balanced	Balanced	Stable
Psum.JK8.1r.1Ag029210_Psum.JK8.1r.1Bg029210	Low-expressed	Low-expressed	Low-expressed	Low-expressed	Low-expressed	Low-expressed	Low-expressed	Low-expressed	Low-expressed	Low-expressed	Dynamic
Psum.JK8.1r.1Ag029220_Psum.JK8.1r.1Bg029220	Balanced	Balanced	Balanced	Balanced	Balanced	Balanced	Balanced	Balanced	Balanced	Balanced	Stable
Psum.JK8.1r.1Ag029230_Psum.JK8.1r.1Bg029230	Balanced	Low-expressed	Balanced	Low-expressed	Low-expressed	Balanced	Low-expressed	Low-expressed	Low-expressed	Low-expressed	Dynamic
Psum.JK8.1r.1Ag029260_Psum.JK8.1r.1Bg029250	A dominant	A dominant	A dominant	A dominant	Balanced	A dominant	Balanced	A dominant	A dominant	A dominant	Dynamic
Psum.JK8.1r.1Ag029270_Psum.JK8.1r.1Bg029260	Balanced	Balanced	Balanced	Balanced	Balanced	Balanced	Balanced	Balanced	Balanced	Balanced	Stable
Psum.JK8.1r.1Ag029280_Psum.JK8.1r.1Bg029270	Low-expressed	Low-expressed	Balanced	Low-expressed	Balanced	Balanced	Low-expressed	Balanced	Balanced	Balanced	Stable
Psum.JK8.1r.1Ag029290_Psum.JK8.1r.1Bg029280	Balanced	Balanced	Balanced	Balanced	Balanced	Balanced	Balanced	Balanced	Balanced	Balanced	Stable
Psum.JK8.1r.1Ag029300_Psum.JK8.1r.1Bg029290	Balanced	Balanced	Low-expressed	A dominant	Low-expressed	Low-expressed	Low-expressed	Balanced	Balanced	Low-expressed	Stable
Psum.JK8.1r.1Ag029310_Psum.JK8.1r.1Bg029300	Balanced	Balanced	Low-expressed	Balanced	Balanced	Balanced	Balanced	Balanced	Balanced	Balanced	Stable
Psum.JK8.1r.1Ag029320_Psum.JK8.1r.1Bg029310	Low-expressed	Low-expressed	Low-expressed	Low-expressed	Balanced	Balanced	Low-expressed	Low-expressed	Balanced	Balanced	Dynamic
Psum.JK8.1r.1Ag029330_Psum.JK8.1r.1Bg029320	Balanced	Balanced	Balanced	Low-expressed	Balanced	Balanced	Low-expressed	Balanced	Low-expressed	Low-expressed	Stable
[truncated: 17,150 more rows]
