# Supplementary material for: Little millet genome reveals evolutionary insights into tetraploid structure and genetic basis of micronutrient density
Source: Nat Commun. 2025 Nov 29;17:74. doi: 10.1038/s41467-025-66716-6 (PMC12769566; doi:10.1038/s41467-025-66716-6)
Supplement: Supplementary file 10 — Supplementaty Data 7 [file 41467_2025_66716_MOESM10_ESM.xlsx]

## Sheet: Data7
Supplementary Data 7. Complete mixture model estimates of Ks distributions
	No. of duplicate pairs	G (# Gaussian components)	mean ln (Ks)	fraction of data	mean Ks	Mutation rate	Age**
							6.88 x 10-9***	5.49 x 10-9****
Panicum miliaceum	23628	3	-2.66941	0.401565	0.0692932	7.00 x 10-9	5.03584	6.31086
Setaria italica	21195	3	-1.8076	0.392647	0.164047	7.00 x 10-9	11.922	14.9405
Setaria viridis	22701	3	-1.81792	0.396264	0.162363	7.00 x 10-9	11.7996	14.7871
Echinochloa crus-galli	22447	3	-1.63882	0.370872	0.19421	7.00 x 10-9	14.1141	17.6876
Pennisetum glaucum	17376	3	-1.53339	0.378153	0.215802	7.00 x 10-9	15.6833	19.6541
Digitaria exilis	18652	3	-1.48087	0.389453	0.22744	7.00 x 10-9	16.5291	20.714
Sorghum bicolor	21036	3	-1.25094	0.378574	0.286236	7.00 x 10-9	20.802	26.0688
Zea Mays	19082	3	-1.15881	0.382706	0.313861	7.00 x 10-9	22.8097	28.5848
Eleusine corcana	19734	3	-0.81729	0.427379	0.441627	7.00 x 10-9	32.095	40.221
Oryza sativa	17288	3	-0.561451	0.404062	0.570381	7.00 x 10-9	41.4521	51.9473
Little millet_Syntelogs			-3.02841	0.438627	0.0483926	7.00 x 10-9	3.51691	4.40734
			-2.02945	0.507765	0.131408	7.00 x 10-9	9.54999	11.9679
			-1.40535	0.0536081	0.245282	7.00 x 10-9	17.8258	22.339
Little millet_Broomcorn millet	23628	3	-2.66941	0.401565	0.0692932	7.00 x 10-9	5.03584	6.31086
Little milletA_Little milletB	17350	3	-3.06241	0.438627	0.0467746	7.00 x 10-9	3.39932	4.25999
Broomcorn milletA_Broomcorn milletB	17736	3	-2.81466	0.287257	0.0599251	7.00 x 10-9	4.35502	5.45766
Little milletA_Broomcorn milletA	17631	3	-2.67667	0.502573	0.0687919	7.00 x 10-9	4.99941	6.2652
Little milletB_Broomcorn milletA	17632	3	-2.66552	0.338126	0.0695635	7.00 x 10-9	5.05549	6.33547
Little milletA_Broomcorn milletB	17636	3	-2.66459	0.456925	0.0696278	7.00 x 10-9	5.06016	6.34133
Little milletB_Broomcorn milletB	17636	3	-2.66831	0.335384	0.0693692	7.00 x 10-9	5.04136	6.31777
*Represents the separation of the progenitors of the two sub-genomes of little millet
**mutation rates calculated based on the synonymous substitution (Ks = 0.57038; Supplementary Data 13) associated with the divergence between Oryza sativa and Panicum miliaceum, which occurred approximately 41.4***–51.8**** million years ago (Kumar et al., 2022 ),
