# Supplementary material for: Little millet genome reveals evolutionary insights into tetraploid structure and genetic basis of micronutrient density
Source: Nat Commun. 2025 Nov 29;17:74. doi: 10.1038/s41467-025-66716-6 (PMC12769566; doi:10.1038/s41467-025-66716-6)
Supplement: Supplementary file 11 — Supplementaty Data 8 [file 41467_2025_66716_MOESM11_ESM.xlsx]

## Sheet: Data8
Supplementary Data 8. List of little millet accessions of the resequencing panel.
Entry No.	Accession
G79	GPMR-653
G80	GPMR-666
G81	GPMR-695
G84	GPMR-705
G85	GPMR-669
G86	GPMR-721
G87	GPMR-673
G88	GPMR-672
G89	GPMR-755
G90	GPMR-713
G91	GPMR-725
G92	GPMR-675
G93	GPMR-664
G94	GPMR-735
G95	GPMR-745
G96	GPMR-635
G97	GPMR-671
G98	GPMR-665
G99	GPMR-628
G100	GPMR-720
G101	GPMR-642
G102	GPMR-732
G103	GPMR-629
G104	GPMR-622
G105	GPMR-692
G106	GPMR-627
G107	GPMR-605
G108	GPMR-703
G109	GPMR-613
G110	GPMR-693
G111	GPMR-634
G112	GPMR-674
G114	GPMR-687
G115	GPMR-700
G116	GPMR-711
G118	GPMR-617
G119	GPMR-609
G120	GPMR-676
G121	GPMR-660
G122	GPMR-649
G123	GPMR-714
G124	GPMR-701
G125	GPMR-734
G126	GPMR-737
G127	GPMR-719
G128	GPMR-691
G129	GPMR-718
G130	GPMR-710
G131	GPMR-708
G133	GPMR-724
G134	GPMR-730
G135	GPMR-640
G137	GPMR-610
G138	GPMR-704
G139	GPMR-596
G140	GPMR-709
G141	GPMR-698
G142	GPMR-631
G143	GPMR-696
G144	GPMR-771
G145	GPMR-733
G146	GPMR-670
G147	GPMR-621
G148	GPMR-689
G149	GPMR-688
G150	IC-0482980
G152	IC-0483040
G153	IC-0483042
G154	IC-0483072
G155	IC-0483133
G156	IC-0483302
G157	IC-0483303
G158	IC-0483345
G159	IC-0482808
G160	IC-0482850
G161	IC-0482851
G162	IC-0482852
G163	IC-0482907
G164	IC-0028422
G165	IC-0404913
G166	IC-0404919
G167	IC-0404924
G168	IC-0404929
G169	IC-0405074
G170	IC-0405086
G171	IC-0405124
G172	IC-0345046
G173	IC-405043
G174	LIT-274-1
G175	GPMR-902
G176	GPMR-223
G177	GPMR-6
G178	WV-161
G179	WV-165
G180	WV-167
G181	WV-168
G182	WV-204
G183	WV-207
G184	WV-406
G185	IC-0483193
G186	IC-0483197
G187	IC-0483220
G188	IC-0483221
G189	IC-0483179
G190	800 GANNA
G191	PAIYUR-1
G192	PAIYUR-2
G193	CO 2
G194	CO 3
G195	CO 4
G196	IC-0482826
G197	GPMR 1153-1-1
G198	GPMR 1153-1-3
G199	GPMR 1153-1-6
G200	GPMR 1153-1-7
G201	LMV-518 2-1
G202	LMV-518 2-2
G203	LMV-518 2-7
G204	LMV-518 2-9
G205	LMV-518 3-11
G206	LMV-518 3-13
G207	IIMR-6169
G208	IIMR-6170
G209	IIMR-6177-3
G210	IIMR-6177-2
G211	IC-0482770
G212	IC-0483142
G213	K-1
G214	TNAU-63
G215	ATL-1
G216	CG-KUTKI-01
G217	CG-KUTKI-02
G218	CG-KUTKI-03
G221	WV-125
G222	WV-126
G226	WV-146
G227	WV-148
G230	WV-169
G231	WV-170
G232	WV-171
G233	WV-172
G234	WV-172-1
G235	WV-172-2
G236	WV-173
G237	WV-173-1
G238	WV-175
G239	WV-175-1
G240	WV-175-2
G241	WV-176
G242	WV-181
G244	WV-188
G245	WV-190
G246	WV-190-1
G247	WV-190-2
G250	WV-198
G252	WV-208
G253	WV-213
G254	WV-215
G255	WV-221
G256	WV-225
G259	WV-228
G260	WV-229
G261	WV-230
G262	WV-232
G263	WV-239
G268	WV-251
G269	WV-259
G270	WV-260
G271	WV-260-1
G272	IC-0483143
G273	WV-261-1
G274	WV-261-2
G276	WV-267
G277	WV-267-1
G278	WV-268
G279	WV-268-1
G280	WV-271
G281	WV-271-1
G282	WV-275
G283	WV-276
G284	WV-276-1
G285	WV-276-2
G286	WV-279
G287	WV-279-1
G288	WV-280
G289	WV-284
G290	WV-285
G291	WV-286
G292	WV-286-1
G293	WV-289
G294	WV-289-1
G295	WV-290
G296	WV-291
G297	WV-292
G298	WV-293
G299	WV-294
G300	WV-296
G302	WV-296-2
G304	WV-301
G305	WV-301-1
G306	WV-304
G307	WV-304-1
G308	WV-305
G309	WV-306
G311	WV-309
G312	WV-312
G313	WV-313
G314	WV-313-1
G315	WV-314
G316	WV-314-1
G317	WV-315
G319	WV-319
G320	WV-319-1
G321	WV-320
G322	WV-320-1
G323	WV-322
G324	WV-322-1
G325	WV-324
G326	WV-325
G327	WV-325-1
G328	WV-326
G329	WV-327
G331	WV-329
G332	WV-330
G333	WV-331
G334	WV-335
G336	WV-338
G337	WV-340
G338	WV-342
G340	WV-345
G341	WV-353
G342	WV-353-1
G343	WV-353-2
G344	WV-356
G345	WV-356-1
G347	WV-358
G348	WV-363
G349	WV-365
G350	WV-365-1
G351	WV-365-2
G352	WV-371
G353	WV-374
G354	WV-376
G355	WV-379
G356	WV-380
G357	WV-383
G358	WV-383-1
G359	WV-383-2
G360	WV-384
G361	WV-385
G362	WV-387
G363	WV-391
G364	WV-391-1
G366	WV-395
G367	WV-395-1
G368	WV-396
G369	WV-397
G370	WV-398
G372	WV-402
G373	WV-403
G374	WV-404
G375	WV-404-1
G376	WV-405
G377	WV-407
G378	WV-407-1
G379	WV-408
G380	WV-409
G381	WV-410
G382	WV-411
G383	WV-412
G384	WV-413
G385	WV-415
G386	WV-417
G387	WV-420
G388	WV-423
G389	WV-424
G390	WV-426
G391	WV-430
G392	WV-432
G393	WV-433
G394	WV-435
G395	WV-436
G396	WV-438
G397	WV-440
G398	WV-443
G399	WV-446
G400	WV-450
G401	WV-456
G402	WV-457
G403	WV-460
G404	WV-461
G405	WV-466
G406	WV-469
G407	WV-470
G408	WV-472
G409	WV-472-1
G417	JK 8
G418	BL 6
G419	OLM 203
G420	CLMV 1/Jaicar Sama1
