# Supplementary material for: Little millet genome reveals evolutionary insights into tetraploid structure and genetic basis of micronutrient density
Source: Nat Commun. 2025 Nov 29;17:74. doi: 10.1038/s41467-025-66716-6 (PMC12769566; doi:10.1038/s41467-025-66716-6)
Supplement: Supplementary file 12 — Supplementaty Data 9 [file 41467_2025_66716_MOESM12_ESM.xlsx]

## Sheet: Data9
Supplementary Data 9. Summary statistics of read alignments for the diversity panel.
Sample	Trimmed_reads	Reads_mapped	Non-primary_alignments	Percent_reads_mapped	Percent_non-primary_alignemnts
G79	65228896	65096566	362558	99.7971	0.555824
G80	44025178	44004656	196907	99.9534	0.44726
G81	59248292	58063723	277067	98.0007	0.467637
G82	77953744	77798830	488316	99.8013	0.626418
G83	45228496	45196905	401490	99.9302	0.887693
G84	45998130	45894707	472318	99.7752	1.02682
G85	40100122	40057515	284941	99.8937	0.710574
G86	45562678	45523327	469945	99.9136	1.03143
G87	30180912	30160120	222001	99.9311	0.735568
G88	34257094	34133035	240650	99.6379	0.702482
G89	39791856	39742601	235773	99.8762	0.592516
G90	42680758	42608277	327986	99.8302	0.768463
G91	39743874	39564767	295553	99.5493	0.743644
G92	41864990	41694768	283429	99.5934	0.677007
G93	37269918	37165984	165115	99.7211	0.443025
G94	28693300	28669964	199600	99.9187	0.695633
G95	45476658	45357744	584146	99.7385	1.2845
G96	38170856	37959747	339441	99.4469	0.889267
G97	43844670	43694871	380655	99.6583	0.86819
G98	32783900	32721807	336336	99.8106	1.02592
G99	27130414	27087183	188246	99.8407	0.693856
G121	40665792	40641476	465943	99.9402	1.14579
G122	40163264	40137837	382512	99.9367	0.952393
G123	39290808	39251463	470595	99.8999	1.19772
G124	36283752	36252198	320869	99.913	0.884332
G125	34941022	34919210	266127	99.9376	0.761646
G126	38133972	38114423	421439	99.9487	1.10515
G127	47847468	47820149	683085	99.9429	1.42763
G128	46248472	46134282	537487	99.7531	1.16217
G129	53002634	52971431	602602	99.9411	1.13693
G130	52219242	52192706	479111	99.9492	0.917499
G131	50542546	50488739	555620	99.8935	1.09931
G132	43735790	43713449	380675	99.9489	0.870397
G133	44176496	44152123	457051	99.9448	1.0346
G134	49688234	49651248	544820	99.9256	1.09648
G135	49998598	49922411	508660	99.8476	1.01735
G136	52857478	52820701	609473	99.9304	1.15305
G137	49830034	49763883	518632	99.8672	1.0408
G138	52952894	52889012	671971	99.8794	1.269
G139	40420496	40344772	324005	99.8127	0.801586
G140	40866456	40842837	330207	99.9422	0.808015
G141	35489492	35459984	263925	99.9169	0.743671
G142	38718640	38685657	410139	99.9148	1.05928
G143	45648656	45603709	438463	99.9015	0.960517
G144	43785950	43666925	683392	99.7282	1.56076
G145	47609420	47576887	839131	99.9317	1.76253
G146	40827094	40803826	633358	99.943	1.55132
G147	47049634	47015843	638055	99.9282	1.35613
G148	51140012	51082949	1058438	99.8884	2.06969
G149	47155498	47100469	489695	99.8833	1.03847
G150	44587912	44559807	617154	99.937	1.38413
G152	44372416	44316669	472378	99.8744	1.06458
G153	44596550	44550308	863323	99.8963	1.93585
G154	50831324	50797119	1016262	99.9327	1.99928
G155	41598342	41512075	531170	99.7926	1.2769
G156	40539316	40513850	595273	99.9372	1.46838
G157	41653300	41621822	509940	99.9244	1.22425
G158	39684872	39645948	671963	99.9019	1.69325
G159	41519672	41486006	488186	99.9189	1.17579
G160	32787842	32756722	303249	99.9051	0.924882
G161	38263936	38239612	388168	99.9364	1.01445
G162	40796346	40637484	582663	99.6106	1.42822
G163	36917784	36857949	456221	99.8379	1.23578
G164	35570434	35458293	458523	99.6847	1.28906
G165	43913064	43478000	589174	99.0093	1.34168
G166	41058448	41030134	413052	99.931	1.00601
G167	51346972	51265913	796110	99.8421	1.55045
G168	38804606	38757652	352140	99.879	0.90747
G169	53918386	53880026	558375	99.9289	1.03559
G170	40119380	40021438	315922	99.7559	0.787455
G171	33715432	33695966	282339	99.9423	0.837418
G172	44333466	44302153	294259	99.9294	0.66374
G173	56526422	56494861	634567	99.9442	1.1226
G174	42641552	42605709	387760	99.9159	0.909348
G175	44221786	44193377	433429	99.9358	0.980125
G176	51832558	51793601	592116	99.9248	1.14236
G177	66897016	66842472	730416	99.9185	1.09185
G178	65213824	65162671	555292	99.9216	0.851494
G179	59936118	59892273	616717	99.9268	1.02896
G180	53580728	53410837	412377	99.6829	0.769637
G181	62072824	61978956	631686	99.8488	1.01765
G182	66315016	66241448	637298	99.8891	0.961016
G183	64872988	64806562	694819	99.8976	1.07105
G184	49400636	49367863	522973	99.9337	1.05864
G185	43712570	43659035	509660	99.8775	1.16593
G186	35281256	35252820	258636	99.9194	0.733069
G187	36653618	36625109	314562	99.9222	0.858202
G188	54172502	54139234	723757	99.9386	1.33602
G189	45767034	45733436	714313	99.9266	1.56076
G190	33447088	33407105	223272	99.8805	0.667538
G191	45948990	45922173	384820	99.9416	0.837494
G192	48271692	48239854	366611	99.934	0.759474
G193	64330204	64281592	707685	99.9244	1.10008
G194	64508006	64429297	849265	99.878	1.31653
G195	58672702	58382018	744484	99.5046	1.26888
G196	57572956	57461811	503597	99.8069	0.874711
G197	46356632	46324437	535658	99.9305	1.15552
G198	47792004	47760575	518686	99.9342	1.0853
G199	56672638	56623846	773728	99.9139	1.36526
G200	46123772	46090861	580426	99.9286	1.25841
G201	50757462	50724111	518143	99.9343	1.02082
G202	43598060	43564310	383876	99.9226	0.880489
G203	50546264	50511439	525495	99.9311	1.03963
G204	62517328	62387111	692874	99.7917	1.10829
G205	43721786	43672008	365142	99.8861	0.835149
G206	52314082	52285322	612875	99.945	1.17153
G207	54499752	54457439	664968	99.9224	1.22013
G208	44093774	44050644	437958	99.9022	0.993242
G209	47927274	47852912	278278	99.8448	0.580626
G210	57315890	57264866	664234	99.911	1.1589
G211	38650886	38612484	439596	99.9006	1.13735
G212	48907340	48773601	480722	99.7265	0.982924
G213	46755412	46675519	446623	99.8291	0.955233
G214	54517932	54414598	454761	99.8105	0.834149
G215	41876764	41782918	252009	99.7759	0.601787
G216	57931962	57860277	442831	99.8763	0.764398
G217	43977180	43921539	385275	99.8735	0.876079
G218	45422306	45388384	369900	99.9253	0.814358
G219	47787576	47740514	334665	99.9015	0.700318
G220	47047680	46996736	375511	99.8917	0.79815
G221	43499732	43454159	307297	99.8952	0.706434
G222	56918620	56805861	473270	99.8019	0.831485
G223	54576650	54453935	563461	99.7752	1.03242
G224	66335320	66230624	625012	99.8422	0.942201
G225	53157784	53075520	455728	99.8452	0.857312
G226	57350356	57300275	359772	99.9127	0.627323
G227	54488490	54402163	470445	99.8416	0.863384
G228	36635442	36599531	252778	99.902	0.689982
G229	57605400	57543414	430319	99.8924	0.747012
G230	34047726	34014720	219065	99.9031	0.643406
G231	33269260	33190081	225982	99.762	0.679252
G232	36013070	35967052	243235	99.8722	0.675408
G233	42077434	42011916	325946	99.8443	0.774634
G234	44186506	44147112	367102	99.9108	0.830801
G235	32967584	32916302	251757	99.8444	0.76365
G236	52459266	52424514	429323	99.9338	0.818393
G237	57727918	57691711	462858	99.9373	0.801792
G238	39026866	38972955	283350	99.8619	0.726038
G239	31137992	31031935	239078	99.6594	0.767802
G240	35138188	35089092	299070	99.8603	0.851125
G241	43899562	43848095	297993	99.8828	0.678806
G242	37116980	37056235	246228	99.8363	0.663384
G243	53347874	53310821	409148	99.9305	0.766943
G244	50496860	50447673	433840	99.9026	0.859143
G245	40437628	40389432	316710	99.8808	0.783206
G246	57329658	57284898	529238	99.9219	0.923149
G247	44107372	44050639	337647	99.8714	0.765511
G248	51858076	51785307	1095849	99.8597	2.11317
G249	35414376	35390167	312471	99.9316	0.882328
G250	39513300	39367197	338444	99.6302	0.856532
G251	80471412	79979152	582572	99.3883	0.723949
G252	56866000	56786760	873712	99.8607	1.53644
G253	48915640	48851554	415345	99.869	0.849105
G254	49364474	49323871	482838	99.9177	0.978108
G255	53627506	53573303	849802	99.8989	1.58464
G256	44603040	44543487	564440	99.8665	1.26547
G257	38427290	38383091	310718	99.885	0.808587
G258	37745040	37586585	291611	99.5802	0.772581
G259	34986824	34957309	263645	99.9156	0.753555
G260	47351404	47120617	386793	99.5126	0.816856
G261	49181838	49112258	474361	99.8585	0.964504
G262	50265942	50198388	573043	99.8656	1.14002
G263	42689740	42651739	353388	99.911	0.827805
G264	41924888	41883524	351893	99.9013	0.839342
G265	49884086	49825344	466243	99.8822	0.934653
G266	36418266	36369177	311223	99.8652	0.854579
G268	40157166	40097160	391463	99.8506	0.974827
G269	42354022	42318973	403693	99.9172	0.95314
G270	41579748	41557236	389719	99.9459	0.937281
G271	38127628	38100054	363068	99.9277	0.952244
G272	38741798	38711154	299833	99.9209	0.773926
G273	40585138	40549031	306388	99.911	0.754927
G274	46643206	46602065	414868	99.9118	0.88945
G275	28965784	28926318	257094	99.8637	0.887578
G276	38156632	37857353	313425	99.2157	0.821417
G277	42648440	42622876	461912	99.9401	1.08307
G278	42429502	42397567	364463	99.9247	0.858985
G279	41245882	41104937	500788	99.6583	1.21415
G280	58755346	58657630	416345	99.8337	0.708608
G281	44327320	44256708	277609	99.8407	0.626271
G282	68201882	68040662	624751	99.7636	0.916032
G283	73464992	73113229	469728	99.5212	0.63939
G284	67412734	67331974	448913	99.8802	0.665917
G285	67438248	67323614	438016	99.83	0.649507
G286	69442646	69352077	520580	99.8696	0.749655
G287	43223600	42987975	263975	99.4549	0.61072
G288	47588292	47519404	277401	99.8552	0.582919
G289	52394924	52277026	390924	99.775	0.74611
G290	54373284	54206813	366033	99.6938	0.673185
G291	35522082	35258283	207551	99.2574	0.584287
G292	39627736	39599994	253475	99.93	0.63964
G293	39448960	39421754	207536	99.931	0.526087
G294	39556958	39532085	212124	99.9371	0.53625
G295	45413194	45383690	277732	99.935	0.611567
G296	43203696	43142073	324640	99.8574	0.751417
G297	33315430	33285275	225985	99.9095	0.678319
G298	40904856	40875019	225089	99.9271	0.550275
G299	39008610	38975291	212821	99.9146	0.545574
G300	36684986	36601730	213464	99.7731	0.581884
G302	34365008	34271865	214059	99.729	0.622898
G303	51514044	51372463	401248	99.7252	0.77891
G304	45579890	45546448	299312	99.9266	0.656676
G305	38635220	38506296	295222	99.6663	0.764127
G306	36868926	36837154	294656	99.9138	0.799199
G307	39405440	39381405	275165	99.939	0.698292
G308	52772982	52729974	362943	99.9185	0.687744
G309	35294790	35275260	219024	99.9447	0.620556
G311	44324210	44213660	377834	99.7506	0.852433
G312	43187676	43010199	349701	99.5891	0.809724
G313	42188876	42140345	306055	99.885	0.72544
G314	45529964	45489165	308435	99.9104	0.677433
G315	52641594	52608894	504115	99.9379	0.957636
G316	47107912	47065430	394829	99.9098	0.838137
G317	51145530	51094187	454120	99.8996	0.887898
G318	49141786	49100752	493604	99.9165	1.00445
G319	55342724	55304672	591374	99.9312	1.06857
G320	52633354	52474554	522736	99.6983	0.993165
G321	44153142	44113272	313725	99.9097	0.710538
G322	47553500	47407680	364599	99.6934	0.766713
G323	52120304	52089393	518325	99.9407	0.994478
G324	57469714	57390757	453297	99.8626	0.788758
G325	36356910	36286233	271530	99.8056	0.746846
G326	38604706	38583066	294554	99.9439	0.763
G327	41966456	41919567	425641	99.8883	1.01424
G328	38018104	37978620	310840	99.8961	0.81761
G329	37278604	37230036	359617	99.8697	0.964674
G330	43999072	43968941	340834	99.9315	0.774639
G331	30046210	30008999	237490	99.8762	0.790416
G332	36421606	36213546	288441	99.4287	0.79195
G333	41341630	41311620	408548	99.9274	0.988224
G334	42125260	42046351	471906	99.8127	1.12024
G335	42324822	42292803	487215	99.9243	1.15113
G336	42732240	42686376	354728	99.8927	0.830118
G337	51948798	51909244	529770	99.9239	1.01979
G338	66391356	66332782	581523	99.9118	0.875902
G339	58400228	58348114	552158	99.9108	0.945472
G340	40257154	40225441	365038	99.9212	0.906766
G341	34422244	34239219	246205	99.4683	0.71525
G342	34157080	33772886	257781	98.8752	0.754693
G343	30478476	30445533	234889	99.8919	0.770672
G344	37137060	37081893	371286	99.8515	0.999772
G345	38108628	38067677	303390	99.8925	0.796119
G347	36370368	36308766	316984	99.8306	0.871545
G348	30513270	30482480	368405	99.8991	1.20736
G349	32551052	32536843	237264	99.9563	0.728898
G350	36631508	36607243	316998	99.9338	0.86537
G351	29912870	29810057	188155	99.6563	0.62901
G352	35126548	35010862	313446	99.6707	0.892334
G353	31774056	31642360	225299	99.5855	0.709066
G354	41383796	41358296	419406	99.9384	1.01345
G355	38829996	38789710	371510	99.8963	0.95676
G356	27570474	27525166	219273	99.8357	0.795318
G357	36094556	36065613	274215	99.9198	0.759713
G358	33013950	32981089	229609	99.9005	0.695491
G359	41188938	41118099	362546	99.828	0.880202
G360	47819056	47734590	428428	99.8234	0.895936
G361	28048096	27937858	201484	99.607	0.718352
G362	34448316	34314520	306181	99.6116	0.888813
G363	44394394	44278208	348157	99.7383	0.784236
G364	40718956	40688026	380442	99.924	0.934312
G365	43190100	43152261	367392	99.9124	0.850639
G366	26282288	26259096	168678	99.9118	0.641793
G367	34963062	34930535	277906	99.907	0.794856
G368	29511560	29460068	209273	99.8255	0.709122
G369	42857636	42818890	377793	99.9096	0.881507
G36	59469854	59439282	311799	99.9486	0.524298
G370	36325164	36262648	277423	99.8279	0.763721
G371	45585452	45552457	408125	99.9276	0.895297
G372	44157388	44007357	463398	99.6602	1.04942
G373	39014174	38984880	359625	99.9249	0.92178
G374	34422810	34382290	498997	99.8823	1.44961
G375	32735104	32685979	359774	99.8499	1.09905
G376	32765648	32661134	202669	99.681	0.618541
G377	40921466	40838973	450641	99.7984	1.10123
G378	31806010	31777354	287543	99.9099	0.904052
G379	40313172	40287208	375939	99.9356	0.932546
G380	33688618	33663382	546910	99.9251	1.62343
G381	42865458	42759866	357826	99.7537	0.834765
G382	33248020	33187698	224274	99.8186	0.674548
G383	35343496	35261445	243081	99.7678	0.687767
G384	39866914	39754172	341343	99.7172	0.856206
G385	35094252	35001387	407365	99.7354	1.16077
G386	26900316	26833595	216113	99.752	0.803385
G387	33806782	33777930	343129	99.9147	1.01497
G388	41346042	41318157	347345	99.9326	0.840093
G389	38819530	38795096	399242	99.9371	1.02846
G390	43657278	43631165	404413	99.9402	0.926336
G391	43229314	43104793	533272	99.712	1.23359
G392	32014600	31934677	282481	99.7504	0.882351
G393	33781486	33757574	245343	99.9292	0.726265
G394	36603770	36573929	519726	99.9185	1.41987
G395	35725058	35673643	397191	99.8561	1.1118
G396	41719444	41669777	402606	99.8809	0.965032
G397	38565392	38536836	355530	99.926	0.921889
G398	45285880	45244807	451539	99.9093	0.997086
G399	42025874	41994811	495977	99.9261	1.18017
G400	48267484	48115580	496647	99.6853	1.02895
G401	44024664	43743934	381985	99.3623	0.867661
G402	48408316	48377596	777480	99.9365	1.60609
G403	41955622	41490427	348300	98.8912	0.830163
G404	43450906	43269844	1079757	99.5833	2.485
G405	35179680	35112325	683056	99.8085	1.94162
G406	30435160	30315836	429638	99.6079	1.41165
G407	43359818	43311526	1053482	99.8886	2.42963
G408	29562610	29352784	197597	99.2902	0.668402
G409	36616664	36573574	411588	99.8823	1.12405
G417	35437546	35404164	441313	99.9058	1.24533
G418	36649134	36482765	463162	99.546	1.26377
G419	35495332	35465381	332991	99.9156	0.938126
G420	37653680	37471042	341545	99.515	0.907069
