# Supplementary material for: Little millet genome reveals evolutionary insights into tetraploid structure and genetic basis of micronutrient density
Source: Nat Commun. 2025 Nov 29;17:74. doi: 10.1038/s41467-025-66716-6 (PMC12769566; doi:10.1038/s41467-025-66716-6)
Supplement: Supplementary file 13 — Supplementaty Data 10 [file 41467_2025_66716_MOESM13_ESM.xlsx]

## Sheet: Data10
Supplementary Data 10. Comparison of geographical origin of the little millet accessions (state-wise) with the population groups identified by different models of populationa structure analysis
Accession	State	FastStructure-based population group	Admixture-based Population group	DAPC-based Population group	STRUCTURE-based Population group	Clusters based on Phylogeny
GPMR-701	Andhra Pradesh	Pop 8	Pop 11	Pop 9	Pop 1	Pop 2
GPMR-703	Andhra Pradesh	Pop 8	Pop 11	Pop 2	Pop 1	Pop 1
IC-0405086	Andhra Pradesh	Pop 8	Pop 4	Pop 2	Pop 1	Pop 3
IC-0405124	Andhra Pradesh	Pop 8	Pop 2	Pop 4	Pop 1	Pop 3
WV-461	Andhra Pradesh	Pop 7	Pop 5	Pop 4	Pop 1	Pop 10
GPMR-698	Andhra Pradesh	Pop 2	Pop 5	Pop 2	Pop 3	Pop 2
IC-0482770	Andhra Pradesh	Pop 4	Pop 11	Pop 7	Pop 3	Pop 5
WV-408	Andhra Pradesh	Pop 9	Pop 10	Pop 9	Pop 3	Pop 9
WV-417	Andhra Pradesh	Pop 4	Pop 9	Pop 9	Pop 3	Pop 9
WV-440	Andhra Pradesh	Pop 4	Pop 11	Pop 7	Pop 3	Pop 10
WV-409	Andhra Pradesh	Pop 4	Pop 5	Pop 9	Pop 4	Pop 9
GPMR-708	Andhra Pradesh	Pop 7	Pop 5	Pop 9	Pop 5	Pop 2
IC-0345046	Andhra Pradesh	Pop 7	Pop 4	Pop 8	Pop 5	Pop 3
IC-0405074	Andhra Pradesh	Pop 7	Pop 4	Pop 8	Pop 5	Pop 3
IC-0482808	Andhra Pradesh	Pop 4	Pop 4	Pop 8	Pop 5	Pop 3
IC-0483040	Andhra Pradesh	Pop 7	Pop 5	Pop 8	Pop 5	Pop 3
IC-0483042	Andhra Pradesh	Pop 7	Pop 8	Pop 3	Pop 5	Pop 3
IC-0483072	Andhra Pradesh	Pop 7	Pop 4	Pop 2	Pop 5	Pop 3
IC-405043	Andhra Pradesh	Pop 7	Pop 6	Pop 8	Pop 5	Pop 3
WV-433	Andhra Pradesh	Pop 2	Pop 3	Pop 4	Pop 5	Pop 10
WV-446	Andhra Pradesh	Pop 7	Pop 5	Pop 8	Pop 5	Pop 10
GPMR-700	Andhra Pradesh	Pop 8	Pop 11	Pop 2	Pop 6	Pop 1
GPMR-709	Andhra Pradesh	Pop 8	Pop 5	Pop 3	Pop 6	Pop 2
GPMR-711	Andhra Pradesh	Pop 7	Pop 11	Pop 6	Pop 6	Pop 1
WV-412	Bihar	Pop 4	Pop 7	Pop 4	Pop 1	Pop 9
WV-435	Bihar	Pop 7	Pop 4	Pop 4	Pop 1	Pop 10
WV-426	Bihar	Pop 4	Pop 5	Pop 7	Pop 3	Pop 10
GPMR-737	Bihar	Pop 7	Pop 2	Pop 2	Pop 4	Pop 2
GPMR-714	Bihar	Pop 10	Pop 11	Pop 2	Pop 8	Pop 2
CG-KUTKI-01	Chattisgarh	Pop 2	Pop 3	Pop 9	Pop 4	Pop 5
BL 6 (Check)	Chattisgarh	Pop 1	Pop 10	Pop 8	Pop 5	Pop 10
CG-KUTKI-02	Chattisgarh	Pop 1	Pop 3	Pop 6	Pop 6	Pop 5
CG-KUTKI-03	Chattisgarh	Pop 1	Pop 3	Pop 6	Pop 6	Pop 5
WV-190-2	Gujarat	Pop 5	Pop 4	Pop 1	Pop 1	Pop 5
WV-228	Gujarat	Pop 2	Pop 4	Pop 4	Pop 1	Pop 5
WV-229	Gujarat	Pop 2	Pop 2	Pop 4	Pop 1	Pop 5
WV-230	Gujarat	Pop 9	Pop 4	Pop 4	Pop 1	Pop 5
WV-261-1	Gujarat	Pop 6	Pop 8	Pop 4	Pop 1	Pop 6
WV-286-1	Gujarat	Pop 1	Pop 7	Pop 9	Pop 1	Pop 7
WV-289	Gujarat	Pop 2	Pop 6	Pop 9	Pop 1	Pop 7
WV-301	Gujarat	Pop 4	Pop 11	Pop 4	Pop 1	Pop 8
WV-172	Gujarat	Pop 6	Pop 9	Pop 4	Pop 10	Pop 5
WV-172-1	Gujarat	Pop 6	Pop 8	Pop 4	Pop 10	Pop 5
WV-172-2	Gujarat	Pop 6	Pop 2	Pop 4	Pop 10	Pop 5
WV-173	Gujarat	Pop 6	Pop 2	Pop 4	Pop 10	Pop 5
WV-261-2	Gujarat	Pop 6	Pop 10	Pop 4	Pop 10	Pop 6
WV-279	Gujarat	Pop 6	Pop 8	Pop 4	Pop 10	Pop 7
WV-175-2	Gujarat	Pop 1	Pop 4	Pop 5	Pop 2	Pop 5
WV-267	Gujarat	Pop 9	Pop 10	Pop 5	Pop 2	Pop 6
WV-268-1	Gujarat	Pop 9	Pop 7	Pop 5	Pop 2	Pop 7
WV-271	Gujarat	Pop 9	Pop 11	Pop 5	Pop 2	Pop 7
WV-271-1	Gujarat	Pop 9	Pop 7	Pop 5	Pop 2	Pop 7
WV-275	Gujarat	Pop 9	Pop 4	Pop 5	Pop 2	Pop 7
WV-276-2	Gujarat	Pop 9	Pop 4	Pop 5	Pop 2	Pop 7
WV-289-1	Gujarat	Pop 9	Pop 6	Pop 5	Pop 2	Pop 7
WV-322	Gujarat	Pop 4	Pop 3	Pop 5	Pop 2	Pop 8
WV-294	Gujarat	Pop 4	Pop 5	Pop 7	Pop 3	Pop 8
WV-296	Gujarat	Pop 4	Pop 5	Pop 4	Pop 3	Pop 8
WV-296-2	Gujarat	Pop 4	Pop 4	Pop 7	Pop 3	Pop 8
WV-301-1	Gujarat	Pop 4	Pop 3	Pop 7	Pop 3	Pop 8
WV-305	Gujarat	Pop 7	Pop 4	Pop 7	Pop 3	Pop 8
WV-313	Gujarat	Pop 4	Pop 8	Pop 7	Pop 3	Pop 8
WV-313-1	Gujarat	Pop 4	Pop 2	Pop 6	Pop 3	Pop 8
WV-314	Gujarat	Pop 4	Pop 9	Pop 7	Pop 3	Pop 8
WV-314-1	Gujarat	Pop 4	Pop 9	Pop 6	Pop 3	Pop 8
WV-315	Gujarat	Pop 4	Pop 9	Pop 7	Pop 3	Pop 8
WV-320-1	Gujarat	Pop 4	Pop 8	Pop 7	Pop 3	Pop 8
WV-169	Gujarat	Pop 5	Pop 8	Pop 9	Pop 4	Pop 5
WV-175-1	Gujarat	Pop 1	Pop 4	Pop 6	Pop 4	Pop 5
WV-176	Gujarat	Pop 1	Pop 5	Pop 6	Pop 4	Pop 5
WV-267-1	Gujarat	Pop 9	Pop 7	Pop 6	Pop 4	Pop 6
WV-424	Gujarat	Pop 2	Pop 10	Pop 9	Pop 4	Pop 10
WV-251	Gujarat	Pop 10	Pop 5	Pop 8	Pop 5	Pop 5
WV-292	Gujarat	Pop 5	Pop 9	Pop 3	Pop 5	Pop 8
WV-293	Gujarat	Pop 7	Pop 9	Pop 9	Pop 5	Pop 8
WV-304-1	Gujarat	Pop 1	Pop 5	Pop 8	Pop 5	Pop 8
WV-148	Gujarat	Pop 1	Pop 8	Pop 2	Pop 6	Pop 5
WV-171	Gujarat	Pop 1	Pop 3	Pop 2	Pop 6	Pop 5
WV-173-1	Gujarat	Pop 6	Pop 5	Pop 6	Pop 6	Pop 5
WV-175	Gujarat	Pop 1	Pop 6	Pop 6	Pop 6	Pop 5
WV-225	Gujarat	Pop 5	Pop 1	Pop 6	Pop 6	Pop 5
WV-259	Gujarat	Pop 1	Pop 5	Pop 6	Pop 6	Pop 6
WV-260	Gujarat	Pop 1	Pop 9	Pop 2	Pop 6	Pop 6
WV-260-1	Gujarat	Pop 1	Pop 10	Pop 2	Pop 6	Pop 6
WV-268	Gujarat	Pop 1	Pop 7	Pop 2	Pop 6	Pop 7
WV-276-1	Gujarat	Pop 10	Pop 7	Pop 6	Pop 6	Pop 7
WV-284	Gujarat	Pop 1	Pop 6	Pop 2	Pop 6	Pop 7
WV-286	Gujarat	Pop 1	Pop 7	Pop 2	Pop 6	Pop 7
WV-304	Gujarat	Pop 4	Pop 7	Pop 6	Pop 6	Pop 8
WV-306	Gujarat	Pop 1	Pop 3	Pop 2	Pop 6	Pop 8
WV-319	Gujarat	Pop 4	Pop 2	Pop 6	Pop 6	Pop 8
WV-319-1	Gujarat	Pop 1	Pop 2	Pop 6	Pop 6	Pop 8
WV-320	Gujarat	Pop 1	Pop 7	Pop 2	Pop 6	Pop 8
WV-125	Gujarat	Pop 1	Pop 8	Pop 1	Pop 7	Pop 5
WV-126	Gujarat	Pop 5	Pop 1	Pop 1	Pop 7	Pop 5
WV-146	Gujarat	Pop 5	Pop 1	Pop 8	Pop 7	Pop 5
WV-161	Gujarat	Pop 1	Pop 9	Pop 1	Pop 7	Pop 4
WV-165	Gujarat	Pop 5	Pop 8	Pop 1	Pop 7	Pop 4
WV-167	Gujarat	Pop 5	Pop 8	Pop 1	Pop 7	Pop 4
WV-168	Gujarat	Pop 5	Pop 8	Pop 1	Pop 7	Pop 4
WV-170	Gujarat	Pop 2	Pop 6	Pop 3	Pop 7	Pop 5
WV-181	Gujarat	Pop 1	Pop 1	Pop 1	Pop 7	Pop 5
WV-188	Gujarat	Pop 5	Pop 1	Pop 1	Pop 7	Pop 5
WV-190	Gujarat	Pop 5	Pop 9	Pop 1	Pop 7	Pop 5
WV-207	Gujarat	Pop 5	Pop 9	Pop 8	Pop 7	Pop 4
WV-208	Gujarat	Pop 5	Pop 9	Pop 1	Pop 7	Pop 5
WV-213	Gujarat	Pop 5	Pop 2	Pop 1	Pop 7	Pop 5
WV-215	Gujarat	Pop 5	Pop 6	Pop 1	Pop 7	Pop 5
WV-221	Gujarat	Pop 5	Pop 9	Pop 1	Pop 7	Pop 5
WV-291	Gujarat	Pop 5	Pop 7	Pop 1	Pop 7	Pop 8
WV-309	Gujarat	Pop 1	Pop 9	Pop 4	Pop 7	Pop 8
WV-198	Gujarat	Pop 9	Pop 9	Pop 5	Pop 8	Pop 5
WV-204	Gujarat	Pop 10	Pop 9	Pop 3	Pop 8	Pop 4
WV-232	Gujarat	Pop 10	Pop 2	Pop 3	Pop 8	Pop 5
WV-239	Gujarat	Pop 10	Pop 4	Pop 3	Pop 8	Pop 5
WV-276	Gujarat	Pop 10	Pop 5	Pop 3	Pop 8	Pop 7
WV-280	Gujarat	Pop 9	Pop 7	Pop 5	Pop 8	Pop 7
WV-285	Gujarat	Pop 1	Pop 7	Pop 3	Pop 8	Pop 7
WV-290	Gujarat	Pop 9	Pop 4	Pop 3	Pop 8	Pop 8
WV-312	Gujarat	Pop 10	Pop 5	Pop 3	Pop 8	Pop 8
WV-279-1	Gujarat	Pop 6	Pop 2	Pop 9	Pop 6	Pop 7
WV-190-1	Gujarat	Pop 5	Pop 6	Pop 1	Pop 7	Pop 5
GPMR-596	Karnataka	Pop 1	Pop 11	Pop 4	Pop 1	Pop 3
GPMR-610	Karnataka	Pop 2	Pop 3	Pop 9	Pop 1	Pop 3
GPMR-627	Karnataka	Pop 2	Pop 3	Pop 9	Pop 1	Pop 2
GPMR-635	Karnataka	Pop 2	Pop 5	Pop 3	Pop 1	Pop 2
GPMR-704	Karnataka	Pop 8	Pop 11	Pop 8	Pop 1	Pop 2
GPMR-628	Karnataka	Pop 2	Pop 6	Pop 9	Pop 2	Pop 1
WV-404	Karnataka	Pop 9	Pop 3	Pop 5	Pop 2	Pop 9
WV-407-1	Karnataka	Pop 9	Pop 5	Pop 4	Pop 2	Pop 9
WV-410	Karnataka	Pop 9	Pop 11	Pop 5	Pop 2	Pop 9
WV-472-1	Karnataka	Pop 9	Pop 2	Pop 5	Pop 2	Pop 10
IC-0483179	Karnataka	Pop 4	Pop 5	Pop 7	Pop 3	Pop 5
IC-0483193	Karnataka	Pop 4	Pop 7	Pop 7	Pop 3	Pop 4
IC-0483197	Karnataka	Pop 4	Pop 4	Pop 7	Pop 3	Pop 4
IC-0483220	Karnataka	Pop 4	Pop 11	Pop 7	Pop 3	Pop 4
WV-411	Karnataka	Pop 9	Pop 10	Pop 9	Pop 3	Pop 9
WV-415	Karnataka	Pop 4	Pop 9	Pop 7	Pop 3	Pop 9
GPMR-609	Karnataka	Pop 2	Pop 3	Pop 4	Pop 4	Pop 2
GPMR-613	Karnataka	Pop 2	Pop 11	Pop 9	Pop 4	Pop 2
GPMR-617	Karnataka	Pop 2	Pop 2	Pop 9	Pop 4	Pop 2
GPMR-621	Karnataka	Pop 2	Pop 10	Pop 9	Pop 4	Pop 1
GPMR-622	Karnataka	Pop 2	Pop 2	Pop 9	Pop 4	Pop 1
GPMR-629	Karnataka	Pop 2	Pop 3	Pop 3	Pop 4	Pop 1
GPMR-631	Karnataka	Pop 2	Pop 10	Pop 2	Pop 4	Pop 10
GPMR-634	Karnataka	Pop 2	Pop 5	Pop 4	Pop 4	Pop 1
WV-430	Karnataka	Pop 4	Pop 2	Pop 5	Pop 4	Pop 10
WV-432	Karnataka	Pop 2	Pop 3	Pop 9	Pop 4	Pop 10
GPMR-710	Karnataka	Pop 7	Pop 5	Pop 3	Pop 5	Pop 2
IC-0404929	Karnataka	Pop 7	Pop 6	Pop 2	Pop 5	Pop 3
IC-0483133	Karnataka	Pop 7	Pop 11	Pop 8	Pop 5	Pop 3
IC-0483143	Karnataka	Pop 7	Pop 5	Pop 8	Pop 5	Pop 6
IC-0483302	Karnataka	Pop 7	Pop 4	Pop 3	Pop 5	Pop 3
IC-0483303	Karnataka	Pop 7	Pop 3	Pop 3	Pop 5	Pop 3
IC-0483345	Karnataka	Pop 7	Pop 6	Pop 6	Pop 5	Pop 3
WV-403	Karnataka	Pop 9	Pop 10	Pop 8	Pop 5	Pop 9
WV-436	Karnataka	Pop 7	Pop 4	Pop 3	Pop 5	Pop 10
WV-443	Karnataka	Pop 7	Pop 3	Pop 8	Pop 5	Pop 10
WV-450	Karnataka	Pop 7	Pop 3	Pop 3	Pop 5	Pop 10
WV-466	Karnataka	Pop 7	Pop 5	Pop 3	Pop 5	Pop 10
WV-470	Karnataka	Pop 4	Pop 11	Pop 8	Pop 5	Pop 10
GPMR-223	Karnataka	Pop 1	Pop 11	Pop 9	Pop 6	Pop 10
GPMR-6	Karnataka	Pop 1	Pop 3	Pop 9	Pop 6	Pop 2
GPMR-642	Karnataka	Pop 7	Pop 10	Pop 9	Pop 6	Pop 10
GPMR-705	Karnataka	Pop 8	Pop 11	Pop 2	Pop 6	Pop 1
IC-0483142	Karnataka	Pop 7	Pop 3	Pop 2	Pop 6	Pop 5
IC-0483221	Karnataka	Pop 4	Pop 6	Pop 2	Pop 6	Pop 4
WV-406	Karnataka	Pop 1	Pop 5	Pop 6	Pop 6	Pop 4
GPMR-640	Karnataka	Pop 2	Pop 11	Pop 9	Pop 8	Pop 1
GPMR-665	Madhya Pradesh	Pop 2	Pop 1	Pop 2	Pop 1	Pop 10
GPMR-675	Madhya Pradesh	Pop 2	Pop 3	Pop 9	Pop 1	Pop 10
GPMR-676	Madhya Pradesh	Pop 2	Pop 3	Pop 4	Pop 1	Pop 2
GPMR-688	Madhya Pradesh	Pop 2	Pop 5	Pop 9	Pop 1	Pop 2
WV-423	Madhya Pradesh	Pop 4	Pop 5	Pop 4	Pop 1	Pop 10
WV-383	Madhya Pradesh	Pop 9	Pop 9	Pop 5	Pop 2	Pop 9
WV-383-1	Madhya Pradesh	Pop 9	Pop 7	Pop 5	Pop 2	Pop 9
WV-383-2	Madhya Pradesh	Pop 9	Pop 7	Pop 5	Pop 2	Pop 9
WV-387	Madhya Pradesh	Pop 9	Pop 7	Pop 5	Pop 2	Pop 9
WV-395-1	Madhya Pradesh	Pop 4	Pop 7	Pop 5	Pop 2	Pop 9
WV-402	Madhya Pradesh	Pop 1	Pop 5	Pop 5	Pop 2	Pop 9
WV-404-1	Madhya Pradesh	Pop 9	Pop 7	Pop 5	Pop 2	Pop 9
WV-405	Madhya Pradesh	Pop 9	Pop 5	Pop 5	Pop 2	Pop 9
WV-385	Madhya Pradesh	Pop 10	Pop 7	Pop 7	Pop 3	Pop 9
WV-395	Madhya Pradesh	Pop 4	Pop 3	Pop 7	Pop 3	Pop 9
WV-420	Madhya Pradesh	Pop 4	Pop 4	Pop 7	Pop 3	Pop 10
WV-469	Madhya Pradesh	Pop 4	Pop 3	Pop 7	Pop 3	Pop 10
GPMR-666	Madhya Pradesh	Pop 2	Pop 7	Pop 9	Pop 4	Pop 10
GPMR-672	Madhya Pradesh	Pop 8	Pop 6	Pop 4	Pop 4	Pop 10
GPMR-674	Madhya Pradesh	Pop 2	Pop 3	Pop 4	Pop 4	Pop 1
GPMR-687	Madhya Pradesh	Pop 2	Pop 5	Pop 9	Pop 4	Pop 1
GPMR-689	Madhya Pradesh	Pop 2	Pop 10	Pop 4	Pop 4	Pop 2
GPMR-691	Madhya Pradesh	Pop 2	Pop 11	Pop 9	Pop 4	Pop 2
GPMR-692	Madhya Pradesh	Pop 2	Pop 5	Pop 7	Pop 4	Pop 1
GPMR-693	Madhya Pradesh	Pop 2	Pop 10	Pop 2	Pop 4	Pop 1
GPMR-718	Madhya Pradesh	Pop 10	Pop 11	Pop 4	Pop 4	Pop 2
WV-457	Madhya Pradesh	Pop 7	Pop 3	Pop 9	Pop 4	Pop 10
GPMR-745	Madhya Pradesh	Pop 1	Pop 8	Pop 2	Pop 5	Pop 10
WV-413	Madhya Pradesh	Pop 7	Pop 5	Pop 8	Pop 5	Pop 9
WV-456	Madhya Pradesh	Pop 7	Pop 4	Pop 8	Pop 5	Pop 10
WV-460	Madhya Pradesh	Pop 7	Pop 3	Pop 8	Pop 5	Pop 10
GPMR-669	Madhya Pradesh	Pop 2	Pop 11	Pop 9	Pop 6	Pop 10
GPMR-671	Madhya Pradesh	Pop 10	Pop 3	Pop 4	Pop 6	Pop 10
GPMR-673	Madhya Pradesh	Pop 8	Pop 2	Pop 9	Pop 6	Pop 10
GPMR-719	Madhya Pradesh	Pop 1	Pop 5	Pop 2	Pop 6	Pop 2
JK 8 (Check)	Madhya Pradesh	Pop 7	Pop 3	Pop 2	Pop 6	Pop 10
WV-391-1	Madhya Pradesh	Pop 10	Pop 5	Pop 6	Pop 6	Pop 9
WV-396	Madhya Pradesh	Pop 1	Pop 3	Pop 2	Pop 6	Pop 9
WV-398	Madhya Pradesh	Pop 1	Pop 1	Pop 2	Pop 6	Pop 9
GPMR-670	Madhya Pradesh	Pop 10	Pop 3	Pop 9	Pop 8	Pop 2
WV-384	Madhya Pradesh	Pop 9	Pop 5	Pop 3	Pop 8	Pop 9
WV-391	Madhya Pradesh	Pop 9	Pop 7	Pop 3	Pop 8	Pop 9
WV-397	Madhya Pradesh	Pop 1	Pop 3	Pop 3	Pop 8	Pop 9
GPMR-724	Maharashtra	Pop 8	Pop 11	Pop 6	Pop 1	Pop 2
IC-0028422	Maharashtra	Pop 8	Pop 7	Pop 2	Pop 1	Pop 3
IC-0482907	Maharashtra	Pop 8	Pop 5	Pop 4	Pop 1	Pop 3
WV-371	Maharashtra	Pop 10	Pop 9	Pop 4	Pop 1	Pop 9
WV-338	Maharashtra	Pop 9	Pop 2	Pop 5	Pop 2	Pop 8
WV-353	Maharashtra	Pop 9	Pop 6	Pop 5	Pop 2	Pop 8
WV-353-1	Maharashtra	Pop 9	Pop 7	Pop 5	Pop 2	Pop 8
WV-353-2	Maharashtra	Pop 9	Pop 9	Pop 5	Pop 2	Pop 9
WV-374	Maharashtra	Pop 6	Pop 9	Pop 5	Pop 2	Pop 9
WV-379	Maharashtra	Pop 9	Pop 7	Pop 5	Pop 2	Pop 9
WV-407	Maharashtra	Pop 1	Pop 10	Pop 5	Pop 2	Pop 9
WV-358	Maharashtra	Pop 10	Pop 4	Pop 3	Pop 3	Pop 9
WV-365	Maharashtra	Pop 2	Pop 5	Pop 9	Pop 4	Pop 9
GPMR-725	Maharashtra	Pop 8	Pop 6	Pop 9	Pop 6	Pop 10
IC-0482850	Maharashtra	Pop 8	Pop 8	Pop 2	Pop 6	Pop 3
IC-0482851	Maharashtra	Pop 8	Pop 4	Pop 2	Pop 6	Pop 3
IC-0482852	Maharashtra	Pop 8	Pop 5	Pop 2	Pop 6	Pop 3
WV-340	Maharashtra	Pop 9	Pop 7	Pop 8	Pop 6	Pop 8
WV-342	Maharashtra	Pop 5	Pop 9	Pop 1	Pop 7	Pop 8
WV-363	Maharashtra	Pop 5	Pop 9	Pop 1	Pop 7	Pop 9
WV-345	Maharashtra	Pop 5	Pop 10	Pop 3	Pop 8	Pop 8
WV-356	Maharashtra	Pop 10	Pop 4	Pop 3	Pop 8	Pop 9
WV-356-1	Maharashtra	Pop 10	Pop 2	Pop 3	Pop 8	Pop 9
WV-365-1	Maharashtra	Pop 10	Pop 9	Pop 3	Pop 8	Pop 9
WV-365-2	Maharashtra	Pop 10	Pop 9	Pop 3	Pop 8	Pop 9
WV-376	Maharashtra	Pop 9	Pop 9	Pop 3	Pop 8	Pop 9
WV-380	Maharashtra	Pop 9	Pop 1	Pop 3	Pop 8	Pop 9
GPMR-605	Odisha	Pop 2	Pop 3	Pop 8	Pop 1	Pop 1
GPMR-649	Odisha	Pop 8	Pop 10	Pop 4	Pop 1	Pop 2
WV-322-1	Odisha	Pop 9	Pop 2	Pop 5	Pop 2	Pop 8
WV-329	Odisha	Pop 4	Pop 2	Pop 7	Pop 3	Pop 8
GPMR-713	Odisha	Pop 8	Pop 5	Pop 2	Pop 4	Pop 10
WV-327	Odisha	Pop 2	Pop 9	Pop 9	Pop 4	Pop 8
WV-335	Odisha	Pop 2	Pop 9	Pop 9	Pop 4	Pop 8
GPMR-732	Odisha	Pop 7	Pop 8	Pop 8	Pop 5	Pop 1
GPMR-735	Odisha	Pop 8	Pop 8	Pop 9	Pop 5	Pop 10
WV-324	Odisha	Pop 9	Pop 2	Pop 8	Pop 5	Pop 8
WV-325	Odisha	Pop 7	Pop 1	Pop 8	Pop 5	Pop 8
WV-330	Odisha	Pop 4	Pop 9	Pop 8	Pop 5	Pop 8
GPMR-733	Odisha	Pop 7	Pop 8	Pop 8	Pop 6	Pop 2
WV-325-1	Odisha	Pop 7	Pop 9	Pop 6	Pop 6	Pop 8
WV-331	Odisha	Pop 7	Pop 9	Pop 2	Pop 6	Pop 8
WV-326	Odisha	Pop 8	Pop 10	Pop 4	Pop 7	Pop 8
GPMR-653	Odisha	Pop 10	Pop 1	Pop 9	Pop 8	Pop 10
GPMR-734	Odisha	Pop 10	Pop 8	Pop 4	Pop 8	Pop 2
OLM 203 (Check)	Odisha	Pop 1	Pop 6	Pop 3	Pop 8	Pop 10
GPMR-695	Tamil Nadu	Pop 2	Pop 10	Pop 9	Pop 1	Pop 10
GPMR-755	Tamil Nadu	Pop 7	Pop 6	Pop 2	Pop 1	Pop 10
K-1	Tamil Nadu	Pop 8	Pop 8	Pop 2	Pop 1	Pop 5
WV-472	Tamil Nadu	Pop 9	Pop 5	Pop 5	Pop 2	Pop 10
GPMR-696	Tamil Nadu	Pop 2	Pop 10	Pop 2	Pop 4	Pop 2
WV-438	Tamil Nadu	Pop 2	Pop 11	Pop 9	Pop 4	Pop 10
GPMR-730	Tamil Nadu	Pop 7	Pop 6	Pop 8	Pop 5	Pop 2
IC-0404913	Tamil Nadu	Pop 7	Pop 7	Pop 8	Pop 5	Pop 3
IC-0404919	Tamil Nadu	Pop 7	Pop 10	Pop 8	Pop 5	Pop 3
IC-0404924	Tamil Nadu	Pop 7	Pop 4	Pop 8	Pop 5	Pop 3
IC-0482980	Tamil Nadu	Pop 7	Pop 5	Pop 8	Pop 5	Pop 2
ATL-1	Tamil Nadu	Pop 7	Pop 11	Pop 2	Pop 6	Pop 5
CO 2	Tamil Nadu	Pop 1	Pop 1	Pop 2	Pop 6	Pop 5
CO 3	Tamil Nadu	Pop 1	Pop 11	Pop 2	Pop 6	Pop 5
GPMR-720	Tamil Nadu	Pop 1	Pop 5	Pop 3	Pop 6	Pop 1
GPMR-721	Tamil Nadu	Pop 8	Pop 6	Pop 3	Pop 6	Pop 10
IC-0482826	Tamil Nadu	Pop 7	Pop 4	Pop 2	Pop 6	Pop 5
PAIYUR-1	Tamil Nadu	Pop 1	Pop 9	Pop 2	Pop 6	Pop 5
PAIYUR-2	Tamil Nadu	Pop 1	Pop 3	Pop 6	Pop 6	Pop 5
TNAU-63	Tamil Nadu	Pop 1	Pop 8	Pop 6	Pop 6	Pop 5
CO 4	Tamil Nadu	Pop 1	Pop 3	Pop 3	Pop 8	Pop 5
IIMR-6169	Telangana	Pop 7	Pop 8	Pop 4	Pop 1	Pop 5
IIMR-6170	Telangana	Pop 2	Pop 8	Pop 9	Pop 1	Pop 5
800 GANNA	Telangana	Pop 1	Pop 4	Pop 6	Pop 5	Pop 5
CLMV 1/Jaicar Sama1 (Check)	Telangana	Pop 3	Pop 3	Pop 8	Pop 5	Pop 10
IIMR-6177-2	Telangana	Pop 7	Pop 8	Pop 8	Pop 5	Pop 5
IIMR-6177-3	Telangana	Pop 7	Pop 4	Pop 8	Pop 5	Pop 5
LMV-518 2-1	Telangana	Pop 1	Pop 1	Pop 8	Pop 5	Pop 5
LMV-518 2-9	Telangana	Pop 3	Pop 1	Pop 8	Pop 5	Pop 5
LMV-518 3-11	Telangana	Pop 3	Pop 6	Pop 4	Pop 5	Pop 5
LMV-518 3-13	Telangana	Pop 1	Pop 6	Pop 2	Pop 5	Pop 5
GPMR 1153-1-1	Telangana	Pop 1	Pop 3	Pop 6	Pop 6	Pop 5
GPMR 1153-1-3	Telangana	Pop 1	Pop 3	Pop 4	Pop 6	Pop 5
GPMR 1153-1-6	Telangana	Pop 3	Pop 3	Pop 6	Pop 6	Pop 5
GPMR 1153-1-7	Telangana	Pop 3	Pop 3	Pop 4	Pop 6	Pop 5
LIT-274-1	Telangana	Pop 1	Pop 4	Pop 6	Pop 6	Pop 3
LMV-518 2-7	Telangana	Pop 3	Pop 1	Pop 8	Pop 6	Pop 5
LMV-518 2-2	Telangana	Pop 3	Pop 1	Pop 8	Pop 7	Pop 5
GPMR-771	Unknown	Pop 2	Pop 7	Pop 2	Pop 4	Pop 2
GPMR-902	Unknown	Pop 1	Pop 7	Pop 2	Pop 6	Pop 3
GPMR-660	Uttara Pradesh	Pop 2	Pop 11	Pop 2	Pop 4	Pop 2
GPMR-664	Uttara Pradesh	Pop 2	Pop 3	Pop 3	Pop 4	Pop 10
