# Supplementary material for: Little millet genome reveals evolutionary insights into tetraploid structure and genetic basis of micronutrient density
Source: Nat Commun. 2025 Nov 29;17:74. doi: 10.1038/s41467-025-66716-6 (PMC12769566; doi:10.1038/s41467-025-66716-6)
Supplement: Supplementary file 14 — Supplementaty Data 11 [file 41467_2025_66716_MOESM14_ESM.xlsx]

## Sheet: Data11
Supplementary Data 11. Summary of large structural variants identified through LSV-Viz analysis
chromosome	Start_gene	End_gene	Start_pos	End_pos	No. of bases	No of genes	Accessions
chr1A	1Ag033030	1Ag033340	42902274	43153821	251547	32	WV-175-2
chr1B	1Bg009760	1Bg009940	9143578	9388029	244451	19	WV-207, WV-188, WV-167
chr1B	1Bg010270	1Bg010530	9741364	10868821	1127457	27	GPMR-631, GPMR-695
chr1B	1Bg011170	1Bg011390	12446325	13069372	623047	23	WV-268, WV-358, WV-165, WV-264
chr1B	1Bg011990	1Bg012260	14519507	14901782	382275	28	WV-309
chr1B	1Bg028580	1Bg028660	39311418	39365479	54061	9	WV-264
chr1B	1Bg033120	1Bg033480	42866371	43127096	260725	37	WV-175-2
chr2A	2Ag013980	2Ag014070	34209697	34342113	132416	10	GPMR-622
chr2A	2Ag028970	2Ag029040	46799747	46843066	43319	8	IC-0482852
chr2A	2Ag037700	2Ag038020	52558282	52741346	183064	33	GPMR-665, GPMR-730, GPMR-734, GPMR-732
chr2B	2Bg001550	2Bg001790	3723811	3916959	193148	25	GPMR-734, WV-135
chr2B	2Bg003000	2Bg003310	5203292	5497893	294601	32	WV-126
chr2B	2Bg004680	2Bg004840	6683138	6859929	176791	17	WV-126
chr2B	2Bg030500	2Bg030720	46787258	46917215	129957	23	GPMR-675
chr2B	2Bg039250	2Bg039530	52910834	53103565	192731	29	GPMR-665, GPMR-730, GPMR-734, GPMR-732
chr3A	3Ag000010	3Ag003290	368	2038910	2038542	329	WV-271-1
chr3A	3Ag004030	3Ag004190	2577749	2770932	193183	17	IC-0405086
chr3A	3Ag015670	3Ag015820	10642763	10740733	97970	16	GPMR-649
chr3A	3Ag036960	3Ag038100	57285711	58216269	930558	115	WV-158
chr3B	3Bg027020	3Bg027190	21786012	22042704	256692	18	WV-326, IC-0405086, WV-326
chr3B	3Bg031620	3Bg031710	39839248	40315954	476706	10	IC-0405074
chr3B	3Bg038720	3Bg038810	49303774	49374885	71111	10	GPMR-621
chr4A	4Ag010260	4Ag011020	11053843	15271146	4217303	77	IC-0482770
chr4A	4Ag012410	4Ag012500	20977636	21523524	545888	10	IC-0482770
chr5B	5Bg027380	5Bg027530	38597414	38906497	309083	16	PAIYUR-2
chr6A	6Ag000010	6Ag000040	1	76612	76611	4	WV-365-1, WV-371, WV-356, WV-356-1
chr6A	6Ag000390	6Ag000500	256401	296709	40308	12	WV-141
chr7A	7Ag000010	7Ag000050	6077	96612	90535	5	WV-232
chr7A	7Ag004960	7Ag005050	22688076	22790918	102842	10	GPMR-610
chr7A	7Ag007210	7Ag007390	25418564	25851943	433379	19	WV-457
chr7A	7Ag010160	7Ag010260	27992133	28068158	76025	11	IC-0482770
chr7A	7Ag013710	7Ag013800	30427198	30470080	42882	10	GPMR-671
chr7B	7Bg002220	7Bg002900	5957026	9803016	3845990	69	WV-242
chr7B	7Bg004300	7Bg004410	18904238	19090259	186021	12	WV-396
chr7B	7Bg007990	7Bg008150	23804942	23964694	159752	17	WV-248
chr8A	8Ag000010	8Ag000190	8302	129669	121367	19	K-1, WV-165, GPMR-721
chr8A	8Ag000480	8Ag000590	326746	367727	40981	12	GPMR-687
chr8A	8Ag007640	8Ag007760	11316316	11853262	536946	13	WV-345, WV-204
chr8A	8Ag013150	8Ag013630	36046983	37049665	1002682	49	WV-415
chr8B	8Bg014340	8Bg014440	36339952	36765573	425621	11	WV-330, WV-344, WV-470
chr8B	8Bg017020	8Bg017310	39846863	40243812	396949	30	WV-304, WV-412, GPMR-710, WV-304-1, WV-432
chr9A	9Ag027260	9Ag027400	38526251	39150467	624216	15	IC-0404924, WV-315
chr9A	9Ag031560	9Ag031690	43611482	43744837	133355	14	GPMR-731
chr9B	9Bg000020	9Bg000100	9022	62839	53817	11	IC-0483303, IC-0483302, IC-0483042
chr9B	9Bg024080	9Bg024360	26555326	27492069	936743	29	IC-0483142
chr9B	9Bg024610	9Bg025100	28853002	31833823	2980821	50	WV-190-2
chr9B	9Bg039820	9Bg042600	49990425	51824610	1834185	279	GPMR-642
