# Supplementary material for: Little millet genome reveals evolutionary insights into tetraploid structure and genetic basis of micronutrient density
Source: Nat Commun. 2025 Nov 29;17:74. doi: 10.1038/s41467-025-66716-6 (PMC12769566; doi:10.1038/s41467-025-66716-6)
Supplement: Supplementary file 15 — Supplementaty Data 12 [file 41467_2025_66716_MOESM15_ESM.csv]

Supplementary Data 12. BlUP values of agronomic traits and seed mineral concentrations measured in little millet diversity panel.
Accession	DFF	TW	GYPP	Ca	Fe	K	Mg	Na	P	Zn
800 GANNA	55.55102082	3.079743167	4.052110076	423.6945247	162.7753547	1363.926072	1402.238859	11.40015442	2989.028205	27.73137335
ATL-1	61.95368066	2.902439297	6.069870181	440.2066036	98.85419259	1651.254173	1236.515527	8.271011669	2916.122097	16.88845216
BL 6 (Check)	53.30331199	2.577899548	6.257220751	412.6036132	180.2860448	1388.820084	1199.300822	3.480492074	2295.58855	24.77059953
CG-KUTKI-01	59.79108849	2.813234397	5.22814626	402.7255642	103.8030552	1507.333706	1210.314869	7.814681524	2946.161317	26.68629679
CG-KUTKI-02	61.49026804	2.935522796	6.824948643	426.0927469	112.8500232	1307.212998	1241.712245	9.634918097	2753.131265	26.13425127
CG-KUTKI-03	62.726035	2.96807053	6.271819404	410.1814452	75.2778358	1268.874011	1245.017127	9.940708104	2725.678532	12.51326134
CLMV 1/Jaicar Sama1 (Check)	66.58780673	3.007583211	7.841587039	448.412124	162.8931393	1172.925455	1102.924525	5.029258656	2156.076106	24.43456375
CO 2	63.65286021	3.02298646	6.259383401	430.6308274	131.5767047	1291.81853	1214.444628	7.856496487	2696.200922	19.7419465
CO 3	63.96180195	3.150096746	5.780194037	399.1162337	120.0337199	1213.345087	1303.435756	7.309916941	2596.89314	22.45858399
CO 4	57.01061284	2.658130762	8.637622521	472.1528842	167.4259298	1525.943594	1153.049899	8.305809698	2529.380288	19.92663078
GPMR-223	67.36016107	3.05205172	6.873070068	416.7542534	113.1438592	1434.825135	1280.074817	7.764346726	2805.574904	24.57935287
GPMR-596	52.83989938	3.110316182	4.744901785	427.2293429	100.0241931	1348.691084	1291.73784	3.920704963	2534.340789	28.08709933
GPMR-6	65.35203977	2.938871329	7.320628967	411.8971497	120.09595	1579.660112	1327.7486	3.841306479	2482.029493	28.34824145
GPMR-605	46.19765201	2.944764746	4.427379428	421.2962663	81.4044715	1500.739878	1451.214475	3.222059165	2315.114419	33.97298719
GPMR-609	51.14071982	3.061293669	6.037563986	445.4103367	72.12988958	1560.594392	1374.318611	6.942303269	2349.378627	28.65804451
GPMR-610	59.94555936	2.713849959	4.681370059	431.6178093	115.6382239	1422.173895	1370.950126	20.29427075	3050.693269	34.63857951
GPMR-613	59.48214675	2.818458108	4.977940547	422.1506664	126.397518	1426.86333	1326.200355	22.77532219	2847.923848	38.06608215
GPMR-617	47.7423607	3.282698624	5.321280492	417.3004502	100.0421387	1237.111334	1320.411757	15.75347999	2821.222694	27.43509888
GPMR-621	52.83989937	2.964320174	4.655281519	443.9597353	164.1683849	1394.024238	1369.794274	17.83792063	2868.72546	30.54064906
GPMR-622	48.66918591	2.949988456	5.576217636	419.380009	52.82758985	1440.792939	1429.272302	20.73542301	3012.580095	21.93483679
GPMR-627	53.54141583	2.513830096	5.732583456	448.1552621	138.5996825	1284.764078	1152.765672	6.468989105	2423.799808	23.39165205
GPMR-628	58.55532153	2.24318026	3.95738193	481.5775917	156.9427529	1421.105605	1268.360411	11.30458411	2619.984733	29.43094566
GPMR-629	48.51471505	3.018968221	5.96443525	454.4706926	150.1613659	1408.409096	1438.007945	17.53638427	2778.902863	33.13381782
GPMR-631	58.7097924	2.951863634	5.494167073	438.9690421	141.5280359	1384.489005	1345.992523	21.11045559	2870.689908	27.76487566
GPMR-634	56.7016711	2.90163565	4.476785512	447.0925084	128.572766	1468.537056	1408.078901	17.0755268	2896.830739	28.37500916
GPMR-635	64.73415629	3.203137497	5.709498267	462.4220334	133.711823	1477.561953	1248.194084	7.871806575	2607.453102	30.51503644
GPMR-640	64.50289758	3.173774096	5.822062875	451.7524173	123.9886218	1453.201774	1188.681237	6.623043381	2344.544069	32.84667186
GPMR-642	50.05942374	3.033567822	5.309790992	427.5399056	131.5094016	1460.842054	1452.514198	17.58618521	3159.951879	30.06144138
GPMR-649	48.51471505	2.719609434	4.552550288	439.132081	148.71268	1491.955521	1368.370416	5.320914807	2382.994315	27.2630574
GPMR-653	49.90495287	2.884759047	5.659349294	429.2485803	164.6055445	1512.879146	1476.500656	12.8958851	2927.050771	27.35957523
GPMR-660	49.59601113	2.692419352	6.49769399	432.6197107	141.0044318	1492.810204	1527.206883	20.24063572	3144.652418	39.37396621
GPMR-664	49.59601113	3.036112706	4.883454137	452.8179292	149.3253972	1378.569552	1513.650722	13.72721142	2967.997092	21.87105584
GPMR-665	48.36024418	3.1100483	5.764243664	420.5835326	65.71647966	1285.124349	1318.482375	18.31544032	2890.05713	28.17192829
GPMR-666	45.42529767	3.063972495	6.07122248	433.2646858	144.4455595	1468.414753	1499.806431	19.49893299	2937.613038	30.71215466
GPMR-669	52.68542851	3.13603291	5.181646432	408.3595148	108.2693874	1458.684423	1416.670269	17.9233042	2934.129227	31.23410822
GPMR-670	54.08948991	2.907146922	5.559945967	452.811839	124.14507	1518.064067	1201.482354	2.785748929	2479.986876	16.51864635
GPMR-671	48.60874904	2.886268343	6.22113921	458.0873989	99.04081803	1552.884789	1139.151903	7.36725354	2526.906465	24.77031019
GPMR-672	48.20577331	3.23555129	9.740501582	442.9270719	120.087867	1395.564289	1451.630281	16.20003909	3037.685613	33.38488503
GPMR-673	47.27894809	2.760863352	3.94521618	456.7642967	104.2079822	1518.589756	1396.461993	10.04792777	2478.591495	32.72466726
GPMR-674	52.06754503	3.226577223	4.76355572	430.4075808	113.7476354	1466.75935	1530.457457	16.38656016	3275.712695	35.9470904
GPMR-675	48.82365679	2.857836847	4.91778842	476.9127194	92.54644318	1474.600675	1299.37975	6.256067465	2599.41517	24.79865053
GPMR-676	55.31143328	2.873374037	4.10566703	434.3315662	140.7098011	1555.982452	1503.21661	14.51738167	3236.250013	33.4294001
GPMR-687	49.750482	3.113530773	5.372038353	435.7455538	106.8155196	1538.474522	1376.804162	7.18405624	2460.526642	28.59927004
GPMR-688	47.7423607	2.327697215	3.878643398	423.8584212	132.6546117	1426.709335	1500.911407	14.71522422	3222.368809	34.36719349
GPMR-689	52.99437025	2.558612002	4.905690281	432.3393338	143.2601198	1293.431585	1341.963981	4.554332508	2360.055559	36.25948914
GPMR-691	46.81553549	3.057543313	5.324254487	444.7833523	135.6191186	1401.894636	1386.845116	19.47502473	3074.587672	17.47339245
GPMR-692	59.38753943	2.845748436	4.056330186	423.0700477	90.29725104	1363.397264	1145.19248	5.012176352	2306.994509	16.08023496
GPMR-693	59.20484807	2.956636884	3.959892233	422.2123229	108.9089105	1361.623058	1232.711817	8.166063219	2590.567362	34.24877302
GPMR-695	46.35212288	2.668979626	4.814786338	425.8054098	118.7020417	1472.798791	1512.441829	13.60206502	3102.394886	34.67588596
GPMR-696	52.37648677	2.767962241	5.422525503	443.3658107	110.7386892	1390.962439	1351.466944	19.00475657	2968.904662	33.2374859
GPMR-698	55.15696241	2.965525646	5.010179267	444.5410399	114.9539919	1539.529037	1406.317906	15.99865439	2924.630862	35.37845568
GPMR-700	57.19524308	3.187538492	4.918214104	410.4796675	112.4677395	1404.44848	1481.065617	17.97888409	2889.312216	25.60374956
GPMR-701	55.31143328	3.371233818	4.316875363	452.5589121	142.3440304	1202.55836	1309.73353	7.872734059	2491.868076	31.60671267
GPMR-703	65.1975689	3.39427172	5.374809156	411.696562	126.6108924	1456.937028	1497.076712	18.67440033	3087.877102	35.07671842
GPMR-704	59.38753943	3.194961987	4.808244194	439.7818922	115.5240102	1193.844743	1251.333603	4.249209745	2287.51838	20.72436084
GPMR-705	59.79108848	2.836406241	4.356616322	484.6526941	137.2058337	1415.753059	1488.011767	9.696829895	2733.338636	27.98206172
GPMR-708	62.41709326	2.703402538	3.816869217	433.5508296	128.5124202	1259.973584	1386.956256	7.598460722	2613.092187	30.93601139
GPMR-709	63.04136669	3.06520549	6.01474386	416.3772234	100.6720198	1430.863721	1343.391814	5.43953672	2550.332043	36.47939097
GPMR-710	56.2382585	3.25108848	4.783223193	477.4388758	53.99061464	1327.22579	1387.501357	10.07416652	2606.345265	21.22834455
GPMR-711	55.15696241	3.139783266	5.432122687	422.1105119	83.71125192	1473.479171	1401.911559	16.27258409	2950.25228	15.84770922
GPMR-713	48.97812765	2.989367196	4.813029007	455.4852283	85.35746424	1445.705066	1375.718389	NA	2946.438011	24.02232699
GPMR-714	58.40085067	2.571738248	5.280728708	436.7110109	112.7420493	1344.359085	1277.00013	5.665287335	2695.276388	21.87397778
GPMR-718	56.54720024	2.428153184	4.662581098	479.8259122	116.3473608	1402.288618	1543.263216	11.85853502	3106.307526	40.0330931
GPMR-719	65.65000307	2.670319039	4.716244831	463.9230015	140.6985348	1416.388658	1407.004138	21.29062259	2970.962723	37.26134875
GPMR-720	52.2220159	2.99191208	5.312629566	431.1282664	64.37832918	1315.025391	1510.228776	16.77928969	2866.07042	22.56121816
GPMR-721	58.65677398	3.0024151	5.501529386	439.8939893	109.1237865	1421.358992	1344.819408	6.625326778	2707.798895	35.37365355
GPMR-724	56.08378763	2.786044315	5.421647036	433.1482712	91.60187797	1363.5421	1385.568699	8.510238753	2537.86592	31.75766236
GPMR-725	58.40085066	2.812698632	6.336499822	415.723492	85.91954749	1405.166729	1415.710175	13.44164667	2819.29187	29.54591656
GPMR-730	67.36016107	2.900682295	5.506237698	409.7625078	101.1690772	1345.51539	1182.98233	3.514312444	2306.292725	36.00103972
GPMR-732	66.18000525	2.984938957	5.474247257	418.6925235	101.7441709	1673.70795	1071.937339	6.0971698	2284.884788	29.10743801
GPMR-733	57.31955458	3.128666139	5.942334419	421.32848	109.9996178	1198.159279	1181.043256	7.47108388	2371.705976	32.0144012
GPMR-734	59.02215671	3.174702033	4.593568894	449.7716802	152.4674483	1292.394377	1354.956975	4.533627436	2531.327632	36.7325823
GPMR-735	59.17320501	2.951327869	4.349114057	408.4461532	93.38295815	1300.083885	1195.527776	3.30771995	2438.830417	35.25691262
GPMR-737	60.7179137	3.045220714	4.678125955	419.671202	70.23361476	1374.091364	1459.285014	19.45185455	3042.3628	31.68360784
GPMR-745	58.55532153	3.047765599	4.782750041	431.9922866	123.0744073	1652.996139	1474.33252	16.64360274	3071.45075	19.35965465
GPMR-755	57.78296719	3.389181951	5.705983961	437.1653756	137.1536045	1568.774183	1559.155521	19.41240542	3036.442309	28.59497202
GPMR-771	53.76672459	2.673265748	4.613648183	431.0092223	154.9065086	1428.58237	1402.281001	15.63708397	3077.104523	31.30650805
GPMR-902	61.33579718	3.08727828	4.698740259	423.8814052	137.5239207	1389.577152	1242.058345	9.158912419	2929.852111	31.90618076
GPMR 1153-1-1	63.34391848	2.825423055	6.893075841	441.2843534	92.66039095	1329.630468	1187.101917	4.414624897	2421.784715	13.64813599
GPMR 1153-1-3	63.96180194	3.140452973	6.412534894	463.5086618	57.22327804	1547.865821	1262.152464	6.386596116	2646.635432	13.11051032
GPMR 1153-1-6	62.57156413	2.768096182	5.22368564	432.4290054	46.29052186	1545.555612	1248.32463	5.279533247	2570.791997	21.41956193
GPMR 1153-1-7	67.51463193	2.981464659	5.628405922	437.7928129	123.50406	1324.901877	1254.155774	4.718960332	2456.891874	12.95830965
IC-0028422	59.01873414	2.664291681	4.36966041	457.4803008	113.0822277	1467.023761	1610.180247	15.59392465	3028.688902	35.74749514
IC-0345046	58.2463798	2.968606296	5.586490852	407.4805042	115.5808621	1333.070476	1230.041914	6.807359221	2700.448116	24.6387383
IC-0404913	58.86426327	3.411148323	5.118250175	456.2691054	158.9341698	1482.447883	1429.329437	6.864151349	2772.919846	24.93028647
IC-0404919	53.92119546	2.948381161	5.29411072	442.3594559	125.039463	1335.810822	1428.39115	10.44430338	2910.634241	36.76482944
IC-0404924	61.49026804	3.330515665	5.746941306	461.0320912	92.89455053	1211.437808	1329.001016	12.57805276	2804.838434	27.89333504
IC-0404929	66.27886498	3.336810906	6.960392103	411.4237058	131.892557	1426.634746	1382.667221	5.102296532	2683.408647	35.487277
IC-0405074	64.88862716	3.503567814	5.906310732	422.2821533	119.9570551	1478.716349	1382.92113	10.66015726	2938.400457	35.31235678
IC-0405086	61.95368065	2.52916733	3.736238288	430.4734109	107.6648847	1407.054077	1357.043735	11.58805716	2825.246374	35.69519152
IC-0405124	59.48214675	2.613260049	4.807892229	415.9269909	122.8332273	1484.977586	1303.833174	11.09078827	2821.186211	33.42420407
IC-0482770	66.43333586	2.68907082	7.26115267	424.0317759	122.6951954	1301.515056	1114.116386	7.884212494	2572.16627	19.53176551
IC-0482808	60.87238457	3.319800362	5.10973426	458.1039052	117.3201259	1218.918877	1180.168574	5.813519954	2464.585386	26.86105872
IC-0482826	64.88862716	3.010797802	8.553274263	405.3642967	99.25388305	1201.696546	1003.579775	7.51857957	2439.036768	22.77241745
IC-0482850	66.12439412	2.716126961	4.226106691	450.3575011	124.2131512	1385.128489	1203.865862	5.110487443	2356.616012	30.41099252
IC-0482851	67.51463193	3.160142343	5.501466616	403.8197772	131.2566864	1434.550179	1160.126565	6.192021449	2514.536828	24.96205517
IC-0482852	68.90486976	3.079241802	6.853335104	444.5350134	91.10906747	1587.630176	1377.21048	11.68183793	2779.214784	28.00733837
IC-0482907	59.48214675	2.43712725	4.518080926	450.4851335	100.631562	1202.972502	1105.101557	9.77753826	2302.46111	28.10465375
IC-0482980	55.92931676	3.301048581	5.856161339	464.0116819	162.2008331	1111.159888	1294.120309	8.671022378	2509.582144	25.23844234
IC-0483040	54.84802068	3.020575517	4.885752238	434.6488105	144.3568768	1214.800017	1302.416892	5.242385116	2653.636412	34.88303076
IC-0483042	52.83989938	3.55285821	6.047431707	439.9558042	127.983326	1229.2048	1277.660678	7.643884583	2547.302894	26.91038673
IC-0483072	56.85614197	3.512140057	6.717215244	414.4455192	111.2902035	1214.583175	1323.392544	6.256369524	2710.091306	28.17716799
IC-0483133	54.84802067	3.014280276	6.891318602	480.0992955	168.8119432	1385.313236	1392.558702	12.66365676	2803.633241	37.86815585
IC-0483142	58.86426327	2.698714593	7.171262301	393.6951202	108.482796	1249.84294	1170.423703	8.106955459	2594.921947	16.56311322
IC-0483143	63.34391848	3.110182241	7.695058962	430.0242401	105.0517917	1188.320674	1185.213681	10.60428989	2523.185929	23.36194759
IC-0483179	60.10003022	2.86640909	7.937424889	405.5231279	101.1852476	1293.631115	1112.493347	6.447901615	2548.649344	24.6878981
IC-0483193	67.97804455	2.865873325	6.375227028	403.4882867	121.0210744	1280.776244	1132.881138	9.204036056	2494.446435	24.5365221
IC-0483197	67.82357368	2.859310202	8.020015707	405.0217023	121.3542719	1337.190512	1179.262032	8.181660954	2716.92905	30.75341669
IC-0483220	64.57968543	2.659201912	6.877936446	457.6942078	128.0373495	1396.556845	1273.087614	5.029844734	2609.518925	27.96019912
IC-0483221	59.01873414	3.160410225	7.101512881	435.0161181	150.9729145	1379.353202	1212.900328	3.034307771	2553.426174	19.88156751
IC-0483302	52.53095764	2.653494348	4.69867242	456.3737392	160.2967652	1435.380771	1417.183823	9.972934707	2301.43727	31.19372008
IC-0483303	52.53095764	NA	5.314927414	465.3471135	112.1880537	1418.490242	1337.055333	8.445064873	2233.707584	29.13436534
IC-0483345	54.53907894	2.725770734	4.406292455	434.0711057	161.3112683	1294.419277	1191.598615	6.435882432	2493.332348	30.01527484
IC-405043	54.84802067	3.316585771	5.430635929	483.5151394	140.6802969	1422.889267	1491.22775	16.27537326	3015.280663	30.40477975
IIMR-6169	62.10815152	2.835468652	5.894685994	420.3704328	100.3906675	1416.749021	1121.640194	9.083667684	2728.31006	22.99758984
IIMR-6170	63.03497673	2.638976777	5.119466923	414.9170833	90.6540075	1197.387713	1091.433627	7.605195729	2503.291922	20.94202423
IIMR-6177-2	63.18944761	2.858774436	7.925259191	423.1493835	54.15174191	1513.491548	1293.54124	3.992404845	2676.865792	31.14949942
IIMR-6177-3	61.49026805	2.175138084	5.425499313	399.8008816	91.16676472	1212.277372	1033.570551	5.882903541	2339.741341	14.00374164
JK 8 (Check)	44.94484554	2.775061129	5.926704807	397.6155285	106.1707892	1817.432526	1559.239973	9.28632377	2216.006203	39.13959676
K-1	59.17320501	2.820467227	9.043547912	437.2425096	120.5772168	1415.337447	1149.565342	7.032661063	2424.046133	27.43027986
LIT-274-1	56.39272936	3.030755055	5.095270694	417.255155	100.4065513	1347.736393	1302.569532	9.881145466	2686.180666	30.43707588
LMV-518 2-1	61.79920978	2.404579517	6.526688676	421.8467264	87.236953	1375.868439	1131.07174	9.753929855	2631.259215	13.69109265
LMV-518 2-2	61.02685544	2.073476644	4.632707719	414.9355756	171.9138084	1382.879793	1336.258476	7.998023059	2917.630158	27.35270268
LMV-518 2-7	60.56344283	2.437261192	7.483107334	439.8200568	143.0704204	1284.803317	1080.559106	8.983367689	2523.593049	15.48123338
LMV-518 2-9	61.33579718	2.620492879	5.797225836	426.5188756	100.0225957	1257.809207	1090.552362	8.435391508	2648.525498	13.27884778
LMV-518 3-11	59.57023079	3.020509868	6.12367783	461.2441077	87.17595893	1240.247971	1106.16521	3.834495891	2323.22323	20.4651542
LMV-518 3-13	59.01873414	3.292208456	6.684097985	453.1713585	97.94295818	1249.938991	1174.421807	5.932807002	2376.07048	19.12819013
OLM 203 (Check)	60.10003022	3.207155736	8.055296147	444.234473	65.84480097	1415.030092	1069.017021	4.437611597	2176.859901	24.78032419
PAIYUR-1	54.84802068	3.055802076	6.530946507	449.5791217	132.2512533	1472.705434	1283.716369	4.139663629	2666.761256	29.03963839
PAIYUR-2	63.49838934	3.025263462	6.517023693	479.4849509	110.2292464	1413.485806	1288.502278	20.05346634	2707.687098	22.74962778
TNAU-63	63.1894476	2.923200198	6.425105914	421.9345383	84.25925939	1353.2179	1300.806845	17.56029562	2766.059112	18.95356491
WV-125	77.47398433	2.25836444	6.423619638	447.3110626	104.1719867	1794.899558	1234.273748	14.5231658	2541.831217	28.21281774
WV-126	73.07558323	2.580846256	5.129604928	436.9328252	167.3047439	1801.111492	1335.422775	19.41304487	2672.062169	28.07561735
WV-146	73.08939163	2.394925806	5.62840565	411.0700758	55.18898941	1637.007538	1358.011223	13.4067373	2783.955359	21.93285959
WV-148	62.726035	3.195502843	11.29404826	463.5810744	94.16980142	1421.512456	1361.245976	10.33164081	2727.281077	20.29474388
WV-161	72.14875801	2.366808072	8.945006606	443.1927332	101.0652217	NA	1410.255177	6.423987072	2757.144871	27.25386473
WV-165	76.30749997	2.304659313	5.48943629	433.3891156	102.7007066	1553.226612	1281.84614	7.468814098	2718.910506	15.81088184
WV-167	70.89709528	2.804145936	7.33595657	456.0296969	89.94127647	1675.932367	1261.869802	12.20063002	2620.433769	19.41162477
WV-168	70.89709527	2.826107107	7.530856345	449.5893404	105.8385291	1462.450575	1223.697794	6.406625182	2503.547774	19.12122591
WV-169	63.65286021	2.741575806	10.11925726	468.6889051	91.80833576	1368.159153	1431.884449	13.35121937	2769.411696	39.47878002
WV-170	73.23005409	2.532761333	8.304014882	442.7817446	89.25191297	1483.433182	1281.613875	9.038801805	2609.268636	25.66022307
WV-171	66.58780673	3.074018092	9.525981318	429.2064852	102.9015041	1325.207072	1496.013971	8.607405735	2753.930834	27.9446908
WV-172	64.88862716	2.993385434	7.418764684	451.534901	91.68034705	1294.255723	1280.569816	8.7693539	2615.641813	27.75543367
WV-172-1	65.81545237	2.729922914	9.326736197	431.8883035	127.2667893	1344.802985	1390.470638	8.077986921	2704.341273	28.88230028
WV-172-2	71.83981627	2.735012683	7.235334685	491.3539954	137.0098853	1263.093063	1343.345373	16.31804867	2716.20995	26.17171035
WV-173	62.726035	2.760059704	5.48592185	415.8876935	93.90366281	1347.495439	1388.432937	10.16008742	2756.758562	32.89643677
WV-173-1	66.74227759	3.087947986	6.919569716	446.3055201	57.55136547	1223.962299	1153.483677	7.603651711	2464.169407	27.57790791
WV-175	62.26262239	2.990036902	7.067584356	435.8646382	126.3673164	1317.406636	1401.857833	10.4981561	2625.676071	35.1459667
WV-175-1	64.11627281	2.860247791	9.377426164	433.7316423	107.2193408	1410.118179	1210.302066	14.51075631	2640.322658	28.09232246
WV-175-2	67.51463194	2.900564119	8.441080589	455.2506026	138.0714063	1315.179319	1256.261945	9.715477794	2544.033463	32.15191225
WV-176	65.50651064	2.862792675	6.104745105	433.5126623	147.7582481	1433.44765	1275.855181	10.39978772	2619.748568	25.98495739
WV-181	65.05097167	2.567367395	6.974822878	423.13477	136.418587	1515.454368	1117.672645	11.1937228	2400.243674	22.17184134
WV-188	69.05934063	2.849666428	9.629659496	413.3187206	104.3633474	1330.01681	1293.907119	9.694709877	2567.256118	24.73299974
WV-190	67.2056902	2.561290828	7.960133834	450.295726	102.6096352	1267.348239	1259.051793	9.389698602	2508.495858	22.15765932
WV-190-1	66.89674846	2.486283704	6.365629723	458.8786158	91.62412634	1340.232001	1200.621007	9.80956094	2458.382799	23.56440009
WV-190-2	67.2056902	2.511330726	6.510670571	447.4825212	114.9420536	1237.335313	1168.227906	8.023986054	2413.255951	27.04710526
WV-198	65.23366304	2.827344356	6.309449423	481.0370927	101.3440957	1642.137355	1391.956888	7.677076959	2537.623317	21.25118025
WV-204	67.2056902	2.37069237	8.469602	419.2078698	88.97436252	NA	1259.292316	3.338270922	2445.442395	28.1049678
WV-207	66.89674846	2.70452043	6.572620352	426.0842239	109.6670688	NA	1286.735683	4.886040492	2623.919933	24.79260563
WV-208	63.58944077	2.66557404	6.277251565	415.0620629	91.13532445	1671.654425	1127.153367	15.15660279	2510.378605	40.03975182
WV-213	65.50651064	2.257511978	6.826840932	452.9344953	110.0380663	1605.600028	1102.190426	13.41010356	2464.102423	17.20585853
WV-215	66.62706124	2.214888881	7.751088115	428.3023015	121.787478	1399.66921	1119.781879	9.28206971	2461.735315	26.67905721
WV-221	68.3394162	2.071246547	6.460592589	461.4793896	82.23620632	1487.089051	1151.613094	14.62290121	2455.923516	28.91754635
WV-225	62.41709326	2.780877804	4.977399847	412.7907146	126.5087713	1186.812994	1152.012898	15.61723865	2456.022501	20.21757186
WV-228	67.52117323	2.675936001	6.267833587	487.8040345	150.7560662	1249.082488	1261.062758	21.87237614	2518.544469	33.25244177
WV-229	63.96180195	2.458423916	6.409561052	448.9342761	108.3293375	1351.902965	1154.994964	NA	2574.107539	34.63775112
WV-230	68.13251541	2.843689956	5.523188864	441.8311948	112.753472	1430.761217	1175.366823	15.24551713	2545.393938	30.19267641
WV-232	69.07018165	2.186897445	5.004284252	429.9826192	109.3583081	1801.192244	1205.428096	5.57116179	2556.725091	37.67837006
WV-239	62.57156413	2.481687897	4.926724543	446.5201405	108.4019407	NA	1244.87876	10.17787466	2569.359633	31.72254727
WV-251	65.1975689	2.719877317	6.955120464	506.3106187	125.0932728	1217.301285	1227.551795	22.35008722	2539.609524	22.47949941
WV-259	64.57968543	3.0769648	6.219507266	463.0613682	128.7551142	1116.9753	1196.944387	18.42215205	2357.670166	28.64591606
WV-260	62.26262239	3.119959955	7.303056595	450.9171747	172.619064	1216.106333	1138.231698	8.916349531	2556.045914	15.93623452
WV-260-1	63.34391848	3.012539039	11.94903534	436.5796227	155.8171786	1121.438059	1220.992632	10.75858638	2448.337932	19.28285713
WV-261-1	59.01873414	2.471148338	5.205842452	439.4063438	104.3000748	1352.469155	1213.739341	8.752088304	2712.126651	24.24913899
WV-261-2	62.12790987	2.405442423	5.407037739	467.1906125	97.52119363	1298.643767	1095.216198	10.94252456	2564.396635	17.06698725
WV-267	61.95368065	2.847121544	9.412165441	478.4842472	108.7810705	1492.48767	1147.40333	9.912205159	2712.211918	28.24266936
WV-267-1	63.22405805	2.889980091	8.658159913	494.3262752	125.5932067	1454.085934	1291.160951	12.01295664	2779.971899	29.78077686
WV-268	62.26262239	3.042407947	6.610428538	485.2515652	80.46700535	1265.174484	1099.499515	13.579952	2490.560982	28.2057927
WV-268-1	64.57968543	3.001555853	6.234106047	488.3940507	120.0676631	1790.739779	1369.516441	7.699634617	2692.680185	31.52938045
WV-271	63.80733108	2.824351524	8.100375616	456.8794517	83.07907382	1668.343795	1335.650987	5.459588159	2583.487035	19.60758683
WV-271-1	62.57156412	3.162553286	8.008255549	461.8079844	66.75480738	1372.247926	1154.835719	14.10316547	2616.793916	19.25056015
WV-275	59.48214675	3.063034906	7.378618352	461.4179783	105.3471949	1502.636254	1244.249714	5.835721392	2362.666697	39.18192679
WV-276	61.33579718	2.867748503	10.12750284	462.9612104	119.7658948	1457.095093	1264.515303	13.15046137	2767.674942	26.70874421
WV-276-1	63.03497674	2.865739384	9.514897341	459.2812221	152.7904786	1286.500763	1189.848186	10.67441867	2544.41754	19.50963889
WV-276-2	64.73415629	2.899090765	10.99991108	451.8125959	129.7635806	1588.301895	1304.643143	13.97111339	2810.720296	27.26768853
WV-279	63.80733108	2.831852237	8.943925032	470.8641198	159.0266329	1276.112709	1083.382981	12.12662875	2442.865993	32.50919204
WV-279-1	60.40897196	2.912217012	7.474456135	446.9028395	121.0466097	1255.506234	1342.365604	10.80222371	2735.098629	28.52717636
WV-280	58.2463798	2.530216448	12.44889614	467.4085165	104.6116205	1370.178611	1086.622242	8.305407077	2440.422917	20.29018897
WV-284	61.64473891	2.865605442	7.816985461	452.3959941	105.4615655	1297.634415	1236.655413	11.55211343	2506.468191	17.42239195
WV-285	68.90486976	2.676748221	7.734915079	477.5090084	107.4915554	1383.78835	1159.545015	11.48205306	2505.112779	34.17839595
WV-286	66.87788529	3.173464784	7.327522751	433.5046237	68.99900847	1266.732077	1311.256103	7.097749145	2464.261459	24.61050191
WV-286-1	64.88862717	2.914627955	6.962825261	430.1649249	108.8031567	1281.678463	1160.365887	5.969148491	2550.932528	25.2946049
WV-289	64.11627282	2.930566969	7.75426473	446.1776096	91.44987796	1328.087891	1101.903001	7.009172428	2646.535082	27.99201034
WV-289-1	63.1894476	3.082992159	6.820352744	444.6565917	84.45981116	1416.301837	1273.714395	12.1558279	2621.092568	28.19723862
WV-290	60.30099624	2.514773774	5.998995525	417.2512274	72.15285919	1445.033839	1241.59899	7.455322792	2721.25304	42.59553912
WV-291	75.54711713	2.617630639	6.739348024	470.4583894	108.4759815	1761.91498	1352.324891	7.089783534	2686.723544	29.80744759
WV-292	63.49838934	2.899894413	7.491082551	398.822118	127.7313068	1387.956271	1209.644571	9.240535916	2684.154963	27.21039255
WV-293	65.50651065	2.714653607	5.934291638	429.7787365	84.71647397	1255.063099	1232.445628	7.106037417	2466.305549	26.37426176
WV-294	65.96992324	2.86533756	5.727206003	423.5593942	77.71880187	1360.80125	1231.349883	10.33442247	2574.623929	27.30072114
WV-296	66.12439412	2.6724621	8.41377564	438.6337989	62.17454626	1743.969568	1364.700417	5.296428033	2548.951888	19.10823588
WV-296-2	65.04309803	3.007583211	9.470560508	413.2964414	81.39918328	1405.035868	1195.57926	5.376784188	2633.799544	25.22602312
WV-301	64.7341563	2.617010405	8.975690807	431.4184595	139.3501115	1279.570789	1160.78564	3.87798821	2535.281256	17.39183608
WV-301-1	62.26262239	2.848193074	9.261625964	418.3254623	149.9244741	1264.452479	1161.093687	11.77682886	2324.643775	23.0486155
WV-304	62.26262239	2.675944573	7.3060304	452.7641236	158.4880817	1350.361535	1367.328328	4.057220875	2662.950884	24.95799044
WV-304-1	64.27074369	2.711974781	9.315315356	438.8561594	88.5188858	1320.779824	1143.005023	6.30898161	2500.968801	25.63289834
WV-305	65.96992325	2.930299086	9.564459252	432.0598045	92.43492693	1250.869395	1146.394488	7.646490959	2377.212084	27.74110837
WV-306	63.96180195	3.023656166	8.065163652	408.9906063	143.3892319	1100.432013	1160.457185	6.831819098	2290.483994	14.00825162
WV-309	61.95368065	2.424001004	12.54488304	432.151407	111.5708939	1331.211475	1094.330116	9.436418317	2384.515375	24.1471999
WV-312	60.30099625	2.138660592	9.749422862	470.3822394	138.3083811	NA	1208.95638	6.670120676	2769.939944	27.77711121
WV-313	66.12439412	3.050042601	10.80459874	423.4566981	102.0697728	1244.242266	1129.795469	9.575444618	2212.449607	22.38930142
WV-313-1	60.87238457	2.942755626	10.0176946	435.2314373	146.9818032	1235.038028	1030.573185	11.80522779	2154.797232	16.50028449
WV-314	65.50651064	3.135898969	9.763886712	425.1394745	137.8664568	1453.153469	1226.347757	8.960301867	2733.304055	22.67614463
WV-314-1	61.02685544	2.862792675	8.149579233	405.7468152	174.8529796	1232.69397	1025.801815	10.11390379	2174.234187	24.61704281
WV-315	60.10003022	3.019637928	9.145806523	455.9704583	140.495056	1349.57342	1188.768355	15.0580781	2539.85849	29.3210364
WV-319	61.64473892	3.000886147	8.561993022	442.8510084	123.2778282	1272.119687	1170.961092	11.35074315	2429.387683	20.86770541
WV-319-1	63.03497674	3.014414217	9.035031993	431.2970322	111.6018378	1362.789825	1185.864699	9.024309906	2589.747488	24.46735259
WV-320	62.10815152	3.011199626	6.501681612	437.4643716	115.7707815	1407.15562	1242.082724	8.12798838	2571.124402	19.20355615
WV-320-1	65.50651064	2.557540471	10.83283715	471.0746803	70.16041069	1266.044616	1096.641469	16.66396866	2245.394402	31.29143791
WV-322	62.726035	2.923200198	9.187237175	427.140617	117.8416723	1508.477429	1121.086446	9.119154586	2669.747993	36.05554729
WV-322-1	64.27074369	3.094645051	7.468023349	429.6900341	144.0018499	1122.756932	1000.092281	12.72793405	2122.977022	29.73226421
WV-324	65.50651064	3.196440433	8.34125489	427.1990965	118.166661	1193.786607	1150.587236	6.457584171	2339.920378	23.99106431
WV-325	57.78296718	3.091832284	7.204718027	417.5882756	138.1910536	1141.734284	1103.133127	11.39452672	2231.175105	36.63945548
WV-325-1	60.7179137	3.059686374	7.78125841	429.5361813	86.37330455	1194.942702	1071.450979	6.601585791	2232.438102	30.26146482
WV-326	62.41709326	3.203807204	10.38967144	419.3272884	99.85050853	1075.644772	1067.769396	6.659547782	2262.175206	23.48747495
WV-327	65.96992325	3.429766163	6.424227069	402.8097588	94.50376756	1093.621447	1096.215829	10.76824569	2094.236342	28.16971217
WV-329	64.42521456	3.092368049	9.4358209	427.4461124	82.95000244	995.8411309	1007.703804	4.854931762	2103.284571	27.37908728
WV-330	63.96180195	3.065177967	5.753497274	443.0731965	100.8709162	1381.592721	1342.879997	8.488608245	2202.466981	17.12753094
WV-331	67.51463194	3.163089051	8.520359668	418.8841077	122.7990539	1090.04199	1042.805808	8.106595669	2195.700711	34.70747166
WV-335	68.90486975	2.811627102	7.457270644	456.2420058	114.5136266	1200.900132	999.6984879	7.735238471	2165.284135	19.48724779
WV-338	67.06057666	2.505195629	10.46480037	431.2084133	121.6347422	1446.211394	1066.061915	9.48101087	2507.634449	25.24719184
WV-340	63.96180195	3.28122527	10.1495696	424.5130851	74.45603955	1316.173976	1189.51952	6.376285742	2650.926504	19.03113007
WV-342	62.4932926	2.283109421	7.754940869	424.1738294	94.73405396	1099.39183	938.1963565	9.352090996	1886.520668	36.0314283
WV-345	66.14711985	2.721095592	6.010259051	444.1063067	114.7394437	1744.15317	1218.423185	3.588104649	2455.811399	36.05406795
WV-353	68.44145715	2.783097607	9.45838233	407.7978178	114.5024348	1204.418329	989.4076548	5.1547094	2082.262075	31.2728685
WV-353-1	65.96992325	2.369754781	9.255567625	457.4389223	44.94962671	1511.930477	1106.663665	10.6141885	2482.70486	33.475773
WV-353-2	69.83169497	2.794080793	8.139914289	411.2092797	49.82471277	1110.631199	915.1189152	7.089560766	2115.971615	31.68948887
WV-356	63.96180195	2.844174836	9.371613553	436.2291807	89.47474856	1264.682429	903.4194828	11.30619363	2083.6119	24.48617199
WV-356-1	58.47408262	2.615620109	8.059350995	475.847559	72.77566861	1225.469013	1002.20456	17.00794457	2111.346218	25.0803657
WV-358	65.96992325	2.95668552	9.461728465	407.2804759	136.4119451	1061.814952	894.6590941	6.385906346	2006.966935	34.51719197
WV-363	66.14711985	2.952306513	7.869137397	465.876639	117.6927178	1109.281591	959.2384674	7.000929211	1986.574367	17.76889142
WV-365	65.35203977	2.977178538	10.63183423	442.2854286	145.348545	1185.521048	980.6721053	13.83568323	2036.520087	25.08097065
WV-365-1	62.726035	2.952131517	7.751291243	489.5475636	137.411269	1095.582584	967.9073819	7.846315626	2049.286589	25.08920616
WV-365-2	66.12439411	2.993117552	10.54843243	440.1883651	103.3867272	1262.383203	942.413539	6.255422197	2204.836772	22.9929115
WV-371	59.17320501	2.941416213	9.998547232	426.5723016	121.786203	1530.574357	1206.979594	10.01014038	2742.620162	33.39047704
WV-374	64.88862716	3.107235532	10.71699357	432.4848271	132.5212965	1436.727675	1070.612285	7.914954266	2492.176073	26.27317639
WV-376	60.87238457	3.01575363	9.684945416	389.3528844	137.703403	1063.710858	1252.54213	7.901772803	2451.013667	14.36039176
WV-379	64.7341563	2.97007965	10.00412251	400.3337583	155.427294	1018.522984	966.9421648	10.83774295	1999.737722	27.98200185
WV-380	65.4163544	2.248775759	9.392291158	422.672776	NA	1115.867558	855.9512149	10.36524248	1908.699019	18.10170364
WV-383	65.19756891	2.882482045	6.811701513	418.9760429	138.5829904	1410.285636	1119.515272	11.22376151	2641.412087	24.33101626
WV-383-1	65.19756891	3.132480909	9.805863453	454.2458361	90.46714795	1501.416766	1144.528755	6.973676281	2662.394854	13.87185176
WV-383-2	63.03497674	2.370290546	8.871742649	445.4826155	106.1218483	1271.936036	1138.566899	7.448544761	2526.46327	16.25010712
WV-384	61.21445305	2.823787265	7.393154796	420.7123915	129.0625702	1295.462921	893.7539457	6.751304397	1969.097051	13.86058546
WV-385	64.7341563	2.802786976	7.410590179	410.8166295	154.7094264	1044.420094	1083.454616	8.755158622	2152.794931	25.09165031
WV-387	63.80733108	2.942487744	12.36337155	457.6292013	76.51393394	1457.536843	1058.548658	7.668821354	2550.961639	21.95518705
WV-391	66.89674846	3.062900965	8.820377072	413.8551668	101.9764905	1196.635442	1030.755938	4.108795075	2043.414648	21.51544052
WV-391-1	65.96992324	2.972758476	10.76700777	418.6516919	98.28382618	1153.952663	1025.824158	4.825912332	2022.310936	21.24804594
WV-395	65.66098151	3.144544087	13.18779496	403.9774923	83.01964289	1299.199617	1204.161717	6.542867807	2593.52774	14.42676657
WV-395-1	62.41709326	3.058480902	12.45545735	420.0961284	65.25932481	1349.293254	1120.744463	4.45200282	2576.093921	12.80759355
WV-396	67.36016107	3.282832566	7.891466067	428.1443774	92.38938224	1353.616193	1275.510888	8.765334265	2681.0534	27.89113741
WV-397	53.30331199	2.772918068	4.573636938	440.7009472	73.15366181	1217.247821	846.6911058	4.330250851	1854.010796	24.42873436
WV-398	59.94555935	3.225505693	8.511505975	468.2072084	104.9128865	1148.357232	1088.660126	5.785761152	2377.136732	20.62956888
WV-402	68.44145715	3.15371316	NA	485.3483867	122.2434448	1517.770365	1197.527724	7.065782228	2629.528825	24.99891042
WV-403	65.66098151	3.240775	7.33536292	436.2927064	130.0183013	1279.154091	1186.640842	10.63492137	2505.400594	32.95542046
WV-404	63.03497673	3.104690648	11.77607659	491.6184282	117.7478061	1427.493479	1157.092951	11.78629771	2585.786879	28.17459854
WV-404-1	63.96180195	2.821672699	9.902709225	484.5886957	117.0206423	1418.610706	1139.221837	14.63432361	2803.345058	31.2676385
WV-405	64.57968542	2.926816613	10.23672279	455.4473994	110.031846	1235.852382	1163.991721	21.17572235	2698.254543	29.47437
WV-406	65.81545238	2.943827157	7.706548732	441.0663752	120.5257005	1341.969804	1208.233467	12.44754322	2623.414259	31.54987878
WV-407	65.1975689	3.072276855	8.316856236	470.2776114	88.47782874	1356.221819	1238.336386	6.509798996	2447.715724	35.03131923
WV-407-1	64.88862716	3.190279133	13.20531521	487.8953783	133.0095402	1422.780967	1208.487031	9.791447073	2425.541623	33.01805892
WV-408	67.6691028	2.816850812	7.146931396	438.3089521	150.9172708	1560.063557	1208.815566	7.138155911	2531.438796	24.75049418
WV-409	57.47402544	2.828503705	8.840247249	461.0601048	98.77725553	1274.926837	1367.055114	5.790821519	2615.202856	22.59315897
WV-410	64.27074369	3.017494867	9.741853193	449.1771097	125.3246365	1113.785064	1036.365005	5.458073095	2294.761768	25.59502448
WV-411	62.10815152	3.106565826	8.770362817	476.3538397	124.4069148	1374.000263	1309.537686	8.353319544	2655.237709	20.7836237
WV-412	65.59904576	2.877916912	5.494026912	443.6504324	108.4439711	1365.375821	1237.805589	7.432476722	2598.289873	27.34310143
WV-413	57.93743806	3.204075086	9.397972572	493.8104129	117.2061794	1397.507009	1568.186948	10.3585412	2792.143989	21.06547338
WV-415	59.01873414	3.003431031	7.929179178	418.5741552	111.1742439	1470.575611	1476.038746	6.221633743	2875.285737	26.41101096
WV-417	62.10815153	3.390655305	8.165326796	455.8497322	116.8731903	1306.717527	1521.182713	8.509327866	2750.254621	37.66205594
WV-420	56.39272937	2.542539047	10.13345019	481.8089895	130.7959283	1349.160957	1482.311526	12.95198225	2705.172131	33.31951035
WV-423	55.31143328	3.308281411	8.792395789	459.1383638	126.3491197	1216.552735	1461.734439	9.436783705	2640.126578	24.27342219
WV-424	65.96992325	3.106833708	8.466898848	452.9332176	132.1745147	1552.625232	1446.770486	4.098224547	2514.855089	30.22137949
WV-426	57.31955458	2.904046593	11.74102671	402.5147321	137.9258421	1350.299678	1298.232263	6.170097111	2538.198501	24.72088173
WV-430	59.01873414	2.703536479	11.44841602	431.6803958	130.6412098	1270.151222	1197.974601	6.050948593	2522.660245	18.97357251
WV-432	65.81545238	2.71291237	11.85524221	490.2664025	127.2004551	1264.017962	1351.011831	9.609203554	2605.81269	18.48817804
WV-433	55.77484589	3.146882155	10.98166278	470.5473842	89.56940865	1306.342039	1340.821449	12.86009598	2779.91909	38.88408801
WV-435	55.15696241	3.159606577	9.718198036	426.2629479	53.25821039	1219.755504	1277.305431	12.28414112	2697.594907	40.51157091
WV-436	53.92119546	3.270777849	9.232114688	458.9942442	104.992234	1323.667309	1227.836599	9.846482441	2622.424073	23.4496699
WV-438	57.47402545	2.530886155	9.570994237	433.8964834	90.26437797	1241.356321	1286.19455	10.01988215	2666.66524	37.24124244
WV-440	56.08378763	2.983473779	7.744194466	442.5424908	81.63849585	1282.085122	1202.919738	12.84102669	2572.009941	39.32528323
WV-443	59.01873414	3.303057701	8.209123199	436.0908746	101.8740704	1204.666376	1228.935781	5.758991005	2596.710413	31.00419088
WV-446	62.10815152	3.033299939	5.251598813	407.3084519	98.00651912	1305.351272	1228.923246	9.558589963	2637.83864	36.88125289
WV-450	60.40897196	3.476377732	6.557440606	413.6138535	115.447648	1219.262722	1376.483516	6.982813495	2819.767834	31.77655956
WV-456	61.33579718	2.478130806	6.945928725	422.2297996	77.33521135	1075.442505	1189.08239	6.503333933	2406.836379	20.74812912
WV-457	61.49026804	3.101609998	5.317090054	506.5751187	84.80698306	1245.97684	1290.653379	7.437541673	2524.657497	33.50035771
WV-460	61.02685544	3.246534476	6.668147643	452.6589405	54.9394748	1176.231426	1303.949744	7.59801824	2468.802226	24.8870626
WV-461	61.95368065	3.242784119	5.488895465	465.077001	94.56695542	1409.65468	1307.756739	7.964442221	2732.600301	24.44758865
WV-466	66.43333585	3.287252628	8.060837986	437.7634054	98.1611857	1333.282858	1336.37119	6.714820554	2583.286919	27.65135078
WV-469	61.64473891	2.833861356	9.11045881	428.5623221	104.1251314	1280.316611	1166.250252	5.570937009	2449.82865	26.87452466
WV-470	57.62849632	3.25738372	7.639638111	429.068438	64.04272089	1142.287876	1199.610036	7.398672169	2401.831923	18.91158179
WV-472	62.26262238	2.932843971	7.958917418	446.6034739	91.14736991	1317.1719	1178.177662	5.235529129	2495.270732	19.3802942
WV-472-1	61.95368065	2.937799798	9.920417227	468.7510237	125.371081	1363.370608	1148.538355	8.466726741	2452.868901	42.1130858
