# Supplementary material for: Little millet genome reveals evolutionary insights into tetraploid structure and genetic basis of micronutrient density
Source: Nat Commun. 2025 Nov 29;17:74. doi: 10.1038/s41467-025-66716-6 (PMC12769566; doi:10.1038/s41467-025-66716-6)
Supplement: Supplementary file 16 — Supplementaty Data 13 [file 41467_2025_66716_MOESM16_ESM.xlsx]

## Sheet: Data13
Supplementary Data 13. Marker-trait associations identified in little millet diversity panel using population structure determined by fastSTRUCTURE
Note: DFF = days to 50% flowering; TW = thousand seed weight; GYPP = grain yield per plant; Phenoytpic values from two test sites - GKVK (Bangalore, India), ICAR-IIMR (Hyderbad, India), and the BLUPs calculated based on Pooled data were used for genome-wide associatoin mapping
Genome-wide association analyses were performed using the BLINK and MLMM models implemented in GAPIT. Two-sided tests were applied to assess marker-trait associations, and associations with P < 0.0001 were considered significant.
Trait	Model	Test location	SNP	Chromosome	Position	P.value	MAF	nobs	H&B.P.Value	Effect			Trait	Model	Test location	SNP	Chromosome	Position	P.value	MAF	nobs	H&B.P.Value	Effect
DFF	BLINK	GKVK	Chr5A_38432242	Chr5A	38432242	1.69e-06	0.0184	299	0.421369	0.63413			DFF	MLMM	GKVK	Chr1A_1519874	Chr1A	1519874	4.74e-06	-0.5401	299	0.701842	0.519443
DFF	BLINK	GKVK	Chr2B_40542967	Chr2B	40542967	5.51e-06	-0.6288	299	0.685787	0.51252			DFF	MLMM	GKVK	Chr2A_23396666	Chr2A	23396666	7.54e-06	-0.3462	299	0.701842	0.514405
DFF	BLINK	GKVK	Chr3A_35362929	Chr3A	35362929	9.05e-06	-0.0251	299	0.685787	0.57726			DFF	MLMM	GKVK	Chr5A_38432242	Chr5A	38432242	8.44e-06	0.0184	299	0.701842	0.574445
DFF	BLINK	GKVK	Chr9B_32770938	Chr9B	32770938	1.28e-05	-0.505	299	0.685787	-0.54498			DFF	MLMM	GKVK	Chr2B_40542967	Chr2B	40542967	1.24e-05	-0.6288	299	0.775384	0.484273
DFF	BLINK	GKVK	Chr2A_13166883	Chr2A	13166883	1.37e-05	-0.2776	299	0.685787	-0.55919			DFF	MLMM	GKVK	Chr2A_17756837	Chr2A	17756837	1.66e-05	-0.3562	299	0.826941	0.474677
DFF	BLINK	GKVK	Chr3A_26500720	Chr3A	26500720	1.95e-05	-0.102	299	0.773554	-0.54672			DFF	MLMM	GKVK	Chr7B_1886348	Chr7B	1886348	2.03e-05	-0.0033	299	0.83919	0.455197
DFF	BLINK	GKVK	Chr8A_37265469	Chr8A	37265469	2.26e-05	-0.301	299	0.773554	-0.5855			DFF	MLMM	GKVK	Chr3A_35362929	Chr3A	35362929	2.48e-05	-0.0251	299	0.83919	0.506037
DFF	BLINK	GKVK	Chr8A_41559566	Chr8A	41559566	2.75e-05	-0.4264	299	0.773554	-0.50634			DFF	MLMM	GKVK	Chr8A_22994004	Chr8A	22994004	4.41e-05	-0.612	299	0.83919	0.47686
DFF	BLINK	GKVK	Chr6B_31029653	Chr6B	31029653	3.25e-05	-0.3177	299	0.773554	0.48982			DFF	MLMM	GKVK	Chr1A_369963	Chr1A	369963	4.5e-05	-0.4749	299	0.83919	0.430522
DFF	BLINK	GKVK	Chr5A_36133689	Chr5A	36133689	3.48e-05	0.102	299	0.773554	0.45143			DFF	MLMM	GKVK	Chr4A_26267824	Chr4A	26267824	4.51e-05	-0.1171	299	0.83919	0.463656
DFF	BLINK	GKVK	Chr5A_36133687	Chr5A	36133687	3.86e-05	0.1388	299	0.773554	0.45394			DFF	MLMM	GKVK	Chr2A_30341290	Chr2A	30341290	4.52e-05	-0.5819	299	0.83919	0.470682
DFF	BLINK	GKVK	Chr8B_4564538	Chr8B	4564538	4.04e-05	-0.5853	299	0.773554	-0.46988			DFF	MLMM	GKVK	Chr5A_36133687	Chr5A	36133687	4.52e-05	0.1388	299	0.83919	0.436091
DFF	BLINK	GKVK	Chr2A_32889805	Chr2A	32889805	4.17e-05	-0.4799	299	0.773554	-0.55211			DFF	MLMM	GKVK	Chr6A_7030047	Chr6A	7030047	4.63e-05	-0.4532	299	0.83919	0.505426
DFF	BLINK	GKVK	Chr2A_30341290	Chr2A	30341290	4.58e-05	-0.5819	299	0.773554	0.49696			DFF	MLMM	GKVK	Chr5A_36133689	Chr5A	36133689	4.71e-05	0.102	299	0.83919	0.427939
DFF	BLINK	GKVK	Chr6A_7030047	Chr6A	7030047	4.86e-05	-0.4532	299	0.773554	0.51268			DFF	MLMM	GKVK	Chr6B_11483827	Chr6B	11483827	5.6e-05	-0.5368	299	0.910358	0.472924
DFF	BLINK	GKVK	Chr1A_39456215	Chr1A	39456215	5.31e-05	-0.4164	299	0.773554	-0.55077			DFF	MLMM	GKVK	Chr8A_37265469	Chr8A	37265469	6.6e-05	-0.301	299	0.910358	-0.51462
DFF	BLINK	GKVK	Chr7A_29785503	Chr7A	29785503	5.43e-05	-0.5334	299	0.773554	-0.49055			DFF	MLMM	GKVK	Chr2A_33980790	Chr2A	33980790	6.76e-05	-0.4649	299	0.910358	0.506931
DFF	BLINK	GKVK	Chr8A_22994004	Chr8A	22994004	5.77e-05	-0.612	299	0.773554	0.49151			DFF	MLMM	GKVK	Chr3A_20780387	Chr3A	20780387	6.87e-05	-0.204	299	0.910358	-0.42857
DFF	BLINK	GKVK	Chr2B_13478839	Chr2B	13478839	6.17e-05	-0.5987	299	0.773554	0.4903			DFF	MLMM	GKVK	Chr2B_13478839	Chr2B	13478839	6.97e-05	-0.5987	299	0.910358	0.476476
DFF	BLINK	GKVK	Chr7A_39196496	Chr7A	39196496	6.72e-05	-0.2475	299	0.773554	-0.69122			DFF	MLMM	GKVK	Chr3B_49396191	Chr3B	49396191	8.39e-05	-0.1421	299	0.910358	0.44888
DFF	BLINK	GKVK	Chr2A_9393184	Chr2A	9393184	7.21e-05	-0.4883	299	0.773554	0.52045			DFF	MLMM	GKVK	Chr6B_31029653	Chr6B	31029653	8.81e-05	-0.3177	299	0.910358	0.458337
DFF	BLINK	GKVK	Chr8B_23110864	Chr8B	23110864	7.39e-05	-0.0552	299	0.773554	-0.41421			DFF	MLMM	GKVK	Chr2A_13166883	Chr2A	13166883	8.83e-05	-0.2776	299	0.910358	-0.49989
DFF	BLINK	GKVK	Chr6B_11483827	Chr6B	11483827	8.15e-05	-0.5368	299	0.773554	0.47516			DFF	MLMM	GKVK	Chr7A_39196496	Chr7A	39196496	9.02e-05	-0.2475	299	0.910358	-0.62396
DFF	BLINK	GKVK	Chr2B_39312386	Chr2B	39312386	8.32e-05	0.1304	299	0.773554	-0.42127			DFF	MLMM	GKVK	Chr3A_38209706	Chr3A	38209706	9.12e-05	-0.0602	299	0.910358	0.456337
DFF	BLINK	GKVK	Chr3A_35309333	Chr3A	35309333	8.51e-05	-0.2492	299	0.773554	0.44189
DFF	BLINK	GKVK	Chr2A_23396666	Chr2A	23396666	8.59e-05	-0.3462	299	0.773554	0.47075
DFF	BLINK	GKVK	Chr9B_46083390	Chr9B	46083390	8.81e-05	-0.5987	299	0.773554	0.46975
DFF	BLINK	GKVK	Chr4A_26267824	Chr4A	26267824	8.91e-05	-0.1171	299	0.773554	0.45385
DFF	BLINK	GKVK	Chr7A_22716885	Chr7A	22716885	9.15e-05	-0.3478	299	0.773554	-0.52018
DFF	BLINK	GKVK	Chr3B_4033777	Chr3B	4033777	9.3e-05	-0.5017	299	0.773554	-0.45572
DFF	BLINK	GKVK	Chr1A_1519874	Chr1A	1519874	9.62e-05	-0.5401	299	0.774109	0.45307
Trait	Model	Test location	SNP	Chromosome	Position	P.value	MAF	nobs	H&B.P.Value	Effect			Trait	Model	Test location	SNP	Chromosome	Position	P.value	MAF	nobs	H&B.P.Value	Effect
DFF	BLINK	IIMR	Chr4B_29305876	Chr4B	29305876	5.01e-09	-0.4833	299	0.00125	0.6139			DFF	MLMM	IIMR	Chr8A_10537698	Chr8A	10537698	3.81e-06	-0.4498	299	0.50826	-0.5535
DFF	BLINK	IIMR	Chr8A_34109866	Chr8A	34109866	8.12e-06	-0.6104	299	0.540538	0.46118			DFF	MLMM	IIMR	Chr2A_26112636	Chr2A	26112636	7.89e-06	-0.1455	299	0.50826	0.56357
DFF	BLINK	IIMR	Chr3B_4377631	Chr3B	4377631	9.38e-06	-0.5084	299	0.540538	0.48869			DFF	MLMM	IIMR	Chr4A_18918746	Chr4A	18918746	1.14e-05	0.1706	299	0.50826	0.428149
DFF	BLINK	IIMR	Chr6B_34513240	Chr6B	34513240	1.14e-05	-0.3211	299	0.540538	0.60917			DFF	MLMM	IIMR	Chr8B_31353557	Chr8B	31353557	1.36e-05	-0.0903	299	0.50826	-0.45328
DFF	BLINK	IIMR	Chr7A_23004735	Chr7A	23004735	1.6e-05	-0.3027	299	0.540538	0.58656			DFF	MLMM	IIMR	Chr4B_29305876	Chr4B	29305876	1.6e-05	-0.4833	299	0.50826	0.48759
DFF	BLINK	IIMR	Chr9B_9245975	Chr9B	9245975	1.95e-05	-0.51	299	0.540538	-0.45963			DFF	MLMM	IIMR	Chr7B_81267	Chr7B	81267	1.74e-05	0.1756	299	0.50826	-0.43025
DFF	BLINK	IIMR	Chr2A_3514047	Chr2A	3514047	1.95e-05	-0.0502	299	0.540538	0.4311			DFF	MLMM	IIMR	Chr9B_9245975	Chr9B	9245975	1.93e-05	-0.51	299	0.50826	-0.46278
DFF	BLINK	IIMR	Chr4B_35795645	Chr4B	35795645	1.97e-05	-0.2843	299	0.540538	0.54216			DFF	MLMM	IIMR	Chr4A_7177615	Chr4A	7177615	2.07e-05	-0.2726	299	0.50826	0.435091
DFF	BLINK	IIMR	Chr4A_7177615	Chr4A	7177615	2.07e-05	-0.2726	299	0.540538	0.43873			DFF	MLMM	IIMR	Chr5A_46528092	Chr5A	46528092	2.18e-05	-0.286	299	0.50826	0.630805
DFF	BLINK	IIMR	Chr8A_26978569	Chr8A	26978569	2.17e-05	-0.2793	299	0.540538	-0.55707			DFF	MLMM	IIMR	Chr7A_35940300	Chr7A	35940300	2.24e-05	-0.4097	299	0.50826	-0.53595
DFF	BLINK	IIMR	Chr8B_31353557	Chr8B	31353557	2.82e-05	-0.0903	299	0.592271	-0.41687			DFF	MLMM	IIMR	Chr8A_26866375	Chr8A	26866375	2.37e-05	-0.5167	299	0.50826	-0.45812
DFF	BLINK	IIMR	Chr8A_25543615	Chr8A	25543615	3.27e-05	-0.5803	299	0.592271	-0.42447			DFF	MLMM	IIMR	Chr2A_33650999	Chr2A	33650999	2.44e-05	-0.3629	299	0.50826	0.500179
DFF	BLINK	IIMR	Chr4B_35795644	Chr4B	35795644	3.39e-05	-0.286	299	0.592271	0.52383			DFF	MLMM	IIMR	Chr6B_10480638	Chr6B	10480638	3.98e-05	-0.3846	299	0.711181	0.539511
DFF	BLINK	IIMR	Chr8B_9833777	Chr8B	9833777	3.48e-05	-0.3779	299	0.592271	-0.43942			DFF	MLMM	IIMR	Chr6B_29934390	Chr6B	29934390	4.27e-05	0.1438	299	0.711181	0.428332
DFF	BLINK	IIMR	Chr7A_25229493	Chr7A	25229493	3.67e-05	-0.4264	299	0.592271	0.54446			DFF	MLMM	IIMR	Chr4A_2281078	Chr4A	2281078	4.32e-05	-0.3227	299	0.711181	-0.4446
DFF	BLINK	IIMR	Chr6B_29934390	Chr6B	29934390	4.07e-05	0.1438	299	0.592271	0.42658			DFF	MLMM	IIMR	Chr2A_12720835	Chr2A	12720835	4.83e-05	-0.4264	299	0.711181	-0.44289
DFF	BLINK	IIMR	Chr1A_11046916	Chr1A	11046916	4.25e-05	-0.5452	299	0.592271	0.48911			DFF	MLMM	IIMR	Chr8A_26018474	Chr8A	26018474	5.18e-05	-0.4181	299	0.711181	-0.42357
DFF	BLINK	IIMR	Chr2A_12720835	Chr2A	12720835	4.27e-05	-0.4264	299	0.592271	-0.43171			DFF	MLMM	IIMR	Chr2B_40438580	Chr2B	40438580	5.37e-05	-0.6271	299	0.711181	0.414989
DFF	BLINK	IIMR	Chr8A_23646501	Chr8A	23646501	5.25e-05	-0.0987	299	0.650606	-0.48747			DFF	MLMM	IIMR	Chr3A_46747066	Chr3A	46747066	5.42e-05	-0.189	299	0.711181	-0.43937
DFF	BLINK	IIMR	Chr2B_5593394	Chr2B	5593394	5.33e-05	-0.3946	299	0.650606	0.50227			DFF	MLMM	IIMR	Chr6B_34513240	Chr6B	34513240	5.72e-05	-0.3211	299	0.7134	0.557609
DFF	BLINK	IIMR	Chr5B_13782052	Chr5B	13782052	5.48e-05	-0.311	299	0.650606	0.40521			DFF	MLMM	IIMR	Chr8A_34109866	Chr8A	34109866	6.86e-05	-0.6104	299	0.717391	0.417704
DFF	BLINK	IIMR	Chr8B_31659557	Chr8B	31659557	5.8e-05	-0.2375	299	0.65801	0.43288			DFF	MLMM	IIMR	Chr1A_8393677	Chr1A	8393677	6.87e-05	0.0151	299	0.717391	-0.40461
DFF	BLINK	IIMR	Chr2A_26112636	Chr2A	26112636	7.33e-05	-0.1455	299	0.662314	0.51755			DFF	MLMM	IIMR	Chr1A_8522455	Chr1A	8522455	7.04e-05	-0.5134	299	0.717391	0.447198
DFF	BLINK	IIMR	Chr5A_37517282	Chr5A	37517282	7.64e-05	-0.3177	299	0.662314	0.49688			DFF	MLMM	IIMR	Chr8A_23646501	Chr8A	23646501	7.15e-05	-0.0987	299	0.717391	-0.45098
DFF	BLINK	IIMR	Chr1A_1832004	Chr1A	1832004	7.68e-05	-0.5953	299	0.662314	0.42449			DFF	MLMM	IIMR	Chr3B_4377631	Chr3B	4377631	7.19e-05	-0.5084	299	0.717391	0.445059
DFF	BLINK	IIMR	Chr6B_17508467	Chr6B	17508467	7.99e-05	-0.5167	299	0.662314	-0.42621			DFF	MLMM	IIMR	Chr1A_26977554	Chr1A	26977554	8.45e-05	-0.1689	299	0.811109	0.528976
DFF	BLINK	IIMR	Chr7B_3613550	Chr7B	3613550	8.14e-05	0.1856	299	0.662314	0.39104			DFF	MLMM	IIMR	Chr2A_12512050	Chr2A	12512050	9.12e-05	-0.4482	299	0.815636	-0.42553
DFF	BLINK	IIMR	Chr5B_28353815	Chr5B	28353815	8.28e-05	-0.286	299	0.662314	-0.55308			DFF	MLMM	IIMR	Chr7A_23004735	Chr7A	23004735	9.26e-05	-0.3027	299	0.815636	0.5419
DFF	BLINK	IIMR	Chr7B_7422853	Chr7B	7422853	8.39e-05	0.102	299	0.662314	0.36019
DFF	BLINK	IIMR	Chr1A_14978481	Chr1A	14978481	8.46e-05	0.097	299	0.662314	-0.38399
DFF	BLINK	IIMR	Chr7A_35940300	Chr7A	35940300	8.52e-05	-0.4097	299	0.662314	-0.50073
DFF	BLINK	IIMR	Chr9B_32359917	Chr9B	32359917	8.57e-05	-0.4933	299	0.662314	-0.46758
DFF	BLINK	IIMR	Chr8A_21561000	Chr8A	21561000	8.76e-05	-0.4983	299	0.662314	-0.44861
DFF	BLINK	IIMR	Chr7A_1226041	Chr7A	1226041	9.26e-05	-0.3361	299	0.670778	0.41898
DFF	BLINK	IIMR	Chr8B_15621240	Chr8B	15621240	9.821e-05	-0.1003	299	0.670778	0.36342
Trait	Model	Test location	SNP	Chromosome	Position	P.value	MAF	nobs	H&B.P.Value	Effect			Trait	Model	Test location	SNP	Chromosome	Position	P.value	MAF	nobs	H&B.P.Value	Effect
DFF	BLINK	Pooled	Chr3B_15735465	Chr3B	15735465	5.58e-06	-0.1117	300	0.787235	0.70835			DFF	MLMM	Pooled	Chr2A_26112636	Chr2A	26112636	6.4e-07	-0.1417	300	0.159633	0.479363
DFF	BLINK	Pooled	Chr3A_36866671	Chr3A	36866671	6.31e-06	-0.1483	300	0.787235	0.38227			DFF	MLMM	Pooled	Chr3A_37483479	Chr3A	37483479	8.46e-06	-0.0967	300	0.999939	-0.34646
DFF	BLINK	Pooled	Chr4A_7177615	Chr4A	7177615	1.79e-05	-0.2683	300	0.960707	0.36499			DFF	MLMM	Pooled	Chr1A_26977554	Chr1A	26977554	1.71e-05	-0.1683	300	0.999939	0.41152
DFF	BLINK	Pooled	Chr7B_7422853	Chr7B	7422853	1.88e-05	0.105	300	0.960707	0.32779			DFF	MLMM	Pooled	Chr7A_4040339	Chr7A	4040339	3.2e-05	-0.4717	300	0.999939	0.31701
DFF	BLINK	Pooled	Chr8A_16979607	Chr8A	16979607	2.79e-05	0.005	300	0.960707	-0.42701			DFF	MLMM	Pooled	Chr7B_5770244	Chr7B	5770244	4.89e-05	0.2433	300	0.999939	-0.30836
DFF	BLINK	Pooled	Chr9A_52779674	Chr9A	52779674	3.01e-05	-0.6133	300	0.960707	0.37579			DFF	MLMM	Pooled	Chr4A_18918746	Chr4A	18918746	4.91e-05	0.1733	300	0.999939	0.297382
DFF	BLINK	Pooled	Chr6B_29934390	Chr6B	29934390	3.24e-05	0.1433	300	0.960707	0.36144			DFF	MLMM	Pooled	Chr2B_40438580	Chr2B	40438580	5.5e-05	-0.625	300	0.999939	0.313309
DFF	BLINK	Pooled	Chr3A_35362929	Chr3A	35362929	3.77e-05	-0.0217	300	0.960707	0.40246			DFF	MLMM	Pooled	Chr8A_37265469	Chr8A	37265469	5.89e-05	-0.315	300	0.999939	-0.35484
DFF	BLINK	Pooled	Chr8B_4564538	Chr8B	4564538	3.87e-05	-0.5833	300	0.960707	-0.35278			DFF	MLMM	Pooled	Chr7B_20730210	Chr7B	20730210	6.26e-05	-0.5483	300	0.999939	0.331928
DFF	BLINK	Pooled	Chr2A_26112636	Chr2A	26112636	4.47e-05	-0.1417	300	0.960707	0.44641			DFF	MLMM	Pooled	Chr8B_4564538	Chr8B	4564538	6.84e-05	-0.5833	300	0.999939	-0.31367
DFF	BLINK	Pooled	Chr8A_37265469	Chr8A	37265469	5.06e-05	-0.315	300	0.960707	-0.41181			DFF	MLMM	Pooled	Chr6B_29934390	Chr6B	29934390	6.92e-05	0.1433	300	0.999939	0.301695
DFF	BLINK	Pooled	Chr3B_15735448	Chr3B	15735448	6.06e-05	-0.1583	300	0.960707	0.57489			DFF	MLMM	Pooled	Chr2B_40438578	Chr2B	40438578	7.36e-05	-0.58	300	0.999939	0.319759
DFF	BLINK	Pooled	Chr3A_34710319	Chr3A	34710319	6.18e-05	-0.0967	300	0.960707	0.34605			DFF	MLMM	Pooled	Chr4B_3311710	Chr4B	3311710	7.47e-05	-0.3283	300	0.999939	0.317193
DFF	BLINK	Pooled	Chr2A_13166883	Chr2A	13166883	7.11e-05	-0.2767	300	0.960707	-0.38385			DFF	MLMM	Pooled	Chr5A_37257433	Chr5A	37257433	7.49e-05	-0.5533	300	0.999939	0.330287
DFF	BLINK	Pooled	Chr1A_8210575	Chr1A	8210575	7.53e-05	-0.595	300	0.960707	0.36258			DFF	MLMM	Pooled	Chr8B_8911428	Chr8B	8911428	7.92e-05	-0.2567	300	0.999939	0.309659
DFF	BLINK	Pooled	Chr4B_29305876	Chr4B	29305876	8.22e-05	-0.4817	300	0.960707	0.37393			DFF	MLMM	Pooled	Chr3A_26500720	Chr3A	26500720	8.18e-05	-0.0983	300	0.999939	-0.3123
DFF	BLINK	Pooled	Chr6A_7030047	Chr6A	7030047	8.43e-05	-0.4483	300	0.960707	0.37201			DFF	MLMM	Pooled	Chr2A_10203910	Chr2A	10203910	8.48e-05	0.2217	300	0.999939	0.286527
DFF	BLINK	Pooled	Chr3A_37483479	Chr3A	37483479	8.51e-05	-0.0967	300	0.960707	-0.33907			DFF	MLMM	Pooled	Chr4A_30739211	Chr4A	30739211	8.53e-05	-0.2283	300	0.999939	0.361965
DFF	BLINK	Pooled	Chr8A_25543615	Chr8A	25543615	8.52e-05	-0.5783	300	0.960707	-0.33829			DFF	MLMM	Pooled	Chr5B_7813149	Chr5B	7813149	9.25e-05	-0.49	300	0.999939	0.324305
DFF	BLINK	Pooled	Chr8A_26288515	Chr8A	26288515	8.73e-05	-0.335	300	0.960707	-0.3899			DFF	MLMM	Pooled	Chr3A_31780005	Chr3A	31780005	9.45e-05	-0.06	300	0.999939	-0.30769
DFF	BLINK	Pooled	Chr2A_33650999	Chr2A	33650999	8.76e-05	-0.3617	300	0.960707	0.3918
DFF	BLINK	Pooled	Chr2B_27277452	Chr2B	27277452	9.28e-05	-0.3717	300	0.960707	-0.41102
Trait	Model	Test location	SNP	Chromosome	Position	P.value	MAF	nobs	H&B.P.Value	Effect			Trait	Model	Test location	SNP	Chromosome	Position	P.value	MAF	nobs	H&B.P.Value	Effect
TW	BLINK	GKVK	Chr2A_3693904	Chr2A	3693904	6.55e-07	-0.5386	298	0.094816	0.00993			TW	MLMM	GKVK	Chr8B_10654753	Chr8B	10654753	2.84e-07	-0.448	298	0.050686	-0.01021
TW	BLINK	GKVK	Chr3A_35903518	Chr3A	35903518	7.6e-07	-0.4077	298	0.094816	0.01215			TW	MLMM	GKVK	Chr9B_53059782	Chr9B	53059782	4.06e-07	-0.4077	298	0.050686	-0.01157
TW	BLINK	GKVK	Chr4B_2363254	Chr4B	2363254	2.57e-06	-0.0503	298	0.213435	0.00982			TW	MLMM	GKVK	Chr4A_27281349	Chr4A	27281349	4.17e-06	-0.2517	298	0.296456	-0.00847
TW	BLINK	GKVK	Chr1A_30808533	Chr1A	30808533	6.21e-06	-0.5453	298	0.387623	-0.0093			TW	MLMM	GKVK	Chr1B_29602275	Chr1B	29602275	4.75e-06	-0.3893	298	0.296456	-0.00887
TW	BLINK	GKVK	Chr2A_21532533	Chr2A	21532533	1.45e-05	-0.3574	298	0.600578	-0.00903			TW	MLMM	GKVK	Chr3A_49238361	Chr3A	49238361	7.69e-06	-0.2299	298	0.383736	0.008592
TW	BLINK	GKVK	Chr7B_16034528	Chr7B	16034528	1.66e-05	0.1309	298	0.600578	0.00783			TW	MLMM	GKVK	Chr2A_3693904	Chr2A	3693904	1.81e-05	-0.5386	298	0.547058	0.007882
TW	BLINK	GKVK	Chr7A_3143369	Chr7A	3143369	1.68e-05	-0.1409	298	0.600578	0.01168			TW	MLMM	GKVK	Chr8A_33688196	Chr8A	33688196	2.04e-05	-0.495	298	0.547058	-0.00882
TW	BLINK	GKVK	Chr9A_53895271	Chr9A	53895271	2.41e-05	-0.5084	298	0.709012	-0.00952			TW	MLMM	GKVK	Chr3A_35903518	Chr3A	35903518	2.04e-05	-0.4077	298	0.547058	0.009429
TW	BLINK	GKVK	Chr7A_3950362	Chr7A	3950362	2.56e-05	-0.5487	298	0.709012	0.00873			TW	MLMM	GKVK	Chr3B_16754564	Chr3B	16754564	2.12e-05	-0.3339	298	0.547058	-0.00994
TW	BLINK	GKVK	Chr8A_7598107	Chr8A	7598107	3.39e-05	-0.3658	298	0.776544	0.01069			TW	MLMM	GKVK	Chr7B_16034528	Chr7B	16034528	2.29e-05	0.1309	298	0.547058	0.007142
TW	BLINK	GKVK	Chr8A_22210307	Chr8A	22210307	3.42e-05	-0.2248	298	0.776544	-0.00843			TW	MLMM	GKVK	Chr4A_6305952	Chr4A	6305952	2.53e-05	-0.3507	298	0.547058	0.008688
TW	BLINK	GKVK	Chr9B_53059782	Chr9B	53059782	5e-05	-0.4077	298	0.957794	-0.00973			TW	MLMM	GKVK	Chr3A_21623222	Chr3A	21623222	2.63e-05	-0.2735	298	0.547058	0.007187
TW	BLINK	GKVK	Chr8A_4159559	Chr8A	4159559	5.18e-05	-0.1896	298	0.957794	0.01176			TW	MLMM	GKVK	Chr1A_30808533	Chr1A	30808533	2.85e-05	-0.5453	298	0.547058	-0.0077
TW	BLINK	GKVK	Chr1A_35500735	Chr1A	35500735	6.09e-05	-0.0755	298	0.957794	0.00842			TW	MLMM	GKVK	Chr3B_16754513	Chr3B	16754513	3.46e-05	-0.2416	298	0.617035	-0.01101
TW	BLINK	GKVK	Chr5B_44787310	Chr5B	44787310	8.13e-05	-0.4295	298	0.957794	-0.00978			TW	MLMM	GKVK	Chr5B_12111682	Chr5B	12111682	3.78e-05	-0.4698	298	0.629213	-0.0079
TW	BLINK	GKVK	Chr5B_13246191	Chr5B	13246191	8.44e-05	-0.4698	298	0.957794	0.00939			TW	MLMM	GKVK	Chr2A_20383590	Chr2A	20383590	4.43e-05	-0.4497	298	0.668742	0.0083
TW	BLINK	GKVK	Chr6B_12466241	Chr6B	12466241	8.69e-05	-0.5235	298	0.957794	0.00863			TW	MLMM	GKVK	Chr9B_18231017	Chr9B	18231017	4.59e-05	-0.5067	298	0.668742	0.007648
TW	BLINK	GKVK	Chr8A_4774164	Chr8A	4774164	8.99e-05	-0.3624	298	0.957794	0.00958			TW	MLMM	GKVK	Chr4A_27032394	Chr4A	27032394	5.05e-05	-0.2685	298	0.668742	0.007036
TW	BLINK	GKVK	Chr2A_7983986	Chr2A	7983986	9.11e-05	-0.3591	298	0.957794	-0.00792			TW	MLMM	GKVK	Chr1A_26361258	Chr1A	26361258	5.38e-05	-0.6124	298	0.668742	-0.00764
TW	BLINK	GKVK	Chr8B_15269973	Chr8B	15269973	9.16e-05	-0.2785	298	0.957794	-0.01085			TW	MLMM	GKVK	Chr4A_26743404	Chr4A	26743404	5.44e-05	-0.2299	298	0.668742	0.007217
													TW	MLMM	GKVK	Chr8A_22347759	Chr8A	22347759	6.44e-05	-0.1258	298	0.668742	0.007903
													TW	MLMM	GKVK	Chr6B_16553665	Chr6B	16553665	6.49e-05	-0.4178	298	0.668742	-0.00857
													TW	MLMM	GKVK	Chr1B_7136536	Chr1B	7136536	6.52e-05	-0.604	298	0.668742	-0.0078
													TW	MLMM	GKVK	Chr7B_3583036	Chr7B	3583036	6.54e-05	-0.0923	298	0.668742	0.007005
													TW	MLMM	GKVK	Chr5B_4205360	Chr5B	4205360	6.7e-05	-0.4245	298	0.668742	-0.00838
													TW	MLMM	GKVK	Chr1B_7812895	Chr1B	7812895	7.11e-05	-0.3842	298	0.681877	0.007748
													TW	MLMM	GKVK	Chr4A_9643552	Chr4A	9643552	7.92e-05	-0.5923	298	0.70167	0.007692
													TW	MLMM	GKVK	Chr7B_24736758	Chr7B	24736758	8.31e-05	-0.5839	298	0.70167	-0.00746
													TW	MLMM	GKVK	Chr8A_21565654	Chr8A	21565654	8.43e-05	-0.2282	298	0.70167	0.007096
													TW	MLMM	GKVK	Chr7B_29737532	Chr7B	29737532	8.62e-05	-0.4279	298	0.70167	-0.00771
													TW	MLMM	GKVK	Chr5B_14515274	Chr5B	14515274	8.94e-05	-0.3154	298	0.70167	0.007636
													TW	MLMM	GKVK	Chr8B_9553449	Chr8B	9553449	9.16e-05	-0.3993	298	0.70167	0.00685
													TW	MLMM	GKVK	Chr3A_19402259	Chr3A	19402259	9.35e-05	-0.4413	298	0.70167	-0.00821
													TW	MLMM	GKVK	Chr4A_30672639	Chr4A	30672639	9.56e-05	-0.2349	298	0.70167	-0.00842
Trait	Model	Test location	SNP	Chromosome	Position	P.value	MAF	nobs	H&B.P.Value	Effect			Trait	Model	Test location	SNP	Chromosome	Position	P.value	MAF	nobs	H&B.P.Value	Effect
TW	BLINK	IIMR	Chr2A_26841853	Chr2A	26841853	7.56e-06	-0.2727	297	0.931147	0.03415			TW	MLMM	IIMR	Chr9A_7999374	Chr9A	7999374	1.21e-05	-0.5488	297	0.976027	-0.02941
TW	BLINK	IIMR	Chr7B_10054232	Chr7B	10054232	2.61e-05	0.1195	297	0.931147	0.02659			TW	MLMM	IIMR	Chr6B_11617034	Chr6B	11617034	2.32e-05	-0.3485	297	0.976027	-0.03413
TW	BLINK	IIMR	Chr9A_11654217	Chr9A	11654217	3.72e-05	-0.4478	297	0.931147	0.03056			TW	MLMM	IIMR	Chr9A_11654217	Chr9A	11654217	2.73e-05	-0.4478	297	0.976027	0.030907
TW	BLINK	IIMR	Chr7B_31545511	Chr7B	31545511	4.2e-05	-0.4747	297	0.931147	0.03028			TW	MLMM	IIMR	Chr2A_20183763	Chr2A	20183763	4.71e-05	-0.3485	297	0.976027	0.027569
TW	BLINK	IIMR	Chr5B_1143868	Chr5B	1143868	4.61e-05	-0.2441	297	0.931147	0.02958			TW	MLMM	IIMR	Chr8B_30516466	Chr8B	30516466	4.92e-05	-0.2138	297	0.976027	0.026994
TW	BLINK	IIMR	Chr1A_35840759	Chr1A	35840759	4.96e-05	0.0623	297	0.931147	-0.02867			TW	MLMM	IIMR	Chr6B_25334728	Chr6B	25334728	4.94e-05	-0.4377	297	0.976027	0.029469
TW	BLINK	IIMR	Chr8A_16946530	Chr8A	16946530	4.96e-05	-0.4966	297	0.931147	0.03081			TW	MLMM	IIMR	Chr1A_35840759	Chr1A	35840759	5.09e-05	0.0623	297	0.976027	-0.02874
TW	BLINK	IIMR	Chr2A_35146200	Chr2A	35146200	5.35e-05	-0.3148	297	0.931147	0.02897			TW	MLMM	IIMR	Chr6B_15297160	Chr6B	15297160	5.55e-05	-0.5993	297	0.976027	-0.02692
TW	BLINK	IIMR	Chr2A_26579006	Chr2A	26579006	5.5e-05	-0.4091	297	0.931147	-0.02838			TW	MLMM	IIMR	Chr9A_7999362	Chr9A	7999362	5.57e-05	-0.5034	297	0.976027	-0.02765
TW	BLINK	IIMR	Chr5B_12489104	Chr5B	12489104	5.93e-05	-0.3687	297	0.931147	0.03432			TW	MLMM	IIMR	Chr6B_20165574	Chr6B	20165574	7.32e-05	-0.2929	297	0.976027	-0.03383
TW	BLINK	IIMR	Chr1B_43117272	Chr1B	43117272	6.26e-05	-0.5034	297	0.931147	-0.02917			TW	MLMM	IIMR	Chr1A_26399022	Chr1A	26399022	7.97e-05	-0.4596	297	0.976027	0.029369
TW	BLINK	IIMR	Chr1B_7272349	Chr1B	7272349	6.91e-05	-0.4108	297	0.931147	0.03271			TW	MLMM	IIMR	Chr1B_36906761	Chr1B	36906761	8.98e-05	-0.532	297	0.976027	-0.02847
TW	BLINK	IIMR	Chr2A_12719424	Chr2A	12719424	7.8e-05	-0.2778	297	0.931147	0.0309			TW	MLMM	IIMR	Chr6B_14543936	Chr6B	14543936	9.26e-05	-0.5758	297	0.976027	0.027617
TW	BLINK	IIMR	Chr1A_13365270	Chr1A	13365270	7.98e-05	0.1818	297	0.931147	0.02624
TW	BLINK	IIMR	Chr1A_26399022	Chr1A	26399022	8.13e-05	-0.4596	297	0.931147	0.0296
TW	BLINK	IIMR	Chr9A_14659228	Chr9A	14659228	8.51e-05	-0.6111	297	0.931147	0.02901
TW	BLINK	IIMR	Chr9A_53575734	Chr9A	53575734	8.79e-05	-0.5135	297	0.931147	0.02914
TW	BLINK	IIMR	Chr2A_44122537	Chr2A	44122537	9.21e-05	0.0505	297	0.931147	0.02234
TW	BLINK	IIMR	Chr8A_9745345	Chr8A	9745345	9.48e-05	-0.4865	297	0.931147	0.02858
TW	BLINK	IIMR	Chr7B_1130608	Chr7B	1130608	9.61e-05	0.3266	297	0.931147	0.02985
TW	BLINK	IIMR	Chr9A_7999374	Chr9A	7999374	9.67e-05	-0.5488	297	0.931147	-0.02614
TW	BLINK	IIMR	Chr3A_31741039	Chr3A	31741039	9.85e-05	-0.0909	297	0.931147	0.02881
TW	BLINK	IIMR	Chr6B_25334728	Chr6B	25334728	9.86e-05	-0.4377	297	0.931147	0.02884
Trait	Model	Test location	SNP	Chromosome	Position	P.value	MAF	nobs	H&B.P.Value	Effect			Trait	Model	Test location	SNP	Chromosome	Position	P.value	MAF	nobs	H&B.P.Value	Effect
TW	BLINK	Pooled	Chr2A_3693904	Chr2A	3693904	3.8e-10	-0.5368	299	9.48e-05	0.02347			TW	MLMM	Pooled	Chr2A_3693904	Chr2A	3693904	6.11e-07	-0.5368	299	0.152422	0.021083
TW	BLINK	Pooled	Chr5B_1143868	Chr5B	1143868	5.84e-06	-0.2425	299	0.729128	0.01977			TW	MLMM	Pooled	Chr6B_15297160	Chr6B	15297160	3.88e-06	-0.6104	299	0.462689	-0.01965
TW	BLINK	Pooled	Chr8A_29926527	Chr8A	29926527	1.59e-05	0.3077	299	0.949302	0.01835			TW	MLMM	Pooled	Chr9B_53059782	Chr9B	53059782	5.56e-06	-0.4064	299	0.462689	-0.02309
TW	BLINK	Pooled	Chr3B_19591775	Chr3B	19591775	1.6e-05	-0.2926	299	0.949302	-0.02668			TW	MLMM	Pooled	Chr3B_16754513	Chr3B	16754513	2.24e-05	-0.2408	299	0.856574	-0.02592
TW	BLINK	Pooled	Chr2A_35146200	Chr2A	35146200	2.61e-05	-0.3094	299	0.949302	0.01832			TW	MLMM	Pooled	Chr5A_34249915	Chr5A	34249915	3.9e-05	-0.5268	299	0.856574	-0.0187
TW	BLINK	Pooled	Chr2A_20252204	Chr2A	20252204	3e-05	-0.2107	299	0.949302	0.02081			TW	MLMM	Pooled	Chr8B_24233637	Chr8B	24233637	4.4e-05	-0.5435	299	0.856574	-0.01845
TW	BLINK	Pooled	Chr9B_53059782	Chr9B	53059782	4.15e-05	-0.4064	299	0.949302	-0.01977			TW	MLMM	Pooled	Chr1B_1232657	Chr1B	1232657	4.5e-05	-0.5585	299	0.856574	-0.01759
TW	BLINK	Pooled	Chr1A_30808533	Chr1A	30808533	4.19e-05	-0.5435	299	0.949302	-0.01703			TW	MLMM	Pooled	Chr7B_16034528	Chr7B	16034528	4.64e-05	0.1338	299	0.856574	0.01585
TW	BLINK	Pooled	Chr5A_39501418	Chr5A	39501418	5.07e-05	-0.3679	299	0.949302	0.02175			TW	MLMM	Pooled	Chr1A_26399022	Chr1A	26399022	5.04e-05	-0.4716	299	0.856574	0.019148
TW	BLINK	Pooled	Chr1B_1232657	Chr1B	1232657	5.33e-05	-0.5585	299	0.949302	-0.01656			TW	MLMM	Pooled	Chr3A_21623222	Chr3A	21623222	5.51e-05	-0.2726	299	0.856574	0.015932
TW	BLINK	Pooled	Chr1A_12647973	Chr1A	12647973	5.34e-05	-0.0017	299	0.949302	-0.01663			TW	MLMM	Pooled	Chr9A_11654217	Chr9A	11654217	5.75e-05	-0.4298	299	0.856574	0.01928
TW	BLINK	Pooled	Chr6B_14543936	Chr6B	14543936	5.7e-05	-0.587	299	0.949302	0.01723			TW	MLMM	Pooled	Chr6B_20165574	Chr6B	20165574	5.99e-05	-0.291	299	0.856574	-0.02206
TW	BLINK	Pooled	Chr4B_30786000	Chr4B	30786000	5.79e-05	-0.5017	299	0.949302	-0.01781			TW	MLMM	Pooled	Chr7B_28322950	Chr7B	28322950	6.84e-05	-0.5117	299	0.856574	-0.0193
TW	BLINK	Pooled	Chr3A_34193482	Chr3A	34193482	6.04e-05	-0.1472	299	0.949302	0.0161			TW	MLMM	Pooled	Chr2A_35146200	Chr2A	35146200	7.49e-05	-0.3094	299	0.856574	0.017532
TW	BLINK	Pooled	Chr8A_8821027	Chr8A	8821027	6.89e-05	-0.5167	299	0.949302	0.01812			TW	MLMM	Pooled	Chr3A_57247403	Chr3A	57247403	8.35e-05	-0.301	299	0.856574	0.017945
TW	BLINK	Pooled	Chr7A_3143369	Chr7A	3143369	7.81e-05	-0.1405	299	0.949302	0.02162			TW	MLMM	Pooled	Chr6B_25334728	Chr6B	25334728	8.67e-05	-0.4348	299	0.856574	0.018358
TW	BLINK	Pooled	Chr5A_6877808	Chr5A	6877808	8.93e-05	-0.4716	299	0.949302	0.01709			TW	MLMM	Pooled	Chr8B_32562363	Chr8B	32562363	8.86e-05	-0.5334	299	0.856574	-0.01874
TW	BLINK	Pooled	Chr5B_39855553	Chr5B	39855553	9.69e-05	-0.5117	299	0.949302	-0.01634			TW	MLMM	Pooled	Chr8A_20369231	Chr8A	20369231	8.97e-05	-0.1221	299	0.856574	0.017498
TW	BLINK	Pooled	Chr4A_22934365	Chr4A	22934365	9.95e-05	-0.4515	299	0.949302	-0.01844			TW	MLMM	Pooled	Chr8A_15784528	Chr8A	15784528	9.3e-05	-0.6003	299	0.856574	-0.01744
Trait	Model	Test location	SNP	Chromosome	Position	P.value	MAF	nobs	H&B.P.Value	Effect			Trait	Model	Test location	SNP	Chromosome	Position	P.value	MAF	nobs	H&B.P.Value	Effect
GYPP	BLINK	GKVK	Chr5A_38614294	Chr5A	38614294	3.02e-06	-0.3983	300	0.327289	-0.07257			GYPP	MLMM	GKVK	Chr9B_43604099	Chr9B	43604099	2.72e-08	-0.5	300	0.006544	-0.06694
GYPP	BLINK	GKVK	Chr9B_43604099	Chr9B	43604099	3.22e-06	-0.5	300	0.327289	-0.06297			GYPP	MLMM	GKVK	Chr3A_55401088	Chr3A	55401088	5.25e-08	0.245	300	0.006544	-0.06146
GYPP	BLINK	GKVK	Chr8B_8692371	Chr8B	8692371	3.94e-06	-0.5433	300	0.327289	-0.06228			GYPP	MLMM	GKVK	Chr7B_29017261	Chr7B	29017261	6.19e-07	-0.535	300	0.051453	0.061479
GYPP	BLINK	GKVK	Chr7B_29017261	Chr7B	29017261	1.09e-05	-0.535	300	0.540985	0.06227			GYPP	MLMM	GKVK	Chr4A_29121246	Chr4A	29121246	1.72e-06	-0.3133	300	0.107431	-0.06686
GYPP	BLINK	GKVK	Chr3A_19568008	Chr3A	19568008	1.29e-05	-0.1917	300	0.540985	-0.07616			GYPP	MLMM	GKVK	Chr9B_28752499	Chr9B	28752499	5.47e-06	-0.4533	300	0.273014	-0.06015
GYPP	BLINK	GKVK	Chr2A_21715530	Chr2A	21715530	1.61e-05	-0.4067	300	0.540985	-0.06916			GYPP	MLMM	GKVK	Chr9A_8974865	Chr9A	8974865	1.32e-05	-0.53	300	0.450226	-0.05309
GYPP	BLINK	GKVK	Chr9A_51882805	Chr9A	51882805	1.63e-05	-0.5083	300	0.540985	-0.06209			GYPP	MLMM	GKVK	Chr3A_19567974	Chr3A	19567974	1.33e-05	-0.18	300	0.450226	-0.0661
GYPP	BLINK	GKVK	Chr3A_19567974	Chr3A	19567974	1.73e-05	-0.18	300	0.540985	-0.07587			GYPP	MLMM	GKVK	Chr4A_24232762	Chr4A	24232762	1.44e-05	-0.525	300	0.450226	-0.05313
GYPP	BLINK	GKVK	Chr5B_44368314	Chr5B	44368314	2.21e-05	-0.275	300	0.613093	-0.07637			GYPP	MLMM	GKVK	Chr7B_998141	Chr7B	998141	2.06e-05	0.1683	300	0.563461	-0.0478
GYPP	BLINK	GKVK	Chr1B_37304669	Chr1B	37304669	3.68e-05	-0.6083	300	0.908404	-0.05488			GYPP	MLMM	GKVK	Chr6B_25334009	Chr6B	25334009	2.26e-05	-0.5567	300	0.563461	-0.05062
GYPP	BLINK	GKVK	Chr9A_16972356	Chr9A	16972356	4.81e-05	0.2017	300	0.908404	-0.05228			GYPP	MLMM	GKVK	Chr8A_3742999	Chr8A	3742999	2.54e-05	-0.3367	300	0.576981	-0.05236
GYPP	BLINK	GKVK	Chr3A_51352444	Chr3A	51352444	5.46e-05	-0.4467	300	0.908404	-0.05873			GYPP	MLMM	GKVK	Chr3A_19568008	Chr3A	19568008	3.25e-05	-0.1917	300	0.612636	-0.06207
GYPP	BLINK	GKVK	Chr6A_1677623	Chr6A	1677623	6.94e-05	-0.4633	300	0.908404	0.05512			GYPP	MLMM	GKVK	Chr6A_6790728	Chr6A	6790728	3.52e-05	-0.5117	300	0.612636	-0.05161
GYPP	BLINK	GKVK	Chr7B_29037076	Chr7B	29037076	7.36e-05	-0.455	300	0.908404	0.05807			GYPP	MLMM	GKVK	Chr5B_16222946	Chr5B	16222946	3.66e-05	-0.4833	300	0.612636	-0.05236
GYPP	BLINK	GKVK	Chr5A_6438491	Chr5A	6438491	7.58e-05	-0.43	300	0.908404	-0.06201			GYPP	MLMM	GKVK	Chr3B_20647157	Chr3B	20647157	3.72e-05	-0.0583	300	0.612636	-0.04338
GYPP	BLINK	GKVK	Chr8A_17251926	Chr8A	17251926	7.76e-05	-0.005	300	0.908404	-0.06439			GYPP	MLMM	GKVK	Chr3B_46933216	Chr3B	46933216	4.53e-05	-0.3667	300	0.612636	-0.0581
GYPP	BLINK	GKVK	Chr9A_48591317	Chr9A	48591317	8.37e-05	-0.6267	300	0.908404	-0.05445			GYPP	MLMM	GKVK	Chr4A_14062480	Chr4A	14062480	4.55e-05	-0.3417	300	0.612636	-0.05513
GYPP	BLINK	GKVK	Chr2B_10630290	Chr2B	10630290	8.91e-05	-0.4733	300	0.908404	-0.0611			GYPP	MLMM	GKVK	Chr6B_25334015	Chr6B	25334015	4.7e-05	-0.5533	300	0.612636	-0.04845
GYPP	BLINK	GKVK	Chr2A_27630594	Chr2A	27630594	8.96e-05	-0.3367	300	0.908404	0.0574			GYPP	MLMM	GKVK	Chr9B_9375030	Chr9B	9375030	4.71e-05	-0.3383	300	0.612636	-0.05828
GYPP	BLINK	GKVK	Chr3A_55401088	Chr3A	55401088	9.09e-05	0.245	300	0.908404	-0.04938			GYPP	MLMM	GKVK	Chr8B_33140354	Chr8B	33140354	5e-05	-0.59	300	0.612636	-0.04816
GYPP	BLINK	GKVK	Chr4A_24232762	Chr4A	24232762	9.13e-05	-0.525	300	0.908404	-0.05562			GYPP	MLMM	GKVK	Chr3A_22238086	Chr3A	22238086	5.26e-05	-0.4267	300	0.612636	0.05601
GYPP	BLINK	GKVK	Chr6B_25334009	Chr6B	25334009	9.24e-05	-0.5567	300	0.908404	-0.05505			GYPP	MLMM	GKVK	Chr5A_38614294	Chr5A	38614294	5.46e-05	-0.3983	300	0.612636	-0.0544
GYPP	BLINK	GKVK	Chr5A_38166172	Chr5A	38166172	9.49e-05	-0.1533	300	0.908404	-0.05407			GYPP	MLMM	GKVK	Chr5B_45328612	Chr5B	45328612	5.75e-05	-0.5583	300	0.612636	-0.04933
GYPP	BLINK	GKVK	Chr2B_8442402	Chr2B	8442402	9.53e-05	-0.265	300	0.908404	0.05851			GYPP	MLMM	GKVK	Chr1B_40733190	Chr1B	40733190	5.99e-05	-0.4733	300	0.612636	0.048257
GYPP	BLINK	GKVK	Chr3A_38562262	Chr3A	38562262	9.77e-05	0.1983	300	0.908404	0.07809			GYPP	MLMM	GKVK	Chr8A_3742998	Chr8A	3742998	6.23e-05	-0.38	300	0.612636	-0.0481
													GYPP	MLMM	GKVK	Chr1A_7754659	Chr1A	7754659	6.56e-05	-0.3667	300	0.612636	-0.05909
													GYPP	MLMM	GKVK	Chr1A_30074025	Chr1A	30074025	6.63e-05	-0.2533	300	0.612636	-0.06273
													GYPP	MLMM	GKVK	Chr5B_44368314	Chr5B	44368314	7.23e-05	-0.275	300	0.62556	-0.06011
													GYPP	MLMM	GKVK	Chr5A_37657126	Chr5A	37657126	7.27e-05	-0.5	300	0.62556	-0.04547
													GYPP	MLMM	GKVK	Chr6B_2581477	Chr6B	2581477	8.43e-05	-0.0817	300	0.700766	-0.04877
													GYPP	MLMM	GKVK	Chr5B_44368322	Chr5B	44368322	9.27e-05	-0.265	300	0.733723	-0.05993
													GYPP	MLMM	GKVK	Chr1B_6390812	Chr1B	6390812	9.41e-05	-0.4867	300	0.733723	-0.04416
													GYPP	MLMM	GKVK	Chr8B_8692371	Chr8B	8692371	9.99e-05	-0.5433	300	0.737258	-0.04519
Trait	Model	Test location	SNP	Chromosome	Position	P.value	MAF	nobs	H&B.P.Value	Effect			Trait	Model	Test location	SNP	Chromosome	Position	P.value	MAF	nobs	H&B.P.Value	Effect
GYPP	BLINK	IIMR	Chr8B_20450511	Chr8B	20450511	5.84e-06	-0.6342	298	0.418783	-0.18533			GYPP	MLMM	IIMR	Chr2B_6996293	Chr2B	6996293	4.47e-08	-0.4396	298	0.011161	-0.23793
GYPP	BLINK	IIMR	Chr4A_32872872	Chr4A	32872872	6.08e-06	0.1074	298	0.418783	0.17005			GYPP	MLMM	IIMR	Chr8B_19109579	Chr8B	19109579	2.66e-06	0.1762	298	0.243507	-0.1605
GYPP	BLINK	IIMR	Chr2B_41840840	Chr2B	41840840	8.18e-06	0.349	298	0.418783	0.17795			GYPP	MLMM	IIMR	Chr1B_20044636	Chr1B	20044636	5.27e-06	-0.5872	298	0.243507	-0.15997
GYPP	BLINK	IIMR	Chr2B_6996293	Chr2B	6996293	8.33e-06	-0.4396	298	0.418783	-0.21222			GYPP	MLMM	IIMR	Chr7B_2003392	Chr7B	2003392	5.4e-06	-0.3322	298	0.243507	-0.20458
GYPP	BLINK	IIMR	Chr3B_48954734	Chr3B	48954734	1.06e-05	-0.5822	298	0.418783	-0.17664			GYPP	MLMM	IIMR	Chr9B_52965197	Chr9B	52965197	5.59e-06	-0.4396	298	0.243507	-0.1929
GYPP	BLINK	IIMR	Chr8B_24056809	Chr8B	24056809	1.12e-05	-0.2584	298	0.418783	-0.22684			GYPP	MLMM	IIMR	Chr5A_39000447	Chr5A	39000447	8.9e-06	-0.4094	298	0.243507	-0.19011
GYPP	BLINK	IIMR	Chr5A_39000447	Chr5A	39000447	1.17e-05	-0.4094	298	0.418783	-0.20764			GYPP	MLMM	IIMR	Chr1B_6390812	Chr1B	6390812	9.98e-06	-0.4933	298	0.243507	-0.1533
GYPP	BLINK	IIMR	Chr5A_34836414	Chr5A	34836414	1.44e-05	-0.5201	298	0.422839	-0.1682			GYPP	MLMM	IIMR	Chr9B_32511900	Chr9B	32511900	1.02e-05	-0.6242	298	0.243507	-0.15971
GYPP	BLINK	IIMR	Chr3B_48759575	Chr3B	48759575	1.53e-05	-0.3993	298	0.422839	-0.20898			GYPP	MLMM	IIMR	Chr5A_34836414	Chr5A	34836414	1.02e-05	-0.5201	298	0.243507	-0.15749
GYPP	BLINK	IIMR	Chr2A_19773382	Chr2A	19773382	2.86e-05	-0.3842	298	0.71348	-0.16677			GYPP	MLMM	IIMR	Chr4B_11100707	Chr4B	11100707	1.09e-05	-0.5822	298	0.243507	-0.16476
GYPP	BLINK	IIMR	Chr8B_14562641	Chr8B	14562641	3.65e-05	-0.4497	298	0.78499	-0.17522			GYPP	MLMM	IIMR	Chr8B_20450511	Chr8B	20450511	1.16e-05	-0.6342	298	0.243507	-0.16441
GYPP	BLINK	IIMR	Chr6B_3724498	Chr6B	3724498	3.78e-05	-0.5419	298	0.78499	-0.17548			GYPP	MLMM	IIMR	Chr2B_41840840	Chr2B	41840840	1.17e-05	0.349	298	0.243507	0.158538
GYPP	BLINK	IIMR	Chr2A_39578538	Chr2A	39578538	4.83e-05	-0.1309	298	0.862439	0.16562			GYPP	MLMM	IIMR	Chr4A_6627129	Chr4A	6627129	1.44e-05	-0.0872	298	0.271793	-0.18623
GYPP	BLINK	IIMR	Chr7B_31386871	Chr7B	31386871	5.97e-05	-0.4077	298	0.862439	-0.17919			GYPP	MLMM	IIMR	Chr2A_19773382	Chr2A	19773382	1.53e-05	-0.3842	298	0.271793	-0.15746
GYPP	BLINK	IIMR	Chr2A_807044	Chr2A	807044	6.57e-05	-0.4832	298	0.862439	-0.17067			GYPP	MLMM	IIMR	Chr9A_8974865	Chr9A	8974865	1.65e-05	-0.5336	298	0.274061	-0.16251
GYPP	BLINK	IIMR	Chr2A_20797751	Chr2A	20797751	6.61e-05	-0.4262	298	0.862439	-0.15794			GYPP	MLMM	IIMR	Chr6B_18304749	Chr6B	18304749	2.2e-05	-0.4077	298	0.324307	-0.1708
GYPP	BLINK	IIMR	Chr9A_14465433	Chr9A	14465433	6.65e-05	-0.6091	298	0.862439	-0.16621			GYPP	MLMM	IIMR	Chr3A_42600241	Chr3A	42600241	2.21e-05	-0.0168	298	0.324307	0.169473
GYPP	BLINK	IIMR	Chr4B_10352877	Chr4B	10352877	7.14e-05	-0.5168	298	0.862439	-0.16285			GYPP	MLMM	IIMR	Chr8B_12279045	Chr8B	12279045	2.5e-05	-0.4413	298	0.324307	-0.17087
GYPP	BLINK	IIMR	Chr3A_42600241	Chr3A	42600241	7.56e-05	-0.0168	298	0.862439	0.17964			GYPP	MLMM	IIMR	Chr7A_32190526	Chr7A	32190526	2.52e-05	-0.401	298	0.324307	-0.16871
GYPP	BLINK	IIMR	Chr3A_25988363	Chr3A	25988363	7.81e-05	-0.0336	298	0.862439	-0.182			GYPP	MLMM	IIMR	Chr4A_3891677	Chr4A	3891677	2.69e-05	0.0201	298	0.324307	-0.1379
GYPP	BLINK	IIMR	Chr1B_20044636	Chr1B	20044636	8.5e-05	-0.5872	298	0.862439	-0.14946			GYPP	MLMM	IIMR	Chr7B_2543296	Chr7B	2543296	2.73e-05	-0.3322	298	0.324307	-0.19225
GYPP	BLINK	IIMR	Chr1B_35808480	Chr1B	35808480	8.62e-05	-0.2802	298	0.862439	-0.17717			GYPP	MLMM	IIMR	Chr4A_4012910	Chr4A	4012910	3.16e-05	0.0805	298	0.35792	-0.14121
GYPP	BLINK	IIMR	Chr4B_35534800	Chr4B	35534800	9.27e-05	-0.4614	298	0.862439	-0.16734			GYPP	MLMM	IIMR	Chr8A_10760978	Chr8A	10760978	3.34e-05	-0.3054	298	0.362404	-0.18776
GYPP	BLINK	IIMR	Chr2A_13226212	Chr2A	13226212	9.38e-05	-0.4681	298	0.862439	-0.15972			GYPP	MLMM	IIMR	Chr4B_10352877	Chr4B	10352877	3.87e-05	-0.5168	298	0.389034	-0.15427
GYPP	BLINK	IIMR	Chr8A_16347894	Chr8A	16347894	9.67e-05	-0.3221	298	0.862439	-0.2091			GYPP	MLMM	IIMR	Chr9B_18059071	Chr9B	18059071	4.01e-05	-0.3523	298	0.389034	-0.1611
													GYPP	MLMM	IIMR	Chr3B_48954734	Chr3B	48954734	4.05e-05	-0.5822	298	0.389034	-0.15206
													GYPP	MLMM	IIMR	Chr8A_17367435	Chr8A	17367435	4.85e-05	-0.1426	298	0.434974	-0.14978
													GYPP	MLMM	IIMR	Chr9A_50929723	Chr9A	50929723	5.1e-05	-0.4161	298	0.434974	-0.16733
													GYPP	MLMM	IIMR	Chr3A_47155108	Chr3A	47155108	5.55e-05	-0.2718	298	0.434974	-0.13846
													GYPP	MLMM	IIMR	Chr3A_47155110	Chr3A	47155110	6.35e-05	-0.2349	298	0.434974	-0.14061
													GYPP	MLMM	IIMR	Chr2B_3155584	Chr2B	3155584	6.39e-05	-0.5705	298	0.434974	-0.14645
													GYPP	MLMM	IIMR	Chr9B_36214283	Chr9B	36214283	6.53e-05	-0.5134	298	0.434974	-0.15576
													GYPP	MLMM	IIMR	Chr2A_31551036	Chr2A	31551036	6.54e-05	-0.4379	298	0.434974	-0.16511
													GYPP	MLMM	IIMR	Chr8B_14562641	Chr8B	14562641	6.59e-05	-0.4497	298	0.434974	-0.15701
													GYPP	MLMM	IIMR	Chr7B_8407960	Chr7B	8407960	6.6e-05	-0.5185	298	0.434974	-0.15515
													GYPP	MLMM	IIMR	Chr8A_24315319	Chr8A	24315319	6.61e-05	-0.4279	298	0.434974	-0.16834
													GYPP	MLMM	IIMR	Chr4A_32872872	Chr4A	32872872	6.67e-05	0.1074	298	0.434974	0.137122
													GYPP	MLMM	IIMR	Chr8B_24056809	Chr8B	24056809	6.73e-05	-0.2584	298	0.434974	-0.19202
													GYPP	MLMM	IIMR	Chr6B_11889818	Chr6B	11889818	6.81e-05	-0.5185	298	0.434974	0.151291
													GYPP	MLMM	IIMR	Chr9B_57277573	Chr9B	57277573	6.97e-05	-0.4732	298	0.434974	-0.15802
													GYPP	MLMM	IIMR	Chr9B_2915663	Chr9B	2915663	7.46e-05	-0.2651	298	0.454207	0.14762
													GYPP	MLMM	IIMR	Chr2A_21113167	Chr2A	21113167	7.74e-05	-0.547	298	0.460034	-0.14532
													GYPP	MLMM	IIMR	Chr7B_15186672	Chr7B	15186672	8.22e-05	0.146	298	0.461253	-0.13219
													GYPP	MLMM	IIMR	Chr8B_16887421	Chr8B	16887421	8.56e-05	-0.3255	298	0.461253	-0.17647
													GYPP	MLMM	IIMR	Chr6B_5432786	Chr6B	5432786	8.9e-05	0.0017	298	0.461253	-0.13617
													GYPP	MLMM	IIMR	Chr9A_51882805	Chr9A	51882805	8.9e-05	-0.4966	298	0.461253	-0.15029
													GYPP	MLMM	IIMR	Chr3B_11696756	Chr3B	11696756	8.95e-05	-0.4564	298	0.461253	-0.15409
													GYPP	MLMM	IIMR	Chr2B_22134914	Chr2B	22134914	9.18e-05	-0.5403	298	0.461253	-0.14851
													GYPP	MLMM	IIMR	Chr8B_25660864	Chr8B	25660864	9.23e-05	-0.5755	298	0.461253	-0.13491
Trait	Model	Test location	SNP	Chromosome	Position	P.value	MAF	nobs	H&B.P.Value	Effect			Trait	Model	Test location	SNP	Chromosome	Position	P.value	MAF	nobs	H&B.P.Value	Effect
GYPP	BLINK	Pooled	Chr9A_51882805	Chr9A	51882805	1.75e-06	-0.5134	299	0.343011	-0.15369			GYPP	MLMM	Pooled	Chr4B_27491672	Chr4B	27491672	7.61e-08	-0.4615	299	0.018992	-0.16458
GYPP	BLINK	Pooled	Chr8B_8692371	Chr8B	8692371	3.03e-06	-0.5485	299	0.343011	-0.14116			GYPP	MLMM	Pooled	Chr9A_8974865	Chr9A	8974865	4.07e-07	-0.5318	299	0.050743	-0.14748
GYPP	BLINK	Pooled	Chr5B_16222946	Chr5B	16222946	4.12e-06	-0.4849	299	0.343011	-0.15244			GYPP	MLMM	Pooled	Chr7B_17385013	Chr7B	17385013	8.24e-06	0.2726	299	0.440376	-0.11239
GYPP	BLINK	Pooled	Chr2B_41840840	Chr2B	41840840	6.39e-06	0.3512	299	0.398814	0.13708			GYPP	MLMM	Pooled	Chr5B_10059646	Chr5B	10059646	1.05e-05	-0.4866	299	0.440376	-0.13165
GYPP	BLINK	Pooled	Chr8B_14562641	Chr8B	14562641	8.3e-06	-0.4666	299	0.414297	-0.14163			GYPP	MLMM	Pooled	Chr9A_47732207	Chr9A	47732207	1.24e-05	-0.388	299	0.440376	-0.14633
GYPP	BLINK	Pooled	Chr4B_6813865	Chr4B	6813865	1.57e-05	-0.6237	299	0.540069	0.13227			GYPP	MLMM	Pooled	Chr7B_29017261	Chr7B	29017261	1.53e-05	-0.5368	299	0.440376	0.119
GYPP	BLINK	Pooled	Chr3B_48759575	Chr3B	48759575	1.65e-05	-0.398	299	0.540069	-0.1586			GYPP	MLMM	Pooled	Chr8B_40086074	Chr8B	40086074	1.57e-05	-0.5418	299	0.440376	-0.1266
GYPP	BLINK	Pooled	Chr3A_42600241	Chr3A	42600241	1.92e-05	-0.0134	299	0.540069	0.14732			GYPP	MLMM	Pooled	Chr5B_16222946	Chr5B	16222946	1.6e-05	-0.4849	299	0.440376	-0.1282
GYPP	BLINK	Pooled	Chr1B_6390812	Chr1B	6390812	1.95e-05	-0.4883	299	0.540069	-0.12236			GYPP	MLMM	Pooled	Chr7B_2003392	Chr7B	2003392	1.82e-05	-0.3278	299	0.440376	-0.14317
GYPP	BLINK	Pooled	Chr9A_249584	Chr9A	249584	2.46e-05	-0.4281	299	0.613653	-0.13495			GYPP	MLMM	Pooled	Chr2B_6996293	Chr2B	6996293	2.05e-05	-0.4682	299	0.440376	-0.12985
GYPP	BLINK	Pooled	Chr9A_14465433	Chr9A	14465433	2.76e-05	-0.6371	299	0.613653	-0.12996			GYPP	MLMM	Pooled	Chr7B_20905029	Chr7B	20905029	2.06e-05	-0.3896	299	0.440376	-0.13146
GYPP	BLINK	Pooled	Chr3A_55401088	Chr3A	55401088	2.95e-05	0.2441	299	0.613653	-0.11781			GYPP	MLMM	Pooled	Chr2A_20782682	Chr2A	20782682	2.23e-05	-0.4348	299	0.440376	-0.12416
GYPP	BLINK	Pooled	Chr4A_32872872	Chr4A	32872872	3.4e-05	0.092	299	0.649455	0.11777			GYPP	MLMM	Pooled	Chr9B_9371598	Chr9B	9371598	2.69e-05	-0.3562	299	0.440376	-0.13665
GYPP	BLINK	Pooled	Chr8B_20245494	Chr8B	20245494	3.95e-05	0.0067	299	0.649455	0.11791			GYPP	MLMM	Pooled	Chr5A_39000447	Chr5A	39000447	2.91e-05	-0.408	299	0.440376	-0.1332
GYPP	BLINK	Pooled	Chr4B_27491672	Chr4B	27491672	4.16e-05	-0.4615	299	0.649455	-0.13997			GYPP	MLMM	Pooled	Chr2A_13226212	Chr2A	13226212	2.94e-05	-0.4632	299	0.440376	-0.11107
GYPP	BLINK	Pooled	Chr9A_8974865	Chr9A	8974865	4.16e-05	-0.5318	299	0.649455	-0.13139			GYPP	MLMM	Pooled	Chr9B_9375030	Chr9B	9375030	2.96e-05	-0.3395	299	0.440376	-0.13835
GYPP	BLINK	Pooled	Chr8B_24056809	Chr8B	24056809	4.55e-05	-0.2609	299	0.665468	-0.1611			GYPP	MLMM	Pooled	Chr3A_55401088	Chr3A	55401088	3.01e-05	0.2441	299	0.440376	-0.10779
GYPP	BLINK	Pooled	Chr9A_16972356	Chr9A	16972356	5.26e-05	0.199	299	0.665468	-0.1166			GYPP	MLMM	Pooled	Chr5B_16222307	Chr5B	16222307	3.23e-05	-0.5652	299	0.440376	-0.11075
GYPP	BLINK	Pooled	Chr9B_36362745	Chr9B	36362745	6.08e-05	-0.4532	299	0.665468	-0.14494			GYPP	MLMM	Pooled	Chr7B_16103569	Chr7B	16103569	3.52e-05	0.3127	299	0.440376	-0.1118
GYPP	BLINK	Pooled	Chr8B_10421456	Chr8B	10421456	6.17e-05	-0.5418	299	0.665468	-0.12933			GYPP	MLMM	Pooled	Chr1B_6390812	Chr1B	6390812	3.59e-05	-0.4883	299	0.440376	-0.10807
GYPP	BLINK	Pooled	Chr9B_18059071	Chr9B	18059071	6.19e-05	-0.3512	299	0.665468	-0.13265			GYPP	MLMM	Pooled	Chr8B_14562641	Chr8B	14562641	3.89e-05	-0.4666	299	0.440376	-0.12031
GYPP	BLINK	Pooled	Chr8A_10760978	Chr8A	10760978	6.28e-05	-0.3194	299	0.665468	-0.15252			GYPP	MLMM	Pooled	Chr8B_20450511	Chr8B	20450511	4.05e-05	-0.6321	299	0.440376	-0.11392
GYPP	BLINK	Pooled	Chr2A_13226212	Chr2A	13226212	6.86e-05	-0.4632	299	0.665468	-0.12384			GYPP	MLMM	Pooled	Chr9B_17768026	Chr9B	17768026	4.06e-05	-0.4431	299	0.440376	-0.12992
GYPP	BLINK	Pooled	Chr7B_20905029	Chr7B	20905029	7.3e-05	-0.3896	299	0.665468	-0.14135			GYPP	MLMM	Pooled	Chr8B_1218040	Chr8B	1218040	4.45e-05	0.0903	299	0.462843	-0.10859
GYPP	BLINK	Pooled	Chr2A_20782682	Chr2A	20782682	7.35e-05	-0.4348	299	0.665468	-0.12974			GYPP	MLMM	Pooled	Chr2A_18450310	Chr2A	18450310	4.81e-05	-0.4666	299	0.464131	0.116099
GYPP	BLINK	Pooled	Chr7B_17385013	Chr7B	17385013	7.37e-05	0.2726	299	0.665468	-0.10994			GYPP	MLMM	Pooled	Chr9B_17768007	Chr9B	17768007	5.36e-05	-0.413	299	0.464131	-0.12984
GYPP	BLINK	Pooled	Chr5A_34836414	Chr5A	34836414	7.63e-05	-0.5301	299	0.665468	-0.11589			GYPP	MLMM	Pooled	Chr6B_20585447	Chr6B	20585447	5.42e-05	-0.5301	299	0.464131	-0.11561
GYPP	BLINK	Pooled	Chr4B_11100707	Chr4B	11100707	7.76e-05	-0.5953	299	0.665468	-0.12282			GYPP	MLMM	Pooled	Chr4A_24232762	Chr4A	24232762	5.44e-05	-0.5268	299	0.464131	-0.1115
GYPP	BLINK	Pooled	Chr5B_10059646	Chr5B	10059646	7.81e-05	-0.4866	299	0.665468	-0.13102			GYPP	MLMM	Pooled	Chr4B_30776140	Chr4B	30776140	6.01e-05	-0.5953	299	0.464131	-0.10809
GYPP	BLINK	Pooled	Chr7B_15707623	Chr7B	15707623	8e-05	-0.3662	299	0.665468	-0.12917			GYPP	MLMM	Pooled	Chr3B_6343948	Chr3B	6343948	6.57e-05	-0.286	299	0.464131	0.146327
GYPP	BLINK	Pooled	Chr6B_21940394	Chr6B	21940394	8.52e-05	-0.3361	299	0.686138	-0.14617			GYPP	MLMM	Pooled	Chr1A_21301035	Chr1A	21301035	6.6e-05	0.2007	299	0.464131	-0.10196
GYPP	BLINK	Pooled	Chr2A_20782675	Chr2A	20782675	9.02e-05	-0.4532	299	0.703169	-0.12738			GYPP	MLMM	Pooled	Chr8A_17367435	Chr8A	17367435	6.76e-05	-0.1421	299	0.464131	-0.10907
GYPP	BLINK	Pooled	Chr3B_48954734	Chr3B	48954734	9.5e-05	-0.5803	299	0.70561	-0.1201			GYPP	MLMM	Pooled	Chr8A_15966985	Chr8A	15966985	7.03e-05	-0.5736	299	0.464131	-0.11397
GYPP	BLINK	Pooled	Chr6B_20962752	Chr6B	20962752	9.62e-05	-0.5385	299	0.70561	-0.12642			GYPP	MLMM	Pooled	Chr2A_20782675	Chr2A	20782675	7.15e-05	-0.4532	299	0.464131	-0.11507
													GYPP	MLMM	Pooled	Chr2B_41840840	Chr2B	41840840	7.29e-05	0.3512	299	0.464131	0.106798
													GYPP	MLMM	Pooled	Chr5A_36219593	Chr5A	36219593	7.3e-05	-0.3963	299	0.464131	-0.11462
													GYPP	MLMM	Pooled	Chr3B_26781526	Chr3B	26781526	7.41e-05	-0.6555	299	0.464131	-0.1051
													GYPP	MLMM	Pooled	Chr9B_32624285	Chr9B	32624285	7.45e-05	-0.4783	299	0.464131	-0.11827
													GYPP	MLMM	Pooled	Chr1B_7036133	Chr1B	7036133	7.47e-05	-0.5334	299	0.464131	-0.11255
													GYPP	MLMM	Pooled	Chr1A_17608683	Chr1A	17608683	7.52e-05	0.0602	299	0.464131	-0.09387
													GYPP	MLMM	Pooled	Chr4B_11100707	Chr4B	11100707	7.63e-05	-0.5953	299	0.464131	-0.1109
													GYPP	MLMM	Pooled	Chr3B_3987186	Chr3B	3987186	7.96e-05	-0.4181	299	0.473173	-0.12238
													GYPP	MLMM	Pooled	Chr8B_16887421	Chr8B	16887421	8.37e-05	-0.3094	299	0.484137	-0.13336
													GYPP	MLMM	Pooled	Chr4B_6813865	Chr4B	6813865	8.54e-05	-0.6237	299	0.484137	0.10792
													GYPP	MLMM	Pooled	Chr3A_42600241	Chr3A	42600241	9.59e-05	-0.0134	299	0.514669	0.116452
													GYPP	MLMM	Pooled	Chr6B_18445730	Chr6B	18445730	9.67e-05	-0.5452	299	0.514669	0.109923
													GYPP	MLMM	Pooled	Chr1B_36263655	Chr1B	36263655	9.69e-05	-0.2843	299	0.514669	-0.10126
Trait	Model	Test location	SNP	Chromosome	Position	P.value	MAF	nobs	H&B.P.Value	Effect			Trait	Model	Test location	SNP	Chromosome	Position	P.value	MAF	nobs	H&B.P.Value	Effect
Ca	BLINK	GKVK	Chr2A_1378457	Chr2A	1378457	1.48e-05	-0.5878	296	0.938123	-1.15893			Ca	MLMM	GKVK	Chr3A_37441173	Chr3A	37441173	4.51e-06	0.1605	296	0.999745	-1.44165
Ca	BLINK	GKVK	Chr2A_692353	Chr2A	692353	1.62e-05	-0.1503	296	0.938123	-1.93019			Ca	MLMM	GKVK	Chr2A_1378457	Chr2A	1378457	8.79e-06	-0.5878	296	0.999745	-1.144
Ca	BLINK	GKVK	Chr9A_58252407	Chr9A	58252407	1.92e-05	-0.5439	296	0.938123	-1.25669			Ca	MLMM	GKVK	Chr6B_3036170	Chr6B	3036170	1.64e-05	-0.4578	296	0.999745	-1.15937
Ca	BLINK	GKVK	Chr6B_3036170	Chr6B	3036170	2.76e-05	-0.4578	296	0.938123	-1.15792			Ca	MLMM	GKVK	Chr8A_10912857	Chr8A	10912857	2.7e-05	-0.4257	296	0.999745	1.15944
Ca	BLINK	GKVK	Chr3A_37441173	Chr3A	37441173	3.25e-05	0.1605	296	0.938123	-1.43476			Ca	MLMM	GKVK	Chr2A_30017370	Chr2A	30017370	3.86e-05	-0.3818	296	0.999745	-1.02945
Ca	BLINK	GKVK	Chr6A_4834044	Chr6A	4834044	3.26e-05	-0.5912	296	0.938123	-1.11594			Ca	MLMM	GKVK	Chr8A_33589052	Chr8A	33589052	4.66e-05	-0.4645	296	0.999745	-1.18846
Ca	BLINK	GKVK	Chr9A_47295798	Chr9A	47295798	3.31e-05	-0.4274	296	0.938123	1.17098			Ca	MLMM	GKVK	Chr1A_29070608	Chr1A	29070608	4.71e-05	-0.2534	296	0.999745	-0.99932
Ca	BLINK	GKVK	Chr2B_29339801	Chr2B	29339801	3.66e-05	-0.0845	296	0.938123	1.25542			Ca	MLMM	GKVK	Chr4A_20694832	Chr4A	20694832	5.4e-05	-0.4544	296	0.999745	-1.10474
Ca	BLINK	GKVK	Chr4A_20694832	Chr4A	20694832	4.5e-05	-0.4544	296	0.938123	-1.14574			Ca	MLMM	GKVK	Chr3A_47840547	Chr3A	47840547	5.52e-05	-0.3345	296	0.999745	-1.09943
Ca	BLINK	GKVK	Chr2B_40408780	Chr2B	40408780	5.17e-05	-0.5456	296	0.938123	-1.17513			Ca	MLMM	GKVK	Chr2A_30017365	Chr2A	30017365	6.13e-05	-0.4426	296	0.999745	-0.96578
Ca	BLINK	GKVK	Chr8A_21997499	Chr8A	21997499	6.23e-05	-0.1149	296	0.938123	1.17391			Ca	MLMM	GKVK	Chr8A_3668080	Chr8A	3668080	6.14e-05	-0.5355	296	0.999745	-1.03948
Ca	BLINK	GKVK	Chr8A_10912857	Chr8A	10912857	6.38e-05	-0.4257	296	0.938123	1.14204			Ca	MLMM	GKVK	Chr6B_21892829	Chr6B	21892829	6.21e-05	-0.451	296	0.999745	-1.12335
Ca	BLINK	GKVK	Chr8A_34902588	Chr8A	34902588	7.2e-05	-0.4139	296	0.938123	1.1191			Ca	MLMM	GKVK	Chr8B_22966966	Chr8B	22966966	6.9e-05	0.1723	296	0.999745	-1.02971
Ca	BLINK	GKVK	Chr8B_22966966	Chr8B	22966966	7.37e-05	0.1723	296	0.938123	-1.06921			Ca	MLMM	GKVK	Chr6A_4834044	Chr6A	4834044	8.41e-05	-0.5912	296	0.999745	-1.01908
Ca	BLINK	GKVK	Chr4A_14912203	Chr4A	14912203	7.42e-05	-0.5101	296	0.938123	-1.21419			Ca	MLMM	GKVK	Chr6B_17817326	Chr6B	17817326	8.59e-05	-0.3193	296	0.999745	-1.27132
Ca	BLINK	GKVK	Chr8A_3668080	Chr8A	3668080	7.89e-05	-0.5355	296	0.938123	-1.07005			Ca	MLMM	GKVK	Chr9A_41287268	Chr9A	41287268	9.09e-05	-0.25	296	0.999745	-1.1633
Ca	BLINK	GKVK	Chr2A_22392750	Chr2A	22392750	8.6e-05	-0.2652	296	0.938123	-1.16495			Ca	MLMM	GKVK	Chr1A_18772656	Chr1A	18772656	9.4e-05	0.2264	296	0.999745	-0.96779
Ca	BLINK	GKVK	Chr8A_33589052	Chr8A	33589052	8.8e-05	-0.4645	296	0.938123	-1.25037			Ca	MLMM	GKVK	Chr9A_48777512	Chr9A	48777512	9.41e-05	-0.5997	296	0.999745	-1.00885
Ca	BLINK	GKVK	Chr3A_41109901	Chr3A	41109901	9.61e-05	-0.1436	296	0.938123	1.06255			Ca	MLMM	GKVK	Chr8A_14979983	Chr8A	14979983	9.91e-05	-0.3176	296	0.999745	-0.91328
Ca	BLINK	GKVK	Chr6B_16316029	Chr6B	16316029	9.66e-05	-0.2517	296	0.938123	1.50304
Trait	Model	Test location	SNP	Chromosome	Position	P.value	MAF	nobs	H&B.P.Value	Effect			Trait	Model	Test location	SNP	Chromosome	Position	P.value	MAF	nobs	H&B.P.Value	Effect
Ca	BLINK	IIMR	Chr3A_35651458	Chr3A	35651458	1.01e-06	-0.5717	300	0.251318	-7.12912			Ca	MLMM	IIMR	Chr3A_35651458	Chr3A	35651458	1.32e-06	-0.5717	300	0.329911	-6.68804
Ca	BLINK	IIMR	Chr1B_7118515	Chr1B	7118515	3.38e-06	-0.3817	300	0.299236	7.12035			Ca	MLMM	IIMR	Chr9B_17973589	Chr9B	17973589	3.33e-06	-0.3867	300	0.415959	-6.49931
Ca	BLINK	IIMR	Chr1B_7118516	Chr1B	7118516	3.6e-06	-0.3633	300	0.299236	7.17419			Ca	MLMM	IIMR	Chr1B_7118515	Chr1B	7118515	8.58e-06	-0.3817	300	0.673316	6.77543
Ca	BLINK	IIMR	Chr8B_19482241	Chr8B	19482241	5.8e-06	-0.4633	300	0.30672	-6.54444			Ca	MLMM	IIMR	Chr1B_7118516	Chr1B	7118516	1.08e-05	-0.3633	300	0.673316	6.76874
Ca	BLINK	IIMR	Chr2A_23234158	Chr2A	23234158	6.15e-06	-0.175	300	0.30672	-7.26778			Ca	MLMM	IIMR	Chr6A_6827256	Chr6A	6827256	1.88e-05	-0.43	300	0.805988	6.40289
Ca	BLINK	IIMR	Chr2A_9159378	Chr2A	9159378	1.57e-05	-0.4583	300	0.654534	-6.99951			Ca	MLMM	IIMR	Chr2A_23234158	Chr2A	23234158	2.04e-05	-0.175	300	0.805988	-6.64798
Ca	BLINK	IIMR	Chr7B_10166300	Chr7B	10166300	2.12e-05	0.4667	300	0.75707	-7.13077			Ca	MLMM	IIMR	Chr8A_14958987	Chr8A	14958987	2.58e-05	0.3133	300	0.805988	5.65676
Ca	BLINK	IIMR	Chr3B_22016357	Chr3B	22016357	2.46e-05	0.0633	300	0.766762	5.04811			Ca	MLMM	IIMR	Chr1A_15116723	Chr1A	15116723	2.89e-05	0.2717	300	0.805988	-5.65147
Ca	BLINK	IIMR	Chr9B_17973589	Chr9B	17973589	2.8e-05	-0.3867	300	0.775101	-6.12475			Ca	MLMM	IIMR	Chr2B_6158749	Chr2B	6158749	3.43e-05	-0.5083	300	0.805988	-5.64207
Ca	BLINK	IIMR	Chr2A_49528744	Chr2A	49528744	4.43e-05	-0.3967	300	0.840594	-6.1399			Ca	MLMM	IIMR	Chr1A_13447124	Chr1A	13447124	3.66e-05	0.2333	300	0.805988	-5.31621
Ca	BLINK	IIMR	Chr9B_45210195	Chr9B	45210195	5.4e-05	-0.6033	300	0.840594	-5.83777			Ca	MLMM	IIMR	Chr7A_29749731	Chr7A	29749731	3.81e-05	-0.055	300	0.805988	-5.52841
Ca	BLINK	IIMR	Chr5A_45348183	Chr5A	45348183	5.85e-05	-0.2267	300	0.840594	-7.01722			Ca	MLMM	IIMR	Chr9B_45880945	Chr9B	45880945	4.58e-05	-0.2283	300	0.805988	-6.15668
Ca	BLINK	IIMR	Chr9B_9379420	Chr9B	9379420	5.86e-05	-0.5883	300	0.840594	-5.51786			Ca	MLMM	IIMR	Chr8A_3646185	Chr8A	3646185	4.59e-05	-0.475	300	0.805988	5.35282
Ca	BLINK	IIMR	Chr1A_13447124	Chr1A	13447124	7.14e-05	0.2333	300	0.840594	-5.45574			Ca	MLMM	IIMR	Chr8B_18255706	Chr8B	18255706	4.79e-05	0.04	300	0.805988	-5.05254
Ca	BLINK	IIMR	Chr8A_17349881	Chr8A	17349881	8.57e-05	-0.455	300	0.840594	-5.98264			Ca	MLMM	IIMR	Chr8B_29438054	Chr8B	29438054	5.06e-05	-0.5567	300	0.805988	-5.33602
Ca	BLINK	IIMR	Chr3A_27132501	Chr3A	27132501	8.95e-05	-0.0567	300	0.840594	-5.83171			Ca	MLMM	IIMR	Chr8B_17141956	Chr8B	17141956	5.51e-05	0.0233	300	0.805988	-4.63936
Ca	BLINK	IIMR	Chr8A_14176061	Chr8A	14176061	9.13e-05	-0.5383	300	0.840594	-5.28786			Ca	MLMM	IIMR	Chr3B_27266656	Chr3B	27266656	5.75e-05	-0.395	300	0.805988	-6.54733
Ca	BLINK	IIMR	Chr3A_57412585	Chr3A	57412585	9.28e-05	-0.065	300	0.840594	-4.67899			Ca	MLMM	IIMR	Chr1B_38164442	Chr1B	38164442	5.81e-05	-0.1817	300	0.805988	-4.72601
Ca	BLINK	IIMR	Chr4A_13603201	Chr4A	13603201	9.55e-05	-0.28	300	0.840594	7.45561			Ca	MLMM	IIMR	Chr8A_27506014	Chr8A	27506014	6.58e-05	-0.4633	300	0.809061	-5.96748
Ca	BLINK	IIMR	Chr2A_27709206	Chr2A	27709206	9.58e-05	-0.35	300	0.840594	-5.38334			Ca	MLMM	IIMR	Chr6B_18252232	Chr6B	18252232	7.11e-05	-0.4267	300	0.809061	-5.79209
Ca	BLINK	IIMR	Chr2A_47862563	Chr2A	47862563	9.82e-05	-0.415	300	0.840594	6.55399			Ca	MLMM	IIMR	Chr6B_12742441	Chr6B	12742441	7.61e-05	-0.3317	300	0.809061	6.22581
													Ca	MLMM	IIMR	Chr8B_28265112	Chr8B	28265112	8.19e-05	-0.4817	300	0.809061	5.36783
													Ca	MLMM	IIMR	Chr3B_22016357	Chr3B	22016357	8.28e-05	0.0633	300	0.809061	4.68582
													Ca	MLMM	IIMR	Chr2A_9159378	Chr2A	9159378	8.6e-05	-0.4583	300	0.809061	-5.87414
													Ca	MLMM	IIMR	Chr2A_887059	Chr2A	887059	8.76e-05	-0.5083	300	0.809061	5.73142
													Ca	MLMM	IIMR	Chr8A_9773818	Chr8A	9773818	9.2e-05	-0.5083	300	0.809061	-5.4585
													Ca	MLMM	IIMR	Chr8B_31843559	Chr8B	31843559	9.39e-05	-0.395	300	0.809061	-5.94512
													Ca	MLMM	IIMR	Chr8A_9619665	Chr8A	9619665	9.6e-05	-0.5033	300	0.809061	-5.42929
													Ca	MLMM	IIMR	Chr4A_12997397	Chr4A	12997397	9.71e-05	-0.5017	300	0.809061	5.29821
Trait	Model	Test location	SNP	Chromosome	Position	P.value	MAF	nobs	H&B.P.Value	Effect			Trait	Model	Test location	SNP	Chromosome	Position	P.value	MAF	nobs	H&B.P.Value	Effect
Ca	BLINK	Pooled	Chr2A_19695337	Chr2A	19695337	3.15e-06	-0.3483	300	0.471359	-2.04865			Ca	MLMM	Pooled	Chr1A_23642875	Chr1A	23642875	6.76e-06	0.06	300	0.988492	-1.61384
Ca	BLINK	Pooled	Chr1A_23642875	Chr1A	23642875	4.06e-06	0.06	300	0.471359	-1.6309			Ca	MLMM	Pooled	Chr2A_19695337	Chr2A	19695337	1.16e-05	-0.3483	300	0.988492	-1.79505
Ca	BLINK	Pooled	Chr3A_34207784	Chr3A	34207784	6.62e-06	-0.1833	300	0.471359	1.80005			Ca	MLMM	Pooled	Chr5B_1074892	Chr5B	1074892	1.62e-05	-0.2933	300	0.988492	-1.87565
Ca	BLINK	Pooled	Chr6B_21774365	Chr6B	21774365	7.56e-06	-0.4617	300	0.471359	-1.95466			Ca	MLMM	Pooled	Chr3A_34207784	Chr3A	34207784	1.93e-05	-0.1833	300	0.988492	1.61988
Ca	BLINK	Pooled	Chr8A_3426969	Chr8A	3426969	1.12e-05	-0.16	300	0.534491	-1.90762			Ca	MLMM	Pooled	Chr2A_34406012	Chr2A	34406012	2.19e-05	-0.4767	300	0.988492	-1.62147
Ca	BLINK	Pooled	Chr3A_54279707	Chr3A	54279707	1.29e-05	-0.5717	300	0.534491	-1.81545			Ca	MLMM	Pooled	Chr8A_17567834	Chr8A	17567834	2.56e-05	-0.625	300	0.988492	1.73315
Ca	BLINK	Pooled	Chr8B_28752635	Chr8B	28752635	2.58e-05	-0.395	300	0.741983	-2.06356			Ca	MLMM	Pooled	Chr4B_16666378	Chr4B	16666378	3.48e-05	-0.2717	300	0.988492	1.94051
Ca	BLINK	Pooled	Chr4B_16666378	Chr4B	16666378	2.96e-05	-0.2717	300	0.741983	1.99546			Ca	MLMM	Pooled	Chr4A_11808581	Chr4A	11808581	3.89e-05	-0.205	300	0.988492	2.22849
Ca	BLINK	Pooled	Chr3A_35651458	Chr3A	35651458	3.13e-05	-0.5717	300	0.741983	-1.82311			Ca	MLMM	Pooled	Chr3A_47840547	Chr3A	47840547	4.32e-05	-0.345	300	0.988492	-1.76167
Ca	BLINK	Pooled	Chr5B_1074892	Chr5B	1074892	3.6e-05	-0.2933	300	0.741983	-1.85379			Ca	MLMM	Pooled	Chr1A_18772656	Chr1A	18772656	4.36e-05	0.215	300	0.988492	-1.61156
Ca	BLINK	Pooled	Chr6A_35222513	Chr6A	35222513	4.36e-05	-0.5133	300	0.741983	-1.74438			Ca	MLMM	Pooled	Chr7B_30737447	Chr7B	30737447	4.99e-05	0.2017	300	0.988492	1.54111
Ca	BLINK	Pooled	Chr4A_31705149	Chr4A	31705149	4.46e-05	-0.375	300	0.741983	-1.94757			Ca	MLMM	Pooled	Chr9B_17973589	Chr9B	17973589	5.01e-05	-0.3867	300	0.988492	-1.74839
Ca	BLINK	Pooled	Chr6B_20785493	Chr6B	20785493	4.68e-05	-0.25	300	0.741983	-2.22958			Ca	MLMM	Pooled	Chr7B_2390650	Chr7B	2390650	5.69e-05	-0.37	300	0.988492	-1.94138
Ca	BLINK	Pooled	Chr9A_51721677	Chr9A	51721677	4.81e-05	-0.5017	300	0.741983	1.77113			Ca	MLMM	Pooled	Chr4A_31705149	Chr4A	31705149	5.8e-05	-0.375	300	0.988492	-1.89092
Ca	BLINK	Pooled	Chr3A_19569903	Chr3A	19569903	5.17e-05	-0.3367	300	0.741983	1.90333			Ca	MLMM	Pooled	Chr6A_35222513	Chr6A	35222513	5.95e-05	-0.5133	300	0.988492	-1.66347
Ca	BLINK	Pooled	Chr1A_17513002	Chr1A	17513002	5.89e-05	0.0617	300	0.741983	-1.45412			Ca	MLMM	Pooled	Chr3A_54673813	Chr3A	54673813	6.85e-05	-0.5517	300	0.988492	1.66085
Ca	BLINK	Pooled	Chr5B_13983192	Chr5B	13983192	5.96e-05	-0.5333	300	0.741983	-1.68426			Ca	MLMM	Pooled	Chr3A_19409891	Chr3A	19409891	7.54e-05	-0.5367	300	0.988492	1.61672
Ca	BLINK	Pooled	Chr2B_7983419	Chr2B	7983419	6.06e-05	-0.325	300	0.741983	1.66355			Ca	MLMM	Pooled	Chr7B_31081022	Chr7B	31081022	7.8e-05	-0.1117	300	0.988492	1.50588
Ca	BLINK	Pooled	Chr7B_24895991	Chr7B	24895991	6.26e-05	-0.325	300	0.741983	-2.06462			Ca	MLMM	Pooled	Chr6A_22485477	Chr6A	22485477	8.03e-05	-0.6117	300	0.988492	-1.62897
Ca	BLINK	Pooled	Chr2A_21580585	Chr2A	21580585	6.38e-05	-0.225	300	0.741983	-1.86795			Ca	MLMM	Pooled	Chr6A_15669635	Chr6A	15669635	8.3e-05	-0.5817	300	0.988492	1.63663
Ca	BLINK	Pooled	Chr8B_25868747	Chr8B	25868747	6.74e-05	-0.56	300	0.741983	-1.72218			Ca	MLMM	Pooled	Chr1B_7526787	Chr1B	7526787	8.32e-05	-0.2467	300	0.988492	-1.60035
Ca	BLINK	Pooled	Chr2A_692353	Chr2A	692353	7.04e-05	-0.145	300	0.741983	-2.76927			Ca	MLMM	Pooled	Chr6B_21774365	Chr6B	21774365	9.64e-05	-0.4617	300	0.999926	-1.6832
Ca	BLINK	Pooled	Chr1A_26016054	Chr1A	26016054	7.08e-05	0.1717	300	0.741983	-1.55764			Ca	MLMM	Pooled	Chr3A_54279707	Chr3A	54279707	9.73e-05	-0.5717	300	0.999926	-1.61018
Ca	BLINK	Pooled	Chr2A_17424276	Chr2A	17424276	7.5e-05	-0.4567	300	0.741983	-1.57473
Ca	BLINK	Pooled	Chr2A_8124613	Chr2A	8124613	7.68e-05	-0.0533	300	0.741983	1.98896
Ca	BLINK	Pooled	Chr3A_49580318	Chr3A	49580318	7.73e-05	-0.4833	300	0.741983	-1.80537
Ca	BLINK	Pooled	Chr9A_58386826	Chr9A	58386826	8.73e-05	-0.49	300	0.770008	-1.83648
Ca	BLINK	Pooled	Chr5B_13983151	Chr5B	13983151	9.03e-05	-0.31	300	0.770008	-1.87302
Ca	BLINK	Pooled	Chr8B_8945566	Chr8B	8945566	9.34e-05	-0.505	300	0.770008	-1.56207
Ca	BLINK	Pooled	Chr6A_15669635	Chr6A	15669635	9.56e-05	-0.5817	300	0.770008	1.67458
Ca	BLINK	Pooled	Chr8A_25771446	Chr8A	25771446	9.6e-05	-0.44	300	0.770008	-1.58919
Ca	BLINK	Pooled	Chr8B_11476556	Chr8B	11476556	9.88e-05	-0.455	300	0.770008	-1.62469
Trait	Model	Test location	SNP	Chromosome	Position	P.value	MAF	nobs	H&B.P.Value	Effect			Trait	Model	Test location	SNP	Chromosome	Position	P.value	MAF	nobs	H&B.P.Value	Effect
Fe	BLINK	GKVK	Chr9B_30745266	Chr9B	30745266	4.46e-06	-0.63729	295	0.577377	3.67329			Fe	MLMM	GKVK	Chr8A_10695354	Chr8A	10695354	1.46e-06	-0.5339	295	0.363467	-3.07632
Fe	BLINK	GKVK	Chr8A_7658084	Chr8A	7658084	4.99e-06	-0.5322	295	0.577377	-3.65878			Fe	MLMM	GKVK	Chr9B_32410581	Chr9B	32410581	7.37e-06	-0.25763	295	0.887311	3.65596
Fe	BLINK	GKVK	Chr3A_45220059	Chr3A	45220059	6.94e-06	-0.31017	295	0.577377	-4.03233			Fe	MLMM	GKVK	Chr8B_9271512	Chr8B	9271512	1.21e-05	-0.3339	295	0.887311	-2.87965
Fe	BLINK	GKVK	Chr1A_560273	Chr1A	560273	1.9e-05	-0.45254	295	0.863852	-3.96591			Fe	MLMM	GKVK	Chr3A_46787338	Chr3A	46787338	2.05e-05	-0.57119	295	0.887311	-2.66679
Fe	BLINK	GKVK	Chr8A_10695354	Chr8A	10695354	2.53e-05	-0.5339	295	0.863852	-3.82943			Fe	MLMM	GKVK	Chr8B_35336191	Chr8B	35336191	2.29e-05	-0.15763	295	0.887311	2.37735
Fe	BLINK	GKVK	Chr3A_19226581	Chr3A	19226581	2.77e-05	-0.55254	295	0.863852	3.4417			Fe	MLMM	GKVK	Chr9B_28144339	Chr9B	28144339	2.89e-05	-0.54237	295	0.887311	2.60269
Fe	BLINK	GKVK	Chr7B_28329294	Chr7B	28329294	3.13e-05	-0.61356	295	0.863852	-3.27491			Fe	MLMM	GKVK	Chr3A_40108819	Chr3A	40108819	2.97e-05	-0.14407	295	0.887311	-2.34056
Fe	BLINK	GKVK	Chr5A_36133575	Chr5A	36133575	3.49e-05	0.08983	295	0.863852	3.42037			Fe	MLMM	GKVK	Chr6B_5241936	Chr6B	5241936	3.21e-05	0.24407	295	0.887311	2.4986
Fe	BLINK	GKVK	Chr4B_11108794	Chr4B	11108794	3.61e-05	-0.41525	295	0.863852	-4.4763			Fe	MLMM	GKVK	Chr8A_3646915	Chr8A	3646915	3.35e-05	-0.29322	295	0.887311	2.32174
Fe	BLINK	GKVK	Chr7B_28473526	Chr7B	28473526	3.93e-05	0.25424	295	0.863852	-3.50204			Fe	MLMM	GKVK	Chr9B_28550223	Chr9B	28550223	4.64e-05	-0.49153	295	0.887311	2.64031
Fe	BLINK	GKVK	Chr8A_8249204	Chr8A	8249204	4.06e-05	0.17966	295	0.863852	-4.19949			Fe	MLMM	GKVK	Chr8A_7615366	Chr8A	7615366	5.16e-05	-0.18475	295	0.887311	2.2622
Fe	BLINK	GKVK	Chr2B_3562067	Chr2B	3562067	4.47e-05	-0.51356	295	0.863852	3.33245			Fe	MLMM	GKVK	Chr2B_19153974	Chr2B	19153974	5.59e-05	-0.46949	295	0.887311	-2.64662
Fe	BLINK	GKVK	Chr8A_21747137	Chr8A	21747137	4.5e-05	-0.32373	295	0.863852	-4.6812			Fe	MLMM	GKVK	Chr8B_10203876	Chr8B	10203876	5.65e-05	-0.47627	295	0.887311	-2.61117
Fe	BLINK	GKVK	Chr3A_24918748	Chr3A	24918748	5.05e-05	-0.15085	295	0.900361	4.29688			Fe	MLMM	GKVK	Chr8B_28686277	Chr8B	28686277	5.7e-05	-0.30508	295	0.887311	-2.93082
Fe	BLINK	GKVK	Chr2A_249863	Chr2A	249863	7.29e-05	-0.23559	295	0.938202	3.23461			Fe	MLMM	GKVK	Chr6A_1751610	Chr6A	1751610	5.99e-05	-0.3322	295	0.887311	-2.53662
Fe	BLINK	GKVK	Chr4B_3325175	Chr4B	3325175	7.7e-05	0.02203	295	0.938202	-3.46276			Fe	MLMM	GKVK	Chr3A_49786532	Chr3A	49786532	6.49e-05	-0.30678	295	0.887311	-2.33406
Fe	BLINK	GKVK	Chr3A_5053204	Chr3A	5053204	8.24e-05	-0.17966	295	0.938202	3.08495			Fe	MLMM	GKVK	Chr5B_34108382	Chr5B	34108382	6.62e-05	-0.37627	295	0.887311	-2.68055
Fe	BLINK	GKVK	Chr7B_33486741	Chr7B	33486741	8.57e-05	0.04746	295	0.938202	4.01051			Fe	MLMM	GKVK	Chr8B_15588196	Chr8B	15588196	7.01e-05	-0.54746	295	0.887311	-2.57924
Fe	BLINK	GKVK	Chr7B_2727702	Chr7B	2727702	9.4e-05	0.31186	295	0.938202	3.83723			Fe	MLMM	GKVK	Chr8B_35063361	Chr8B	35063361	7.19e-05	-0.22712	295	0.887311	2.96413
Fe	BLINK	GKVK	Chr8A_4694997	Chr8A	4694997	9.63e-05	-0.58983	295	0.938202	3.1698			Fe	MLMM	GKVK	Chr7B_25902193	Chr7B	25902193	7.46e-05	-0.28644	295	0.887311	-3.23653
													Fe	MLMM	GKVK	Chr8B_35336208	Chr8B	35336208	7.47e-05	-0.15085	295	0.887311	2.21655
													Fe	MLMM	GKVK	Chr3A_47642665	Chr3A	47642665	7.83e-05	-0.19831	295	0.887679	2.51323
													Fe	MLMM	GKVK	Chr8A_21220942	Chr8A	21220942	9.43e-05	-0.45932	295	0.904307	-2.65251
													Fe	MLMM	GKVK	Chr9B_44421574	Chr9B	44421574	9.52e-05	-0.51017	295	0.904307	-2.47273
													Fe	MLMM	GKVK	Chr8A_7658084	Chr8A	7658084	9.64e-05	-0.5322	295	0.904307	-2.51542
													Fe	MLMM	GKVK	Chr9A_57612840	Chr9A	57612840	9.72e-05	-0.49661	295	0.904307	-2.54387
													Fe	MLMM	GKVK	Chr8B_1217611	Chr8B	1217611	9.79e-05	0.12203	295	0.904307	-2.31853
Trait	Model	Test location	SNP	Chromosome	Position	P.value	MAF	nobs	H&B.P.Value	Effect			Trait	Model	Test location	SNP	Chromosome	Position	P.value	MAF	nobs	H&B.P.Value	Effect
Fe	BLINK	IIMR	Chr2A_32889668	Chr2A	32889668	2.41e-06	-0.44649	299	0.528803	3.33028			Fe	MLMM	IIMR	Chr9B_44432447	Chr9B	44432447	3.11e-06	-0.6087	299	0.43842	-1.99668
Fe	BLINK	IIMR	Chr8B_32781704	Chr8B	32781704	4.24e-06	-0.53846	299	0.528803	2.82264			Fe	MLMM	IIMR	Chr4B_11438791	Chr4B	11438791	4.56e-06	-0.26421	299	0.43842	2.45548
Fe	BLINK	IIMR	Chr8A_34014657	Chr8A	34014657	2.05e-05	-0.49164	299	0.950248	2.99004			Fe	MLMM	IIMR	Chr8B_20414469	Chr8B	20414469	5.27e-06	-0.07023	299	0.43842	-1.77401
Fe	BLINK	IIMR	Chr5A_36133575	Chr5A	36133575	2.31e-05	0.09866	299	0.950248	2.53146			Fe	MLMM	IIMR	Chr5B_40475734	Chr5B	40475734	1.96e-05	-0.47324	299	0.829405	2.00835
Fe	BLINK	IIMR	Chr8A_8245821	Chr8A	8245821	2.52e-05	-0.61706	299	0.950248	-2.44575			Fe	MLMM	IIMR	Chr7B_25902193	Chr7B	25902193	2.55e-05	-0.28261	299	0.829405	-2.53335
Fe	BLINK	IIMR	Chr2A_3678880	Chr2A	3678880	2.63e-05	-0.3913	299	0.950248	2.38763			Fe	MLMM	IIMR	Chr8A_16669908	Chr8A	16669908	2.75e-05	-0.48495	299	0.829405	-1.97505
Fe	BLINK	IIMR	Chr5A_7176446	Chr5A	7176446	3e-05	-0.36789	299	0.950248	-2.77712			Fe	MLMM	IIMR	Chr8A_10910419	Chr8A	10910419	2.93e-05	-0.43311	299	0.829405	-1.8602
Fe	BLINK	IIMR	Chr1A_560273	Chr1A	560273	3.44e-05	-0.44649	299	0.950248	-2.7942			Fe	MLMM	IIMR	Chr9A_41377080	Chr9A	41377080	3.17e-05	-0.43478	299	0.829405	1.90243
Fe	BLINK	IIMR	Chr6B_21750427	Chr6B	21750427	4.25e-05	-0.41806	299	0.950248	2.84323			Fe	MLMM	IIMR	Chr8B_35336191	Chr8B	35336191	3.25e-05	-0.15217	299	0.829405	1.72218
Fe	BLINK	IIMR	Chr6A_32255304	Chr6A	32255304	4.52e-05	-0.32441	299	0.950248	-2.92768			Fe	MLMM	IIMR	Chr4B_9018118	Chr4B	9018118	3.32e-05	-0.37124	299	0.829405	-2.06649
Fe	BLINK	IIMR	Chr4B_23560914	Chr4B	23560914	5.28e-05	-0.27592	299	0.950248	2.77054			Fe	MLMM	IIMR	Chr2B_8596885	Chr2B	8596885	3.71e-05	-0.62709	299	0.842561	-1.78721
Fe	BLINK	IIMR	Chr4A_12002653	Chr4A	12002653	5.41e-05	-0.34448	299	0.950248	-2.53333			Fe	MLMM	IIMR	Chr9A_41377087	Chr9A	41377087	4.78e-05	-0.46154	299	0.925001	1.84159
Fe	BLINK	IIMR	Chr4B_35460938	Chr4B	35460938	5.76e-05	-0.53344	299	0.950248	-2.48865			Fe	MLMM	IIMR	Chr7B_2645454	Chr7B	2645454	6.11e-05	-0.4398	299	0.925001	-1.99796
Fe	BLINK	IIMR	Chr7B_28329294	Chr7B	28329294	5.79e-05	-0.6204	299	0.950248	-2.25853			Fe	MLMM	IIMR	Chr8A_11236592	Chr8A	11236592	6.33e-05	-0.52341	299	0.925001	-1.7155
Fe	BLINK	IIMR	Chr7B_3750659	Chr7B	3750659	6.33e-05	0.06355	299	0.950248	-2.6092			Fe	MLMM	IIMR	Chr9B_53384051	Chr9B	53384051	6.38e-05	-0.3194	299	0.925001	1.69843
Fe	BLINK	IIMR	Chr2B_41509846	Chr2B	41509846	7.12e-05	-0.48161	299	0.950248	-2.68149			Fe	MLMM	IIMR	Chr1A_29714136	Chr1A	29714136	6.62e-05	-0.46154	299	0.925001	-1.891
Fe	BLINK	IIMR	Chr2B_8596885	Chr2B	8596885	7.18e-05	-0.62709	299	0.950248	-2.18513			Fe	MLMM	IIMR	Chr1A_30844060	Chr1A	30844060	6.97e-05	-0.39799	299	0.925001	-1.85546
Fe	BLINK	IIMR	Chr3A_49245000	Chr3A	49245000	7.22e-05	-0.29599	299	0.950248	-2.21099			Fe	MLMM	IIMR	Chr2B_8013830	Chr2B	8013830	7.35e-05	-0.1806	299	0.925001	-1.836
Fe	BLINK	IIMR	Chr8A_23322707	Chr8A	23322707	7.72e-05	-0.44147	299	0.950248	-2.57741			Fe	MLMM	IIMR	Chr8A_11199810	Chr8A	11199810	7.89e-05	-0.48997	299	0.925001	-1.69908
Fe	BLINK	IIMR	Chr8B_35063361	Chr8B	35063361	8.13e-05	-0.22408	299	0.950248	3.306			Fe	MLMM	IIMR	Chr6B_12353466	Chr6B	12353466	8.27e-05	-0.17726	299	0.925001	-2.45125
Fe	BLINK	IIMR	Chr8B_10121949	Chr8B	10121949	8.61e-05	-0.62375	299	0.950248	-2.2551			Fe	MLMM	IIMR	Chr1A_15688265	Chr1A	15688265	8.57e-05	0.24916	299	0.925001	-1.7702
Fe	BLINK	IIMR	Chr4B_9018118	Chr4B	9018118	8.88e-05	-0.37124	299	0.950248	-2.63298			Fe	MLMM	IIMR	Chr5A_7176446	Chr5A	7176446	9.1e-05	-0.36789	299	0.925001	-1.9949
Fe	BLINK	IIMR	Chr7B_3750658	Chr7B	3750658	9.02e-05	0.05351	299	0.950248	-2.46975			Fe	MLMM	IIMR	Chr8A_22738290	Chr8A	22738290	9.12e-05	0.3194	299	0.925001	2.52523
Fe	BLINK	IIMR	Chr5B_43422270	Chr5B	43422270	9.74e-05	0.31773	299	0.950248	2.51013
Fe	BLINK	IIMR	Chr6B_32242010	Chr6B	32242010	9.9e-05	-0.42977	299	0.950248	-2.79102
Trait	Model	Test location	SNP	Chromosome	Position	P.value	MAF	nobs	H&B.P.Value	Effect			Trait	Model	Test location	SNP	Chromosome	Position	P.value	MAF	nobs	H&B.P.Value	Effect
Fe	BLINK	Pooled	Chr2A_32889668	Chr2A	32889668	4.93e-06	-0.44649	299	0.505198	3.56771			Fe	MLMM	Pooled	Chr8B_35336191	Chr8B	35336191	6.7e-06	-0.15217	299	0.628896	2.05996
Fe	BLINK	Pooled	Chr7B_28329294	Chr7B	28329294	7.88e-06	-0.6204	299	0.505198	-2.75596			Fe	MLMM	Pooled	Chr7B_25902193	Chr7B	25902193	1.02e-05	-0.28261	299	0.628896	-2.93353
Fe	BLINK	Pooled	Chr5A_36133575	Chr5A	36133575	8.14e-06	0.09866	299	0.505198	2.93767			Fe	MLMM	Pooled	Chr3A_46787338	Chr3A	46787338	1.43e-05	-0.5786	299	0.628896	-2.19095
Fe	BLINK	Pooled	Chr1A_560273	Chr1A	560273	8.71e-06	-0.44649	299	0.505198	-3.29949			Fe	MLMM	Pooled	Chr4B_11438791	Chr4B	11438791	1.45e-05	-0.26421	299	0.628896	2.57493
Fe	BLINK	Pooled	Chr8B_32781704	Chr8B	32781704	1.01e-05	-0.53846	299	0.505198	2.99778			Fe	MLMM	Pooled	Chr9B_32410581	Chr9B	32410581	2.09e-05	-0.25418	299	0.628896	2.81983
Fe	BLINK	Pooled	Chr9B_30745266	Chr9B	30745266	2.22e-05	-0.64381	299	0.858253	2.66108			Fe	MLMM	Pooled	Chr9A_41377080	Chr9A	41377080	2.44e-05	-0.43478	299	0.628896	2.1356
Fe	BLINK	Pooled	Chr8B_35063361	Chr8B	35063361	3.41e-05	-0.22408	299	0.858253	3.82989			Fe	MLMM	Pooled	Chr8B_20414469	Chr8B	20414469	2.84e-05	-0.07023	299	0.628896	-1.80656
Fe	BLINK	Pooled	Chr8A_4694997	Chr8A	4694997	3.72e-05	-0.58194	299	0.858253	2.67072			Fe	MLMM	Pooled	Chr3B_18156132	Chr3B	18156132	3.08e-05	-0.51672	299	0.628896	2.05688
Fe	BLINK	Pooled	Chr3A_24918748	Chr3A	24918748	3.74e-05	-0.14548	299	0.858253	3.48388			Fe	MLMM	Pooled	Chr8B_35336208	Chr8B	35336208	3.09e-05	-0.14548	299	0.628896	1.91186
Fe	BLINK	Pooled	Chr3A_5053204	Chr3A	5053204	3.76e-05	-0.16722	299	0.858253	2.57107			Fe	MLMM	Pooled	Chr7B_2645454	Chr7B	2645454	3.65e-05	-0.4398	299	0.628896	-2.27565
Fe	BLINK	Pooled	Chr6B_21750427	Chr6B	21750427	4.32e-05	-0.41806	299	0.858253	3.13639			Fe	MLMM	Pooled	Chr5B_40475734	Chr5B	40475734	3.85e-05	-0.47324	299	0.628896	2.14614
Fe	BLINK	Pooled	Chr7B_3750659	Chr7B	3750659	5.47e-05	0.06355	299	0.858253	-2.9043			Fe	MLMM	Pooled	Chr6B_5241936	Chr6B	5241936	3.92e-05	0.25418	299	0.628896	2.02012
Fe	BLINK	Pooled	Chr4B_23560914	Chr4B	23560914	5.57e-05	-0.27592	299	0.858253	3.04965			Fe	MLMM	Pooled	Chr9B_28144339	Chr9B	28144339	3.98e-05	-0.55017	299	0.628896	2.06677
Fe	BLINK	Pooled	Chr3A_45220059	Chr3A	45220059	5.67e-05	-0.30268	299	0.858253	-2.88997			Fe	MLMM	Pooled	Chr9A_41377087	Chr9A	41377087	4.05e-05	-0.46154	299	0.628896	2.05835
Fe	BLINK	Pooled	Chr6A_32255304	Chr6A	32255304	5.7e-05	-0.32441	299	0.858253	-3.1913			Fe	MLMM	Pooled	Chr3A_47642665	Chr3A	47642665	4.66e-05	-0.18562	299	0.628896	2.13016
Fe	BLINK	Pooled	Chr7B_3750658	Chr7B	3750658	6.41e-05	0.05351	299	0.858253	-2.78114			Fe	MLMM	Pooled	Chr8B_15588196	Chr8B	15588196	4.82e-05	-0.55184	299	0.628896	-2.08984
Fe	BLINK	Pooled	Chr6B_4467774	Chr6B	4467774	6.49e-05	-0.37793	299	0.858253	2.58398			Fe	MLMM	Pooled	Chr6B_12758428	Chr6B	12758428	5.07e-05	-0.39967	299	0.628896	-2.32651
Fe	BLINK	Pooled	Chr7B_28473526	Chr7B	28473526	7.49e-05	0.26421	299	0.858253	-2.70591			Fe	MLMM	Pooled	Chr1A_29714136	Chr1A	29714136	5.15e-05	-0.46154	299	0.628896	-2.12009
Fe	BLINK	Pooled	Chr8A_19735141	Chr8A	19735141	8.34e-05	-0.25251	299	0.858253	2.57574			Fe	MLMM	Pooled	Chr8A_16669908	Chr8A	16669908	5.35e-05	-0.48495	299	0.628896	-2.1084
Fe	BLINK	Pooled	Chr7B_7275578	Chr7B	7275578	9.05e-05	0.42977	299	0.858253	3.61065			Fe	MLMM	Pooled	Chr9B_44432447	Chr9B	44432447	5.37e-05	-0.6087	299	0.628896	-1.92298
Fe	BLINK	Pooled	Chr1B_30696002	Chr1B	30696002	9.49e-05	-0.1806	299	0.858253	-2.79979			Fe	MLMM	Pooled	Chr8A_22738290	Chr8A	22738290	5.43e-05	0.3194	299	0.628896	2.88212
													Fe	MLMM	Pooled	Chr5A_16420362	Chr5A	16420362	5.97e-05	-0.02843	299	0.628896	-1.8142
													Fe	MLMM	Pooled	Chr1B_30696002	Chr1B	30696002	6.06e-05	-0.1806	299	0.628896	-1.96538
													Fe	MLMM	Pooled	Chr3A_7513023	Chr3A	7513023	6.08e-05	-0.16054	299	0.628896	2.33783
													Fe	MLMM	Pooled	Chr2B_8013830	Chr2B	8013830	6.43e-05	-0.1806	299	0.628896	-2.04855
													Fe	MLMM	Pooled	Chr8B_9271512	Chr8B	9271512	6.77e-05	-0.33779	299	0.628896	-2.11808
													Fe	MLMM	Pooled	Chr8B_35063361	Chr8B	35063361	6.81e-05	-0.22408	299	0.628896	2.4573
													Fe	MLMM	Pooled	Chr8A_11236592	Chr8A	11236592	7.18e-05	-0.52341	299	0.639483	-1.88434
													Fe	MLMM	Pooled	Chr9B_32597728	Chr9B	32597728	8.57e-05	-0.43144	299	0.691702	2.13564
													Fe	MLMM	Pooled	Chr6A_31502899	Chr6A	31502899	8.59e-05	-0.47492	299	0.691702	-2.07537
													Fe	MLMM	Pooled	Chr5B_39986841	Chr5B	39986841	9.15e-05	-0.34615	299	0.691702	-2.27012
													Fe	MLMM	Pooled	Chr5A_46689841	Chr5A	46689841	9.21e-05	-0.48829	299	0.691702	-2.18444
													Fe	MLMM	Pooled	Chr3B_18156143	Chr3B	18156143	9.53e-05	-0.49498	299	0.691702	1.95011
													Fe	MLMM	Pooled	Chr1A_560273	Chr1A	560273	9.64e-05	-0.44649	299	0.691702	-2.15117
													Fe	MLMM	Pooled	Chr8A_10695354	Chr8A	10695354	9.7e-05	-0.55686	299	0.691702	-1.95996
Trait	Model	Test location	SNP	Chromosome	Position	P.value	MAF	nobs	H&B.P.Value	Effect			Trait	Model	Test location	SNP	Chromosome	Position	P.value	MAF	nobs	H&B.P.Value	Effect
K	BLINK	GKVK	Chr8B_22167038	Chr8B	22167038	3.55e-09	-0.401	288	0.000885	-6.77041			K	MLMM	GKVK	Chr8B_22167038	Chr8B	22167038	2.55e-06	-0.401	288	0.364409	-5.52105
K	BLINK	GKVK	Chr1A_20148300	Chr1A	20148300	4.16e-06	0.0729	288	0.483625	-4.35317			K	MLMM	GKVK	Chr6B_18569341	Chr6B	18569341	2.92e-06	-0.158	288	0.364409	-7.22422
K	BLINK	GKVK	Chr5A_22745473	Chr5A	22745473	6.46e-06	-0.5608	288	0.483625	-4.41991			K	MLMM	GKVK	Chr3A_52715053	Chr3A	52715053	5.83e-06	-0.5069	288	0.399969	-4.73834
K	BLINK	GKVK	Chr8A_33610966	Chr8A	33610966	9.4e-06	-0.6441	288	0.483625	-4.53535			K	MLMM	GKVK	Chr1A_20148300	Chr1A	20148300	6.42e-06	0.0729	288	0.399969	-4.16457
K	BLINK	GKVK	Chr6B_18569341	Chr6B	18569341	9.69e-06	-0.158	288	0.483625	-6.83458			K	MLMM	GKVK	Chr3A_48398681	Chr3A	48398681	8.02e-06	0.1545	288	0.399969	-6.56911
K	BLINK	GKVK	Chr2B_8646390	Chr2B	8646390	1.34e-05	-0.4913	288	0.508435	-5.37086			K	MLMM	GKVK	Chr8B_23282683	Chr8B	23282683	1.03e-05	0.0417	288	0.427952	-4.12543
K	BLINK	GKVK	Chr3B_3993077	Chr3B	3993077	1.43e-05	-0.4601	288	0.508435	-4.94728			K	MLMM	GKVK	Chr1A_2584228	Chr1A	2584228	1.49e-05	-0.6163	288	0.483332	-4.5986
K	BLINK	GKVK	Chr6B_14632842	Chr6B	14632842	3.13e-05	-0.4358	288	0.691531	-4.95947			K	MLMM	GKVK	Chr3B_3993077	Chr3B	3993077	1.55e-05	-0.4601	288	0.483332	-4.96772
K	BLINK	GKVK	Chr8B_23282683	Chr8B	23282683	3.44e-05	0.0417	288	0.691531	-4.08399			K	MLMM	GKVK	Chr5A_36867911	Chr5A	36867911	1.79e-05	0.0208	288	0.494763	-3.88879
K	BLINK	GKVK	Chr6B_15693201	Chr6B	15693201	4.07e-05	-0.5191	288	0.691531	-4.28036			K	MLMM	GKVK	Chr9B_3611185	Chr9B	3611185	2.22e-05	-0.4913	288	0.494763	-4.64472
K	BLINK	GKVK	Chr8A_9435089	Chr8A	9435089	4.12e-05	-0.6024	288	0.691531	-4.21759			K	MLMM	GKVK	Chr5A_22745473	Chr5A	22745473	2.28e-05	-0.5608	288	0.494763	-4.19173
K	BLINK	GKVK	Chr1A_29429629	Chr1A	29429629	5.14e-05	-0.4931	288	0.691531	4.50492			K	MLMM	GKVK	Chr9A_11478791	Chr9A	11478791	2.38e-05	-0.4358	288	0.494763	-4.21985
K	BLINK	GKVK	Chr2A_17147735	Chr2A	17147735	5.51e-05	-0.2865	288	0.691531	4.5327			K	MLMM	GKVK	Chr8A_20662852	Chr8A	20662852	2.7e-05	-0.6302	288	0.518529	-4.35639
K	BLINK	GKVK	Chr4B_24295280	Chr4B	24295280	5.67e-05	-0.2222	288	0.691531	-5.52205			K	MLMM	GKVK	Chr1B_8198715	Chr1B	8198715	3.04e-05	-0.342	288	0.5417	-5.05607
K	BLINK	GKVK	Chr5A_18513997	Chr5A	18513997	6.06e-05	-0.2969	288	0.691531	-3.76418			K	MLMM	GKVK	Chr2B_8646390	Chr2B	8646390	3.84e-05	-0.4913	288	0.599007	-4.87103
K	BLINK	GKVK	Chr6B_13390458	Chr6B	13390458	6.7e-05	-0.3976	288	0.691531	-4.74427			K	MLMM	GKVK	Chr5B_8927978	Chr5B	8927978	3.84e-05	-0.6979	288	0.599007	-4.2299
K	BLINK	GKVK	Chr1A_1627704	Chr1A	1627704	6.9e-05	0.1563	288	0.691531	3.98704			K	MLMM	GKVK	Chr9B_52738506	Chr9B	52738506	4.17e-05	-0.4705	288	0.612751	-4.90451
K	BLINK	GKVK	Chr8A_9435128	Chr8A	9435128	6.93e-05	-0.4792	288	0.691531	-4.33415			K	MLMM	GKVK	Chr6B_4420271	Chr6B	4420271	4.88e-05	-0.5972	288	0.647917	-4.34897
K	BLINK	GKVK	Chr3A_48398681	Chr3A	48398681	7.06e-05	0.1545	288	0.691531	-6.0823			K	MLMM	GKVK	Chr9B_23648457	Chr9B	23648457	4.93e-05	-0.5	288	0.647917	-4.65861
K	BLINK	GKVK	Chr8A_20662852	Chr8A	20662852	7.21e-05	-0.6302	288	0.691531	-4.23347			K	MLMM	GKVK	Chr7A_4155359	Chr7A	4155359	5.91e-05	-0.4184	288	0.692466	-4.41981
K	BLINK	GKVK	Chr1A_2584228	Chr1A	2584228	7.48e-05	-0.6163	288	0.691531	-4.28099			K	MLMM	GKVK	Chr8A_33610966	Chr8A	33610966	6.29e-05	-0.6441	288	0.692466	-4.11388
K	BLINK	GKVK	Chr9B_52819382	Chr9B	52819382	8.2e-05	-0.4358	288	0.691531	4.77263			K	MLMM	GKVK	Chr5A_18513997	Chr5A	18513997	6.39e-05	-0.2969	288	0.692466	-3.74143
K	BLINK	GKVK	Chr9A_49890876	Chr9A	49890876	8.21e-05	-0.4566	288	0.691531	4.66018			K	MLMM	GKVK	Chr5A_22386428	Chr5A	22386428	6.5e-05	-0.5451	288	0.692466	-4.10492
K	BLINK	GKVK	Chr9B_45941791	Chr9B	45941791	8.23e-05	-0.3681	288	0.691531	-4.13878			K	MLMM	GKVK	Chr6A_4790806	Chr6A	4790806	6.70273e-05	-0.5799	288	0.692466	-4.22791
K	BLINK	GKVK	Chr8A_10699417	Chr8A	10699417	8.26e-05	-0.224	288	0.691531	6.41478			K	MLMM	GKVK	Chr8B_9833106	Chr8B	9833106	6.93824e-05	-0.2153	288	0.692466	-5.00173
K	BLINK	GKVK	Chr4A_17463008	Chr4A	17463008	8.68e-05	0.1076	288	0.691531	4.0081			K	MLMM	GKVK	Chr5B_8968510	Chr5B	8968510	7.88512e-05	-0.3438	288	0.703547	-5.09005
K	BLINK	GKVK	Chr2B_5765713	Chr2B	5765713	8.89e-05	-0.5399	288	0.691531	-4.18313			K	MLMM	GKVK	Chr8A_20059988	Chr8A	20059988	7.98903e-05	-0.4132	288	0.703547	-4.86906
K	BLINK	GKVK	Chr5A_22386428	Chr5A	22386428	9.09e-05	-0.5451	288	0.691531	-4.02429			K	MLMM	GKVK	Chr1B_6390386	Chr1B	6390386	8.22581e-05	-0.4149	288	0.703547	-4.05512
K	BLINK	GKVK	Chr6B_25316917	Chr6B	25316917	9.18e-05	-0.4392	288	0.691531	4.51822			K	MLMM	GKVK	Chr6A_27688136	Chr6A	27688136	8.53588e-05	-0.5104	288	0.703547	-4.25423
K	BLINK	GKVK	Chr4A_13554366	Chr4A	13554366	9.34e-05	-0.559	288	0.691531	4.20163			K	MLMM	GKVK	Chr4B_23486136	Chr4B	23486136	8.99857e-05	-0.3316	288	0.703547	-3.96492
K	BLINK	GKVK	Chr1A_14626250	Chr1A	14626250	9.36e-05	0.0972	288	0.691531	-3.78424			K	MLMM	GKVK	Chr8A_8719407	Chr8A	8719407	9.48647e-05	-0.5104	288	0.703547	4.35108
K	BLINK	GKVK	Chr9B_52738506	Chr9B	52738506	9.45e-05	-0.4705	288	0.691531	-4.59286			K	MLMM	GKVK	Chr4A_6588965	Chr4A	6588965	9.96812e-05	-0.3073	288	0.703547	-4.32251
K	BLINK	GKVK	Chr9B_3611185	Chr9B	3611185	9.63e-05	-0.4913	288	0.691531	-4.27821			K	MLMM	GKVK	Chr7A_24078451	Chr7A	24078451	9.97155e-05	-0.3594	288	0.703547	-4.18521
K	BLINK	GKVK	Chr6B_19204704	Chr6B	19204704	9.63e-05	-0.3906	288	0.691531	-4.62189
K	BLINK	GKVK	Chr3B_4083566	Chr3B	4083566	9.7e-05	-0.5521	288	0.691531	-4.28353
Trait	Model	Test location	SNP	Chromosome	Position	P.value	MAF	nobs	H&B.P.Value	Effect			Trait	Model	Test location	SNP	Chromosome	Position	P.value	MAF	nobs	H&B.P.Value	Effect
K	BLINK	IIMR	Chr2A_13160039	Chr2A	13160039	7.15e-06	-0.473	296	0.705085	23.1869			K	MLMM	IIMR	Chr4B_2455626	Chr4B	2455626	4.81e-06	-0.5912	296	0.475425	23.971
K	BLINK	IIMR	Chr4B_2455626	Chr4B	2455626	1.07e-05	-0.5912	296	0.705085	23.61			K	MLMM	IIMR	Chr8B_24266754	Chr8B	24266754	6.59e-06	-0.5473	296	0.475425	23.5635
K	BLINK	IIMR	Chr8A_22576514	Chr8A	22576514	1.17e-05	-0.3074	296	0.705085	-20.3032			K	MLMM	IIMR	Chr8A_22576514	Chr8A	22576514	6.85e-06	-0.3074	296	0.475425	-19.8172
K	BLINK	IIMR	Chr7A_29453509	Chr7A	29453509	1.24e-05	-0.5439	296	0.705085	23.388			K	MLMM	IIMR	Chr8B_28246245	Chr8B	28246245	8.89e-06	-0.5152	296	0.475425	22.9041
K	BLINK	IIMR	Chr3A_34570548	Chr3A	34570548	1.42e-05	-0.0743	296	0.705085	-23.6795			K	MLMM	IIMR	Chr2A_13160039	Chr2A	13160039	9.98e-06	-0.473	296	0.475425	22.0051
K	BLINK	IIMR	Chr6A_33616158	Chr6A	33616158	1.7e-05	-0.5878	296	0.705085	-22.6409			K	MLMM	IIMR	Chr7A_29453509	Chr7A	29453509	1.15e-05	-0.5439	296	0.475425	22.1309
K	BLINK	IIMR	Chr5A_12090684	Chr5A	12090684	2.09e-05	-0.4189	296	0.745249	21.8854			K	MLMM	IIMR	Chr9A_50562894	Chr9A	50562894	1.33e-05	-0.5203	296	0.475425	23.0741
K	BLINK	IIMR	Chr8B_24266754	Chr8B	24266754	3.42e-05	-0.5473	296	0.93729	22.8757			K	MLMM	IIMR	Chr2A_900030	Chr2A	900030	1.8e-05	-0.1976	296	0.562397	28.8629
K	BLINK	IIMR	Chr3B_21559469	Chr3B	21559469	3.43e-05	-0.6216	296	0.93729	21.3676			K	MLMM	IIMR	Chr8A_30021039	Chr8A	30021039	2.46e-05	-0.5389	296	0.612592	22.4042
K	BLINK	IIMR	Chr7A_29453511	Chr7A	29453511	4.14e-05	-0.527	296	0.93729	22.163			K	MLMM	IIMR	Chr8B_11750184	Chr8B	11750184	2.51e-05	-0.4611	296	0.612592	22.18
K	BLINK	IIMR	Chr3A_52685263	Chr3A	52685263	4.91e-05	-0.5794	296	0.93729	21.8346			K	MLMM	IIMR	Chr5A_12090684	Chr5A	12090684	2.91e-05	-0.4189	296	0.612592	20.8956
K	BLINK	IIMR	Chr1B_35339728	Chr1B	35339728	4.93e-05	-0.5625	296	0.93729	-20.325			K	MLMM	IIMR	Chr3B_21559469	Chr3B	21559469	2.97e-05	-0.6216	296	0.612592	21.0412
K	BLINK	IIMR	Chr4A_13540869	Chr4A	13540869	6.39e-05	-0.3801	296	0.93729	23.9411			K	MLMM	IIMR	Chr4A_13540869	Chr4A	13540869	3.19e-05	-0.3801	296	0.612592	23.6138
K	BLINK	IIMR	Chr7A_18334655	Chr7A	18334655	6.97e-05	-0.2196	296	0.93729	29.063			K	MLMM	IIMR	Chr3A_34570548	Chr3A	34570548	3.55e-05	-0.0743	296	0.633084	-21.4286
K	BLINK	IIMR	Chr4A_16084602	Chr4A	16084602	7.66e-05	-0.5422	296	0.93729	20.5306			K	MLMM	IIMR	Chr4A_16084602	Chr4A	16084602	4.06e-05	-0.5422	296	0.634033	20.4118
													K	MLMM	IIMR	Chr8B_27921362	Chr8B	27921362	4.28e-05	-0.3902	296	0.634033	24.7415
													K	MLMM	IIMR	Chr8B_16041895	Chr8B	16041895	4.58e-05	-0.5321	296	0.634033	21.7335
													K	MLMM	IIMR	Chr8B_27366205	Chr8B	27366205	4.85e-05	-0.4865	296	0.634033	21.7016
													K	MLMM	IIMR	Chr8B_10209800	Chr8B	10209800	4.87e-05	-0.3666	296	0.634033	20.5394
													K	MLMM	IIMR	Chr7A_29453511	Chr7A	29453511	5.32e-05	-0.527	296	0.634033	20.4864
													K	MLMM	IIMR	Chr3B_36564509	Chr3B	36564509	5.38e-05	-0.4375	296	0.634033	22.176
													K	MLMM	IIMR	Chr1B_37024847	Chr1B	37024847	5.84e-05	-0.5169	296	0.634033	21.7306
													K	MLMM	IIMR	Chr8A_30021037	Chr8A	30021037	5.84e-05	0.1047	296	0.634033	17.1978
													K	MLMM	IIMR	Chr3B_4082167	Chr3B	4082167	6.74e-05	-0.3497	296	0.668374	24.708
													K	MLMM	IIMR	Chr6A_33616158	Chr6A	33616158	6.83e-05	-0.5878	296	0.668374	-20.3988
													K	MLMM	IIMR	Chr2B_6710494	Chr2B	6710494	6.98e-05	-0.3699	296	0.668374	21.5817
													K	MLMM	IIMR	Chr7B_28743124	Chr7B	28743124	7.66e-05	-0.4105	296	0.668374	22.763
													K	MLMM	IIMR	Chr1B_35339728	Chr1B	35339728	7.82e-05	-0.5625	296	0.668374	-19.1439
													K	MLMM	IIMR	Chr5A_41619746	Chr5A	41619746	7.89e-05	-0.4291	296	0.668374	22.2685
													K	MLMM	IIMR	Chr5A_41619791	Chr5A	41619791	8.04e-05	-0.3564	296	0.668374	23.7343
													K	MLMM	IIMR	Chr8B_23757124	Chr8B	23757124	8.49e-05	-0.4122	296	0.682987	23.1314
													K	MLMM	IIMR	Chr7B_2647665	Chr7B	2647665	8.83e-05	-0.3902	296	0.688551	23.8262
													K	MLMM	IIMR	Chr5A_36124788	Chr5A	36124788	9.56e-05	0.0811	296	0.692012	16.7452
													K	MLMM	IIMR	Chr8A_25738997	Chr8A	25738997	9.59e-05	-0.5473	296	0.692012	19.864
													K	MLMM	IIMR	Chr3A_55006547	Chr3A	55006547	9.71e-05	-0.4848	296	0.692012	20.5806
Trait	Model	Test location	SNP	Chromosome	Position	P.value	MAF	nobs	H&B.P.Value	Effect			Trait	Model	Test location	SNP	Chromosome	Position	P.value	MAF	nobs	H&B.P.Value	Effect
K	BLINK	Pooled	Chr3A_34570548	Chr3A	34570548	3.28e-06	-0.0746	295	0.490997	-13.1252			K	MLMM	Pooled	Chr3B_4082167	Chr3B	4082167	7.87e-06	-0.3508	295	0.717405	14.0054
K	BLINK	Pooled	Chr5B_2564377	Chr5B	2564377	4.33e-06	0.0763	295	0.490997	-11.9164			K	MLMM	Pooled	Chr2A_13160039	Chr2A	13160039	1.17e-05	-0.4746	295	0.717405	11.0903
K	BLINK	Pooled	Chr8A_24690297	Chr8A	24690297	8.78e-06	-0.522	295	0.490997	-12.8614			K	MLMM	Pooled	Chr4A_16084602	Chr4A	16084602	1.53e-05	-0.5458	295	0.717405	10.9287
K	BLINK	Pooled	Chr2A_13160039	Chr2A	13160039	9.82e-06	-0.4746	295	0.490997	11.8266			K	MLMM	Pooled	Chr8B_24266754	Chr8B	24266754	2.08e-05	-0.5525	295	0.717405	11.3222
K	BLINK	Pooled	Chr2A_27189516	Chr2A	27189516	9.84e-06	-0.439	295	0.490997	-11.9999			K	MLMM	Pooled	Chr3A_34570548	Chr3A	34570548	2.3e-05	-0.0746	295	0.717405	-11.1894
K	BLINK	Pooled	Chr8A_6493663	Chr8A	6493663	1.9e-05	-0.2288	295	0.678158	-16.4819			K	MLMM	Pooled	Chr3B_16846110	Chr3B	16846110	3.47e-05	-0.4814	295	0.717405	11.7905
K	BLINK	Pooled	Chr6B_25363885	Chr6B	25363885	1.9e-05	-0.5085	295	0.678158	-12.7193			K	MLMM	Pooled	Chr8A_6493663	Chr8A	6493663	3.67e-05	-0.2288	295	0.717405	-14.9607
K	BLINK	Pooled	Chr7A_29453509	Chr7A	29453509	2.91e-05	-0.5492	295	0.746601	11.6074			K	MLMM	Pooled	Chr4B_2455626	Chr4B	2455626	3.8e-05	-0.5949	295	0.717405	11.031
K	BLINK	Pooled	Chr7B_28906413	Chr7B	28906413	3.27e-05	0.1576	295	0.746601	-10.9911			K	MLMM	Pooled	Chr2A_900030	Chr2A	900030	3.86e-05	-0.2034	295	0.717405	14.1016
K	BLINK	Pooled	Chr4A_16084602	Chr4A	16084602	3.43e-05	-0.5458	295	0.746601	11.1402			K	MLMM	Pooled	Chr7A_29453509	Chr7A	29453509	4.08e-05	-0.5492	295	0.717405	10.5497
K	BLINK	Pooled	Chr6B_11489428	Chr6B	11489428	3.6e-05	-0.278	295	0.746601	-15.416			K	MLMM	Pooled	Chr7A_29239838	Chr7A	29239838	4.49e-05	-0.5627	295	0.717405	11.4755
K	BLINK	Pooled	Chr2A_20839781	Chr2A	20839781	3.87e-05	-0.2932	295	0.746601	-14.3619			K	MLMM	Pooled	Chr8A_22576514	Chr8A	22576514	5.32e-05	-0.2966	295	0.717405	-9.19174
K	BLINK	Pooled	Chr8A_19752755	Chr8A	19752755	3.89e-05	-0.4119	295	0.746601	-13.2355			K	MLMM	Pooled	Chr7B_28906413	Chr7B	28906413	5.63e-05	0.1576	295	0.717405	-10.0757
K	BLINK	Pooled	Chr5A_39809106	Chr5A	39809106	4.23e-05	-0.3271	295	0.754224	-13.6273			K	MLMM	Pooled	Chr8A_24690297	Chr8A	24690297	5.7e-05	-0.522	295	0.717405	-11.2198
K	BLINK	Pooled	Chr3B_16846110	Chr3B	16846110	6.01e-05	-0.4814	295	0.911935	12.5406			K	MLMM	Pooled	Chr2B_7711990	Chr2B	7711990	5.7e-05	-0.4763	295	0.717405	10.9057
K	BLINK	Pooled	Chr4A_26386347	Chr4A	26386347	6.5e-05	0.0797	295	0.911935	-12.9571			K	MLMM	Pooled	Chr4A_13540869	Chr4A	13540869	5.73e-05	-0.3847	295	0.717405	11.6129
K	BLINK	Pooled	Chr9A_51884121	Chr9A	51884121	6.86e-05	-0.3254	295	0.911935	12.9945			K	MLMM	Pooled	Chr6B_25363885	Chr6B	25363885	5.77e-05	-0.5085	295	0.717405	-11.3668
K	BLINK	Pooled	Chr5A_45752874	Chr5A	45752874	7.57e-05	-0.4085	295	0.911935	-10.2098			K	MLMM	Pooled	Chr4A_26386347	Chr4A	26386347	6.48e-05	0.0797	295	0.717405	-12.5527
K	BLINK	Pooled	Chr8A_22576514	Chr8A	22576514	7.79e-05	-0.2966	295	0.911935	-9.64167			K	MLMM	Pooled	Chr5A_41619791	Chr5A	41619791	6.57e-05	-0.3576	295	0.717405	12.1858
K	BLINK	Pooled	Chr9B_16201268	Chr9B	16201268	8.18e-05	-0.1322	295	0.911935	-14.0478			K	MLMM	Pooled	Chr8A_19752755	Chr8A	19752755	6.82e-05	-0.4119	295	0.717405	-12.2007
K	BLINK	Pooled	Chr6B_15455404	Chr6B	15455404	8.22e-05	-0.3661	295	0.911935	-12.5261			K	MLMM	Pooled	Chr8A_25738997	Chr8A	25738997	6.86e-05	-0.5559	295	0.717405	10.2962
K	BLINK	Pooled	Chr9B_16201286	Chr9B	16201286	8.96e-05	-0.1542	295	0.911935	-13.5155			K	MLMM	Pooled	Chr9A_51884121	Chr9A	51884121	6.98e-05	-0.3254	295	0.717405	12.5721
K	BLINK	Pooled	Chr8B_27811648	Chr8B	27811648	9.06e-05	-0.6339	295	0.911935	-10.7606			K	MLMM	Pooled	Chr8B_28246245	Chr8B	28246245	7.05e-05	-0.5203	295	0.717405	10.4814
K	BLINK	Pooled	Chr2B_6776961	Chr2B	6776961	9.44e-05	-0.3881	295	0.911935	-11.2616			K	MLMM	Pooled	Chr8B_10209800	Chr8B	10209800	7.14e-05	-0.3746	295	0.717405	10.2083
													K	MLMM	Pooled	Chr5B_2564377	Chr5B	2564377	7.36e-05	0.0763	295	0.717405	-9.58413
													K	MLMM	Pooled	Chr5A_3122122	Chr5A	3122122	7.48e-05	-0.4186	295	0.717405	11.4947
													K	MLMM	Pooled	Chr7B_2406536	Chr7B	2406536	9.42e-05	-0.5	295	0.790816	10.6221
													K	MLMM	Pooled	Chr4A_11683490	Chr4A	11683490	9.43e-05	-0.4424	295	0.790816	10.6116
													K	MLMM	Pooled	Chr7A_4361140	Chr7A	4361140	9.43e-05	-0.4627	295	0.790816	10.0949
													K	MLMM	Pooled	Chr1B_37024847	Chr1B	37024847	9.51e-05	-0.5186	295	0.790816	10.73
Trait	Model	Test location	SNP	Chromosome	Position	P.value	MAF	nobs	H&B.P.Value	Effect			Trait	Model	Test location	SNP	Chromosome	Position	P.value	MAF	nobs	H&B.P.Value	Effect
Mg	BLINK	GKVK	Chr2B_22258030	Chr2B	22258030	1.9e-06	-0.6689	299	0.473108	4.08715			Mg	MLMM	GKVK	Chr5B_22825310	Chr5B	22825310	1.65e-06	-0.3127	299	0.358047	-4.44652
Mg	BLINK	GKVK	Chr5B_22825310	Chr5B	22825310	6.48e-06	-0.3127	299	0.612388	-4.48963			Mg	MLMM	GKVK	Chr3A_41686223	Chr3A	41686223	3.26e-06	-0.2625	299	0.358047	3.43701
Mg	BLINK	GKVK	Chr5A_18485048	Chr5A	18485048	9.98e-06	-0.3161	299	0.612388	-4.62597			Mg	MLMM	GKVK	Chr8B_10586218	Chr8B	10586218	4.3e-06	-0.3261	299	0.358047	-3.97858
Mg	BLINK	GKVK	Chr3A_41686223	Chr3A	41686223	1.08e-05	-0.2625	299	0.612388	3.53843			Mg	MLMM	GKVK	Chr7B_4447305	Chr7B	4447305	6.57e-06	0.1522	299	0.41001	-3.23528
Mg	BLINK	GKVK	Chr3A_19985970	Chr3A	19985970	1.69e-05	-0.3177	299	0.612388	-3.71903			Mg	MLMM	GKVK	Chr8B_4263475	Chr8B	4263475	9.23e-06	-0.4983	299	0.414342	-3.75274
Mg	BLINK	GKVK	Chr9B_53747753	Chr9B	53747753	1.7e-05	0.0217	299	0.612388	-3.49374			Mg	MLMM	GKVK	Chr2A_51058763	Chr2A	51058763	9.96e-06	-0.2575	299	0.414342	-3.4369
Mg	BLINK	GKVK	Chr8B_25515892	Chr8B	25515892	1.72e-05	0.1572	299	0.612388	3.31897			Mg	MLMM	GKVK	Chr3A_19985970	Chr3A	19985970	1.69e-05	-0.3177	299	0.561214	-3.74591
Mg	BLINK	GKVK	Chr4B_30724879	Chr4B	30724879	2.24e-05	-0.1789	299	0.690178	3.42995			Mg	MLMM	GKVK	Chr5B_11468350	Chr5B	11468350	1.96e-05	-0.4197	299	0.561214	-3.67456
Mg	BLINK	GKVK	Chr3B_12687598	Chr3B	12687598	2.49e-05	-0.2157	299	0.690178	-4.10611			Mg	MLMM	GKVK	Chr1B_890760	Chr1B	890760	2.45e-05	-0.3545	299	0.561214	-4.02959
Mg	BLINK	GKVK	Chr8B_10586218	Chr8B	10586218	3.35e-05	-0.3261	299	0.787293	-3.62962			Mg	MLMM	GKVK	Chr7B_32353031	Chr7B	32353031	2.46e-05	-0.3696	299	0.561214	-3.57752
Mg	BLINK	GKVK	Chr3B_16262388	Chr3B	16262388	3.75e-05	-0.3645	299	0.787293	4.03091			Mg	MLMM	GKVK	Chr5A_34260955	Chr5A	34260955	2.47e-05	-0.5017	299	0.561214	-3.62121
Mg	BLINK	GKVK	Chr3B_16262393	Chr3B	16262393	4.06e-05	-0.3946	299	0.787293	3.87025			Mg	MLMM	GKVK	Chr8A_34929044	Chr8A	34929044	3.8e-05	-0.5234	299	0.707717	-3.25922
Mg	BLINK	GKVK	Chr5B_11468350	Chr5B	11468350	4.1e-05	-0.4197	299	0.787293	-3.60141			Mg	MLMM	GKVK	Chr4A_14383353	Chr4A	14383353	4.11e-05	-0.5987	299	0.707717	-3.35501
Mg	BLINK	GKVK	Chr4A_11006762	Chr4A	11006762	4.77e-05	-0.4749	299	0.809841	3.58927			Mg	MLMM	GKVK	Chr3A_17696653	Chr3A	17696653	4.68e-05	-0.4365	299	0.707717	-3.70256
Mg	BLINK	GKVK	Chr6B_15158598	Chr6B	15158598	5.18e-05	-0.3946	299	0.809841	4.05888			Mg	MLMM	GKVK	Chr3B_12687598	Chr3B	12687598	5.61e-05	-0.2157	299	0.707717	-3.6887
Mg	BLINK	GKVK	Chr1B_33731935	Chr1B	33731935	6.5e-05	-0.2876	299	0.809841	-3.23259			Mg	MLMM	GKVK	Chr8B_31493653	Chr8B	31493653	6.17e-05	-0.189	299	0.707717	3.32894
Mg	BLINK	GKVK	Chr1B_33234047	Chr1B	33234047	6.81e-05	-0.311	299	0.809841	4.15707			Mg	MLMM	GKVK	Chr8A_9200931	Chr8A	9200931	6.3e-05	-0.5669	299	0.707717	-3.31996
Mg	BLINK	GKVK	Chr8A_24066676	Chr8A	24066676	6.86e-05	-0.2759	299	0.809841	-3.28915			Mg	MLMM	GKVK	Chr4A_11006762	Chr4A	11006762	6.4e-05	-0.4749	299	0.707717	3.34232
Mg	BLINK	GKVK	Chr8B_10170073	Chr8B	10170073	7.22e-05	-0.2475	299	0.809841	4.63523			Mg	MLMM	GKVK	Chr9B_53747753	Chr9B	53747753	7.03e-05	0.0217	299	0.707717	-3.13955
Mg	BLINK	GKVK	Chr8B_10170074	Chr8B	10170074	7.22e-05	-0.2475	299	0.809841	4.63523			Mg	MLMM	GKVK	Chr8A_12466135	Chr8A	12466135	7.35e-05	-0.3445	299	0.707717	-2.96232
Mg	BLINK	GKVK	Chr5B_20876976	Chr5B	20876976	7.39e-05	-0.4916	299	0.809841	-3.46106			Mg	MLMM	GKVK	Chr8A_27163141	Chr8A	27163141	7.83e-05	-0.199	299	0.707717	-4.50551
Mg	BLINK	GKVK	Chr8A_24589793	Chr8A	24589793	7.66e-05	-0.2391	299	0.809841	3.35768			Mg	MLMM	GKVK	Chr8B_10141189	Chr8B	10141189	8.41e-05	-0.5518	299	0.707717	-3.08266
Mg	BLINK	GKVK	Chr9A_10260430	Chr9A	10260430	7.86e-05	0.1538	299	0.809841	-3.25429			Mg	MLMM	GKVK	Chr8A_24066676	Chr8A	24066676	8.63e-05	-0.2759	299	0.707717	-2.97037
Mg	BLINK	GKVK	Chr8B_8759519	Chr8B	8759519	8.5e-05	-0.3712	299	0.809841	3.62317			Mg	MLMM	GKVK	Chr2A_30036638	Chr2A	30036638	9.23e-05	-0.2793	299	0.707717	-3.34975
Mg	BLINK	GKVK	Chr5A_34260955	Chr5A	34260955	8.76e-05	-0.5017	299	0.809841	-3.44601			Mg	MLMM	GKVK	Chr8B_25515892	Chr8B	25515892	9.83e-05	0.1572	299	0.707717	2.94742
Mg	BLINK	GKVK	Chr1B_41978846	Chr1B	41978846	9.16e-05	0.2224	299	0.809841	-3.15113			Mg	MLMM	GKVK	Chr5A_18485048	Chr5A	18485048	9.89e-05	-0.3161	299	0.707717	-4.01358
Mg	BLINK	GKVK	Chr6B_5870359	Chr6B	5870359	9.23e-05	-0.0452	299	0.809841	-2.78204
Mg	BLINK	GKVK	Chr8A_26506144	Chr8A	26506144	9.57e-05	-0.5	299	0.809841	3.11449
Mg	BLINK	GKVK	Chr8B_39431730	Chr8B	39431730	9.65e-05	-0.4866	299	0.809841	3.09864
Mg	BLINK	GKVK	Chr2A_30036638	Chr2A	30036638	9.74e-05	-0.2793	299	0.809841	-3.47627
Trait	Model	Test location	SNP	Chromosome	Position	P.value	MAF	nobs	H&B.P.Value	Effect			Trait	Model	Test location	SNP	Chromosome	Position	P.value	MAF	nobs	H&B.P.Value	Effect
Mg	BLINK	IIMR	Chr4B_11095163	Chr4B	11095163	1.25e-06	-0.56	300	0.185348	23.3065			Mg	MLMM	IIMR	Chr5B_14535660	Chr5B	14535660	4.06e-07	-0.4667	300	0.101374	20.6208
Mg	BLINK	IIMR	Chr3B_16846103	Chr3B	16846103	1.69e-06	-0.5133	300	0.185348	23.9753			Mg	MLMM	IIMR	Chr4A_24212663	Chr4A	24212663	1.7e-06	-0.4633	300	0.211103	-18.6644
Mg	BLINK	IIMR	Chr3B_16846110	Chr3B	16846110	2.23e-06	-0.47	300	0.185348	24.1436			Mg	MLMM	IIMR	Chr5B_7885955	Chr5B	7885955	2.54e-06	-0.3967	300	0.211103	-23.0608
Mg	BLINK	IIMR	Chr5B_14535660	Chr5B	14535660	4.02e-06	-0.4667	300	0.250778	19.9679			Mg	MLMM	IIMR	Chr5B_14509298	Chr5B	14509298	1.1e-05	-0.4117	300	0.608435	16.9211
Mg	BLINK	IIMR	Chr3B_21559469	Chr3B	21559469	5.31e-06	-0.6133	300	0.264807	19.9268			Mg	MLMM	IIMR	Chr5B_16234673	Chr5B	16234673	1.22e-05	-0.4867	300	0.608435	19.2551
Mg	BLINK	IIMR	Chr5A_1544518	Chr5A	1544518	8.66e-06	-0.415	300	0.342427	19.7187			Mg	MLMM	IIMR	Chr4A_24212676	Chr4A	24212676	1.91e-05	-0.3633	300	0.608435	-17.8441
Mg	BLINK	IIMR	Chr5B_7885955	Chr5B	7885955	9.61e-06	-0.3967	300	0.342427	-24.4323			Mg	MLMM	IIMR	Chr1A_14313023	Chr1A	14313023	1.96e-05	0.1733	300	0.608435	-17.0127
Mg	BLINK	IIMR	Chr8A_25543615	Chr8A	25543615	1.83e-05	-0.5783	300	0.570572	18.7181			Mg	MLMM	IIMR	Chr3A_28186790	Chr3A	28186790	2.11e-05	-0.6717	300	0.608435	17.14
Mg	BLINK	IIMR	Chr3B_23143362	Chr3B	23143362	2.38e-05	-0.2717	300	0.625446	-18.4116			Mg	MLMM	IIMR	Chr3B_21559469	Chr3B	21559469	2.52e-05	-0.6133	300	0.608435	16.9305
Mg	BLINK	IIMR	Chr5B_14509298	Chr5B	14509298	2.61e-05	-0.4117	300	0.625446	17.5973			Mg	MLMM	IIMR	Chr8A_14036802	Chr8A	14036802	2.57e-05	0.445	300	0.608435	19.5752
Mg	BLINK	IIMR	Chr3A_53645776	Chr3A	53645776	3.14e-05	-0.465	300	0.625446	-18.1217			Mg	MLMM	IIMR	Chr7A_23087236	Chr7A	23087236	2.88e-05	0.11	300	0.608435	-15.1156
Mg	BLINK	IIMR	Chr7B_29656277	Chr7B	29656277	3.22e-05	-0.3383	300	0.625446	-22.1575			Mg	MLMM	IIMR	Chr3A_44163479	Chr3A	44163479	3.14e-05	-0.2317	300	0.608435	-16.4502
Mg	BLINK	IIMR	Chr9A_39406471	Chr9A	39406471	3.51e-05	-0.5333	300	0.625446	19.7672			Mg	MLMM	IIMR	Chr8B_20414854	Chr8B	20414854	3.35e-05	0.0083	300	0.608435	-15.1882
Mg	BLINK	IIMR	Chr3B_1550515	Chr3B	1550515	3.71e-05	-0.1317	300	0.625446	20.3375			Mg	MLMM	IIMR	Chr3B_15139144	Chr3B	15139144	3.54e-05	-0.3383	300	0.608435	-22.2608
Mg	BLINK	IIMR	Chr4A_7177615	Chr4A	7177615	3.89e-05	-0.2683	300	0.625446	-17.8465			Mg	MLMM	IIMR	Chr3A_53645776	Chr3A	53645776	3.66e-05	-0.465	300	0.608435	-16.1715
Mg	BLINK	IIMR	Chr2B_6776961	Chr2B	6776961	4.26e-05	-0.3817	300	0.625446	-19.4042			Mg	MLMM	IIMR	Chr9B_31171119	Chr9B	31171119	5.21e-05	-0.47	300	0.656633	17.9695
Mg	BLINK	IIMR	Chr3A_28186790	Chr3A	28186790	4.31e-05	-0.6717	300	0.625446	18.4984			Mg	MLMM	IIMR	Chr5A_38165376	Chr5A	38165376	5.3e-05	-0.62	300	0.656633	-16.1667
Mg	BLINK	IIMR	Chr5A_7797017	Chr5A	7797017	4.51e-05	-0.3833	300	0.625446	19.9037			Mg	MLMM	IIMR	Chr3B_7152173	Chr3B	7152173	6.07e-05	-0.4033	300	0.656633	-18.0959
Mg	BLINK	IIMR	Chr5B_18274929	Chr5B	18274929	4.85e-05	-0.475	300	0.637176	-20.4629			Mg	MLMM	IIMR	Chr8B_29656661	Chr8B	29656661	6.15e-05	-0.5317	300	0.656633	15.9097
Mg	BLINK	IIMR	Chr8A_21243104	Chr8A	21243104	5.35e-05	-0.2533	300	0.667062	-25.263			Mg	MLMM	IIMR	Chr3B_1550515	Chr3B	1550515	6.9e-05	-0.1317	300	0.656633	17.5976
Mg	BLINK	IIMR	Chr4B_23571416	Chr4B	23571416	6.13e-05	-0.285	300	0.728489	-17.9434			Mg	MLMM	IIMR	Chr1B_37192876	Chr1B	37192876	7.13e-05	-0.4217	300	0.656633	-15.0705
Mg	BLINK	IIMR	Chr8A_35955748	Chr8A	35955748	7.66e-05	-0.5833	300	0.738627	-18.0195			Mg	MLMM	IIMR	Chr2A_44889388	Chr2A	44889388	7.55e-05	-0.425	300	0.656633	16.5284
Mg	BLINK	IIMR	Chr3A_44163479	Chr3A	44163479	7.87e-05	-0.2317	300	0.738627	-17.75			Mg	MLMM	IIMR	Chr6B_22752728	Chr6B	22752728	7.64e-05	-0.435	300	0.656633	-18.3716
Mg	BLINK	IIMR	Chr7B_21306193	Chr7B	21306193	7.89e-05	0.2983	300	0.738627	-18.0582			Mg	MLMM	IIMR	Chr5A_1544518	Chr5A	1544518	7.66e-05	-0.415	300	0.656633	15.621
Mg	BLINK	IIMR	Chr8A_29857873	Chr8A	29857873	7.95e-05	-0.2917	300	0.738627	-24.2878			Mg	MLMM	IIMR	Chr4B_11095163	Chr4B	11095163	7.67e-05	-0.56	300	0.656633	17.5035
Mg	BLINK	IIMR	Chr2A_29759597	Chr2A	29759597	8.35e-05	-0.565	300	0.738627	17.811			Mg	MLMM	IIMR	Chr3B_229343	Chr3B	229343	7.74e-05	-0.4633	300	0.656633	17.764
Mg	BLINK	IIMR	Chr8B_29656661	Chr8B	29656661	8.42e-05	-0.5317	300	0.738627	17.347			Mg	MLMM	IIMR	Chr1A_7312161	Chr1A	7312161	8.2e-05	-0.6433	300	0.656633	16.464
Mg	BLINK	IIMR	Chr5B_47407992	Chr5B	47407992	8.89e-05	-0.3	300	0.738627	17.5665			Mg	MLMM	IIMR	Chr2A_32375630	Chr2A	32375630	8.48e-05	-0.525	300	0.656633	-16.3358
Mg	BLINK	IIMR	Chr8B_23797167	Chr8B	23797167	8.99e-05	-0.3333	300	0.738627	-21.6868			Mg	MLMM	IIMR	Chr6B_13811934	Chr6B	13811934	8.49e-05	-0.5317	300	0.656633	16.1232
Mg	BLINK	IIMR	Chr5B_47407986	Chr5B	47407986	9.19e-05	-0.2183	300	0.738627	18.807			Mg	MLMM	IIMR	Chr8A_24274698	Chr8A	24274698	8.54e-05	-0.5383	300	0.656633	-16.7957
Mg	BLINK	IIMR	Chr3A_50847928	Chr3A	50847928	9.66e-05	-0.3717	300	0.738627	19.9684			Mg	MLMM	IIMR	Chr3A_19269669	Chr3A	19269669	8.59e-05	-0.5133	300	0.656633	16.6497
Mg	BLINK	IIMR	Chr5B_47407979	Chr5B	47407979	9.84e-05	-0.1333	300	0.738627	19.6405			Mg	MLMM	IIMR	Chr5B_43198271	Chr5B	43198271	8.76e-05	-0.4983	300	0.656633	-16.788
													Mg	MLMM	IIMR	Chr1B_8582935	Chr1B	8582935	8.88e-05	-0.4267	300	0.656633	18.2498
													Mg	MLMM	IIMR	Chr2B_6776961	Chr2B	6776961	9.91e-05	-0.3817	300	0.656633	-16.5243
													Mg	MLMM	IIMR	Chr4B_23571416	Chr4B	23571416	9.98e-05	-0.285	300	0.656633	-15.9562
Trait	Model	Test location	SNP	Chromosome	Position	P.value	MAF	nobs	H&B.P.Value	Effect			Trait	Model	Test location	SNP	Chromosome	Position	P.value	MAF	nobs	H&B.P.Value	Effect
Mg	BLINK	Pooled	Chr3B_16846103	Chr3B	16846103	1.38e-06	-0.5133	300	0.196642	12.8585			Mg	MLMM	Pooled	Chr8A_9760598	Chr8A	9760598	2.21e-06	-0.27	300	0.300341	-14.4059
Mg	BLINK	Pooled	Chr3B_16846110	Chr3B	16846110	1.58e-06	-0.47	300	0.196642	13.0246			Mg	MLMM	Pooled	Chr5B_14535660	Chr5B	14535660	2.54e-06	-0.4667	300	0.300341	10.118
Mg	BLINK	Pooled	Chr4B_11095163	Chr4B	11095163	4.05e-06	-0.56	300	0.244996	11.8152			Mg	MLMM	Pooled	Chr8A_24589793	Chr8A	24589793	4.04e-06	-0.235	300	0.300341	10.2006
Mg	BLINK	Pooled	Chr8B_19435465	Chr8B	19435465	4.87e-06	0.1517	300	0.244996	10.4894			Mg	MLMM	Pooled	Chr6A_6827256	Chr6A	6827256	4.81e-06	-0.43	300	0.300341	11.7063
Mg	BLINK	Pooled	Chr5A_1544518	Chr5A	1544518	4.93e-06	-0.415	300	0.244996	10.7576			Mg	MLMM	Pooled	Chr6B_19054302	Chr6B	19054302	9.04e-06	-0.4233	300	0.450963	11.1525
Mg	BLINK	Pooled	Chr4A_11006762	Chr4A	11006762	5.89e-06	-0.4733	300	0.244996	11.537			Mg	MLMM	Pooled	Chr4A_11006762	Chr4A	11006762	1.31e-05	-0.4733	300	0.489903	10.2676
Mg	BLINK	Pooled	Chr5B_14535660	Chr5B	14535660	8.37e-06	-0.4667	300	0.298315	10.2783			Mg	MLMM	Pooled	Chr4B_11095163	Chr4B	11095163	1.43e-05	-0.56	300	0.489903	10.5671
Mg	BLINK	Pooled	Chr8A_9760598	Chr8A	9760598	1.41e-05	-0.27	300	0.438891	-13.5938			Mg	MLMM	Pooled	Chr6B_20515006	Chr6B	20515006	1.57e-05	-0.4467	300	0.489903	10.7779
Mg	BLINK	Pooled	Chr1A_35466335	Chr1A	35466335	2.13e-05	-0.165	300	0.589981	-12.498			Mg	MLMM	Pooled	Chr8A_10554189	Chr8A	10554189	2.36e-05	-0.485	300	0.585307	-10.748
Mg	BLINK	Pooled	Chr3A_19189752	Chr3A	19189752	2.44e-05	-0.4033	300	0.609709	-11.2418			Mg	MLMM	Pooled	Chr3A_49015331	Chr3A	49015331	2.64e-05	-0.2983	300	0.585307	9.04791
Mg	BLINK	Pooled	Chr4B_23571416	Chr4B	23571416	3.72e-05	-0.285	300	0.842756	-9.8075			Mg	MLMM	Pooled	Chr2A_12498645	Chr2A	12498645	2.95e-05	-0.5083	300	0.585307	9.12718
Mg	BLINK	Pooled	Chr5B_47407992	Chr5B	47407992	4.78e-05	-0.3	300	0.876049	9.67653			Mg	MLMM	Pooled	Chr2A_32375630	Chr2A	32375630	3.1e-05	-0.525	300	0.585307	-10.0297
Mg	BLINK	Pooled	Chr6B_20515006	Chr6B	20515006	5.32e-05	-0.4467	300	0.876049	10.3785			Mg	MLMM	Pooled	Chr5A_1544518	Chr5A	1544518	3.22e-05	-0.415	300	0.585307	9.33664
Mg	BLINK	Pooled	Chr7B_29656277	Chr7B	29656277	5.41e-05	-0.3383	300	0.876049	-11.4512			Mg	MLMM	Pooled	Chr1B_37192876	Chr1B	37192876	3.31e-05	-0.4217	300	0.585307	-9.00588
Mg	BLINK	Pooled	Chr8A_9554411	Chr8A	9554411	5.7e-05	-0.565	300	0.876049	9.58162			Mg	MLMM	Pooled	Chr5B_14509298	Chr5B	14509298	3.52e-05	-0.4117	300	0.585307	9.15758
Mg	BLINK	Pooled	Chr4B_2455626	Chr4B	2455626	6.32e-05	-0.5783	300	0.876049	9.73247			Mg	MLMM	Pooled	Chr8B_19435465	Chr8B	19435465	3.93e-05	0.1517	300	0.613452	8.68609
Mg	BLINK	Pooled	Chr2A_32918911	Chr2A	32918911	6.94e-05	-0.53	300	0.876049	-9.92533			Mg	MLMM	Pooled	Chr8B_20032438	Chr8B	20032438	4.82e-05	0.01	300	0.626008	8.57374
Mg	BLINK	Pooled	Chr6B_19054302	Chr6B	19054302	7.59e-05	-0.4233	300	0.876049	11.1405			Mg	MLMM	Pooled	Chr5B_7885955	Chr5B	7885955	4.83e-05	-0.3967	300	0.626008	-11.1501
Mg	BLINK	Pooled	Chr5B_47407986	Chr5B	47407986	7.64e-05	-0.2183	300	0.876049	10.1067			Mg	MLMM	Pooled	Chr1A_7312161	Chr1A	7312161	5.04e-05	-0.6433	300	0.626008	9.53341
Mg	BLINK	Pooled	Chr5B_7885955	Chr5B	7885955	8.04e-05	-0.3967	300	0.876049	-11.6219			Mg	MLMM	Pooled	Chr5B_47407992	Chr5B	47407992	5.42e-05	-0.3	300	0.626008	9.47848
Mg	BLINK	Pooled	Chr3A_21794796	Chr3A	21794796	9.91e-05	-0.2517	300	0.876049	-8.97501			Mg	MLMM	Pooled	Chr3A_41686223	Chr3A	41686223	5.5e-05	-0.2583	300	0.626008	8.43987
													Mg	MLMM	Pooled	Chr8B_11912794	Chr8B	11912794	5.87e-05	-0.3433	300	0.626008	-9.93702
													Mg	MLMM	Pooled	Chr9A_7437653	Chr9A	7437653	6.02e-05	-0.5883	300	0.626008	-9.00949
													Mg	MLMM	Pooled	Chr3A_50847928	Chr3A	50847928	6.25e-05	-0.3717	300	0.626008	10.4999
													Mg	MLMM	Pooled	Chr1B_37025777	Chr1B	37025777	6.27e-05	-0.45	300	0.626008	9.18097
													Mg	MLMM	Pooled	Chr4A_4036797	Chr4A	4036797	6.72e-05	-0.0267	300	0.645299	7.91117
													Mg	MLMM	Pooled	Chr2A_12720835	Chr2A	12720835	7.62e-05	-0.4217	300	0.704288	9.34699
													Mg	MLMM	Pooled	Chr5A_18517091	Chr5A	18517091	8.83e-05	-0.5867	300	0.727982	9.21249
													Mg	MLMM	Pooled	Chr6B_13811934	Chr6B	13811934	8.9e-05	-0.5317	300	0.727982	9.02318
													Mg	MLMM	Pooled	Chr8A_38220855	Chr8A	38220855	8.96e-05	-0.4117	300	0.727982	-9.01227
													Mg	MLMM	Pooled	Chr2A_43687206	Chr2A	43687206	9.06e-05	-0.3833	300	0.727982	8.52032
													Mg	MLMM	Pooled	Chr5B_47407986	Chr5B	47407986	9.34e-05	-0.2183	300	0.727982	9.76637
													Mg	MLMM	Pooled	Chr5A_38165376	Chr5A	38165376	9.77e-05	-0.62	300	0.731533	-8.76154
Trait	Model	Test location	SNP	Chromosome	Position	P.value	MAF	nobs	H&B.P.Value	Effect			Trait	Model	Test location	SNP	Chromosome	Position	P.value	MAF	nobs	H&B.P.Value	Effect
Na	BLINK	GKVK	Chr7A_18037460	Chr7A	18037460	7.85e-06	0.1835	297	0.438502	-0.16334			Na	MLMM	GKVK	Chr8A_15171914	Chr8A	15171914	2.79e-06	0.4377	297	0.511617	-0.20336
Na	BLINK	GKVK	Chr1B_36253927	Chr1B	36253927	8.05e-06	-0.4394	297	0.438502	0.16963			Na	MLMM	GKVK	Chr8A_21675758	Chr8A	21675758	9.43e-06	-0.2929	297	0.511617	-0.15423
Na	BLINK	GKVK	Chr3B_18016621	Chr3B	18016621	8.34e-06	-0.4444	297	0.438502	-0.1794			Na	MLMM	GKVK	Chr9A_47293393	Chr9A	47293393	1.01e-05	-0.4478	297	0.511617	-0.17518
Na	BLINK	GKVK	Chr3A_46037472	Chr3A	46037472	8.43e-06	-0.2862	297	0.438502	-0.16853			Na	MLMM	GKVK	Chr8A_24747832	Chr8A	24747832	1.13e-05	-0.4428	297	0.511617	-0.17654
Na	BLINK	GKVK	Chr9A_47293393	Chr9A	47293393	9.65e-06	-0.4478	297	0.438502	-0.18107			Na	MLMM	GKVK	Chr6B_17448983	Chr6B	17448983	1.22e-05	-0.1582	297	0.511617	-0.24744
Na	BLINK	GKVK	Chr8A_15171914	Chr8A	15171914	1.23e-05	0.4377	297	0.438502	-0.20679			Na	MLMM	GKVK	Chr1B_36253927	Chr1B	36253927	1.23e-05	-0.4394	297	0.511617	0.162981
Na	BLINK	GKVK	Chr2B_8221160	Chr2B	8221160	1.41e-05	-0.2727	297	0.438502	-0.17194			Na	MLMM	GKVK	Chr3A_45209447	Chr3A	45209447	1.49e-05	-0.3771	297	0.530432	-0.15579
Na	BLINK	GKVK	Chr8A_33610148	Chr8A	33610148	1.6e-05	-0.431	297	0.438502	0.19987			Na	MLMM	GKVK	Chr5A_34866799	Chr5A	34866799	1.89e-05	-0.4697	297	0.58524	-0.16063
Na	BLINK	GKVK	Chr8A_6049852	Chr8A	6049852	1.75e-05	-0.4461	297	0.438502	-0.19477			Na	MLMM	GKVK	Chr4B_29310177	Chr4B	29310177	2.73e-05	-0.3838	297	0.58524	-0.17793
Na	BLINK	GKVK	Chr3A_45209447	Chr3A	45209447	1.76e-05	-0.3771	297	0.438502	-0.16009			Na	MLMM	GKVK	Chr6B_20191492	Chr6B	20191492	2.89e-05	-0.3704	297	0.58524	-0.1891
Na	BLINK	GKVK	Chr8A_14893619	Chr8A	14893619	1.95e-05	-0.1835	297	0.443249	-0.17986			Na	MLMM	GKVK	Chr3B_18016621	Chr3B	18016621	2.96e-05	-0.4444	297	0.58524	-0.1618
Na	BLINK	GKVK	Chr9A_9398145	Chr9A	9398145	2.42e-05	-0.5825	297	0.462154	-0.16641			Na	MLMM	GKVK	Chr8B_23214786	Chr8B	23214786	3.24e-05	-0.0842	297	0.58524	-0.14072
Na	BLINK	GKVK	Chr2A_30350481	Chr2A	30350481	2.49e-05	-0.2845	297	0.462154	-0.23262			Na	MLMM	GKVK	Chr2B_8221160	Chr2B	8221160	3.25e-05	-0.2727	297	0.58524	-0.16018
Na	BLINK	GKVK	Chr7B_7894335	Chr7B	7894335	2.59e-05	0.2458	297	0.462154	-0.15967			Na	MLMM	GKVK	Chr8A_33962481	Chr8A	33962481	3.28e-05	-0.5269	297	0.58524	-0.1695
Na	BLINK	GKVK	Chr3B_4504494	Chr3B	4504494	3.07e-05	-0.5909	297	0.485819	-0.16183			Na	MLMM	GKVK	Chr1B_36144615	Chr1B	36144615	3.55e-05	-0.5034	297	0.59081	-0.15927
Na	BLINK	GKVK	Chr6B_18961928	Chr6B	18961928	3.12e-05	-0.3081	297	0.485819	-0.20534			Na	MLMM	GKVK	Chr9A_9398145	Chr9A	9398145	3.95e-05	-0.5825	297	0.601871	-0.15564
Na	BLINK	GKVK	Chr1B_37318609	Chr1B	37318609	3.35e-05	-0.5253	297	0.491845	-0.17482			Na	MLMM	GKVK	Chr6B_12493252	Chr6B	12493252	5e-05	-0.4933	297	0.601871	-0.15935
Na	BLINK	GKVK	Chr8A_33610172	Chr8A	33610172	4.1e-05	-0.3215	297	0.567796	0.21138			Na	MLMM	GKVK	Chr8A_22270217	Chr8A	22270217	5.27e-05	-0.3013	297	0.601871	-0.14143
Na	BLINK	GKVK	Chr8A_35141459	Chr8A	35141459	4.82e-05	-0.3569	297	0.590957	-0.17614			Na	MLMM	GKVK	Chr8B_17575305	Chr8B	17575305	5.44e-05	0.3468	297	0.601871	-0.16609
Na	BLINK	GKVK	Chr6B_36992459	Chr6B	36992459	4.88e-05	0.0522	297	0.590957	-0.21239			Na	MLMM	GKVK	Chr1B_33215772	Chr1B	33215772	5.5e-05	-0.4815	297	0.601871	-0.16104
Na	BLINK	GKVK	Chr3A_49424980	Chr3A	49424980	4.97e-05	-0.3956	297	0.590957	-0.14802			Na	MLMM	GKVK	Chr5B_14050110	Chr5B	14050110	5.63e-05	-0.6128	297	0.601871	-0.15424
Na	BLINK	GKVK	Chr3A_47310697	Chr3A	47310697	5.72e-05	-0.2492	297	0.641235	-0.15178			Na	MLMM	GKVK	Chr8A_6049852	Chr8A	6049852	5.88e-05	-0.4461	297	0.601871	-0.17705
Na	BLINK	GKVK	Chr9B_27604065	Chr9B	27604065	5.91e-05	-0.5101	297	0.641235	0.16904			Na	MLMM	GKVK	Chr8A_27152526	Chr8A	27152526	5.96e-05	-0.596	297	0.601871	-0.14791
Na	BLINK	GKVK	Chr6B_16183990	Chr6B	16183990	6.49e-05	-0.5168	297	0.658152	-0.16375			Na	MLMM	GKVK	Chr1A_28117694	Chr1A	28117694	6.34e-05	-0.0017	297	0.601871	0.151837
Na	BLINK	GKVK	Chr6B_14218285	Chr6B	14218285	6.59e-05	-0.463	297	0.658152	-0.16879			Na	MLMM	GKVK	Chr3A_3680945	Chr3A	3680945	6.34e-05	-0.4663	297	0.601871	-0.16215
Na	BLINK	GKVK	Chr6B_11547376	Chr6B	11547376	7.11e-05	-0.1886	297	0.682234	-0.24			Na	MLMM	GKVK	Chr1B_33282203	Chr1B	33282203	6.42e-05	-0.4024	297	0.601871	-0.17464
Na	BLINK	GKVK	Chr6B_18816189	Chr6B	18816189	7.52e-05	-0.4731	297	0.688393	-0.16111			Na	MLMM	GKVK	Chr8A_12480244	Chr8A	12480244	6.57e-05	-0.0657	297	0.601871	-0.16142
Na	BLINK	GKVK	Chr8A_33962481	Chr8A	33962481	7.73e-05	-0.5269	297	0.688393	-0.16374			Na	MLMM	GKVK	Chr6B_20024010	Chr6B	20024010	6.75e-05	-0.3047	297	0.601871	-0.18354
Na	BLINK	GKVK	Chr7B_33415690	Chr7B	33415690	8.51e-05	-0.2744	297	0.714502	-0.14376			Na	MLMM	GKVK	Chr8A_26886705	Chr8A	26886705	7.01e-05	-0.4209	297	0.603472	-0.17582
Na	BLINK	GKVK	Chr9A_55441654	Chr9A	55441654	8.59e-05	-0.4057	297	0.714502	-0.18788			Na	MLMM	GKVK	Chr7B_33415690	Chr7B	33415690	7.4e-05	-0.2744	297	0.61544	-0.14273
Na	BLINK	GKVK	Chr8A_21675758	Chr8A	21675758	9.65e-05	-0.2929	297	0.765028	-0.14362			Na	MLMM	GKVK	Chr2A_32384665	Chr2A	32384665	7.81e-05	-0.5135	297	0.621838	-0.14889
Na	BLINK	GKVK	Chr1A_727461	Chr1A	727461	9.81e-05	-0.1195	297	0.765028	0.17353			Na	MLMM	GKVK	Chr6B_37635869	Chr6B	37635869	7.98e-05	0.0337	297	0.621838	-0.13756
													Na	MLMM	GKVK	Chr8B_27536848	Chr8B	27536848	8.59e-05	-0.4007	297	0.648807	-0.16686
													Na	MLMM	GKVK	Chr3B_4504494	Chr3B	4504494	9.79e-05	-0.5909	297	0.648807	-0.14657
													Na	MLMM	GKVK	Chr1B_2665072	Chr1B	2665072	9.83e-05	-0.2761	297	0.648807	-0.18241
													Na	MLMM	GKVK	Chr6B_16183990	Chr6B	16183990	9.89e-05	-0.5168	297	0.648807	-0.15547
Trait	Model	Test location	SNP	Chromosome	Position	P.value	MAF	nobs	H&B.P.Value	Effect			Trait	Model	Test location	SNP	Chromosome	Position	P.value	MAF	nobs	H&B.P.Value	Effect
Na	BLINK	IIMR	Chr2A_48191755	Chr2A	48191755	7.26e-10	-0.3805	293	0.000181	-1.04504			Na	MLMM	IIMR	Chr6B_21157462	Chr6B	21157462	1.19e-06	-0.3635	293	0.296227	-0.89487
Na	BLINK	IIMR	Chr6B_21157462	Chr6B	21157462	1.86e-08	-0.3635	293	0.002325	-0.88646			Na	MLMM	IIMR	Chr6B_30999135	Chr6B	30999135	2.78e-06	-0.2918	293	0.346389	-0.76429
Na	BLINK	IIMR	Chr3A_46818469	Chr3A	46818469	1.65e-07	-0.3584	293	0.013722	-0.63811			Na	MLMM	IIMR	Chr4A_10868347	Chr4A	10868347	8.31e-06	-0.5563	293	0.690901	-0.69348
Na	BLINK	IIMR	Chr5A_45866861	Chr5A	45866861	1.75e-05	-0.2184	293	0.680355	-0.96894			Na	MLMM	IIMR	Chr8B_28943773	Chr8B	28943773	2.4e-05	-0.5427	293	0.8928	-0.66458
Na	BLINK	IIMR	Chr5B_16894908	Chr5B	16894908	1.86e-05	-0.3976	293	0.680355	-0.7677			Na	MLMM	IIMR	Chr2A_48191755	Chr2A	48191755	2.41e-05	-0.3805	293	0.8928	-0.77517
Na	BLINK	IIMR	Chr8B_11776726	Chr8B	11776726	1.88e-05	-0.4744	293	0.680355	0.61614			Na	MLMM	IIMR	Chr8B_25409975	Chr8B	25409975	2.75e-05	0.3242	293	0.8928	-0.69156
Na	BLINK	IIMR	Chr9A_29370411	Chr9A	29370411	2.04e-05	-0.4352	293	0.680355	0.71399			Na	MLMM	IIMR	Chr3A_35521687	Chr3A	35521687	2.96e-05	-0.1468	293	0.8928	0.627527
Na	BLINK	IIMR	Chr8A_10175392	Chr8A	10175392	2.27e-05	-0.5819	293	0.680355	0.67339			Na	MLMM	IIMR	Chr3A_24515046	Chr3A	24515046	3.56e-05	0.0717	293	0.8928	0.759892
Na	BLINK	IIMR	Chr8B_18124981	Chr8B	18124981	2.45e-05	-0.6451	293	0.680355	0.6069			Na	MLMM	IIMR	Chr8B_21543551	Chr8B	21543551	3.93e-05	0.0751	293	0.8928	-0.63053
Na	BLINK	IIMR	Chr8A_4512258	Chr8A	4512258	3.36e-05	-0.2372	293	0.727009	-0.69682			Na	MLMM	IIMR	Chr8A_22072879	Chr8A	22072879	3.95e-05	-0.4932	293	0.8928	-0.70953
Na	BLINK	IIMR	Chr6B_16583388	Chr6B	16583388	3.42e-05	-0.5119	293	0.727009	-0.62996			Na	MLMM	IIMR	Chr7B_35191377	Chr7B	35191377	3.96e-05	-0.3857	293	0.8928	-0.75264
Na	BLINK	IIMR	Chr3A_26336166	Chr3A	26336166	4.23e-05	-0.0307	293	0.727009	-0.67664			Na	MLMM	IIMR	Chr8B_32404417	Chr8B	32404417	4.65e-05	-0.442	293	0.8928	-0.73099
Na	BLINK	IIMR	Chr3A_39872170	Chr3A	39872170	4.47e-05	-0.1485	293	0.727009	0.58384			Na	MLMM	IIMR	Chr3A_53254980	Chr3A	53254980	4.92e-05	-0.4454	293	0.8928	0.730107
Na	BLINK	IIMR	Chr3A_24515055	Chr3A	24515055	4.78e-05	0.0802	293	0.727009	0.75652			Na	MLMM	IIMR	Chr6B_21157453	Chr6B	21157453	5.09e-05	-0.3157	293	0.8928	-0.793
Na	BLINK	IIMR	Chr3B_20318052	Chr3B	20318052	4.91e-05	-0.4061	293	0.727009	-0.66849			Na	MLMM	IIMR	Chr5B_7882752	Chr5B	7882752	5.7e-05	-0.6041	293	0.8928	-0.65451
Na	BLINK	IIMR	Chr8A_22072879	Chr8A	22072879	4.99e-05	-0.4932	293	0.727009	-0.6442			Na	MLMM	IIMR	Chr9A_9429125	Chr9A	9429125	6.07e-05	-0.5495	293	0.8928	-0.65239
Na	BLINK	IIMR	Chr1A_29605867	Chr1A	29605867	5.12e-05	-0.599	293	0.727009	0.59264			Na	MLMM	IIMR	Chr1A_4358649	Chr1A	4358649	6.24e-05	-0.0939	293	0.8928	0.608991
Na	BLINK	IIMR	Chr3A_17503869	Chr3A	17503869	5.43e-05	-0.5273	293	0.727009	-0.63194			Na	MLMM	IIMR	Chr8B_11023302	Chr8B	11023302	6.44e-05	-0.2765	293	0.8928	-0.64522
Na	BLINK	IIMR	Chr7A_248999	Chr7A	248999	5.86e-05	-0.372	293	0.727009	-0.72278			Na	MLMM	IIMR	Chr8A_27506014	Chr8A	27506014	7.24e-05	-0.4744	293	0.927711	-0.70143
Na	BLINK	IIMR	Chr7B_14584514	Chr7B	14584514	5.89e-05	0.1331	293	0.727009	-0.53108			Na	MLMM	IIMR	Chr5A_14810709	Chr5A	14810709	7.44e-05	-0.4181	293	0.927711	-0.71839
Na	BLINK	IIMR	Chr5A_36856711	Chr5A	36856711	6.12e-05	-0.041	293	0.727009	-0.50964			Na	MLMM	IIMR	Chr5A_36856684	Chr5A	36856684	8.69e-05	-0.0154	293	0.966332	-0.55646
Na	BLINK	IIMR	Chr8B_8941248	Chr8B	8941248	7.2e-05	-0.3652	293	0.816546	0.63491			Na	MLMM	IIMR	Chr9A_53942329	Chr9A	53942329	8.72e-05	-0.4693	293	0.966332	0.696943
Na	BLINK	IIMR	Chr3A_53254980	Chr3A	53254980	8.04e-05	-0.4454	293	0.837657	0.68502			Na	MLMM	IIMR	Chr8A_7803958	Chr8A	7803958	9.8e-05	-0.3481	293	0.966332	-0.77671
Na	BLINK	IIMR	Chr1A_11673282	Chr1A	11673282	8.06e-05	0.0461	293	0.837657	-0.58211			Na	MLMM	IIMR	Chr2A_49890504	Chr2A	49890504	9.93e-05	-0.2065	293	0.966332	0.570304
Na	BLINK	IIMR	Chr7A_3093984	Chr7A	3093984	8.77e-05	-0.285	293	0.873279	-0.70146
Na	BLINK	IIMR	Chr8B_25269083	Chr8B	25269083	9.1e-05	0.2389	293	0.873279	-0.57492
Na	BLINK	IIMR	Chr5A_39557503	Chr5A	39557503	9.65e-05	-0.4352	293	0.876988	-0.59998
Na	BLINK	IIMR	Chr5A_36856684	Chr5A	36856684	9.84e-05	-0.0154	293	0.876988	-0.51354
Trait	Model	Test location	SNP	Chromosome	Position	P.value	MAF	nobs	H&B.P.Value	Effect			Trait	Model	Test location	SNP	Chromosome	Position	P.value	MAF	nobs	H&B.P.Value	Effect
Na	BLINK	Pooled	Chr2A_48191755	Chr2A	48191755	4.17e-06	-0.4077	298	0.29818	-0.42928			Na	MLMM	Pooled	Chr6B_21157462	Chr6B	21157462	5.54e-06	-0.354	298	0.75313	-0.38807
Na	BLINK	Pooled	Chr2A_20682141	Chr2A	20682141	4.21e-06	-0.6007	298	0.29818	-0.3544			Na	MLMM	Pooled	Chr5B_7882752	Chr5B	7882752	7.28e-06	-0.6091	298	0.75313	-0.33306
Na	BLINK	Pooled	Chr7B_20521953	Chr7B	20521953	4.82e-06	-0.594	298	0.29818	0.35979			Na	MLMM	Pooled	Chr9A_39988927	Chr9A	39988927	9.06e-06	-0.2215	298	0.75313	-0.3193
Na	BLINK	Pooled	Chr6B_21157462	Chr6B	21157462	5.34e-06	-0.354	298	0.29818	-0.41695			Na	MLMM	Pooled	Chr7B_15437583	Chr7B	15437583	1.37e-05	0.1628	298	0.823661	-0.29244
Na	BLINK	Pooled	Chr3A_45133809	Chr3A	45133809	6.11e-06	-0.1829	298	0.29818	-0.39046			Na	MLMM	Pooled	Chr4A_10868347	Chr4A	10868347	2.57e-05	-0.5436	298	0.823661	-0.30279
Na	BLINK	Pooled	Chr9A_39988927	Chr9A	39988927	7.17e-06	-0.2215	298	0.29818	-0.35165			Na	MLMM	Pooled	Chr3A_56246580	Chr3A	56246580	2.87e-05	-0.5906	298	0.823661	-0.29067
Na	BLINK	Pooled	Chr3A_45786323	Chr3A	45786323	1.14e-05	-0.2433	298	0.407429	-0.32429			Na	MLMM	Pooled	Chr8B_10999091	Chr8B	10999091	3.38e-05	-0.3272	298	0.823661	-0.30329
Na	BLINK	Pooled	Chr3B_20318052	Chr3B	20318052	1.44e-05	-0.4111	298	0.445548	-0.37071			Na	MLMM	Pooled	Chr2A_42784442	Chr2A	42784442	3.51e-05	-0.406	298	0.823661	0.306411
Na	BLINK	Pooled	Chr7B_15437583	Chr7B	15437583	1.62e-05	0.1628	298	0.445548	-0.30638			Na	MLMM	Pooled	Chr6B_30999135	Chr6B	30999135	3.54e-05	-0.3138	298	0.823661	-0.30847
Na	BLINK	Pooled	Chr6B_3081786	Chr6B	3081786	1.89e-05	-0.4245	298	0.445548	-0.34757			Na	MLMM	Pooled	Chr2A_49890504	Chr2A	49890504	3.58e-05	-0.1896	298	0.823661	0.278997
Na	BLINK	Pooled	Chr3A_45682303	Chr3A	45682303	1.96e-05	-0.0654	298	0.445548	-0.37435			Na	MLMM	Pooled	Chr1B_34648005	Chr1B	34648005	3.63e-05	0.0369	298	0.823661	-0.3356
Na	BLINK	Pooled	Chr8B_25409975	Chr8B	25409975	2.27e-05	0.3171	298	0.457769	-0.36305			Na	MLMM	Pooled	Chr7B_20521953	Chr7B	20521953	4.17e-05	-0.594	298	0.867813	0.295386
Na	BLINK	Pooled	Chr3A_46818469	Chr3A	46818469	2.41e-05	-0.3456	298	0.457769	-0.29935			Na	MLMM	Pooled	Chr7B_15437605	Chr7B	15437605	4.72e-05	0.094	298	0.886015	-0.26051
Na	BLINK	Pooled	Chr1B_34648005	Chr1B	34648005	2.65e-05	0.0369	298	0.457769	-0.36866			Na	MLMM	Pooled	Chr3A_45786323	Chr3A	45786323	5.01e-05	-0.2433	298	0.886015	-0.28171
Na	BLINK	Pooled	Chr3A_38361949	Chr3A	38361949	2.75e-05	0.1292	298	0.457769	-0.42618			Na	MLMM	Pooled	Chr3B_20318052	Chr3B	20318052	6.04e-05	-0.4111	298	0.886015	-0.31419
Na	BLINK	Pooled	Chr2A_49890504	Chr2A	49890504	3.7e-05	-0.1896	298	0.551235	0.29643			Na	MLMM	Pooled	Chr6B_21157453	Chr6B	21157453	6.49e-05	-0.307	298	0.886015	-0.36179
Na	BLINK	Pooled	Chr8A_17294550	Chr8A	17294550	3.76e-05	0.0839	298	0.551235	-0.42524			Na	MLMM	Pooled	Chr5A_36856684	Chr5A	36856684	6.65e-05	-0.0336	298	0.886015	-0.25554
Na	BLINK	Pooled	Chr8B_10999091	Chr8B	10999091	4.33e-05	-0.3272	298	0.556794	-0.33786			Na	MLMM	Pooled	Chr2A_20682141	Chr2A	20682141	6.72e-05	-0.6007	298	0.886015	-0.2896
Na	BLINK	Pooled	Chr5A_36856684	Chr5A	36856684	4.43e-05	-0.0336	298	0.556794	-0.27824			Na	MLMM	Pooled	Chr8A_17294550	Chr8A	17294550	7.52e-05	0.0839	298	0.886015	-0.36451
Na	BLINK	Pooled	Chr2A_42784442	Chr2A	42784442	4.46e-05	-0.406	298	0.556794	0.31103			Na	MLMM	Pooled	Chr8B_25409975	Chr8B	25409975	7.72e-05	0.3171	298	0.886015	-0.29623
Na	BLINK	Pooled	Chr8A_22072879	Chr8A	22072879	4.69e-05	-0.5	298	0.55681	-0.33902			Na	MLMM	Pooled	Chr8A_33825530	Chr8A	33825530	7.79e-05	-0.4748	298	0.886015	0.318601
Na	BLINK	Pooled	Chr6B_21157453	Chr6B	21157453	5.16e-05	-0.307	298	0.585243	-0.39191			Na	MLMM	Pooled	Chr2A_26868372	Chr2A	26868372	8.21e-05	-0.3725	298	0.886015	0.28783
Na	BLINK	Pooled	Chr3A_56246580	Chr3A	56246580	5.94e-05	-0.5906	298	0.600033	-0.3039			Na	MLMM	Pooled	Chr8B_37478815	Chr8B	37478815	8.56e-05	-0.2651	298	0.886015	0.275134
Na	BLINK	Pooled	Chr9A_48570737	Chr9A	48570737	6.09e-05	-0.3624	298	0.600033	-0.38959			Na	MLMM	Pooled	Chr4A_6077929	Chr4A	6077929	8.68e-05	-0.4128	298	0.886015	0.287913
Na	BLINK	Pooled	Chr1A_11040511	Chr1A	11040511	6.18e-05	-0.1577	298	0.600033	-0.29464			Na	MLMM	Pooled	Chr3A_46818469	Chr3A	46818469	8.88e-05	-0.3456	298	0.886015	-0.26153
Na	BLINK	Pooled	Chr5B_7882752	Chr5B	7882752	6.25e-05	-0.6091	298	0.600033	-0.31879			Na	MLMM	Pooled	Chr6B_3081786	Chr6B	3081786	9.42e-05	-0.4245	298	0.903849	-0.29229
Na	BLINK	Pooled	Chr8B_9149515	Chr8B	9149515	7.32e-05	-0.4027	298	0.644533	-0.36098			Na	MLMM	Pooled	Chr8A_22072879	Chr8A	22072879	9.79e-05	-0.5	298	0.904446	-0.30813
Na	BLINK	Pooled	Chr4A_6077929	Chr4A	6077929	7.6e-05	-0.4128	298	0.644533	0.30431
Na	BLINK	Pooled	Chr8B_26081600	Chr8B	26081600	7.83e-05	0.094	298	0.644533	-0.2838
Na	BLINK	Pooled	Chr8A_7803958	Chr8A	7803958	8.02e-05	-0.3456	298	0.644533	-0.39708
Na	BLINK	Pooled	Chr6B_30999135	Chr6B	30999135	8.3e-05	-0.3138	298	0.644533	-0.31228
Na	BLINK	Pooled	Chr7B_4338049	Chr7B	4338049	8.46e-05	0.1225	298	0.644533	0.2667
Na	BLINK	Pooled	Chr3A_54013673	Chr3A	54013673	8.7e-05	-0.0369	298	0.644533	-0.28061
Na	BLINK	Pooled	Chr7B_15437605	Chr7B	15437605	8.78e-05	0.094	298	0.644533	-0.2723
Na	BLINK	Pooled	Chr6B_16136455	Chr6B	16136455	9.13e-05	-0.3171	298	0.65109	-0.38286
Na	BLINK	Pooled	Chr2B_6229031	Chr2B	6229031	9.5e-05	-0.4933	298	0.658263	-0.33013
Trait	Model	Test location	SNP	Chromosome	Position	P.value	MAF	nobs	H&B.P.Value	Effect			Trait	Model	Test location	SNP	Chromosome	Position	P.value	MAF	nobs	H&B.P.Value	Effect
P	BLINK	GKVK	Chr3A_19445161	Chr3A	19445161	4.56e-06	-0.5435	299	0.870906	-4.02522			P	MLMM	GKVK	Chr6A_15894199	Chr6A	15894199	5e-06	0.1355	299	0.853115	3.09339
P	BLINK	GKVK	Chr7B_21265859	Chr7B	21265859	8.7e-06	-0.2793	299	0.870906	4.70103			P	MLMM	GKVK	Chr8B_16099595	Chr8B	16099595	1.25e-05	0.2007	299	0.853115	-3.77283
P	BLINK	GKVK	Chr5B_2957808	Chr5B	2957808	1.48e-05	0.1321	299	0.870906	-3.41503			P	MLMM	GKVK	Chr5B_2957808	Chr5B	2957808	1.45e-05	0.1321	299	0.853115	-3.23132
P	BLINK	GKVK	Chr6A_15894199	Chr6A	15894199	1.77e-05	0.1355	299	0.870906	3.08023			P	MLMM	GKVK	Chr5B_23266671	Chr5B	23266671	2.04e-05	-0.5284	299	0.853115	-3.5882
P	BLINK	GKVK	Chr8A_16950986	Chr8A	16950986	2.1e-05	-0.1505	299	0.870906	3.78416			P	MLMM	GKVK	Chr3A_19445161	Chr3A	19445161	2.62e-05	-0.5435	299	0.853115	-3.39934
P	BLINK	GKVK	Chr6A_32254318	Chr6A	32254318	2.33e-05	-0.4331	299	0.870906	3.8485			P	MLMM	GKVK	Chr3A_26348020	Chr3A	26348020	2.72e-05	-0.1973	299	0.853115	3.19294
P	BLINK	GKVK	Chr5B_23266671	Chr5B	23266671	2.44e-05	-0.5284	299	0.870906	-3.72561			P	MLMM	GKVK	Chr9B_32009140	Chr9B	32009140	3.16e-05	-0.4682	299	0.853115	-3.67597
P	BLINK	GKVK	Chr5B_2957823	Chr5B	2957823	3.71e-05	0.0736	299	0.915893	-3.13382			P	MLMM	GKVK	Chr8B_9741229	Chr8B	9741229	3.37e-05	-0.4398	299	0.853115	-3.29685
P	BLINK	GKVK	Chr3A_52439096	Chr3A	52439096	3.86e-05	-0.2525	299	0.915893	4.31172			P	MLMM	GKVK	Chr4A_22224150	Chr4A	22224150	3.41e-05	0.1221	299	0.853115	-2.98749
P	BLINK	GKVK	Chr8B_16099595	Chr8B	16099595	4.01e-05	0.2007	299	0.915893	-3.75695			P	MLMM	GKVK	Chr8B_32332034	Chr8B	32332034	3.71e-05	-0.4214	299	0.853115	3.75317
P	BLINK	GKVK	Chr8B_10586218	Chr8B	10586218	4.35e-05	-0.3261	299	0.915893	-3.67701			P	MLMM	GKVK	Chr5B_2957823	Chr5B	2957823	3.93e-05	0.0736	299	0.853115	-2.97883
P	BLINK	GKVK	Chr8B_32332034	Chr8B	32332034	4.92e-05	-0.4214	299	0.915893	3.79805			P	MLMM	GKVK	Chr3A_52439096	Chr3A	52439096	4.38e-05	-0.2525	299	0.853115	4.1017
P	BLINK	GKVK	Chr8B_10141189	Chr8B	10141189	6.29e-05	-0.5518	299	0.915893	-3.32207			P	MLMM	GKVK	Chr7B_6100669	Chr7B	6100669	4.58e-05	0.1438	299	0.853115	-2.91505
P	BLINK	GKVK	Chr1A_10671023	Chr1A	10671023	6.33e-05	-0.4064	299	0.915893	-3.93866			P	MLMM	GKVK	Chr8B_10141189	Chr8B	10141189	5.25e-05	-0.5518	299	0.853115	-3.15236
P	BLINK	GKVK	Chr1A_29326533	Chr1A	29326533	6.83e-05	-0.612	299	0.915893	-3.3996			P	MLMM	GKVK	Chr8A_9465993	Chr8A	9465993	5.42e-05	-0.5803	299	0.853115	-3.26039
P	BLINK	GKVK	Chr1A_32233090	Chr1A	32233090	7.18e-05	-0.51	299	0.915893	-3.7804			P	MLMM	GKVK	Chr6B_27850280	Chr6B	27850280	5.62e-05	-0.5134	299	0.853115	3.44763
P	BLINK	GKVK	Chr8A_9465993	Chr8A	9465993	7.95e-05	-0.5803	299	0.915893	-3.49109			P	MLMM	GKVK	Chr3A_26348039	Chr3A	26348039	6.35e-05	-0.2023	299	0.853115	3.00859
P	BLINK	GKVK	Chr8B_10586120	Chr8B	10586120	8.17e-05	-0.1288	299	0.915893	-3.98962			P	MLMM	GKVK	Chr8B_10586120	Chr8B	10586120	7.44e-05	-0.1288	299	0.853115	-3.82417
P	BLINK	GKVK	Chr9B_32009140	Chr9B	32009140	8.66e-05	-0.4682	299	0.915893	-3.6576			P	MLMM	GKVK	Chr3B_12687598	Chr3B	12687598	7.66e-05	-0.2157	299	0.853115	-3.63508
P	BLINK	GKVK	Chr3A_47607008	Chr3A	47607008	8.76e-05	-0.3696	299	0.915893	3.22259			P	MLMM	GKVK	Chr6B_18073628	Chr6B	18073628	7.74e-05	-0.4682	299	0.853115	-3.31348
P	BLINK	GKVK	Chr3A_26348020	Chr3A	26348020	9.25e-05	-0.1973	299	0.915893	3.23885			P	MLMM	GKVK	Chr6A_32254318	Chr6A	32254318	7.97e-05	-0.4331	299	0.853115	3.45483
P	BLINK	GKVK	Chr2A_43687206	Chr2A	43687206	9.38e-05	-0.3846	299	0.915893	3.14158			P	MLMM	GKVK	Chr6B_20532670	Chr6B	20532670	8.13e-05	-0.3428	299	0.853115	-3.85851
P	BLINK	GKVK	Chr4B_23556774	Chr4B	23556774	9.41e-05	-0.4381	299	0.915893	3.18432			P	MLMM	GKVK	Chr9B_32589584	Chr9B	32589584	8.14e-05	-0.4231	299	0.853115	-3.70519
P	BLINK	GKVK	Chr3A_5971991	Chr3A	5971991	9.8e-05	-0.1421	299	0.915893	-3.65206			P	MLMM	GKVK	Chr3A_5971991	Chr3A	5971991	8.49e-05	-0.1421	299	0.853115	-3.44453
													P	MLMM	GKVK	Chr6B_14070071	Chr6B	14070071	8.92e-05	-0.4916	299	0.853115	-3.36991
													P	MLMM	GKVK	Chr8B_10586218	Chr8B	10586218	9.01e-05	-0.3261	299	0.853115	-3.36657
													P	MLMM	GKVK	Chr1A_30033778	Chr1A	30033778	9.23e-05	-0.5435	299	0.853115	-3.24075
Trait	Model	Test location	SNP	Chromosome	Position	P.value	MAF	nobs	H&B.P.Value	Effect			Trait	Model	Test location	SNP	Chromosome	Position	P.value	MAF	nobs	H&B.P.Value	Effect
P	BLINK	IIMR	Chr1B_39041529	Chr1B	39041529	1.11e-06	-0.48	300	0.277316	46.4339			P	MLMM	IIMR	Chr7B_36950029	Chr7B	36950029	4.34e-09	-0.5517	300	0.001082	-43.3561
P	BLINK	IIMR	Chr7B_36950029	Chr7B	36950029	2.7e-06	-0.5517	300	0.337305	-40.0746			P	MLMM	IIMR	Chr1B_39041529	Chr1B	39041529	1.07e-08	-0.48	300	0.001341	47.0977
P	BLINK	IIMR	Chr3A_35521687	Chr3A	35521687	4.27e-06	-0.1517	300	0.354991	38.0487			P	MLMM	IIMR	Chr8B_32056045	Chr8B	32056045	3.54e-06	-0.31	300	0.294527	39.4992
P	BLINK	IIMR	Chr2A_23004845	Chr2A	23004845	6.86e-06	-0.19	300	0.427626	-44.8203			P	MLMM	IIMR	Chr7B_801165	Chr7B	801165	5.42e-06	0.195	300	0.337941	32.5776
P	BLINK	IIMR	Chr8A_35105238	Chr8A	35105238	1.24e-05	-0.4683	300	0.529464	-40.6242			P	MLMM	IIMR	Chr2A_20750230	Chr2A	20750230	8.91e-06	-0.2433	300	0.40046	41.422
P	BLINK	IIMR	Chr5B_16894908	Chr5B	16894908	1.27e-05	-0.4333	300	0.529464	-45.842			P	MLMM	IIMR	Chr9B_32393528	Chr9B	32393528	9.63e-06	-0.3533	300	0.40046	39.9306
P	BLINK	IIMR	Chr3B_16846110	Chr3B	16846110	2.01e-05	-0.47	300	0.717584	43.3368			P	MLMM	IIMR	Chr8B_16041895	Chr8B	16041895	1.54e-05	-0.525	300	0.548928	33.3608
P	BLINK	IIMR	Chr9A_39406471	Chr9A	39406471	3.17e-05	-0.5333	300	0.796615	39.4142			P	MLMM	IIMR	Chr8A_24917813	Chr8A	24917813	2.16e-05	-0.4583	300	0.662734	33.4306
P	BLINK	IIMR	Chr4B_11095163	Chr4B	11095163	3.17e-05	-0.56	300	0.796615	39.9419			P	MLMM	IIMR	Chr7B_2647665	Chr7B	2647665	2.61e-05	-0.385	300	0.662734	37.244
P	BLINK	IIMR	Chr7B_7425878	Chr7B	7425878	4.03e-05	0.3283	300	0.796615	36.5147			P	MLMM	IIMR	Chr2A_23004845	Chr2A	23004845	2.66e-05	-0.19	300	0.662734	-34.8496
P	BLINK	IIMR	Chr8B_32056045	Chr8B	32056045	4.07e-05	-0.31	300	0.796615	41.6165			P	MLMM	IIMR	Chr3A_38225340	Chr3A	38225340	3.22e-05	-0.16	300	0.669528	30.0287
P	BLINK	IIMR	Chr3B_16795965	Chr3B	16795965	4.12e-05	-0.49	300	0.796615	-40.3037			P	MLMM	IIMR	Chr3A_35521687	Chr3A	35521687	3.32e-05	-0.1517	300	0.669528	28.8971
P	BLINK	IIMR	Chr3B_16846103	Chr3B	16846103	4.15e-05	-0.5133	300	0.796615	40.9864			P	MLMM	IIMR	Chr2A_43756775	Chr2A	43756775	3.99e-05	-0.1067	300	0.669528	30.4135
P	BLINK	IIMR	Chr2A_20750230	Chr2A	20750230	4.68e-05	-0.2433	300	0.808377	45.9398			P	MLMM	IIMR	Chr4A_1970807	Chr4A	1970807	4.54e-05	-0.2567	300	0.669528	27.8238
P	BLINK	IIMR	Chr6B_2470827	Chr6B	2470827	5.24e-05	-0.3783	300	0.808377	-39.5112			P	MLMM	IIMR	Chr8A_20619814	Chr8A	20619814	4.64e-05	-0.2133	300	0.669528	29.0543
P	BLINK	IIMR	Chr1B_35271878	Chr1B	35271878	5.34e-05	-0.4617	300	0.808377	-39.4527			P	MLMM	IIMR	Chr2B_34097793	Chr2B	34097793	4.84e-05	-0.255	300	0.669528	28.905
P	BLINK	IIMR	Chr7B_7425859	Chr7B	7425859	5.86e-05	0.11	300	0.808377	32.1962			P	MLMM	IIMR	Chr3B_15959138	Chr3B	15959138	5.3e-05	-0.615	300	0.669528	30.1097
P	BLINK	IIMR	Chr8A_22125412	Chr8A	22125412	6.11e-05	-0.275	300	0.808377	34.3796			P	MLMM	IIMR	Chr2B_34373042	Chr2B	34373042	5.98e-05	-0.5	300	0.669528	-30.6706
P	BLINK	IIMR	Chr8B_31388880	Chr8B	31388880	6.16e-05	-0.0983	300	0.808377	-35.9819			P	MLMM	IIMR	Chr3A_38225347	Chr3A	38225347	6.06e-05	-0.1383	300	0.669528	29.0795
P	BLINK	IIMR	Chr6B_22140796	Chr6B	22140796	8.21e-05	-0.45	300	0.813804	-38.1006			P	MLMM	IIMR	Chr5A_36124788	Chr5A	36124788	6.61e-05	0.0933	300	0.669528	24.8069
P	BLINK	IIMR	Chr5A_1544518	Chr5A	1544518	8.22e-05	-0.415	300	0.813804	34.7886			P	MLMM	IIMR	Chr7B_6672905	Chr7B	6672905	6.66e-05	0.1	300	0.669528	25.1716
P	BLINK	IIMR	Chr4B_29316110	Chr4B	29316110	9.02e-05	-0.4333	300	0.813804	41.33			P	MLMM	IIMR	Chr8A_22736870	Chr8A	22736870	6.8e-05	0.2117	300	0.669528	45.0601
P	BLINK	IIMR	Chr9A_2080480	Chr9A	2080480	9.15e-05	-0.5117	300	0.813804	36.1134			P	MLMM	IIMR	Chr3A_37578711	Chr3A	37578711	6.84e-05	-0.155	300	0.669528	28.36
P	BLINK	IIMR	Chr1A_20841739	Chr1A	20841739	9.67e-05	0.3817	300	0.813804	-40.8188			P	MLMM	IIMR	Chr8A_26791497	Chr8A	26791497	7.49e-05	-0.3	300	0.669528	-32.8629
P	BLINK	IIMR	Chr1A_13540121	Chr1A	13540121	9.74e-05	0.3733	300	0.813804	-39.0882			P	MLMM	IIMR	Chr9B_7667920	Chr9B	7667920	7.61e-05	0.2533	300	0.669528	28.0854
													P	MLMM	IIMR	Chr6B_2470827	Chr6B	2470827	7.72e-05	-0.3783	300	0.669528	-31.6375
													P	MLMM	IIMR	Chr2B_35402124	Chr2B	35402124	7.82e-05	0.185	300	0.669528	25.7073
													P	MLMM	IIMR	Chr8A_22125412	Chr8A	22125412	8.1e-05	-0.275	300	0.669528	27.3069
													P	MLMM	IIMR	Chr8B_18977598	Chr8B	18977598	8.18e-05	-0.505	300	0.669528	29.7015
													P	MLMM	IIMR	Chr9B_11983653	Chr9B	11983653	8.36e-05	-0.4683	300	0.669528	31.4964
													P	MLMM	IIMR	Chr3B_1513447	Chr3B	1513447	8.42e-05	-0.3733	300	0.669528	26.0691
													P	MLMM	IIMR	Chr6B_20726487	Chr6B	20726487	8.81e-05	-0.345	300	0.669528	34.7896
													P	MLMM	IIMR	Chr4A_23418332	Chr4A	23418332	9.26e-05	0.2133	300	0.669528	27.7845
													P	MLMM	IIMR	Chr5A_38165379	Chr5A	38165379	9.45e-05	-0.6367	300	0.669528	-28.4411
													P	MLMM	IIMR	Chr8A_25730436	Chr8A	25730436	9.46e-05	-0.59	300	0.669528	-29.2473
													P	MLMM	IIMR	Chr7B_2647668	Chr7B	2647668	9.8e-05	-0.4433	300	0.669528	32.6317
Trait	Model	Test location	SNP	Chromosome	Position	P.value	MAF	nobs	H&B.P.Value	Effect			Trait	Model	Test location	SNP	Chromosome	Position	P.value	MAF	nobs	H&B.P.Value	Effect
P	BLINK	Pooled	Chr1B_39041529	Chr1B	39041529	5.91e-07	-0.48	300	0.147402	24.564			P	MLMM	Pooled	Chr1B_39041529	Chr1B	39041529	2.3e-09	-0.48	300	0.000573	25.7696
P	BLINK	Pooled	Chr3B_16846110	Chr3B	16846110	6.59e-06	-0.47	300	0.555215	23.5979			P	MLMM	Pooled	Chr7B_36950029	Chr7B	36950029	1.5e-07	-0.5517	300	0.018712	-20.3559
P	BLINK	Pooled	Chr7B_36950029	Chr7B	36950029	7.37e-06	-0.5517	300	0.555215	-19.8151			P	MLMM	Pooled	Chr3A_37578711	Chr3A	37578711	1.57e-06	-0.155	300	0.130633	17.3125
P	BLINK	Pooled	Chr8A_35105238	Chr8A	35105238	1.02e-05	-0.4683	300	0.555215	-21.1772			P	MLMM	Pooled	Chr8B_32056045	Chr8B	32056045	4.42e-06	-0.31	300	0.275652	20.8683
P	BLINK	Pooled	Chr4B_11095163	Chr4B	11095163	1.33e-05	-0.56	300	0.555215	21.5448			P	MLMM	Pooled	Chr3A_54657683	Chr3A	54657683	6.53e-06	-0.4333	300	0.325636	19.0824
P	BLINK	Pooled	Chr3A_54657683	Chr3A	54657683	1.34e-05	-0.4333	300	0.555215	21.3642			P	MLMM	Pooled	Chr3A_37578688	Chr3A	37578688	2.27e-05	-0.0617	300	0.831086	16.3687
P	BLINK	Pooled	Chr3B_16846103	Chr3B	16846103	2.07e-05	-0.5133	300	0.736399	21.9465			P	MLMM	Pooled	Chr7B_801165	Chr7B	801165	4.24e-05	0.195	300	0.831086	15.3931
P	BLINK	Pooled	Chr5B_14535660	Chr5B	14535660	3.48e-05	-0.4667	300	0.895421	18.439			P	MLMM	Pooled	Chr3A_38225340	Chr3A	38225340	4.72e-05	-0.16	300	0.831086	15.106
P	BLINK	Pooled	Chr8A_10554189	Chr8A	10554189	3.94e-05	-0.485	300	0.895421	-20.5348			P	MLMM	Pooled	Chr3A_47762475	Chr3A	47762475	4.94e-05	-0.4583	300	0.831086	15.5065
P	BLINK	Pooled	Chr8B_32056045	Chr8B	32056045	4.45e-05	-0.31	300	0.895421	21.3809			P	MLMM	Pooled	Chr1B_8304651	Chr1B	8304651	5.2e-05	-0.475	300	0.831086	16.808
P	BLINK	Pooled	Chr8B_25426222	Chr8B	25426222	6.01e-05	0.085	300	0.895421	-17.0215			P	MLMM	Pooled	Chr8A_22736870	Chr8A	22736870	5.86e-05	0.2117	300	0.831086	23.3828
P	BLINK	Pooled	Chr3B_38369783	Chr3B	38369783	6.17e-05	-0.5633	300	0.895421	17.0088			P	MLMM	Pooled	Chr4A_23418332	Chr4A	23418332	6.04e-05	0.2133	300	0.831086	14.8011
P	BLINK	Pooled	Chr9B_33281118	Chr9B	33281118	6.58e-05	-0.555	300	0.895421	19.2053			P	MLMM	Pooled	Chr8A_20619814	Chr8A	20619814	6.4e-05	-0.2133	300	0.831086	14.7981
P	BLINK	Pooled	Chr6B_3296843	Chr6B	3296843	6.68e-05	-0.455	300	0.895421	-18.4401			P	MLMM	Pooled	Chr2A_14755864	Chr2A	14755864	6.64e-05	-0.445	300	0.831086	14.8819
P	BLINK	Pooled	Chr6B_21887511	Chr6B	21887511	6.95e-05	-0.5717	300	0.895421	18.6883			P	MLMM	Pooled	Chr5B_14535660	Chr5B	14535660	6.76e-05	-0.4667	300	0.831086	15.0069
P	BLINK	Pooled	Chr1B_35160931	Chr1B	35160931	7.2e-05	-0.115	300	0.895421	-16.3182			P	MLMM	Pooled	Chr3B_16262393	Chr3B	16262393	6.86e-05	-0.4083	300	0.831086	17.4771
P	BLINK	Pooled	Chr2A_23004845	Chr2A	23004845	7.36e-05	-0.19	300	0.895421	-20.4991			P	MLMM	Pooled	Chr8A_10554189	Chr8A	10554189	7.17e-05	-0.485	300	0.831086	-17.1166
P	BLINK	Pooled	Chr5A_1544518	Chr5A	1544518	7.73e-05	-0.415	300	0.895421	18.0221			P	MLMM	Pooled	Chr2B_34097793	Chr2B	34097793	7.25e-05	-0.255	300	0.831086	14.6824
P	BLINK	Pooled	Chr7B_16406305	Chr7B	16406305	7.74e-05	0.4017	300	0.895421	-19.1957			P	MLMM	Pooled	Chr3B_16262388	Chr3B	16262388	8.07e-05	-0.3783	300	0.831086	17.8412
P	BLINK	Pooled	Chr2A_49039712	Chr2A	49039712	8.03e-05	-0.5867	300	0.895421	18.5871			P	MLMM	Pooled	Chr1B_7199868	Chr1B	7199868	8.34e-05	-0.4467	300	0.831086	17.2144
P	BLINK	Pooled	Chr7B_29892288	Chr7B	29892288	8.1e-05	-0.5117	300	0.895421	-18.0834			P	MLMM	Pooled	Chr3A_49793062	Chr3A	49793062	8.38e-05	-0.1283	300	0.831086	17.7717
P	BLINK	Pooled	Chr6B_22140796	Chr6B	22140796	8.23e-05	-0.45	300	0.895421	-19.6637			P	MLMM	Pooled	Chr9A_11750276	Chr9A	11750276	8.48e-05	-0.2667	300	0.831086	-19.8145
P	BLINK	Pooled	Chr6B_35290258	Chr6B	35290258	8.25e-05	-0.23	300	0.895421	-18.7441			P	MLMM	Pooled	Chr8A_4402668	Chr8A	4402668	8.96e-05	-0.4133	300	0.831086	14.877
P	BLINK	Pooled	Chr2A_49203292	Chr2A	49203292	8.63e-05	-0.265	300	0.897186	-22.5654			P	MLMM	Pooled	Chr9B_32393528	Chr9B	32393528	9.58e-05	-0.3533	300	0.831086	18.526
Trait	Model	Test location	SNP	Chromosome	Position	P.value	MAF	nobs	H&B.P.Value	Effect			Trait	Model	Test location	SNP	Chromosome	Position	P.value	MAF	nobs	H&B.P.Value	Effect
Zn	BLINK	GKVK	Chr3B_48962092	Chr3B	48962092	7.44e-07	-0.395	300	0.17519	-0.877333			Zn	MLMM	GKVK	Chr3B_48962086	Chr3B	48962086	4.81e-06	-0.41333	300	0.560449	-0.560876
Zn	BLINK	GKVK	Chr2A_20054517	Chr2A	20054517	1.75e-06	-0.56667	300	0.17519	-0.704478			Zn	MLMM	GKVK	Chr3B_48962092	Chr3B	48962092	8.57e-06	-0.395	300	0.560449	-0.558214
Zn	BLINK	GKVK	Chr3B_48962086	Chr3B	48962086	2.11e-06	-0.41333	300	0.17519	-0.809021			Zn	MLMM	GKVK	Chr6B_15501463	Chr6B	15501463	1.26e-05	-0.42833	300	0.560449	-0.508321
Zn	BLINK	GKVK	Chr5B_11244904	Chr5B	11244904	6.49e-06	-0.455	300	0.40466	0.667972			Zn	MLMM	GKVK	Chr8A_10742207	Chr8A	10742207	1.47e-05	-0.53833	300	0.560449	-0.474635
Zn	BLINK	GKVK	Chr5B_11244885	Chr5B	11244885	1.33e-05	-0.46167	300	0.550193	0.61332			Zn	MLMM	GKVK	Chr8A_10742245	Chr8A	10742245	1.62e-05	-0.51333	300	0.560449	-0.487493
Zn	BLINK	GKVK	Chr3B_4834480	Chr3B	4834480	1.44e-05	-0.56	300	0.550193	-0.675488			Zn	MLMM	GKVK	Chr9B_16415663	Chr9B	16415663	1.9e-05	-0.59833	300	0.560449	-0.455968
Zn	BLINK	GKVK	Chr4A_28887110	Chr4A	28887110	1.54e-05	0.05667	300	0.550193	-0.630282			Zn	MLMM	GKVK	Chr5A_41724492	Chr5A	41724492	2.01e-05	-0.495	300	0.560449	-0.504433
Zn	BLINK	GKVK	Chr6B_13502096	Chr6B	13502096	1.8e-05	-0.23333	300	0.56113	-0.783629			Zn	MLMM	GKVK	Chr6A_6115560	Chr6A	6115560	2.02e-05	-0.415	300	0.560449	-0.503971
Zn	BLINK	GKVK	Chr7B_5148977	Chr7B	5148977	2.88e-05	0.30667	300	0.729598	-0.630547			Zn	MLMM	GKVK	Chr9A_41286149	Chr9A	41286149	2.02e-05	-0.33167	300	0.560449	-0.521707
Zn	BLINK	GKVK	Chr5A_45978012	Chr5A	45978012	2.92e-05	-0.36	300	0.729598	0.709297			Zn	MLMM	GKVK	Chr6A_19577984	Chr6A	19577984	2.42e-05	-0.52333	300	0.602984	0.465008
Zn	BLINK	GKVK	Chr6B_21064341	Chr6B	21064341	3.75e-05	-0.51	300	0.773488	0.686803			Zn	MLMM	GKVK	Chr5B_3470339	Chr5B	3470339	2.8e-05	-0.40667	300	0.635183	-0.423529
Zn	BLINK	GKVK	Chr1A_18896717	Chr1A	18896717	3.83e-05	0.04	300	0.773488	0.498575			Zn	MLMM	GKVK	Chr1B_18981488	Chr1B	18981488	3.76e-05	-0.565	300	0.73605	-0.436652
Zn	BLINK	GKVK	Chr2A_22304551	Chr2A	22304551	4.03e-05	-0.34333	300	0.773488	0.59355			Zn	MLMM	GKVK	Chr2A_14377482	Chr2A	14377482	3.83e-05	-0.4	300	0.73605	-0.427817
Zn	BLINK	GKVK	Chr2A_27190911	Chr2A	27190911	4.68e-05	-0.24333	300	0.833696	-0.949264			Zn	MLMM	GKVK	Chr6B_21403265	Chr6B	21403265	4.76e-05	-0.49167	300	0.738424	-0.458032
Zn	BLINK	GKVK	Chr7B_28574061	Chr7B	28574061	5.62e-05	-0.41667	300	0.935144	-0.794255			Zn	MLMM	GKVK	Chr5B_11244904	Chr5B	11244904	5.03e-05	-0.455	300	0.738424	0.443759
Zn	BLINK	GKVK	Chr2A_32657927	Chr2A	32657927	6.28e-05	-0.54	300	0.977508	-0.598063			Zn	MLMM	GKVK	Chr8B_18362521	Chr8B	18362521	5.91e-05	-0.28333	300	0.738424	-0.573157
Zn	BLINK	GKVK	Chr8B_26556328	Chr8B	26556328	7.21e-05	0.065	300	0.977508	0.504917			Zn	MLMM	GKVK	Chr8A_35408699	Chr8A	35408699	6.29e-05	-0.04833	300	0.738424	-0.578423
Zn	BLINK	GKVK	Chr5A_6155009	Chr5A	6155009	7.58e-05	0.225	300	0.977508	0.617426			Zn	MLMM	GKVK	Chr8A_20425204	Chr8A	20425204	6.45e-05	-0.28333	300	0.738424	-0.388949
Zn	BLINK	GKVK	Chr4B_10210563	Chr4B	10210563	7.87e-05	-0.32667	300	0.977508	0.897507			Zn	MLMM	GKVK	Chr3A_56765639	Chr3A	56765639	6.47e-05	0.20333	300	0.738424	-0.386916
Zn	BLINK	GKVK	Chr8A_37377452	Chr8A	37377452	8.05e-05	-0.52167	300	0.977508	-0.645623			Zn	MLMM	GKVK	Chr5A_46520421	Chr5A	46520421	6.72e-05	-0.555	300	0.738424	-0.438342
Zn	BLINK	GKVK	Chr2A_4050199	Chr2A	4050199	9.43e-05	-0.50667	300	0.977508	0.644881			Zn	MLMM	GKVK	Chr8B_12591549	Chr8B	12591549	6.8e-05	-0.34667	300	0.738424	-0.525029
Zn	BLINK	GKVK	Chr9B_42502601	Chr9B	42502601	9.62e-05	-0.44	300	0.977508	-0.562433			Zn	MLMM	GKVK	Chr1B_34536496	Chr1B	34536496	6.81e-05	0.27833	300	0.738424	-0.502674
													Zn	MLMM	GKVK	Chr6B_14132866	Chr6B	14132866	7.16e-05	-0.42333	300	0.738424	-0.469376
													Zn	MLMM	GKVK	Chr6B_13502096	Chr6B	13502096	7.52e-05	-0.23333	300	0.738424	-0.55874
													Zn	MLMM	GKVK	Chr9A_8808611	Chr9A	8808611	7.83e-05	-0.53333	300	0.738424	0.442302
													Zn	MLMM	GKVK	Chr5A_46604644	Chr5A	46604644	8.03e-05	-0.5	300	0.738424	0.480749
													Zn	MLMM	GKVK	Chr8B_26556328	Chr8B	26556328	8.09e-05	0.065	300	0.738424	0.370762
													Zn	MLMM	GKVK	Chr1B_7200684	Chr1B	7200684	8.29e-05	-0.52	300	0.738424	0.454425
													Zn	MLMM	GKVK	Chr6B_18681104	Chr6B	18681104	9.3e-05	-0.28	300	0.759621	-0.526725
													Zn	MLMM	GKVK	Chr8A_24475665	Chr8A	24475665	9.43e-05	-0.27	300	0.759621	-0.391205
													Zn	MLMM	GKVK	Chr8A_16929644	Chr8A	16929644	9.44e-05	-0.12	300	0.759621	-0.406427
Trait	Model	Test location	SNP	Chromosome	Position	P.value	MAF	nobs	H&B.P.Value	Effect			Trait	Model	Test location	SNP	Chromosome	Position	P.value	MAF	nobs	H&B.P.Value	Effect
Zn	BLINK	IIMR	Chr5B_11244904	Chr5B	11244904	2.25e-14	-0.455	300	5.61e-09	0.941952			Zn	MLMM	IIMR	Chr5B_11244904	Chr5B	11244904	1.71e-07	-0.455	300	0.042544	0.578738
Zn	BLINK	IIMR	Chr6B_13502096	Chr6B	13502096	1.15e-05	-0.23333	300	0.902829	-0.671674			Zn	MLMM	IIMR	Chr8A_20425204	Chr8A	20425204	2.52e-06	-0.28333	300	0.314119	-0.44565
Zn	BLINK	IIMR	Chr7A_29071954	Chr7A	29071954	1.32e-05	-0.34167	300	0.902829	0.69899			Zn	MLMM	IIMR	Chr6A_6643198	Chr6A	6643198	1.15e-05	-0.60667	300	0.589644	-0.444844
Zn	BLINK	IIMR	Chr3B_48962092	Chr3B	48962092	1.5e-05	-0.395	300	0.902829	-0.648976			Zn	MLMM	IIMR	Chr5B_3470339	Chr5B	3470339	1.21e-05	-0.40667	300	0.589644	-0.432365
Zn	BLINK	IIMR	Chr4B_31381982	Chr4B	31381982	2e-05	-0.30333	300	0.902829	0.710329			Zn	MLMM	IIMR	Chr4B_29057308	Chr4B	29057308	1.43e-05	-0.20667	300	0.589644	0.731227
Zn	BLINK	IIMR	Chr3A_38237400	Chr3A	38237400	2.17e-05	-0.09	300	0.902829	-0.604512			Zn	MLMM	IIMR	Chr8A_10742245	Chr8A	10742245	1.59e-05	-0.51333	300	0.589644	-0.473706
Zn	BLINK	IIMR	Chr3B_48962086	Chr3B	48962086	3.92e-05	-0.41333	300	0.999578	-0.593913			Zn	MLMM	IIMR	Chr4A_8378397	Chr4A	8378397	1.65e-05	-0.315	300	0.589644	-0.408194
Zn	BLINK	IIMR	Chr3A_35911361	Chr3A	35911361	4.9e-05	-0.19333	300	0.999578	0.457019			Zn	MLMM	IIMR	Chr3A_20222876	Chr3A	20222876	1.98e-05	-0.38	300	0.616062	0.443347
Zn	BLINK	IIMR	Chr9A_14467237	Chr9A	14467237	6.04e-05	-0.575	300	0.999578	0.540379			Zn	MLMM	IIMR	Chr8B_26973324	Chr8B	26973324	2.4e-05	0.04833	300	0.665004	0.385594
Zn	BLINK	IIMR	Chr3A_19739101	Chr3A	19739101	6.29e-05	-0.045	300	0.999578	-0.735475			Zn	MLMM	IIMR	Chr8A_10742207	Chr8A	10742207	2.67e-05	-0.53833	300	0.666685	-0.441948
Zn	BLINK	IIMR	Chr9B_55091338	Chr9B	55091338	6.49e-05	-0.33333	300	0.999578	0.62888			Zn	MLMM	IIMR	Chr5A_36125584	Chr5A	36125584	3.34e-05	-0.00167	300	0.720947	-0.390756
Zn	BLINK	IIMR	Chr9A_14467236	Chr9A	14467236	6.7e-05	-0.55833	300	0.999578	0.536722			Zn	MLMM	IIMR	Chr1A_7983613	Chr1A	7983613	3.71e-05	-0.56667	300	0.720947	0.467703
Zn	BLINK	IIMR	Chr9A_50695946	Chr9A	50695946	6.94e-05	-0.63167	300	0.999578	0.458186			Zn	MLMM	IIMR	Chr7A_39135714	Chr7A	39135714	3.76e-05	-0.61833	300	0.720947	0.435217
Zn	BLINK	IIMR	Chr4A_28887110	Chr4A	28887110	6.96e-05	0.05667	300	0.999578	-0.407688			Zn	MLMM	IIMR	Chr8A_20819892	Chr8A	20819892	4.77e-05	-0.19833	300	0.793612	-0.428395
Zn	BLINK	IIMR	Chr6B_18941223	Chr6B	18941223	8.99e-05	-0.40167	300	0.999578	0.552798			Zn	MLMM	IIMR	Chr6B_15501463	Chr6B	15501463	5.52e-05	-0.42833	300	0.793612	-0.460337
Zn	BLINK	IIMR	Chr3B_532985	Chr3B	532985	9.03e-05	-0.49833	300	0.999578	-0.495605			Zn	MLMM	IIMR	Chr5A_41724492	Chr5A	41724492	6.01e-05	-0.495	300	0.793612	-0.462649
Zn	BLINK	IIMR	Chr3A_20952926	Chr3A	20952926	9.39e-05	-0.03333	300	0.999578	-0.646993			Zn	MLMM	IIMR	Chr8A_20819901	Chr8A	20819901	6.49e-05	-0.15667	300	0.793612	-0.432474
Zn	BLINK	IIMR	Chr9A_50706210	Chr9A	50706210	9.83e-05	-0.41167	300	0.999578	-0.4963			Zn	MLMM	IIMR	Chr3A_18886804	Chr3A	18886804	7.07e-05	-0.38667	300	0.793612	-0.456392
													Zn	MLMM	IIMR	Chr1B_18981488	Chr1B	18981488	7.16e-05	-0.565	300	0.793612	-0.413115
													Zn	MLMM	IIMR	Chr8B_10525151	Chr8B	10525151	7.22e-05	-0.26167	300	0.793612	0.443034
													Zn	MLMM	IIMR	Chr6B_16183187	Chr6B	16183187	7.29e-05	-0.37	300	0.793612	-0.487195
													Zn	MLMM	IIMR	Chr3B_48962086	Chr3B	48962086	7.62e-05	-0.41333	300	0.793612	-0.479906
													Zn	MLMM	IIMR	Chr8B_30759528	Chr8B	30759528	7.95e-05	-0.43833	300	0.793612	-0.404558
													Zn	MLMM	IIMR	Chr5B_31696797	Chr5B	31696797	7.96e-05	-0.29333	300	0.793612	-0.539203
													Zn	MLMM	IIMR	Chr7A_3414813	Chr7A	3414813	8.89e-05	-0.325	300	0.793612	-0.438298
													Zn	MLMM	IIMR	Chr8B_18362521	Chr8B	18362521	8.91e-05	-0.28333	300	0.793612	-0.543195
													Zn	MLMM	IIMR	Chr6B_17996134	Chr6B	17996134	8.95e-05	-0.45667	300	0.793612	-0.448129
													Zn	MLMM	IIMR	Chr3B_27160328	Chr3B	27160328	9e-05	-0.50667	300	0.793612	0.437349
													Zn	MLMM	IIMR	Chr8A_11751814	Chr8A	11751814	9.22e-05	-0.22333	300	0.793612	-0.392489
Trait	Model	Test location	SNP	Chromosome	Position	P.value	MAF	nobs	H&B.P.Value	Effect			Trait	Model	Test location	SNP	Chromosome	Position	P.value	MAF	nobs	H&B.P.Value	Effect
Zn	BLINK	Pooled	Chr5B_11244904	Chr5B	11244904	6.27e-07	-0.455	300	0.102757	0.741249			Zn	MLMM	Pooled	Chr5B_11244904	Chr5B	11244904	3.72e-06	-0.455	300	0.735313	0.510867
Zn	BLINK	Pooled	Chr5B_11244885	Chr5B	11244885	1.06e-06	-0.46167	300	0.102757	0.69009			Zn	MLMM	Pooled	Chr6B_15501463	Chr6B	15501463	1.26e-05	-0.42833	300	0.735313	-0.514938
Zn	BLINK	Pooled	Chr2A_20054517	Chr2A	20054517	1.24e-06	-0.56667	300	0.102757	-0.72137			Zn	MLMM	Pooled	Chr8A_10742245	Chr8A	10742245	1.27e-05	-0.51333	300	0.735313	-0.499855
Zn	BLINK	Pooled	Chr3B_48962092	Chr3B	48962092	3.72e-06	-0.395	300	0.231941	-0.831826			Zn	MLMM	Pooled	Chr3B_48962086	Chr3B	48962086	1.41e-05	-0.41333	300	0.735313	-0.540416
Zn	BLINK	Pooled	Chr3B_48962086	Chr3B	48962086	7.7e-06	-0.41333	300	0.384448	-0.773305			Zn	MLMM	Pooled	Chr5B_3470339	Chr5B	3470339	1.69e-05	-0.40667	300	0.735313	-0.44027
Zn	BLINK	Pooled	Chr5A_45978012	Chr5A	45978012	9.95e-06	-0.36	300	0.413704	0.755484			Zn	MLMM	Pooled	Chr8A_10742207	Chr8A	10742207	2.18e-05	-0.53833	300	0.735313	-0.471563
Zn	BLINK	Pooled	Chr4A_28887110	Chr4A	28887110	1.88e-05	0.05667	300	0.575737	-0.630505			Zn	MLMM	Pooled	Chr5A_41724492	Chr5A	41724492	2.27e-05	-0.495	300	0.735313	-0.508023
Zn	BLINK	Pooled	Chr8A_37377452	Chr8A	37377452	1.9e-05	-0.52167	300	0.575737	-0.704853			Zn	MLMM	Pooled	Chr6A_19577984	Chr6A	19577984	2.36e-05	-0.52333	300	0.735313	0.471753
Zn	BLINK	Pooled	Chr2A_22304551	Chr2A	22304551	2.23e-05	-0.34333	300	0.575737	0.618308			Zn	MLMM	Pooled	Chr9A_41286149	Chr9A	41286149	2.97e-05	-0.33167	300	0.73689	-0.518126
Zn	BLINK	Pooled	Chr6B_13502096	Chr6B	13502096	2.31e-05	-0.23333	300	0.575737	-0.781826			Zn	MLMM	Pooled	Chr8B_26973324	Chr8B	26973324	3.22e-05	0.04833	300	0.73689	0.395128
Zn	BLINK	Pooled	Chr2B_12950392	Chr2B	12950392	2.9e-05	-0.59167	300	0.656771	-0.661535			Zn	MLMM	Pooled	Chr2A_14377482	Chr2A	14377482	3.25e-05	-0.4	300	0.73689	-0.437353
Zn	BLINK	Pooled	Chr3A_55306382	Chr3A	55306382	3.21e-05	-0.65167	300	0.664524	0.619392			Zn	MLMM	Pooled	Chr3B_48962092	Chr3B	48962092	4.09e-05	-0.395	300	0.821754	-0.522623
Zn	BLINK	Pooled	Chr3B_4834480	Chr3B	4834480	3.46e-05	-0.56	300	0.664524	-0.652705			Zn	MLMM	Pooled	Chr8B_18362521	Chr8B	18362521	5.01e-05	-0.28333	300	0.821754	-0.586133
Zn	BLINK	Pooled	Chr2A_4050199	Chr2A	4050199	4.06e-05	-0.50667	300	0.724102	0.683208			Zn	MLMM	Pooled	Chr6A_6643198	Chr6A	6643198	5.34e-05	-0.60667	300	0.821754	-0.429328
Zn	BLINK	Pooled	Chr1A_18896717	Chr1A	18896717	4.96e-05	0.04	300	0.813987	0.496648			Zn	MLMM	Pooled	Chr5A_46604644	Chr5A	46604644	5.61e-05	-0.5	300	0.821754	0.497219
Zn	BLINK	Pooled	Chr4A_1970898	Chr4A	1970898	5.22e-05	-0.08333	300	0.813987	0.628393			Zn	MLMM	Pooled	Chr8A_20425204	Chr8A	20425204	6.12e-05	-0.28333	300	0.821754	-0.395248
Zn	BLINK	Pooled	Chr6B_21064341	Chr6B	21064341	5.7e-05	-0.51	300	0.837203	0.678086			Zn	MLMM	Pooled	Chr3A_20222876	Chr3A	20222876	6.28e-05	-0.38	300	0.821754	0.431118
Zn	BLINK	Pooled	Chr2A_32657927	Chr2A	32657927	6.86e-05	-0.54	300	0.888737	-0.601086			Zn	MLMM	Pooled	Chr6B_21403265	Chr6B	21403265	6.37e-05	-0.49167	300	0.821754	-0.456414
Zn	BLINK	Pooled	Chr8A_37377479	Chr8A	37377479	7.46e-05	-0.52	300	0.888737	-0.646928			Zn	MLMM	Pooled	Chr1B_18981488	Chr1B	18981488	6.55e-05	-0.565	300	0.821754	-0.428839
Zn	BLINK	Pooled	Chr7B_5148977	Chr7B	5148977	7.56e-05	0.30667	300	0.888737	-0.604088			Zn	MLMM	Pooled	Chr9B_16415663	Chr9B	16415663	6.98e-05	-0.59833	300	0.821754	-0.430494
Zn	BLINK	Pooled	Chr1A_14032298	Chr1A	14032298	7.89e-05	0.25167	300	0.888737	0.596227			Zn	MLMM	Pooled	Chr8A_14835512	Chr8A	14835512	8.21e-05	-0.26167	300	0.821754	-0.389374
Zn	BLINK	Pooled	Chr6B_12974796	Chr6B	12974796	8e-05	-0.27833	300	0.888737	0.762165			Zn	MLMM	Pooled	Chr6A_6115560	Chr6A	6115560	8.38e-05	-0.415	300	0.821754	-0.472195
Zn	BLINK	Pooled	Chr5A_35049946	Chr5A	35049946	8.19e-05	-0.445	300	0.888737	0.599658			Zn	MLMM	Pooled	Chr8B_9741229	Chr8B	9741229	8.44e-05	-0.43833	300	0.821754	-0.425237
Zn	BLINK	Pooled	Chr5A_6155009	Chr5A	6155009	8.56e-05	0.225	300	0.889605	0.619316			Zn	MLMM	Pooled	Chr8A_35408699	Chr8A	35408699	8.56e-05	-0.04833	300	0.821754	-0.575486
													Zn	MLMM	Pooled	Chr8B_12591549	Chr8B	12591549	8.86e-05	-0.34667	300	0.821754	-0.523604
													Zn	MLMM	Pooled	Chr1B_34536496	Chr1B	34536496	9.18e-05	0.27833	300	0.821754	-0.500333
													Zn	MLMM	Pooled	Chr8B_30759528	Chr8B	30759528	9.18e-05	-0.43833	300	0.821754	-0.416431
													Zn	MLMM	Pooled	Chr5A_46520421	Chr5A	46520421	9.98e-05	-0.555	300	0.821754	-0.43377
