# Supplementary material for: Little millet genome reveals evolutionary insights into tetraploid structure and genetic basis of micronutrient density
Source: Nat Commun. 2025 Nov 29;17:74. doi: 10.1038/s41467-025-66716-6 (PMC12769566; doi:10.1038/s41467-025-66716-6)
Supplement: Supplementary file 17 — Supplementaty Data 14 [file 41467_2025_66716_MOESM17_ESM.xlsx]

## Sheet: Data14
Supplementary Data 14. Marker-trait associations identified in little millet diversity panel using population structure determined by ADMIXTURE
Note: DFF = days to 50% flowering; TW = thousand seed weight; GYPP = grain yield per plant; Phenoytpic values from two test sites - GKVK (Bangalore, India), ICAR-IIMR (Hyderbad, India), and the BLUPs calculated based on Pooled data were used for genome-wide associatoin mapping
Genome-wide association analyses were performed using the BLINK and MLMM models implemented in GAPIT. Two-sided tests were applied to assess marker-trait associations, and associations with P < 0.0001 were considered significant.
Trait	Model	Test location	SNP	Chromosome	Position	P.value	MAF	nobs	H&B.P.Value	Effect			Trait	Model	Test location	SNP	Chromosome	Position	P.value	MAF	nobs	H&B.P.Value	Effect
DFF	BLINK	GKVK	Chr9B_16701794	Chr9B	16701794	1.88247e-11	-0.448161	299	4.69696e-06	1.07551			DFF	MLMM	GKVK	Chr1A_1519874	Chr1A	1519874	4.91814e-07	-0.540134	299	0.0616978	0.653896
DFF	BLINK	GKVK	Chr1A_8041349	Chr1A	8041349	6.53871e-09	-0.538462	299	0.00081574	0.836575			DFF	MLMM	GKVK	Chr6A_7030047	Chr6A	7030047	7.32069e-07	-0.453177	299	0.0616978	0.669555
DFF	BLINK	GKVK	Chr5A_38432242	Chr5A	38432242	1.87196e-08	0.0183946	299	0.00155692	0.865891			DFF	MLMM	GKVK	Chr5A_38432242	Chr5A	38432242	7.41825e-07	0.0183946	299	0.0616978	0.70952
DFF	BLINK	GKVK	Chr8B_18533634	Chr8B	18533634	1.16622e-06	0.12709	299	0.0727461	-0.749565			DFF	MLMM	GKVK	Chr5B_2957808	Chr5B	2957808	3.80908e-06	0.117057	299	0.234302	0.561626
DFF	BLINK	GKVK	Chr8A_9200225	Chr8A	9200225	4.03953e-06	-0.550167	299	0.157325	0.733971			DFF	MLMM	GKVK	Chr2A_23396666	Chr2A	23396666	4.69523e-06	-0.346154	299	0.234302	0.598106
DFF	BLINK	GKVK	Chr7A_29262174	Chr7A	29262174	4.0471e-06	-0.603679	299	0.157325	0.792791			DFF	MLMM	GKVK	Chr2A_30341290	Chr2A	30341290	8.73744e-06	-0.58194	299	0.363348	0.59849
DFF	BLINK	GKVK	Chr6A_7030047	Chr6A	7030047	4.41372e-06	-0.453177	299	0.157325	0.648432			DFF	MLMM	GKVK	Chr5B_14497417	Chr5B	14497417	1.23658e-05	-0.523411	299	0.440771	-0.600313
DFF	BLINK	GKVK	Chr5B_45374804	Chr5B	45374804	6.53761e-06	-0.521739	299	0.203901	0.698486			DFF	MLMM	GKVK	Chr2B_40881988	Chr2B	40881988	2.1538e-05	-0.441472	299	0.563243	0.565152
DFF	BLINK	GKVK	Chr9A_41380818	Chr9A	41380818	8.65574e-06	-0.394649	299	0.239967	0.66651			DFF	MLMM	GKVK	Chr2A_32889805	Chr2A	32889805	2.3281e-05	-0.479933	299	0.563243	-0.604152
DFF	BLINK	GKVK	Chr7B_33670946	Chr7B	33670946	9.90415e-06	-0.379599	299	0.247119	-0.565004			DFF	MLMM	GKVK	Chr1A_8116294	Chr1A	8116294	2.36215e-05	-0.441472	299	0.563243	0.630687
DFF	BLINK	GKVK	Chr2A_3356414	Chr2A	3356414	1.37731e-05	-0.354515	299	0.3008	0.63604			DFF	MLMM	GKVK	Chr3A_20688918	Chr3A	20688918	2.48313e-05	-0.215719	299	0.563243	0.49749
DFF	BLINK	GKVK	Chr4B_24660504	Chr4B	24660504	1.45766e-05	-0.468227	299	0.3008	-0.558187			DFF	MLMM	GKVK	Chr8B_9106332	Chr8B	9106332	2.75469e-05	-0.526756	299	0.572772	-0.510381
DFF	BLINK	GKVK	Chr9A_23995287	Chr9A	23995287	1.56723e-05	-0.62709	299	0.3008	-0.584807			DFF	MLMM	GKVK	Chr7B_25034357	Chr7B	25034357	3.20216e-05	-0.491639	299	0.611612	-0.540046
DFF	BLINK	GKVK	Chr6A_20064977	Chr6A	20064977	1.79659e-05	0.334448	299	0.320191	0.649911			DFF	MLMM	GKVK	Chr6B_11483827	Chr6B	11483827	3.49913e-05	-0.536789	299	0.611612	0.523168
DFF	BLINK	GKVK	Chr2A_51412811	Chr2A	51412811	2.26679e-05	-0.374582	299	0.377059	-0.704781			DFF	MLMM	GKVK	Chr9B_32459327	Chr9B	32459327	3.96763e-05	-0.416388	299	0.611612	-0.608613
DFF	BLINK	GKVK	Chr3B_37307315	Chr3B	37307315	3.11714e-05	-0.339465	299	0.4861	-0.691688			DFF	MLMM	GKVK	Chr8A_26647105	Chr8A	26647105	4.104e-05	-0.177258	299	0.611612	0.640383
DFF	BLINK	GKVK	Chr4B_29315048	Chr4B	29315048	3.60902e-05	-0.423077	299	0.529701	0.785065			DFF	MLMM	GKVK	Chr8A_33610419	Chr8A	33610419	4.75223e-05	-0.227425	299	0.611612	0.729009
DFF	BLINK	GKVK	Chr2B_3280357	Chr2B	3280357	4.25066e-05	-0.525084	299	0.559148	-0.579778			DFF	MLMM	GKVK	Chr2B_40542967	Chr2B	40542967	5.0605e-05	-0.628763	299	0.611612	0.498732
DFF	BLINK	GKVK	Chr6B_14836114	Chr6B	14836114	4.25785e-05	-0.419732	299	0.559148	-0.606485			DFF	MLMM	GKVK	Chr1A_369963	Chr1A	369963	5.15728e-05	-0.474916	299	0.611612	0.481754
DFF	BLINK	GKVK	Chr7A_29785503	Chr7A	29785503	5.12962e-05	-0.533445	299	0.581691	-0.543734			DFF	MLMM	GKVK	Chr2B_13478839	Chr2B	13478839	5.56124e-05	-0.598662	299	0.611612	0.557713
DFF	BLINK	GKVK	Chr7B_21723317	Chr7B	21723317	5.56333e-05	0.0267559	299	0.581691	0.649269			DFF	MLMM	GKVK	Chr8A_7744192	Chr8A	7744192	6.16812e-05	-0.630435	299	0.611612	-0.500553
DFF	BLINK	GKVK	Chr6A_7646319	Chr6A	7646319	6.47042e-05	-0.550167	299	0.581691	0.60938			DFF	MLMM	GKVK	Chr5B_1845821	Chr5B	1845821	6.1945e-05	0.399666	299	0.611612	0.524311
DFF	BLINK	GKVK	Chr8A_33298703	Chr8A	33298703	6.47895e-05	0.12709	299	0.581691	0.515009			DFF	MLMM	GKVK	Chr6B_31029653	Chr6B	31029653	6.35603e-05	-0.317726	299	0.611612	0.542247
DFF	BLINK	GKVK	Chr3A_46474918	Chr3A	46474918	6.91229e-05	-0.0585284	299	0.581691	-0.629365			DFF	MLMM	GKVK	Chr5B_43522897	Chr5B	43522897	6.60377e-05	-0.493311	299	0.611612	0.557596
DFF	BLINK	GKVK	Chr8A_34238125	Chr8A	34238125	7.34197e-05	-0.622074	299	0.581691	-0.518516			DFF	MLMM	GKVK	Chr6A_6469828	Chr6A	6469828	6.8803e-05	-0.254181	299	0.611612	0.620821
DFF	BLINK	GKVK	Chr4A_7578104	Chr4A	7578104	7.86355e-05	-0.521739	299	0.581691	-0.548891			DFF	MLMM	GKVK	Chr5B_14497414	Chr5B	14497414	7.16879e-05	-0.598662	299	0.611612	-0.522488
DFF	BLINK	GKVK	Chr6B_12084954	Chr6B	12084954	7.87385e-05	-0.396321	299	0.581691	0.641166			DFF	MLMM	GKVK	Chr3A_42759402	Chr3A	42759402	7.26331e-05	0.170569	299	0.611612	-0.467619
DFF	BLINK	GKVK	Chr8B_32619689	Chr8B	32619689	8.03486e-05	-0.563545	299	0.581691	-0.596558			DFF	MLMM	GKVK	Chr1B_40302763	Chr1B	40302763	7.29754e-05	-0.170569	299	0.611612	-0.450596
DFF	BLINK	GKVK	Chr8B_24999073	Chr8B	24999073	8.16501e-05	0.217391	299	0.581691	0.577215			DFF	MLMM	GKVK	Chr7B_1886348	Chr7B	1886348	7.40101e-05	-0.00334448	299	0.611612	0.484323
DFF	BLINK	GKVK	Chr2A_49803624	Chr2A	49803624	8.46092e-05	-0.419732	299	0.581691	0.670713			DFF	MLMM	GKVK	Chr2B_3294251	Chr2B	3294251	7.53761e-05	-0.409699	299	0.611612	-0.58548
DFF	BLINK	GKVK	Chr8A_10918195	Chr8A	10918195	8.49964e-05	-0.259197	299	0.581691	0.645646			DFF	MLMM	GKVK	Chr3A_17414537	Chr3A	17414537	7.59885e-05	-0.331104	299	0.611612	0.636761
DFF	BLINK	GKVK	Chr8A_34741755	Chr8A	34741755	8.74908e-05	-0.301003	299	0.581691	0.645736			DFF	MLMM	GKVK	Chr2A_35276176	Chr2A	35276176	8.65281e-05	-0.585284	299	0.644631	-0.487047
DFF	BLINK	GKVK	Chr8B_32028668	Chr8B	32028668	8.87481e-05	-0.33612	299	0.581691	-0.55576			DFF	MLMM	GKVK	Chr3B_44599603	Chr3B	44599603	8.87126e-05	-0.138796	299	0.644631	0.520395
DFF	BLINK	GKVK	Chr3A_19217600	Chr3A	19217600	8.92403e-05	-0.595318	299	0.581691	-0.620246			DFF	MLMM	GKVK	Chr9B_3885861	Chr9B	3885861	9.10958e-05	-0.586957	299	0.644631	0.472457
DFF	BLINK	GKVK	Chr8A_24697956	Chr8A	24697956	8.94288e-05	-0.207358	299	0.581691	0.825801			DFF	MLMM	GKVK	Chr8A_10918195	Chr8A	10918195	9.16347e-05	-0.259197	299	0.644631	0.626558
DFF	BLINK	GKVK	Chr8B_15874720	Chr8B	15874720	9.1166e-05	0.103679	299	0.581691	-0.537093			DFF	MLMM	GKVK	Chr2A_33869214	Chr2A	33869214	9.30089e-05	-0.488294	299	0.644631	0.490225
DFF	BLINK	GKVK	Chr8B_31734645	Chr8B	31734645	9.13603e-05	-0.272575	299	0.581691	-0.507129			DFF	MLMM	GKVK	Chr9B_32770938	Chr9B	32770938	9.59922e-05	-0.505017	299	0.647327	-0.537457
DFF	BLINK	GKVK	Chr3B_587943	Chr3B	587943	9.66316e-05	-0.414716	299	0.581691	-0.575754			DFF	MLMM	GKVK	Chr4B_29315048	Chr4B	29315048	9.93853e-05	-0.423077	299	0.652572	0.610794
DFF	BLINK	GKVK	Chr9B_43367916	Chr9B	43367916	9.87451e-05	-0.615385	299	0.581691	0.550301
Trait	Model	Test location	SNP	Chromosome	Position	P.value	MAF	nobs	H&B.P.Value	Effect			Trait	Model	Test location	SNP	Chromosome	Position	P.value	MAF	nobs	H&B.P.Value	Effect
DFF	BLINK	IIMR	Chr8A_26984838	Chr8A	26984838	2.42969e-06	-0.342809	299	0.400058	0.71974			DFF	MLMM	IIMR	Chr4B_29305876	Chr4B	29305876	6.10516e-07	-0.483278	299	0.15233	0.609154
DFF	BLINK	IIMR	Chr5A_40510222	Chr5A	40510222	4.40926e-06	-0.561873	299	0.400058	0.678043			DFF	MLMM	IIMR	Chr8A_26866375	Chr8A	26866375	7.15106e-06	-0.516722	299	0.574779	-0.522138
DFF	BLINK	IIMR	Chr6B_22122943	Chr6B	22122943	6.68244e-06	-0.543478	299	0.400058	0.67531			DFF	MLMM	IIMR	Chr4A_18918746	Chr4A	18918746	8.56888e-06	0.170569	299	0.574779	0.458734
DFF	BLINK	IIMR	Chr5A_40510226	Chr5A	40510226	9.2361e-06	-0.591973	299	0.400058	0.62926			DFF	MLMM	IIMR	Chr6B_29485215	Chr6B	29485215	9.21449e-06	0.0635452	299	0.574779	0.482271
DFF	BLINK	IIMR	Chr1B_37900727	Chr1B	37900727	1.01686e-05	0.285953	299	0.400058	0.714805			DFF	MLMM	IIMR	Chr1A_30324859	Chr1A	30324859	2.00595e-05	-0.563545	299	0.804988	0.482879
DFF	BLINK	IIMR	Chr8B_23494252	Chr8B	23494252	1.08519e-05	-0.459866	299	0.400058	0.731172			DFF	MLMM	IIMR	Chr8B_31353557	Chr8B	31353557	2.18146e-05	-0.090301	299	0.804988	-0.471088
DFF	BLINK	IIMR	Chr3B_15735448	Chr3B	15735448	1.12236e-05	-0.158863	299	0.400058	1.179			DFF	MLMM	IIMR	Chr2A_15503199	Chr2A	15503199	2.71289e-05	-0.461538	299	0.804988	0.4431
DFF	BLINK	IIMR	Chr5B_44177430	Chr5B	44177430	1.40585e-05	-0.471572	299	0.424135	0.877012			DFF	MLMM	IIMR	Chr6A_40128956	Chr6A	40128956	3.31783e-05	-0.302676	299	0.804988	-0.454876
DFF	BLINK	IIMR	Chr7B_3359069	Chr7B	3359069	2.00865e-05	0.459866	299	0.424135	1.06155			DFF	MLMM	IIMR	Chr1B_42278918	Chr1B	42278918	3.50358e-05	-0.128763	299	0.804988	0.47088
DFF	BLINK	IIMR	Chr3A_19214325	Chr3A	19214325	2.17835e-05	-0.371237	299	0.424135	0.766437			DFF	MLMM	IIMR	Chr3B_4898224	Chr3B	4898224	3.95701e-05	-0.183946	299	0.804988	-0.713199
DFF	BLINK	IIMR	Chr2A_19276231	Chr2A	19276231	2.2709e-05	-0.302676	299	0.424135	0.680124			DFF	MLMM	IIMR	Chr2B_5593394	Chr2B	5593394	4.17469e-05	-0.394649	299	0.804988	0.556812
DFF	BLINK	IIMR	Chr4A_13535653	Chr4A	13535653	2.40339e-05	-0.428094	299	0.424135	0.72499			DFF	MLMM	IIMR	Chr8B_21977896	Chr8B	21977896	5.78874e-05	0.235786	299	0.804988	-0.509521
DFF	BLINK	IIMR	Chr3B_16835517	Chr3B	16835517	2.46587e-05	-0.439799	299	0.424135	0.665272			DFF	MLMM	IIMR	Chr8B_31513445	Chr8B	31513445	6.29486e-05	-0.19398	299	0.804988	-0.464165
DFF	BLINK	IIMR	Chr1B_31279867	Chr1B	31279867	2.50177e-05	-0.511706	299	0.424135	-0.68748			DFF	MLMM	IIMR	Chr1A_13079481	Chr1A	13079481	8.24532e-05	0.389632	299	0.804988	0.508792
DFF	BLINK	IIMR	Chr2A_28317828	Chr2A	28317828	2.5498e-05	-0.20903	299	0.424135	0.877712			DFF	MLMM	IIMR	Chr9B_53115915	Chr9B	53115915	8.28965e-05	-0.607023	299	0.804988	0.444682
DFF	BLINK	IIMR	Chr4B_29485016	Chr4B	29485016	3.75002e-05	-0.337793	299	0.510007	0.741245			DFF	MLMM	IIMR	Chr7B_3613550	Chr7B	3613550	8.33855e-05	0.185619	299	0.804988	0.435392
DFF	BLINK	IIMR	Chr7B_7564236	Chr7B	7564236	4.16499e-05	0.227425	299	0.510007	0.602357			DFF	MLMM	IIMR	Chr7B_3613552	Chr7B	3613552	8.41549e-05	-0.0652174	299	0.804988	0.414495
DFF	BLINK	IIMR	Chr5B_23243463	Chr5B	23243463	4.21873e-05	-0.613712	299	0.510007	0.660011			DFF	MLMM	IIMR	Chr2A_21393013	Chr2A	21393013	8.52065e-05	-0.317726	299	0.804988	0.446921
DFF	BLINK	IIMR	Chr1A_3235399	Chr1A	3235399	4.59234e-05	-0.441472	299	0.510007	0.65559			DFF	MLMM	IIMR	Chr3A_51845271	Chr3A	51845271	9.02792e-05	-0.389632	299	0.804988	0.494011
DFF	BLINK	IIMR	Chr1B_3562146	Chr1B	3562146	4.67051e-05	-0.458194	299	0.510007	0.587211			DFF	MLMM	IIMR	Chr9B_16757170	Chr9B	16757170	9.19699e-05	0.09699	299	0.804988	0.444027
DFF	BLINK	IIMR	Chr8B_31012962	Chr8B	31012962	4.92429e-05	-0.269231	299	0.510007	0.587165			DFF	MLMM	IIMR	Chr4A_10090327	Chr4A	10090327	9.43872e-05	-0.548495	299	0.804988	-0.432502
DFF	BLINK	IIMR	Chr4A_18918746	Chr4A	18918746	5.42117e-05	0.170569	299	0.510007	0.519825			DFF	MLMM	IIMR	Chr6B_34513240	Chr6B	34513240	9.68911e-05	-0.32107	299	0.804988	0.572791
DFF	BLINK	IIMR	Chr2A_49212375	Chr2A	49212375	5.755e-05	-0.128763	299	0.510007	0.918716			DFF	MLMM	IIMR	Chr5B_16883769	Chr5B	16883769	9.82122e-05	-0.451505	299	0.804988	0.470001
DFF	BLINK	IIMR	Chr7B_1730377	Chr7B	1730377	5.90831e-05	0.0719064	299	0.510007	0.554604
DFF	BLINK	IIMR	Chr3B_15735465	Chr3B	15735465	6.0113e-05	-0.11204	299	0.510007	1.02365
DFF	BLINK	IIMR	Chr2A_44934227	Chr2A	44934227	6.40726e-05	-0.413043	299	0.510007	0.562004
DFF	BLINK	IIMR	Chr3A_17491024	Chr3A	17491024	6.6017e-05	-0.312709	299	0.510007	0.684075
DFF	BLINK	IIMR	Chr5A_45782143	Chr5A	45782143	6.67849e-05	-0.605351	299	0.510007	0.577912
DFF	BLINK	IIMR	Chr1B_36539562	Chr1B	36539562	6.80812e-05	-0.382943	299	0.510007	0.59778
DFF	BLINK	IIMR	Chr9B_3827619	Chr9B	3827619	6.84167e-05	-0.419732	299	0.510007	0.588495
DFF	BLINK	IIMR	Chr3A_23471165	Chr3A	23471165	7.07045e-05	0.0551839	299	0.510007	-0.767371
DFF	BLINK	IIMR	Chr1B_1819254	Chr1B	1819254	7.23192e-05	-0.118729	299	0.510007	0.595226
DFF	BLINK	IIMR	Chr4A_11989514	Chr4A	11989514	7.24535e-05	-0.376254	299	0.510007	0.703811
DFF	BLINK	IIMR	Chr7B_33672853	Chr7B	33672853	7.65451e-05	-0.214047	299	0.510007	0.650196
DFF	BLINK	IIMR	Chr8A_10537698	Chr8A	10537698	7.7054e-05	-0.449833	299	0.510007	-0.692276
DFF	BLINK	IIMR	Chr1A_3235379	Chr1A	3235379	7.71556e-05	-0.520067	299	0.510007	0.685086
DFF	BLINK	IIMR	Chr5A_40510223	Chr5A	40510223	7.88142e-05	-0.591973	299	0.510007	0.57241
DFF	BLINK	IIMR	Chr2B_5629483	Chr2B	5629483	8.13793e-05	-0.617057	299	0.510007	0.572305
DFF	BLINK	IIMR	Chr4A_13535646	Chr4A	13535646	8.22046e-05	-0.464883	299	0.510007	0.679902
DFF	BLINK	IIMR	Chr7B_4562634	Chr7B	4562634	8.37229e-05	-0.362876	299	0.510007	-0.55037
DFF	BLINK	IIMR	Chr2A_34865690	Chr2A	34865690	8.60652e-05	-0.153846	299	0.510007	0.709138
DFF	BLINK	IIMR	Chr2B_5593394	Chr2B	5593394	8.74197e-05	-0.394649	299	0.510007	0.769825
DFF	BLINK	IIMR	Chr4B_29305876	Chr4B	29305876	8.78931e-05	-0.483278	299	0.510007	0.610492
DFF	BLINK	IIMR	Chr2B_11208849	Chr2B	11208849	9.45108e-05	-0.523411	299	0.511416	0.722638
DFF	BLINK	IIMR	Chr9B_26904023	Chr9B	26904023	9.64232e-05	-0.580268	299	0.511416	0.580773
Trait	Model	Test location	SNP	Chromosome	Position	P.value	MAF	nobs	H&B.P.Value	Effect			Trait	Model	Test location	SNP	Chromosome	Position	P.value	MAF	nobs	H&B.P.Value	Effect
DFF	BLINK	Pooled	Chr7B_3359069	Chr7B	3359069	2.85432e-06	0.461667	300	0.345707	0.952318			DFF	MLMM	Pooled	Chr6A_7030047	Chr6A	7030047	2.69178e-06	-0.448333	300	0.420146	0.475976
DFF	BLINK	Pooled	Chr1B_42141740	Chr1B	42141740	3.90531e-06	-0.428333	300	0.345707	0.642438			DFF	MLMM	Pooled	Chr2B_40881988	Chr2B	40881988	4.05239e-06	-0.436667	300	0.420146	0.459099
DFF	BLINK	Pooled	Chr3B_15735448	Chr3B	15735448	4.15661e-06	-0.158333	300	0.345707	1.01269			DFF	MLMM	Pooled	Chr2B_40855188	Chr2B	40855188	6.56924e-06	-0.238333	300	0.420146	0.582112
DFF	BLINK	Pooled	Chr3B_15735465	Chr3B	15735465	6.9434e-06	-0.111667	300	0.403953	0.937249			DFF	MLMM	Pooled	Chr2A_32920457	Chr2A	32920457	6.7355e-06	-0.358333	300	0.420146	0.557924
DFF	BLINK	Pooled	Chr4B_29315048	Chr4B	29315048	1.30876e-05	-0.418333	300	0.403953	0.729505			DFF	MLMM	Pooled	Chr1A_30360833	Chr1A	30360833	1.14477e-05	-0.278333	300	0.445545	0.500765
DFF	BLINK	Pooled	Chr9B_16701794	Chr9B	16701794	1.32958e-05	-0.446667	300	0.403953	0.653104			DFF	MLMM	Pooled	Chr5B_1845821	Chr5B	1845821	1.16621e-05	0.401667	300	0.445545	0.429588
DFF	BLINK	Pooled	Chr5B_1845821	Chr5B	1845821	1.34725e-05	0.401667	300	0.403953	0.603789			DFF	MLMM	Pooled	Chr1A_30324859	Chr1A	30324859	1.24997e-05	-0.561667	300	0.445545	0.419658
DFF	BLINK	Pooled	Chr1A_8041385	Chr1A	8041385	1.4815e-05	-0.473333	300	0.403953	0.706857			DFF	MLMM	Pooled	Chr9B_6891840	Chr9B	6891840	1.52005e-05	0.0733333	300	0.474085	0.455309
DFF	BLINK	Pooled	Chr2A_28317828	Chr2A	28317828	1.54948e-05	-0.205	300	0.403953	0.738807			DFF	MLMM	Pooled	Chr2B_40855192	Chr2B	40855192	1.94748e-05	-0.253333	300	0.539908	0.542488
DFF	BLINK	Pooled	Chr7B_30841551	Chr7B	30841551	1.68509e-05	-0.00666667	300	0.403953	0.481698			DFF	MLMM	Pooled	Chr6A_287358	Chr6A	287358	2.46164e-05	-0.303333	300	0.582353	0.391281
DFF	BLINK	Pooled	Chr5A_40510222	Chr5A	40510222	1.82317e-05	-0.56	300	0.403953	0.522268			DFF	MLMM	Pooled	Chr3A_36866671	Chr3A	36866671	2.84495e-05	-0.148333	300	0.582353	0.382105
DFF	BLINK	Pooled	Chr8B_23494252	Chr8B	23494252	1.94277e-05	-0.458333	300	0.403953	0.584501			DFF	MLMM	Pooled	Chr1A_7682752	Chr1A	7682752	3.46021e-05	-0.523333	300	0.582353	0.41593
DFF	BLINK	Pooled	Chr8A_10918233	Chr8A	10918233	2.24499e-05	-0.41	300	0.430885	0.547998			DFF	MLMM	Pooled	Chr6B_12084978	Chr6B	12084978	3.50251e-05	-0.403333	300	0.582353	0.439826
DFF	BLINK	Pooled	Chr6B_18042765	Chr6B	18042765	2.71375e-05	-0.305	300	0.4554	0.743057			DFF	MLMM	Pooled	Chr8A_37265469	Chr8A	37265469	3.58103e-05	-0.315	300	0.582353	-0.448157
DFF	BLINK	Pooled	Chr9B_26706431	Chr9B	26706431	2.73776e-05	-0.403333	300	0.4554	-0.617544			DFF	MLMM	Pooled	Chr2A_1938088	Chr2A	1938088	4.15665e-05	-0.605	300	0.582353	0.400666
DFF	BLINK	Pooled	Chr8B_24999073	Chr8B	24999073	2.97027e-05	0.22	300	0.459646	0.513663			DFF	MLMM	Pooled	Chr6A_35516818	Chr6A	35516818	4.27393e-05	-0.398333	300	0.582353	0.368219
DFF	BLINK	Pooled	Chr2B_40855188	Chr2B	40855188	3.13172e-05	-0.238333	300	0.459646	0.774675			DFF	MLMM	Pooled	Chr4A_18918746	Chr4A	18918746	4.36046e-05	0.173333	300	0.582353	0.354195
DFF	BLINK	Pooled	Chr7B_4953523	Chr7B	4953523	3.68665e-05	-0.245	300	0.511034	0.584228			DFF	MLMM	Pooled	Chr3B_44599603	Chr3B	44599603	4.45086e-05	-0.135	300	0.582353	0.403565
DFF	BLINK	Pooled	Chr5B_23243463	Chr5B	23243463	4.75939e-05	-0.608333	300	0.577309	0.538175			DFF	MLMM	Pooled	Chr8B_30967963	Chr8B	30967963	4.54847e-05	-0.025	300	0.582353	-0.347142
DFF	BLINK	Pooled	Chr2B_40855192	Chr2B	40855192	5.10542e-05	-0.253333	300	0.577309	0.754115			DFF	MLMM	Pooled	Chr2A_33869214	Chr2A	33869214	4.66795e-05	-0.483333	300	0.582353	0.382394
DFF	BLINK	Pooled	Chr8B_5811965	Chr8B	5811965	5.24815e-05	-0.625	300	0.577309	0.521473			DFF	MLMM	Pooled	Chr1B_1853451	Chr1B	1853451	5.56708e-05	-0.105	300	0.661451	0.362894
DFF	BLINK	Pooled	Chr6B_31029653	Chr6B	31029653	5.51542e-05	-0.313333	300	0.577309	0.534125			DFF	MLMM	Pooled	Chr5B_4025323	Chr5B	4025323	5.97313e-05	-0.125	300	0.672405	-0.345979
DFF	BLINK	Pooled	Chr6B_31009741	Chr6B	31009741	5.74664e-05	-0.426667	300	0.577309	0.512253			DFF	MLMM	Pooled	Chr1A_1519874	Chr1A	1519874	6.33948e-05	-0.538333	300	0.672405	0.392015
DFF	BLINK	Pooled	Chr3A_39813840	Chr3A	39813840	5.85984e-05	-0.25	300	0.577309	0.46711			DFF	MLMM	Pooled	Chr6A_6781848	Chr6A	6781848	6.46773e-05	-0.26	300	0.672405	0.501049
DFF	BLINK	Pooled	Chr4A_6810912	Chr4A	6810912	6.10544e-05	-0.201667	300	0.577309	0.486364			DFF	MLMM	Pooled	Chr8B_20861324	Chr8B	20861324	7.17357e-05	-0.498333	300	0.679865	0.407514
DFF	BLINK	Pooled	Chr2A_32920457	Chr2A	32920457	6.29033e-05	-0.358333	300	0.577309	0.702563			DFF	MLMM	Pooled	Chr3A_35362929	Chr3A	35362929	7.42186e-05	-0.0216667	300	0.679865	0.407376
DFF	BLINK	Pooled	Chr8A_7530707	Chr8A	7530707	6.7023e-05	-0.51	300	0.577309	0.503325			DFF	MLMM	Pooled	Chr6B_20523259	Chr6B	20523259	7.89276e-05	-0.385	300	0.679865	0.449442
DFF	BLINK	Pooled	Chr5B_4342584	Chr5B	4342584	6.74677e-05	-0.551667	300	0.577309	0.460439			DFF	MLMM	Pooled	Chr4B_3311710	Chr4B	3311710	8.11995e-05	-0.328333	300	0.679865	0.376942
DFF	BLINK	Pooled	Chr8B_10278581	Chr8B	10278581	7.24123e-05	-0.585	300	0.577309	-0.513267			DFF	MLMM	Pooled	Chr4A_6810912	Chr4A	6810912	8.14227e-05	-0.201667	300	0.679865	0.380501
DFF	BLINK	Pooled	Chr3B_15735461	Chr3B	15735461	7.35091e-05	-0.156667	300	0.577309	0.779997			DFF	MLMM	Pooled	Chr8B_9158936	Chr8B	9158936	8.32888e-05	-0.395	300	0.679865	0.411216
DFF	BLINK	Pooled	Chr3B_20216301	Chr3B	20216301	7.55778e-05	-0.416667	300	0.577309	0.519764			DFF	MLMM	Pooled	Chr7B_5770244	Chr7B	5770244	8.61579e-05	0.243333	300	0.679865	-0.373429
DFF	BLINK	Pooled	Chr9B_31601770	Chr9B	31601770	7.75045e-05	-0.375	300	0.577309	-0.648343			DFF	MLMM	Pooled	Chr3A_17491024	Chr3A	17491024	8.71933e-05	-0.311667	300	0.679865	0.466371
DFF	BLINK	Pooled	Chr9B_21358449	Chr9B	21358449	7.99072e-05	-0.483333	300	0.577309	-0.582104			DFF	MLMM	Pooled	Chr9B_10525147	Chr9B	10525147	9.24141e-05	-0.393333	300	0.698737	-0.414883
DFF	BLINK	Pooled	Chr5A_40510206	Chr5A	40510206	8.0409e-05	-0.571667	300	0.577309	0.446272
DFF	BLINK	Pooled	Chr3A_46998990	Chr3A	46998990	8.09816e-05	-0.463333	300	0.577309	0.583944
DFF	BLINK	Pooled	Chr2B_24197189	Chr2B	24197189	8.47828e-05	-0.603333	300	0.585283	0.547209
DFF	BLINK	Pooled	Chr2A_19276231	Chr2A	19276231	8.98352e-05	-0.3	300	0.585283	0.51907
DFF	BLINK	Pooled	Chr8B_31562829	Chr8B	31562829	9.01447e-05	-0.0583333	300	0.585283	-0.581209
DFF	BLINK	Pooled	Chr8A_37265469	Chr8A	37265469	9.26406e-05	-0.315	300	0.585283	-0.579145
DFF	BLINK	Pooled	Chr9B_26904023	Chr9B	26904023	9.58894e-05	-0.578333	300	0.585283	0.477675
DFF	BLINK	Pooled	Chr8A_34928870	Chr8A	34928870	9.65241e-05	-0.303333	300	0.585283	0.597838
DFF	BLINK	Pooled	Chr4B_18131374	Chr4B	18131374	9.85203e-05	-0.403333	300	0.585283	0.552084
Trait	Model	Test location	SNP	Chromosome	Position	P.value	MAF	nobs	H&B.P.Value	Effect			Trait	Model	Test location	SNP	Chromosome	Position	P.value	MAF	nobs	H&B.P.Value	Effect
TW	BLINK	GKVK	Chr2A_3693904	Chr2A	3693904	3.77988e-10	-0.538591	298	9.43121e-05	0.0138784			TW	MLMM	GKVK	Chr8B_10654753	Chr8B	10654753	1.61373e-08	-0.447987	298	0.00402644	-0.0123376
TW	BLINK	GKVK	Chr1A_30808533	Chr1A	30808533	5.25767e-08	-0.545302	298	0.00655923	-0.0118488			TW	MLMM	GKVK	Chr9B_53059782	Chr9B	53059782	5.74183e-08	-0.407718	298	0.00716325	-0.0134809
TW	BLINK	GKVK	Chr2A_44014624	Chr2A	44014624	4.8197e-06	0.130872	298	0.318835	0.00976096			TW	MLMM	GKVK	Chr3A_48396862	Chr3A	48396862	2.29273e-07	-0.0973154	298	0.0190687	0.0107021
TW	BLINK	GKVK	Chr1B_32680573	Chr1B	32680573	5.11136e-06	-0.253356	298	0.318835	-0.0132026			TW	MLMM	GKVK	Chr2B_20259556	Chr2B	20259556	3.44553e-07	-0.379195	298	0.0214925	0.0119426
TW	BLINK	GKVK	Chr6B_23645940	Chr6B	23645940	1.49995e-05	-0.281879	298	0.748507	-0.0111767			TW	MLMM	GKVK	Chr1A_8119065	Chr1A	8119065	3.67372e-06	-0.536913	298	0.130295	-0.0103315
TW	BLINK	GKVK	Chr5B_20876976	Chr5B	20876976	2.0636e-05	-0.478188	298	0.752877	0.0115381			TW	MLMM	GKVK	Chr8A_30021022	Chr8A	30021022	3.81814e-06	0.145973	298	0.130295	0.00896411
TW	BLINK	GKVK	Chr4A_26457851	Chr4A	26457851	2.11219e-05	-0.0218121	298	0.752877	0.0144117			TW	MLMM	GKVK	Chr2B_3257121	Chr2B	3257121	4.62029e-06	-0.42953	298	0.130295	-0.0106617
TW	BLINK	GKVK	Chr8B_40406731	Chr8B	40406731	2.66098e-05	-0.186242	298	0.759172	-0.0130392			TW	MLMM	GKVK	Chr1A_30808533	Chr1A	30808533	4.74389e-06	-0.545302	298	0.130295	-0.00905364
TW	BLINK	GKVK	Chr3A_35903518	Chr3A	35903518	2.73837e-05	-0.407718	298	0.759172	0.0119749			TW	MLMM	GKVK	Chr8A_20255300	Chr8A	20255300	5.10475e-06	-0.149329	298	0.130295	0.00922693
TW	BLINK	GKVK	Chr8A_13588041	Chr8A	13588041	3.26485e-05	0.333893	298	0.814615	0.0145403			TW	MLMM	GKVK	Chr4B_29473762	Chr4B	29473762	5.85612e-06	-0.538591	298	0.130295	-0.00921466
TW	BLINK	GKVK	Chr2A_13374682	Chr2A	13374682	3.68844e-05	-0.552013	298	0.836642	-0.0120593			TW	MLMM	GKVK	Chr5A_46084365	Chr5A	46084365	5.86954e-06	-0.503356	298	0.130295	-0.0100006
TW	BLINK	GKVK	Chr4B_4375512	Chr4B	4375512	4.45019e-05	0.154362	298	0.892162	0.00924983			TW	MLMM	GKVK	Chr3A_20450777	Chr3A	20450777	6.26643e-06	-0.283557	298	0.130295	-0.00986634
TW	BLINK	GKVK	Chr7B_11759380	Chr7B	11759380	4.8969e-05	0.100671	298	0.892162	0.0092174			TW	MLMM	GKVK	Chr2B_36994842	Chr2B	36994842	1.09637e-05	-0.434564	298	0.210429	-0.0100926
TW	BLINK	GKVK	Chr1B_1099652	Chr1B	1099652	5.57804e-05	-0.474832	298	0.892162	-0.0124642			TW	MLMM	GKVK	Chr7A_28816913	Chr7A	28816913	1.28482e-05	-0.588926	298	0.228984	-0.00939595
TW	BLINK	GKVK	Chr8B_31333796	Chr8B	31333796	6.35236e-05	-0.0989933	298	0.892162	0.00919338			TW	MLMM	GKVK	Chr8A_39171006	Chr8A	39171006	1.516e-05	-0.572148	298	0.252172	-0.00914063
TW	BLINK	GKVK	Chr9B_52671627	Chr9B	52671627	6.57425e-05	-0.469799	298	0.892162	-0.0102906			TW	MLMM	GKVK	Chr1A_26361262	Chr1A	26361262	1.70907e-05	-0.627517	298	0.26652	-0.00869806
TW	BLINK	GKVK	Chr6B_11846461	Chr6B	11846461	6.70435e-05	-0.506711	298	0.892162	-0.0115483			TW	MLMM	GKVK	Chr1A_35500735	Chr1A	35500735	1.93066e-05	-0.0755034	298	0.283365	0.00895275
TW	BLINK	GKVK	Chr6B_3279487	Chr6B	3279487	6.97876e-05	-0.58557	298	0.892162	0.0100672			TW	MLMM	GKVK	Chr4A_27281349	Chr4A	27281349	2.23113e-05	-0.251678	298	0.309273	-0.00832234
TW	BLINK	GKVK	Chr3A_17439409	Chr3A	17439409	8.95363e-05	-0.533557	298	0.892162	-0.0100653			TW	MLMM	GKVK	Chr3B_16754513	Chr3B	16754513	2.5093e-05	-0.241611	298	0.323936	-0.0126871
TW	BLINK	GKVK	Chr5A_18056536	Chr5A	18056536	9.14007e-05	-0.588926	298	0.892162	-0.0104644			TW	MLMM	GKVK	Chr8A_9762565	Chr8A	9762565	2.78883e-05	-0.501678	298	0.323936	-0.00937797
TW	BLINK	GKVK	Chr4A_24269830	Chr4A	24269830	9.37424e-05	-0.293624	298	0.892162	0.0107647			TW	MLMM	GKVK	Chr8A_20255273	Chr8A	20255273	2.83932e-05	-0.090604	298	0.323936	0.00859953
TW	BLINK	GKVK	Chr6B_22629279	Chr6B	22629279	9.68984e-05	-0.511745	298	0.892162	-0.0104582			TW	MLMM	GKVK	Chr1B_5776452	Chr1B	5776452	2.87665e-05	-0.124161	298	0.323936	0.00962616
													TW	MLMM	GKVK	Chr8A_27090836	Chr8A	27090836	2.98605e-05	-0.447987	298	0.323936	-0.00888403
													TW	MLMM	GKVK	Chr8B_2004292	Chr8B	2004292	4.19151e-05	-0.458054	298	0.435762	-0.00823842
													TW	MLMM	GKVK	Chr7A_28816905	Chr7A	28816905	4.78178e-05	-0.560403	298	0.477243	-0.00920443
													TW	MLMM	GKVK	Chr6A_31960137	Chr6A	31960137	5.31075e-05	-0.531879	298	0.509651	-0.00911538
													TW	MLMM	GKVK	Chr8A_15867793	Chr8A	15867793	5.86209e-05	-0.526846	298	0.541724	-0.00893777
													TW	MLMM	GKVK	Chr8A_29801531	Chr8A	29801531	6.21809e-05	0.260067	298	0.545459	0.00790198
													TW	MLMM	GKVK	Chr5A_18021668	Chr5A	18021668	6.69669e-05	-0.322148	298	0.545459	-0.0104242
													TW	MLMM	GKVK	Chr6A_6225497	Chr6A	6225497	6.7373e-05	-0.40604	298	0.545459	-0.00964532
													TW	MLMM	GKVK	Chr3A_17439409	Chr3A	17439409	6.86536e-05	-0.533557	298	0.545459	-0.0085124
													TW	MLMM	GKVK	Chr1A_26361258	Chr1A	26361258	6.99556e-05	-0.612416	298	0.545459	-0.00806615
													TW	MLMM	GKVK	Chr7B_34495686	Chr7B	34495686	7.60037e-05	-0.345638	298	0.558108	-0.00895367
													TW	MLMM	GKVK	Chr8A_11373144	Chr8A	11373144	7.60515e-05	0.0218121	298	0.558108	0.00959659
													TW	MLMM	GKVK	Chr9B_18231012	Chr9B	18231012	8.27579e-05	-0.510067	298	0.583252	0.00782577
													TW	MLMM	GKVK	Chr2B_6503720	Chr2B	6503720	8.41529e-05	-0.528523	298	0.583252	-0.00866963
													TW	MLMM	GKVK	Chr8A_33688196	Chr8A	33688196	9.57969e-05	-0.494966	298	0.58991	-0.00862888
													TW	MLMM	GKVK	Chr2A_3693904	Chr2A	3693904	9.5995e-05	-0.538591	298	0.58991	0.00774851
Trait	Model	Test location	SNP	Chromosome	Position	P.value	MAF	nobs	H&B.P.Value	Effect			Trait	Model	Test location	SNP	Chromosome	Position	P.value	MAF	nobs	H&B.P.Value	Effect
TW	BLINK	IIMR	Chr8A_34228105	Chr8A	34228105	2.45751e-06	-0.462963	297	0.613176	0.0441379			TW	MLMM	IIMR	Chr6B_11617034	Chr6B	11617034	7.03907e-06	-0.348485	297	0.877341	-0.037911
TW	BLINK	IIMR	Chr6A_7034618	Chr6A	7034618	1.22823e-05	-0.353535	297	0.664064	0.0519551			TW	MLMM	IIMR	Chr2A_20183763	Chr2A	20183763	8.15129e-06	-0.348485	297	0.877341	0.0311277
TW	BLINK	IIMR	Chr3A_3795793	Chr3A	3795793	1.27805e-05	-0.257576	297	0.664064	0.051474			TW	MLMM	IIMR	Chr9A_7999374	Chr9A	7999374	2.16184e-05	-0.548822	297	0.877341	-0.0294423
TW	BLINK	IIMR	Chr8B_10421195	Chr8B	10421195	1.3027e-05	-0.360269	297	0.664064	0.0467808			TW	MLMM	IIMR	Chr6B_20165574	Chr6B	20165574	2.701e-05	-0.292929	297	0.877341	-0.0367001
TW	BLINK	IIMR	Chr6B_31009741	Chr6B	31009741	1.56387e-05	-0.430976	297	0.664064	0.0418204			TW	MLMM	IIMR	Chr8B_30516466	Chr8B	30516466	3.15267e-05	-0.213805	297	0.877341	0.0287504
TW	BLINK	IIMR	Chr2B_39791832	Chr2B	39791832	1.84123e-05	-0.205387	297	0.664064	0.0401619			TW	MLMM	IIMR	Chr9B_42691035	Chr9B	42691035	3.77664e-05	-0.476431	297	0.877341	-0.0300727
TW	BLINK	IIMR	Chr9B_49323128	Chr9B	49323128	2.08741e-05	-0.489899	297	0.664064	0.0469482			TW	MLMM	IIMR	Chr2A_34517559	Chr2A	34517559	5.94415e-05	-0.149832	297	0.877341	0.033689
TW	BLINK	IIMR	Chr5B_2741332	Chr5B	2741332	2.71837e-05	-0.026936	297	0.664064	0.0347009			TW	MLMM	IIMR	Chr5B_43742955	Chr5B	43742955	6.09856e-05	-0.641414	297	0.877341	0.0281153
TW	BLINK	IIMR	Chr8A_33962589	Chr8A	33962589	2.97913e-05	-0.46633	297	0.664064	0.0424531			TW	MLMM	IIMR	Chr7B_21747524	Chr7B	21747524	6.16916e-05	-0.255892	297	0.877341	0.0248003
TW	BLINK	IIMR	Chr5B_47254540	Chr5B	47254540	3.02339e-05	-0.171717	297	0.664064	0.0411996			TW	MLMM	IIMR	Chr1B_36906761	Chr1B	36906761	6.20703e-05	-0.531987	297	0.877341	-0.0296998
TW	BLINK	IIMR	Chr6B_12850986	Chr6B	12850986	3.13417e-05	-0.360269	297	0.664064	-0.0443382			TW	MLMM	IIMR	Chr4B_31384082	Chr4B	31384082	6.28454e-05	-0.56229	297	0.877341	-0.029819
TW	BLINK	IIMR	Chr8B_10421200	Chr8B	10421200	3.62594e-05	-0.345118	297	0.664064	0.0437412			TW	MLMM	IIMR	Chr3A_26070587	Chr3A	26070587	6.59104e-05	-0.520202	297	0.877341	-0.0311591
TW	BLINK	IIMR	Chr5B_18113296	Chr5B	18113296	3.84951e-05	-0.343434	297	0.664064	0.0528497			TW	MLMM	IIMR	Chr8A_20369231	Chr8A	20369231	6.74624e-05	-0.12963	297	0.877341	0.0276149
TW	BLINK	IIMR	Chr5A_35875718	Chr5A	35875718	4.33396e-05	-0.299663	297	0.664064	0.0431599			TW	MLMM	IIMR	Chr3B_4077768	Chr3B	4077768	7.15273e-05	-0.602694	297	0.877341	0.0292532
TW	BLINK	IIMR	Chr1B_7263188	Chr1B	7263188	4.42479e-05	-0.363636	297	0.664064	0.0446243			TW	MLMM	IIMR	Chr5B_4225978	Chr5B	4225978	8.17953e-05	-0.430976	297	0.877341	-0.0288863
TW	BLINK	IIMR	Chr8A_6720716	Chr8A	6720716	4.71613e-05	-0.190236	297	0.664064	0.0385906			TW	MLMM	IIMR	Chr2B_8269708	Chr2B	8269708	8.72531e-05	-0.47138	297	0.877341	-0.0321716
TW	BLINK	IIMR	Chr5B_2741341	Chr5B	2741341	4.73547e-05	-0.109428	297	0.664064	0.0313409			TW	MLMM	IIMR	Chr3B_19591775	Chr3B	19591775	9.15109e-05	-0.294613	297	0.877341	-0.0391194
TW	BLINK	IIMR	Chr2B_40249883	Chr2B	40249883	4.91415e-05	-0.3367	297	0.664064	0.0545883			TW	MLMM	IIMR	Chr1A_27028745	Chr1A	27028745	9.44336e-05	-0.393939	297	0.877341	-0.0278761
TW	BLINK	IIMR	Chr3A_25864151	Chr3A	25864151	5.27258e-05	-0.20202	297	0.664064	0.0354158			TW	MLMM	IIMR	Chr2A_3693904	Chr2A	3693904	9.4787e-05	-0.510101	297	0.877341	0.0278424
TW	BLINK	IIMR	Chr2A_44122537	Chr2A	44122537	5.36669e-05	0.0505051	297	0.664064	0.029861			TW	MLMM	IIMR	Chr8B_11577585	Chr8B	11577585	9.57573e-05	-0.400673	297	0.877341	-0.02775
TW	BLINK	IIMR	Chr8A_26888522	Chr8A	26888522	5.58907e-05	-0.390572	297	0.664064	0.049965			TW	MLMM	IIMR	Chr6B_21912311	Chr6B	21912311	9.9157e-05	-0.36532	297	0.877341	-0.031957
TW	BLINK	IIMR	Chr2A_3693904	Chr2A	3693904	7.13859e-05	-0.510101	297	0.717059	0.0353473
TW	BLINK	IIMR	Chr8B_27904168	Chr8B	27904168	7.73326e-05	-0.429293	297	0.717059	0.0443766
TW	BLINK	IIMR	Chr2A_26719276	Chr2A	26719276	8.04275e-05	-0.355219	297	0.717059	0.0450795
TW	BLINK	IIMR	Chr8B_17760636	Chr8B	17760636	8.42173e-05	0.0016835	297	0.717059	0.0368143
TW	BLINK	IIMR	Chr3A_56266993	Chr3A	56266993	8.66261e-05	-0.53367	297	0.717059	0.0430049
TW	BLINK	IIMR	Chr2B_3321161	Chr2B	3321161	8.94462e-05	-0.521886	297	0.717059	0.0383862
TW	BLINK	IIMR	Chr3A_56266994	Chr3A	56266994	9.19075e-05	-0.548822	297	0.717059	0.0427867
TW	BLINK	IIMR	Chr4A_11284982	Chr4A	11284982	9.43446e-05	-0.484848	297	0.717059	0.0392124
TW	BLINK	IIMR	Chr8B_10896798	Chr8B	10896798	9.58523e-05	-0.388889	297	0.717059	0.0394076
TW	BLINK	IIMR	Chr1A_29655745	Chr1A	29655745	9.62889e-05	-0.59596	297	0.717059	-0.0383121
TW	BLINK	IIMR	Chr3B_45867783	Chr3B	45867783	9.96319e-05	0.311448	297	0.717059	0.04255
Trait	Model	Test location	SNP	Chromosome	Position	P.value	MAF	nobs	H&B.P.Value	Effect			Trait	Model	Test location	SNP	Chromosome	Position	P.value	MAF	nobs	H&B.P.Value	Effect
TW	BLINK	Pooled	Chr2A_3693904	Chr2A	3693904	4.66707e-11	-0.536789	299	1.16448e-05	0.030503			TW	MLMM	Pooled	Chr2A_3693904	Chr2A	3693904	8.91995e-09	-0.536789	299	0.00222563	0.024841
TW	BLINK	Pooled	Chr5B_2741332	Chr5B	2741332	3.86899e-08	-0.00167224	299	0.00482677	0.0229054			TW	MLMM	Pooled	Chr7B_214841	Chr7B	214841	8.46522e-08	0.274247	299	0.0105608	0.0477429
TW	BLINK	Pooled	Chr9B_40405041	Chr9B	40405041	8.13836e-06	-0.404682	299	0.585415	0.0223476			TW	MLMM	Pooled	Chr3B_19591775	Chr3B	19591775	2.09831e-07	-0.292642	299	0.0174517	-0.0324014
TW	BLINK	Pooled	Chr8B_10896798	Chr8B	10896798	1.18599e-05	-0.386288	299	0.585415	0.0250239			TW	MLMM	Pooled	Chr1A_2096508	Chr1A	2096508	5.5892e-06	-0.0719064	299	0.295	-0.018893
TW	BLINK	Pooled	Chr8B_8686077	Chr8B	8686077	1.42546e-05	-0.421405	299	0.585415	-0.0233521			TW	MLMM	Pooled	Chr2A_34517559	Chr2A	34517559	6.86121e-06	-0.145485	299	0.295	0.0227065
TW	BLINK	Pooled	Chr2A_44014624	Chr2A	44014624	1.42737e-05	0.133779	299	0.585415	0.0192807			TW	MLMM	Pooled	Chr8A_22255147	Chr8A	22255147	7.09388e-06	-0.204013	299	0.295	0.0176143
TW	BLINK	Pooled	Chr4A_11284982	Chr4A	11284982	2.37196e-05	-0.466555	299	0.585415	0.0240447			TW	MLMM	Pooled	Chr1B_1232657	Chr1B	1232657	1.33712e-05	-0.558528	299	0.476608	-0.0180927
TW	BLINK	Pooled	Chr1B_25515432	Chr1B	25515432	2.3779e-05	-0.520067	299	0.585415	-0.0223396			TW	MLMM	Pooled	Chr8B_8686077	Chr8B	8686077	1.72552e-05	-0.421405	299	0.493504	-0.0186842
TW	BLINK	Pooled	Chr2A_15436346	Chr2A	15436346	2.48472e-05	-0.406355	299	0.585415	0.0231815			TW	MLMM	Pooled	Chr4B_10191133	Chr4B	10191133	1.78009e-05	-0.270903	299	0.493504	-0.0222424
TW	BLINK	Pooled	Chr6A_7544202	Chr6A	7544202	2.56584e-05	-0.568562	299	0.585415	0.0232824			TW	MLMM	Pooled	Chr6B_14543936	Chr6B	14543936	2.29983e-05	-0.586957	299	0.530406	0.0182196
TW	BLINK	Pooled	Chr1A_35500735	Chr1A	35500735	2.70523e-05	-0.0719064	299	0.585415	0.0219117			TW	MLMM	Pooled	Chr5B_6855572	Chr5B	6855572	2.33836e-05	-0.478261	299	0.530406	-0.0183593
TW	BLINK	Pooled	Chr8A_6720716	Chr8A	6720716	2.8155e-05	-0.188963	299	0.585415	0.0224671			TW	MLMM	Pooled	Chr2B_8269708	Chr2B	8269708	2.7881e-05	-0.483278	299	0.577126	-0.0206397
TW	BLINK	Pooled	Chr1B_5776452	Chr1B	5776452	3.1408e-05	-0.123746	299	0.602819	0.0224928			TW	MLMM	Pooled	Chr8A_26928576	Chr8A	26928576	3.00694e-05	-0.210702	299	0.577126	-0.0264901
TW	BLINK	Pooled	Chr5A_34245525	Chr5A	34245525	3.41447e-05	-0.458194	299	0.608533	-0.025599			TW	MLMM	Pooled	Chr6A_7331979	Chr6A	7331979	3.30994e-05	-0.295987	299	0.589905	-0.0226155
TW	BLINK	Pooled	Chr8A_14012435	Chr8A	14012435	6.45468e-05	-0.32107	299	0.999946	0.0195109			TW	MLMM	Pooled	Chr9B_53059782	Chr9B	53059782	4.16108e-05	-0.406355	299	0.647452	-0.0203379
TW	BLINK	Pooled	Chr2A_15436341	Chr2A	15436341	6.87947e-05	-0.377926	299	0.999946	0.0222634			TW	MLMM	Pooled	Chr1A_29655745	Chr1A	29655745	4.28348e-05	-0.591973	299	0.647452	-0.0173672
TW	BLINK	Pooled	Chr3A_17666702	Chr3A	17666702	7.34719e-05	-0.640468	299	0.999946	-0.0194519			TW	MLMM	Pooled	Chr8B_9697070	Chr8B	9697070	4.71709e-05	-0.389632	299	0.647452	-0.0200924
TW	BLINK	Pooled	Chr8A_14012495	Chr8A	14012495	7.804e-05	-0.222408	299	0.999946	0.0231045			TW	MLMM	Pooled	Chr3A_43083814	Chr3A	43083814	4.80148e-05	-0.521739	299	0.647452	-0.0188015
TW	BLINK	Pooled	Chr5A_7055327	Chr5A	7055327	8.47992e-05	0.11204	299	0.999946	0.0204853			TW	MLMM	Pooled	Chr6B_12220757	Chr6B	12220757	4.93028e-05	-0.188963	299	0.647452	-0.0238142
TW	BLINK	Pooled	Chr1A_11159043	Chr1A	11159043	9.10665e-05	0.107023	299	0.999946	-0.0231374			TW	MLMM	Pooled	Chr9B_20677211	Chr9B	20677211	5.64677e-05	-0.451505	299	0.654932	-0.019486
TW	BLINK	Pooled	Chr8A_26888556	Chr8A	26888556	9.50274e-05	-0.394649	299	0.999946	0.030788			TW	MLMM	Pooled	Chr6B_820885	Chr6B	820885	5.73004e-05	-0.0301003	299	0.654932	0.0153865
TW	BLINK	Pooled	Chr5B_47254540	Chr5B	47254540	9.9667e-05	-0.152174	299	0.999946	0.0225491			TW	MLMM	Pooled	Chr7B_34495686	Chr7B	34495686	6.32157e-05	-0.344482	299	0.654932	-0.0188778
													TW	MLMM	Pooled	Chr6B_4502726	Chr6B	4502726	6.42419e-05	-0.580268	299	0.654932	-0.0174348
													TW	MLMM	Pooled	Chr6B_15299423	Chr6B	15299423	6.565e-05	-0.158863	299	0.654932	-0.0251887
													TW	MLMM	Pooled	Chr6B_20165574	Chr6B	20165574	6.98028e-05	-0.29097	299	0.654932	-0.0214527
													TW	MLMM	Pooled	Chr6B_13416172	Chr6B	13416172	7.6137e-05	-0.491639	299	0.654932	-0.0177614
													TW	MLMM	Pooled	Chr7B_31538675	Chr7B	31538675	7.8534e-05	0.210702	299	0.654932	-0.017134
													TW	MLMM	Pooled	Chr1A_30808533	Chr1A	30808533	7.99325e-05	-0.543478	299	0.654932	-0.0162881
													TW	MLMM	Pooled	Chr1A_34213236	Chr1A	34213236	8.18379e-05	0.00501672	299	0.654932	-0.0148943
													TW	MLMM	Pooled	Chr4B_23155411	Chr4B	23155411	8.86714e-05	-0.598662	299	0.654932	-0.0176097
													TW	MLMM	Pooled	Chr7B_3798730	Chr7B	3798730	9.44531e-05	-0.0618729	299	0.654932	-0.0157247
													TW	MLMM	Pooled	Chr1A_3219896	Chr1A	3219896	9.50887e-05	-0.222408	299	0.654932	-0.0230956
													TW	MLMM	Pooled	Chr6B_12315241	Chr6B	12315241	9.84553e-05	-0.563545	299	0.654932	-0.0164308
Trait	Model	Test location	SNP	Chromosome	Position	P.value	MAF	nobs	H&B.P.Value	Effect			Trait	Model	Test location	SNP	Chromosome	Position	P.value	MAF	nobs	H&B.P.Value	Effect
GYPP	BLINK	GKVK	Chr9B_43604099	Chr9B	43604099	5.72774e-10	-0.5	300	0.000142913	-0.0945387			GYPP	MLMM	GKVK	Chr9B_43604099	Chr9B	43604099	1.29327e-06	-0.5	300	0.248598	-0.0710642
GYPP	BLINK	GKVK	Chr9A_10726685	Chr9A	10726685	5.55798e-06	-0.511667	300	0.534025	0.0842336			GYPP	MLMM	GKVK	Chr8B_15865354	Chr8B	15865354	1.99268e-06	0.118333	300	0.248598	-0.0685412
GYPP	BLINK	GKVK	Chr6B_20804935	Chr6B	20804935	6.42086e-06	-0.475	300	0.534025	-0.0847603			GYPP	MLMM	GKVK	Chr3A_19568008	Chr3A	19568008	3.17345e-06	-0.191667	300	0.263937	-0.0885912
GYPP	BLINK	GKVK	Chr2A_44074158	Chr2A	44074158	1.0095e-05	0.276667	300	0.629703	-0.0744577			GYPP	MLMM	GKVK	Chr7A_35835570	Chr7A	35835570	6.81573e-06	-0.436667	300	0.42515	-0.0839054
GYPP	BLINK	GKVK	Chr6B_30064292	Chr6B	30064292	2.23481e-05	0.0583333	300	0.803593	-0.0720829			GYPP	MLMM	GKVK	Chr3A_19567974	Chr3A	19567974	1.26942e-05	-0.18	300	0.633469	-0.0897556
GYPP	BLINK	GKVK	Chr4A_9041757	Chr4A	9041757	3.14458e-05	-0.593333	300	0.803593	-0.0718163			GYPP	MLMM	GKVK	Chr8A_26342204	Chr8A	26342204	2.04557e-05	-0.185	300	0.850653	-0.0961433
GYPP	BLINK	GKVK	Chr5B_6298141	Chr5B	6298141	3.40681e-05	-0.113333	300	0.803593	-0.0707128			GYPP	MLMM	GKVK	Chr1A_1883233	Chr1A	1883233	3.37053e-05	-0.511667	300	0.918615	-0.0739442
GYPP	BLINK	GKVK	Chr7B_16694835	Chr7B	16694835	3.65403e-05	0.191667	300	0.803593	-0.0628551			GYPP	MLMM	GKVK	Chr8A_6662344	Chr8A	6662344	3.48404e-05	-0.26	300	0.918615	0.062965
GYPP	BLINK	GKVK	Chr4A_12739824	Chr4A	12739824	4.01951e-05	-0.296667	300	0.803593	-0.0828705			GYPP	MLMM	GKVK	Chr8B_8692371	Chr8B	8692371	3.85259e-05	-0.543333	300	0.918615	-0.0620715
GYPP	BLINK	GKVK	Chr3B_16412013	Chr3B	16412013	4.54348e-05	-0.49	300	0.803593	0.0731911			GYPP	MLMM	GKVK	Chr4A_29551790	Chr4A	29551790	4.66917e-05	-0.336667	300	0.918615	-0.0737993
GYPP	BLINK	GKVK	Chr7A_26904321	Chr7A	26904321	4.8336e-05	0.133333	300	0.803593	0.0627602			GYPP	MLMM	GKVK	Chr5B_44368314	Chr5B	44368314	5.01472e-05	-0.275	300	0.918615	-0.0851755
GYPP	BLINK	GKVK	Chr8A_30271847	Chr8A	30271847	5.0066e-05	-0.563333	300	0.803593	-0.0742696			GYPP	MLMM	GKVK	Chr8B_17201160	Chr8B	17201160	5.58047e-05	-0.368333	300	0.918615	-0.07586
GYPP	BLINK	GKVK	Chr1B_42852291	Chr1B	42852291	5.01208e-05	0.12	300	0.803593	-0.0719272			GYPP	MLMM	GKVK	Chr8B_8992576	Chr8B	8992576	5.74385e-05	-0.573333	300	0.918615	0.0583116
GYPP	BLINK	GKVK	Chr8B_16375592	Chr8B	16375592	5.15656e-05	0.461667	300	0.803593	-0.0965925			GYPP	MLMM	GKVK	Chr6A_6736064	Chr6A	6736064	5.88558e-05	-0.25	300	0.918615	-0.0860033
GYPP	BLINK	GKVK	Chr8B_16991585	Chr8B	16991585	5.27513e-05	-0.01	300	0.803593	0.165746			GYPP	MLMM	GKVK	Chr4A_21873216	Chr4A	21873216	6.09086e-05	0.015	300	0.918615	-0.0551367
GYPP	BLINK	GKVK	Chr8B_16893543	Chr8B	16893543	5.43401e-05	-0.318333	300	0.803593	-0.0937289			GYPP	MLMM	GKVK	Chr8A_17251926	Chr8A	17251926	6.22959e-05	-0.005	300	0.918615	-0.070655
GYPP	BLINK	GKVK	Chr4B_23562273	Chr4B	23562273	5.8801e-05	-0.34	300	0.803593	-0.0790788			GYPP	MLMM	GKVK	Chr4A_29121246	Chr4A	29121246	6.25883e-05	-0.313333	300	0.918615	-0.0772548
GYPP	BLINK	GKVK	Chr6B_11846216	Chr6B	11846216	5.94816e-05	-0.49	300	0.803593	0.0716687			GYPP	MLMM	GKVK	Chr3A_16017029	Chr3A	16017029	7.08149e-05	-0.371667	300	0.927294	0.0655635
GYPP	BLINK	GKVK	Chr9B_31430367	Chr9B	31430367	6.1325e-05	-0.266667	300	0.803593	-0.0982379			GYPP	MLMM	GKVK	Chr8A_34295557	Chr8A	34295557	7.12388e-05	-0.536667	300	0.927294	-0.0641106
GYPP	BLINK	GKVK	Chr4B_2645135	Chr4B	2645135	6.99609e-05	-0.331667	300	0.803593	0.0668003			GYPP	MLMM	GKVK	Chr5A_38614294	Chr5A	38614294	7.67854e-05	-0.398333	300	0.927294	-0.068548
GYPP	BLINK	GKVK	Chr2A_50121976	Chr2A	50121976	7.26279e-05	-0.341667	300	0.803593	-0.0703789			GYPP	MLMM	GKVK	Chr4B_27491672	Chr4B	27491672	8.33464e-05	-0.46	300	0.927294	-0.0670646
GYPP	BLINK	GKVK	Chr4A_17473462	Chr4A	17473462	7.27784e-05	0.0216667	300	0.803593	0.0569496			GYPP	MLMM	GKVK	Chr8A_24648771	Chr8A	24648771	8.49935e-05	-0.578333	300	0.927294	-0.0623012
GYPP	BLINK	GKVK	Chr9A_5073487	Chr9A	5073487	7.82902e-05	0.07	300	0.803593	-0.0857397			GYPP	MLMM	GKVK	Chr6B_37541495	Chr6B	37541495	8.54783e-05	-0.221667	300	0.927294	-0.0667723
GYPP	BLINK	GKVK	Chr8B_11780576	Chr8B	11780576	8.77505e-05	-0.528333	300	0.803593	-0.0680229			GYPP	MLMM	GKVK	Chr8B_35385207	Chr8B	35385207	9.265e-05	-0.366667	300	0.948808	-0.0589156
GYPP	BLINK	GKVK	Chr8A_27066343	Chr8A	27066343	8.95934e-05	-0.418333	300	0.803593	-0.0743745			GYPP	MLMM	GKVK	Chr9A_5073487	Chr9A	5073487	9.63247e-05	0.07	300	0.948808	-0.0677621
GYPP	BLINK	GKVK	Chr8A_4245785	Chr8A	4245785	9.13404e-05	-0.231667	300	0.803593	-0.0934276			GYPP	MLMM	GKVK	Chr5A_16306224	Chr5A	16306224	9.99277e-05	-0.025	300	0.948808	0.0545081
GYPP	BLINK	GKVK	Chr8B_26063499	Chr8B	26063499	9.75347e-05	-0.00666667	300	0.803593	0.0623555
Trait	Model	Test location	SNP	Chromosome	Position	P.value	MAF	nobs	H&B.P.Value	Effect			Trait	Model	Test location	SNP	Chromosome	Position	P.value	MAF	nobs	H&B.P.Value	Effect
GYPP	BLINK	IIMR	Chr8A_27143017	Chr8A	27143017	6.9906e-06	-0.486577	298	0.696676	-0.2636			GYPP	MLMM	IIMR	Chr2B_6996293	Chr2B	6996293	6.53129e-07	-0.439597	298	0.162963	-0.261598
GYPP	BLINK	IIMR	Chr1B_7316662	Chr1B	7316662	8.55259e-06	-0.427852	298	0.696676	-0.26625			GYPP	MLMM	IIMR	Chr1B_38825295	Chr1B	38825295	6.17811e-06	-0.558725	298	0.508475	-0.210539
GYPP	BLINK	IIMR	Chr7B_20743005	Chr7B	20743005	8.6559e-06	-0.562081	298	0.696676	-0.243708			GYPP	MLMM	IIMR	Chr8B_17202017	Chr8B	17202017	6.43591e-06	0.494966	298	0.508475	-0.28055
GYPP	BLINK	IIMR	Chr1A_29634662	Chr1A	29634662	1.5499e-05	-0.397651	298	0.696676	-0.296578			GYPP	MLMM	IIMR	Chr4B_29321770	Chr4B	29321770	1.23239e-05	-0.447987	298	0.508475	-0.208423
GYPP	BLINK	IIMR	Chr3A_38559650	Chr3A	38559650	1.61208e-05	-0.234899	298	0.696676	-0.229945			GYPP	MLMM	IIMR	Chr3A_26524384	Chr3A	26524384	1.23746e-05	0.129195	298	0.508475	-0.169512
GYPP	BLINK	IIMR	Chr1A_16440014	Chr1A	16440014	2.30217e-05	0.10906	298	0.696676	-0.232928			GYPP	MLMM	IIMR	Chr4B_29321767	Chr4B	29321767	1.37737e-05	-0.347315	298	0.508475	-0.218333
GYPP	BLINK	IIMR	Chr7A_29112037	Chr7A	29112037	2.30638e-05	-0.521812	298	0.696676	-0.225315			GYPP	MLMM	IIMR	Chr7B_2003392	Chr7B	2003392	1.62138e-05	-0.332215	298	0.508475	-0.236314
GYPP	BLINK	IIMR	Chr8A_5924404	Chr8A	5924404	2.40041e-05	-0.348993	298	0.696676	-0.224848			GYPP	MLMM	IIMR	Chr7B_15186672	Chr7B	15186672	1.79155e-05	0.145973	298	0.508475	-0.176399
GYPP	BLINK	IIMR	Chr8B_17216709	Chr8B	17216709	2.51295e-05	-0.444631	298	0.696676	-0.25803			GYPP	MLMM	IIMR	Chr5A_34836414	Chr5A	34836414	1.96847e-05	-0.520134	298	0.508475	-0.183934
GYPP	BLINK	IIMR	Chr5A_37462480	Chr5A	37462480	3.3585e-05	-0.506711	298	0.747136	-0.24871			GYPP	MLMM	IIMR	Chr8A_5924404	Chr8A	5924404	2.12102e-05	-0.348993	298	0.508475	-0.185475
GYPP	BLINK	IIMR	Chr8B_11476623	Chr8B	11476623	4.79961e-05	-0.362416	298	0.747136	-0.278718			GYPP	MLMM	IIMR	Chr1B_972274	Chr1B	972274	2.42043e-05	-0.553691	298	0.508475	0.181516
GYPP	BLINK	IIMR	Chr7B_30141585	Chr7B	30141585	5.10271e-05	-0.510067	298	0.747136	-0.238476			GYPP	MLMM	IIMR	Chr9A_51816841	Chr9A	51816841	2.44546e-05	-0.577181	298	0.508475	0.188663
GYPP	BLINK	IIMR	Chr4A_11259630	Chr4A	11259630	5.4601e-05	-0.369128	298	0.747136	-0.288519			GYPP	MLMM	IIMR	Chr2A_20812891	Chr2A	20812891	3.30962e-05	-0.176174	298	0.596665	-0.20528
GYPP	BLINK	IIMR	Chr8A_17251926	Chr8A	17251926	5.70441e-05	-0.00838926	298	0.747136	-0.282011			GYPP	MLMM	IIMR	Chr8A_14668976	Chr8A	14668976	3.48094e-05	0.0604027	298	0.596665	-0.168945
GYPP	BLINK	IIMR	Chr8B_19486439	Chr8B	19486439	5.74719e-05	-0.201342	298	0.747136	-0.386063			GYPP	MLMM	IIMR	Chr8A_32821208	Chr8A	32821208	3.76554e-05	-0.263423	298	0.596665	-0.265089
GYPP	BLINK	IIMR	Chr8A_9550323	Chr8A	9550323	6.08305e-05	-0.580537	298	0.747136	-0.221582			GYPP	MLMM	IIMR	Chr8B_17199502	Chr8B	17199502	4.01721e-05	0.276846	298	0.596665	-0.202558
GYPP	BLINK	IIMR	Chr6B_933556	Chr6B	933556	6.37059e-05	-0.302013	298	0.747136	-0.219069			GYPP	MLMM	IIMR	Chr9A_1086848	Chr9A	1086848	4.06527e-05	-0.167785	298	0.596665	-0.186846
GYPP	BLINK	IIMR	Chr9B_44604726	Chr9B	44604726	6.44831e-05	-0.615772	298	0.747136	-0.230896			GYPP	MLMM	IIMR	Chr8A_17251926	Chr8A	17251926	4.39225e-05	-0.00838926	298	0.608842	-0.202652
GYPP	BLINK	IIMR	Chr4B_2157201	Chr4B	2157201	7.17291e-05	-0.436242	298	0.747136	-0.254458			GYPP	MLMM	IIMR	Chr8B_15865354	Chr8B	15865354	5.00908e-05	0.112416	298	0.635821	-0.163332
GYPP	BLINK	IIMR	Chr1A_33226358	Chr1A	33226358	7.30059e-05	-0.384228	298	0.747136	0.291405			GYPP	MLMM	IIMR	Chr5A_16668857	Chr5A	16668857	5.24994e-05	-0.332215	298	0.635821	-0.199822
GYPP	BLINK	IIMR	Chr8B_39674243	Chr8B	39674243	7.35758e-05	-0.469799	298	0.747136	-0.227784			GYPP	MLMM	IIMR	Chr3A_42600241	Chr3A	42600241	5.35137e-05	-0.0167785	298	0.635821	0.1956
GYPP	BLINK	IIMR	Chr9A_9063471	Chr9A	9063471	7.66148e-05	-0.473154	298	0.747136	-0.243404			GYPP	MLMM	IIMR	Chr9B_2915663	Chr9B	2915663	5.71517e-05	-0.265101	298	0.642175	0.169838
GYPP	BLINK	IIMR	Chr9B_9372492	Chr9B	9372492	8.21167e-05	-0.478188	298	0.747136	-0.216087			GYPP	MLMM	IIMR	Chr7A_16947578	Chr7A	16947578	5.98153e-05	-0.459732	298	0.642175	0.173513
GYPP	BLINK	IIMR	Chr8A_9549739	Chr8A	9549739	8.83286e-05	-0.510067	298	0.747136	-0.245468			GYPP	MLMM	IIMR	Chr6B_23291581	Chr6B	23291581	6.17696e-05	-0.478188	298	0.642175	-0.165714
GYPP	BLINK	IIMR	Chr4A_34266436	Chr4A	34266436	9.02259e-05	-0.454698	298	0.747136	-0.206248			GYPP	MLMM	IIMR	Chr8A_6662344	Chr8A	6662344	6.67942e-05	-0.25	298	0.642246	0.173482
GYPP	BLINK	IIMR	Chr8A_9549735	Chr8A	9549735	9.28859e-05	-0.528523	298	0.747136	-0.244905			GYPP	MLMM	IIMR	Chr9A_41366970	Chr9A	41366970	6.98732e-05	-0.290268	298	0.642246	0.210713
GYPP	BLINK	IIMR	Chr6B_5804882	Chr6B	5804882	9.29141e-05	-0.392617	298	0.747136	-0.319652			GYPP	MLMM	IIMR	Chr1A_11316521	Chr1A	11316521	7.44099e-05	0.0184564	298	0.642246	-0.172328
GYPP	BLINK	IIMR	Chr8A_16347894	Chr8A	16347894	9.55904e-05	-0.322148	298	0.747136	-0.303722			GYPP	MLMM	IIMR	Chr2A_33669814	Chr2A	33669814	7.45524e-05	-0.567114	298	0.642246	0.182379
GYPP	BLINK	IIMR	Chr3A_10435192	Chr3A	10435192	9.78395e-05	0.0553691	298	0.747136	-0.305213			GYPP	MLMM	IIMR	Chr9B_36362745	Chr9B	36362745	7.70903e-05	-0.439597	298	0.642246	-0.20637
													GYPP	MLMM	IIMR	Chr8B_18565128	Chr8B	18565128	8.26365e-05	-0.518456	298	0.642246	0.180691
													GYPP	MLMM	IIMR	Chr3A_25340892	Chr3A	25340892	8.30613e-05	0.310403	298	0.642246	-0.303199
													GYPP	MLMM	IIMR	Chr3A_9857526	Chr3A	9857526	8.38204e-05	-0.525168	298	0.642246	-0.17266
													GYPP	MLMM	IIMR	Chr2A_34132039	Chr2A	34132039	8.49426e-05	-0.157718	298	0.642246	-0.191648
													GYPP	MLMM	IIMR	Chr3A_26568698	Chr3A	26568698	9.1525e-05	0.491611	298	0.662353	-0.238263
													GYPP	MLMM	IIMR	Chr1B_36263655	Chr1B	36263655	9.29112e-05	-0.288591	298	0.662353	-0.160191
Trait	Model	Test location	SNP	Chromosome	Position	P.value	MAF	nobs	H&B.P.Value	Effect			Trait	Model	Test location	SNP	Chromosome	Position	P.value	MAF	nobs	H&B.P.Value	Effect
GYPP	BLINK	Pooled	Chr6B_30064292	Chr6B	30064292	1.16264e-05	0.0568562	299	0.669648	-0.183337			GYPP	MLMM	Pooled	Chr8B_15865354	Chr8B	15865354	5.10373e-07	0.118729	299	0.127344	-0.161432
GYPP	BLINK	Pooled	Chr7B_30141585	Chr7B	30141585	1.23474e-05	-0.505017	299	0.669648	-0.199867			GYPP	MLMM	Pooled	Chr4B_27491672	Chr4B	27491672	1.77147e-06	-0.461538	299	0.221001	-0.175521
GYPP	BLINK	Pooled	Chr3A_38559650	Chr3A	38559650	1.26113e-05	-0.230769	299	0.669648	-0.181411			GYPP	MLMM	Pooled	Chr6B_23291581	Chr6B	23291581	3.5448e-06	-0.476589	299	0.294822	-0.147466
GYPP	BLINK	Pooled	Chr2A_34110788	Chr2A	34110788	2.08577e-05	-0.219064	299	0.669648	-0.217212			GYPP	MLMM	Pooled	Chr5A_16668857	Chr5A	16668857	7.2754e-06	-0.331104	299	0.407254	-0.170411
GYPP	BLINK	Pooled	Chr8B_15865354	Chr8B	15865354	3.1219e-05	0.118729	299	0.669648	-0.15755			GYPP	MLMM	Pooled	Chr9A_249584	Chr9A	249584	8.16103e-06	-0.428094	299	0.407254	-0.153517
GYPP	BLINK	Pooled	Chr7B_11973131	Chr7B	11973131	3.32072e-05	-0.150502	299	0.669648	-0.283863			GYPP	MLMM	Pooled	Chr9B_2915663	Chr9B	2915663	1.34421e-05	-0.267559	299	0.474141	0.141754
GYPP	BLINK	Pooled	Chr6B_933556	Chr6B	933556	3.3494e-05	-0.299331	299	0.669648	-0.176975			GYPP	MLMM	Pooled	Chr7A_35835570	Chr7A	35835570	1.36278e-05	-0.423077	299	0.474141	-0.177917
GYPP	BLINK	Pooled	Chr1A_16440014	Chr1A	16440014	3.35968e-05	0.110368	299	0.669648	-0.178337			GYPP	MLMM	Pooled	Chr2B_6996293	Chr2B	6996293	1.52022e-05	-0.468227	299	0.474141	-0.171728
GYPP	BLINK	Pooled	Chr4A_26991955	Chr4A	26991955	3.62809e-05	-0.133779	299	0.669648	-0.215071			GYPP	MLMM	Pooled	Chr8A_14668976	Chr8A	14668976	1.96431e-05	0.0451505	299	0.504046	-0.133588
GYPP	BLINK	Pooled	Chr7B_11014231	Chr7B	11014231	3.68507e-05	0.160535	299	0.669648	-0.167308			GYPP	MLMM	Pooled	Chr3B_30191881	Chr3B	30191881	2.251e-05	-0.632107	299	0.504046	-0.142846
GYPP	BLINK	Pooled	Chr9A_7847099	Chr9A	7847099	3.93503e-05	-0.471572	299	0.669648	-0.171918			GYPP	MLMM	Pooled	Chr7B_15186672	Chr7B	15186672	2.29302e-05	0.145485	299	0.504046	-0.13453
GYPP	BLINK	Pooled	Chr9B_21950520	Chr9B	21950520	4.14184e-05	-0.438127	299	0.669648	-0.204403			GYPP	MLMM	Pooled	Chr9A_51816841	Chr9A	51816841	2.42416e-05	-0.578595	299	0.504046	0.145771
GYPP	BLINK	Pooled	Chr1B_7316662	Chr1B	7316662	4.29144e-05	-0.426421	299	0.669648	-0.191711			GYPP	MLMM	Pooled	Chr3A_42600241	Chr3A	42600241	2.7193e-05	-0.0133779	299	0.521919	0.156825
GYPP	BLINK	Pooled	Chr7B_12733605	Chr7B	12733605	5.05983e-05	0.200669	299	0.669648	-0.504749			GYPP	MLMM	Pooled	Chr8A_6662344	Chr8A	6662344	3.49655e-05	-0.264214	299	0.575319	0.138024
GYPP	BLINK	Pooled	Chr6B_207593	Chr6B	207593	5.09298e-05	-0.311037	299	0.669648	-0.251166			GYPP	MLMM	Pooled	Chr8B_8915128	Chr8B	8915128	3.98106e-05	-0.277592	299	0.575319	0.160877
GYPP	BLINK	Pooled	Chr7B_20743005	Chr7B	20743005	5.62841e-05	-0.545151	299	0.669648	-0.175075			GYPP	MLMM	Pooled	Chr1A_10304726	Chr1A	10304726	4.04603e-05	-0.143813	299	0.575319	0.13341
GYPP	BLINK	Pooled	Chr9B_36362745	Chr9B	36362745	6.0111e-05	-0.453177	299	0.669648	-0.226746			GYPP	MLMM	Pooled	Chr1B_31031151	Chr1B	31031151	4.28952e-05	-0.282609	299	0.575319	-0.129972
GYPP	BLINK	Pooled	Chr4A_7520747	Chr4A	7520747	6.15986e-05	-0.443144	299	0.669648	-0.191389			GYPP	MLMM	Pooled	Chr9A_8315752	Chr9A	8315752	4.31582e-05	-0.58194	299	0.575319	-0.132108
GYPP	BLINK	Pooled	Chr2A_26841265	Chr2A	26841265	6.5604e-05	-0.242475	299	0.669648	0.20077			GYPP	MLMM	Pooled	Chr8B_12572005	Chr8B	12572005	4.80895e-05	-0.541806	299	0.575319	-0.144935
GYPP	BLINK	Pooled	Chr5A_16668857	Chr5A	16668857	7.36042e-05	-0.331104	299	0.669648	-0.199134			GYPP	MLMM	Pooled	Chr2A_30907442	Chr2A	30907442	5.06926e-05	-0.384615	299	0.575319	-0.130609
GYPP	BLINK	Pooled	Chr5A_41301942	Chr5A	41301942	7.42962e-05	-0.441472	299	0.669648	-0.210954			GYPP	MLMM	Pooled	Chr5A_34836414	Chr5A	34836414	5.23381e-05	-0.5301	299	0.575319	-0.133548
GYPP	BLINK	Pooled	Chr8A_9550323	Chr8A	9550323	7.54571e-05	-0.593645	299	0.669648	-0.168556			GYPP	MLMM	Pooled	Chr6A_22631611	Chr6A	22631611	5.26679e-05	-0.496656	299	0.575319	0.150469
GYPP	BLINK	Pooled	Chr5A_37462480	Chr5A	37462480	7.78558e-05	-0.505017	299	0.669648	-0.185239			GYPP	MLMM	Pooled	Chr4B_15937555	Chr4B	15937555	5.30331e-05	-0.540134	299	0.575319	0.134883
GYPP	BLINK	Pooled	Chr8A_6662344	Chr8A	6662344	7.78613e-05	-0.264214	299	0.669648	0.169452			GYPP	MLMM	Pooled	Chr2B_3326167	Chr2B	3326167	5.68989e-05	-0.4699	299	0.585073	-0.141041
GYPP	BLINK	Pooled	Chr7B_5816163	Chr7B	5816163	7.81878e-05	0.319398	299	0.669648	-0.326934			GYPP	MLMM	Pooled	Chr6A_4790808	Chr6A	4790808	5.8622e-05	-0.618729	299	0.585073	0.138591
GYPP	BLINK	Pooled	Chr7B_2281252	Chr7B	2281252	7.91012e-05	-0.399666	299	0.669648	-0.222827			GYPP	MLMM	Pooled	Chr9A_53207169	Chr9A	53207169	6.50537e-05	-0.585284	299	0.624293	0.127907
GYPP	BLINK	Pooled	Chr1A_29634662	Chr1A	29634662	7.9705e-05	-0.396321	299	0.669648	-0.211677			GYPP	MLMM	Pooled	Chr6B_30064292	Chr6B	30064292	6.83361e-05	0.0568562	299	0.631504	-0.130585
GYPP	BLINK	Pooled	Chr3A_22275785	Chr3A	22275785	8.03771e-05	-0.125418	299	0.669648	-0.189146			GYPP	MLMM	Pooled	Chr8A_15966985	Chr8A	15966985	7.64585e-05	-0.573579	299	0.68133	-0.138935
GYPP	BLINK	Pooled	Chr7A_35636537	Chr7A	35636537	8.1259e-05	-0.523411	299	0.669648	-0.172428			GYPP	MLMM	Pooled	Chr1A_1883233	Chr1A	1883233	8.56443e-05	-0.498328	299	0.712303	-0.155637
GYPP	BLINK	Pooled	Chr4A_21398559	Chr4A	21398559	8.20151e-05	0.0785953	299	0.669648	-0.172338			GYPP	MLMM	Pooled	Chr3A_16019806	Chr3A	16019806	8.82152e-05	-0.265886	299	0.712303	0.14748
GYPP	BLINK	Pooled	Chr7B_15186672	Chr7B	15186672	8.31991e-05	0.145485	299	0.669648	-0.174813			GYPP	MLMM	Pooled	Chr8A_10760978	Chr8A	10760978	8.84987e-05	-0.319398	299	0.712303	-0.157888
GYPP	BLINK	Pooled	Chr2A_18974720	Chr2A	18974720	8.74452e-05	-0.399666	299	0.670157	0.184303			GYPP	MLMM	Pooled	Chr6A_4790806	Chr6A	4790806	9.47982e-05	-0.573579	299	0.71787	0.137022
GYPP	BLINK	Pooled	Chr4A_12888926	Chr4A	12888926	9.03066e-05	-0.551839	299	0.670157	0.180868			GYPP	MLMM	Pooled	Chr8B_17199502	Chr8B	17199502	9.71991e-05	0.282609	299	0.71787	-0.151503
GYPP	BLINK	Pooled	Chr3A_38559647	Chr3A	38559647	9.13199e-05	-0.219064	299	0.670157	-0.168563			GYPP	MLMM	Pooled	Chr9A_1086848	Chr9A	1086848	9.84022e-05	-0.168896	299	0.71787	-0.13816
GYPP	BLINK	Pooled	Chr8B_11476623	Chr8B	11476623	9.8285e-05	-0.35786	299	0.700662	-0.20749
Trait	Model	Test location	SNP	Chromosome	Position	P.value	MAF	nobs	H&B.P.Value	Effect			Trait	Model	Test location	SNP	Chromosome	Position	P.value	MAF	nobs	H&B.P.Value	Effect
Ca	BLINK	GKVK	Chr1B_36764769	Chr1B	36764769	4.70133e-06	-0.0625	296	0.702603	-1.50989			Ca	MLMM	GKVK	Chr8A_14979983	Chr8A	14979983	3.63789e-06	-0.317568	296	0.657721	-1.04128
Ca	BLINK	GKVK	Chr7B_2023556	Chr7B	2023556	5.63184e-06	-0.591216	296	0.702603	-1.49039			Ca	MLMM	GKVK	Chr3A_37441173	Chr3A	37441173	5.27208e-06	0.160473	296	0.657721	-1.35913
Ca	BLINK	GKVK	Chr3A_15737462	Chr3A	15737462	1.02535e-05	-0.467905	296	0.754066	1.77206			Ca	MLMM	GKVK	Chr2A_30017370	Chr2A	30017370	2.00489e-05	-0.381757	296	0.85245	-1.06551
Ca	BLINK	GKVK	Chr3A_39499286	Chr3A	39499286	1.61547e-05	-0.170608	296	0.754066	1.69937			Ca	MLMM	GKVK	Chr2A_30017365	Chr2A	30017365	2.05955e-05	-0.442568	296	0.85245	-1.02959
Ca	BLINK	GKVK	Chr2B_39823467	Chr2B	39823467	1.65233e-05	-0.471284	296	0.754066	-1.62081			Ca	MLMM	GKVK	Chr4A_26889841	Chr4A	26889841	2.08632e-05	-0.381757	296	0.85245	-1.04913
Ca	BLINK	GKVK	Chr5B_39955056	Chr5B	39955056	1.8133e-05	-0.402027	296	0.754066	1.78685			Ca	MLMM	GKVK	Chr2A_22392750	Chr2A	22392750	2.69994e-05	-0.265203	296	0.85245	-1.13722
Ca	BLINK	GKVK	Chr2B_5753524	Chr2B	5753524	2.14613e-05	-0.554054	296	0.764977	1.5408			Ca	MLMM	GKVK	Chr3A_49119072	Chr3A	49119072	2.96704e-05	-0.331081	296	0.85245	-0.998316
Ca	BLINK	GKVK	Chr4A_12986443	Chr4A	12986443	2.7036e-05	-0.329392	296	0.843223	-1.96211			Ca	MLMM	GKVK	Chr7A_24080773	Chr7A	24080773	4.17555e-05	-0.197635	296	0.85245	-1.0138
Ca	BLINK	GKVK	Chr7B_6530242	Chr7B	6530242	3.84272e-05	0.184122	296	0.992376	1.63095			Ca	MLMM	GKVK	Chr6A_4834044	Chr6A	4834044	5.05926e-05	-0.591216	296	0.85245	-1.07161
Ca	BLINK	GKVK	Chr1A_31068807	Chr1A	31068807	5.33427e-05	-0.5625	296	0.992376	1.42501			Ca	MLMM	GKVK	Chr9A_47295798	Chr9A	47295798	5.10351e-05	-0.427365	296	0.85245	1.11602
Ca	BLINK	GKVK	Chr2A_29362084	Chr2A	29362084	6.4284e-05	-0.501689	296	0.992376	1.51211			Ca	MLMM	GKVK	Chr8B_1971295	Chr8B	1971295	5.13759e-05	-0.408784	296	0.85245	-1.01381
Ca	BLINK	GKVK	Chr2B_39823463	Chr2B	39823463	7.01093e-05	-0.179054	296	0.992376	-1.35906			Ca	MLMM	GKVK	Chr1A_29070608	Chr1A	29070608	5.40414e-05	-0.253378	296	0.85245	-1.00303
Ca	BLINK	GKVK	Chr2B_8182218	Chr2B	8182218	7.46359e-05	-0.22973	296	0.992376	-1.64403			Ca	MLMM	GKVK	Chr3B_11132699	Chr3B	11132699	6.06561e-05	-0.189189	296	0.85245	-1.15578
Ca	BLINK	GKVK	Chr3A_4390438	Chr3A	4390438	7.77187e-05	-0.445946	296	0.992376	1.61777			Ca	MLMM	GKVK	Chr2A_13629876	Chr2A	13629876	6.3458e-05	-0.238176	296	0.85245	-1.08169
Ca	BLINK	GKVK	Chr1A_14867990	Chr1A	14867990	8.2622e-05	0.248311	296	0.992376	-1.39558			Ca	MLMM	GKVK	Chr8A_33589052	Chr8A	33589052	6.35065e-05	-0.464527	296	0.85245	-1.15163
Ca	BLINK	GKVK	Chr1A_23469913	Chr1A	23469913	8.91114e-05	-0.601351	296	0.992376	-1.3421			Ca	MLMM	GKVK	Chr1B_36924760	Chr1B	36924760	7.95064e-05	-0.206081	296	0.85245	-1.05788
Ca	BLINK	GKVK	Chr3A_21215594	Chr3A	21215594	8.93926e-05	-0.263514	296	0.992376	1.22333			Ca	MLMM	GKVK	Chr1A_18772656	Chr1A	18772656	8.95124e-05	0.226351	296	0.85245	-0.970249
Ca	BLINK	GKVK	Chr6A_38873628	Chr6A	38873628	8.99439e-05	-0.516892	296	0.992376	1.28357			Ca	MLMM	GKVK	Chr8A_29842796	Chr8A	29842796	9.20527e-05	-0.393581	296	0.85245	-1.18051
Ca	BLINK	GKVK	Chr4A_30291459	Chr4A	30291459	9.57447e-05	-0.613176	296	0.992376	-1.31056			Ca	MLMM	GKVK	Chr2B_39823467	Chr2B	39823467	9.20886e-05	-0.471284	296	0.85245	-1.05499
Ca	BLINK	GKVK	Chr4A_27123122	Chr4A	27123122	9.82485e-05	-0.130068	296	0.992376	1.66146			Ca	MLMM	GKVK	Chr8A_8719206	Chr8A	8719206	9.6189e-05	-0.128378	296	0.85245	-1.01918
Trait	Model	Test location	SNP	Chromosome	Position	P.value	MAF	nobs	H&B.P.Value	Effect			Trait	Model	Test location	SNP	Chromosome	Position	P.value	MAF	nobs	H&B.P.Value	Effect
Ca	BLINK	IIMR	Chr8B_17252459	Chr8B	17252459	4.26886e-06	-0.451667	300	0.585544	-8.69381			Ca	MLMM	IIMR	Chr8B_17141956	Chr8B	17141956	4.47781e-06	0.0233333	300	0.585402	-5.49475
Ca	BLINK	IIMR	Chr7B_14942357	Chr7B	14942357	6.27545e-06	0.206667	300	0.585544	-8.73649			Ca	MLMM	IIMR	Chr6A_35501195	Chr6A	35501195	7.76497e-06	-0.34	300	0.585402	7.40507
Ca	BLINK	IIMR	Chr8B_15733653	Chr8B	15733653	9.82123e-06	-0.646667	300	0.585544	-7.69722			Ca	MLMM	IIMR	Chr1B_7118515	Chr1B	7118515	1.00324e-05	-0.381667	300	0.585402	7.18724
Ca	BLINK	IIMR	Chr3A_47604787	Chr3A	47604787	1.11788e-05	-0.171667	300	0.585544	-9.57054			Ca	MLMM	IIMR	Chr3A_35651458	Chr3A	35651458	1.0518e-05	-0.571667	300	0.585402	-6.30277
Ca	BLINK	IIMR	Chr7B_3834626	Chr7B	3834626	1.32575e-05	-0.0433333	300	0.585544	-7.36988			Ca	MLMM	IIMR	Chr2A_33378655	Chr2A	33378655	1.40041e-05	-0.39	300	0.585402	6.25529
Ca	BLINK	IIMR	Chr1A_37415047	Chr1A	37415047	1.49156e-05	-0.525	300	0.585544	-7.69402			Ca	MLMM	IIMR	Chr1B_7118516	Chr1B	7118516	1.40772e-05	-0.363333	300	0.585402	7.07881
Ca	BLINK	IIMR	Chr8B_31843559	Chr8B	31843559	1.64274e-05	-0.395	300	0.585544	-9.13377			Ca	MLMM	IIMR	Chr2A_887059	Chr2A	887059	1.80438e-05	-0.508333	300	0.643159	6.42363
Ca	BLINK	IIMR	Chr5B_4050754	Chr5B	4050754	2.63116e-05	-0.251667	300	0.709937	-6.163			Ca	MLMM	IIMR	Chr7A_29924866	Chr7A	29924866	2.62545e-05	-0.49	300	0.697342	5.87812
Ca	BLINK	IIMR	Chr8A_14176061	Chr8A	14176061	2.81106e-05	-0.538333	300	0.709937	-7.0503			Ca	MLMM	IIMR	Chr6B_13792611	Chr6B	13792611	2.85196e-05	-0.543333	300	0.697342	5.73699
Ca	BLINK	IIMR	Chr3A_53753877	Chr3A	53753877	3.35475e-05	-0.413333	300	0.709937	7.65575			Ca	MLMM	IIMR	Chr8B_26941116	Chr8B	26941116	3.12127e-05	-0.47	300	0.697342	5.94877
Ca	BLINK	IIMR	Chr7B_4380518	Chr7B	4380518	3.729e-05	-0.276667	300	0.709937	-7.20897			Ca	MLMM	IIMR	Chr9B_17973589	Chr9B	17973589	3.17802e-05	-0.386667	300	0.697342	-6.08692
Ca	BLINK	IIMR	Chr1B_11574429	Chr1B	11574429	3.91644e-05	-0.28	300	0.709937	10.0676			Ca	MLMM	IIMR	Chr3A_53753877	Chr3A	53753877	3.3538e-05	-0.413333	300	0.697342	5.76081
Ca	BLINK	IIMR	Chr3A_31633787	Chr3A	31633787	3.94793e-05	0.125	300	0.709937	-10.0481			Ca	MLMM	IIMR	Chr8A_3646185	Chr8A	3646185	3.87424e-05	-0.475	300	0.743589	5.56077
Ca	BLINK	IIMR	Chr5A_14796254	Chr5A	14796254	3.98344e-05	0.0516667	300	0.709937	-7.43481			Ca	MLMM	IIMR	Chr9A_48777473	Chr9A	48777473	4.81263e-05	-0.63	300	0.83917	5.58157
Ca	BLINK	IIMR	Chr3A_50502375	Chr3A	50502375	4.75182e-05	-0.555	300	0.729904	-6.63964			Ca	MLMM	IIMR	Chr5A_40077924	Chr5A	40077924	5.04489e-05	-0.376667	300	0.83917	6.21553
Ca	BLINK	IIMR	Chr8A_17294508	Chr8A	17294508	4.88677e-05	-0.305	300	0.729904	-10.2522			Ca	MLMM	IIMR	Chr8B_37424455	Chr8B	37424455	5.50682e-05	-0.425	300	0.841505	5.103
Ca	BLINK	IIMR	Chr8B_29656661	Chr8B	29656661	4.97307e-05	-0.531667	300	0.729904	7.76787			Ca	MLMM	IIMR	Chr8B_35339669	Chr8B	35339669	5.73345e-05	-0.23	300	0.841505	4.93987
Ca	BLINK	IIMR	Chr1A_12867592	Chr1A	12867592	5.5942e-05	0.106667	300	0.764458	-7.79346			Ca	MLMM	IIMR	Chr6B_16080856	Chr6B	16080856	6.37278e-05	-0.443333	300	0.855054	5.95698
Ca	BLINK	IIMR	Chr4A_8411935	Chr4A	8411935	5.82127e-05	-0.456667	300	0.764458	-7.65932			Ca	MLMM	IIMR	Chr1A_29225264	Chr1A	29225264	7.10637e-05	-0.568333	300	0.855054	-5.63467
Ca	BLINK	IIMR	Chr1A_37706111	Chr1A	37706111	6.68514e-05	-0.551667	300	0.773135	-6.51144			Ca	MLMM	IIMR	Chr1A_8110011	Chr1A	8110011	7.94402e-05	-0.526667	300	0.855054	5.87205
Ca	BLINK	IIMR	Chr1A_9579515	Chr1A	9579515	6.69652e-05	-0.478333	300	0.773135	-7.99629			Ca	MLMM	IIMR	Chr7B_10796144	Chr7B	10796144	7.99906e-05	0.0816667	300	0.855054	4.68769
Ca	BLINK	IIMR	Chr3A_20423599	Chr3A	20423599	6.86473e-05	-0.481667	300	0.773135	-7.79341			Ca	MLMM	IIMR	Chr2A_47862563	Chr2A	47862563	8.20529e-05	-0.415	300	0.855054	6.47471
Ca	BLINK	IIMR	Chr9B_19902435	Chr9B	19902435	7.13429e-05	-0.0533333	300	0.773135	-7.80031			Ca	MLMM	IIMR	Chr6B_12742441	Chr6B	12742441	8.22262e-05	-0.331667	300	0.855054	6.3249
Ca	BLINK	IIMR	Chr3A_19291162	Chr3A	19291162	7.47724e-05	-0.416667	300	0.773135	-8.52191			Ca	MLMM	IIMR	Chr7B_7116941	Chr7B	7116941	8.23187e-05	-0.523333	300	0.855054	5.894
Ca	BLINK	IIMR	Chr6B_13792611	Chr6B	13792611	7.80261e-05	-0.543333	300	0.773135	6.84172			Ca	MLMM	IIMR	Chr8B_14076660	Chr8B	14076660	8.81122e-05	-0.498333	300	0.855054	-5.69751
Ca	BLINK	IIMR	Chr8A_35392964	Chr8A	35392964	8.05637e-05	0.158333	300	0.773135	7.43183			Ca	MLMM	IIMR	Chr6A_6827256	Chr6A	6827256	9.25111e-05	-0.43	300	0.855054	6.11479
Ca	BLINK	IIMR	Chr3A_51774613	Chr3A	51774613	8.38674e-05	-0.553333	300	0.775031	6.42089			Ca	MLMM	IIMR	Chr4A_4168948	Chr4A	4168948	9.32282e-05	0.101667	300	0.855054	5.29519
Ca	BLINK	IIMR	Chr7B_2407813	Chr7B	2407813	9.64817e-05	-0.145	300	0.805353	-10.9937			Ca	MLMM	IIMR	Chr3B_3230395	Chr3B	3230395	9.7857e-05	-0.538333	300	0.855054	5.54484
Trait	Model	Test location	SNP	Chromosome	Position	P.value	MAF	nobs	H&B.P.Value	Effect			Trait	Model	Test location	SNP	Chromosome	Position	P.value	MAF	nobs	H&B.P.Value	Effect
Ca	BLINK	Pooled	Chr5B_15758636	Chr5B	15758636	4.60933e-06	-0.48	300	0.607419	2.87062			Ca	MLMM	Pooled	Chr2A_19695337	Chr2A	19695337	6.72971e-06	-0.348333	300	0.772198	-1.84864
Ca	BLINK	Pooled	Chr4B_24438353	Chr4B	24438353	6.06927e-06	-0.493333	300	0.607419	-2.42737			Ca	MLMM	Pooled	Chr8A_17567834	Chr8A	17567834	7.12642e-06	-0.625	300	0.772198	1.83363
Ca	BLINK	Pooled	Chr2B_39823463	Chr2B	39823463	7.41655e-06	-0.185	300	0.607419	-2.31417			Ca	MLMM	Pooled	Chr1A_23642875	Chr1A	23642875	9.28454e-06	0.06	300	0.772198	-1.57082
Ca	BLINK	Pooled	Chr2A_16528763	Chr2A	16528763	1.13727e-05	-0.296667	300	0.607419	2.5237			Ca	MLMM	Pooled	Chr5B_1074892	Chr5B	1074892	1.82599e-05	-0.293333	300	0.841323	-1.86615
Ca	BLINK	Pooled	Chr3A_50223731	Chr3A	50223731	1.28947e-05	-0.191667	300	0.607419	-2.53571			Ca	MLMM	Pooled	Chr3A_54673813	Chr3A	54673813	1.88305e-05	-0.551667	300	0.841323	1.76658
Ca	BLINK	Pooled	Chr1A_23642875	Chr1A	23642875	1.66465e-05	0.06	300	0.607419	-1.93732			Ca	MLMM	Pooled	Chr4A_11808581	Chr4A	11808581	2.08049e-05	-0.205	300	0.841323	2.29715
Ca	BLINK	Pooled	Chr2B_8182218	Chr2B	8182218	1.70411e-05	-0.223333	300	0.607419	-2.69726			Ca	MLMM	Pooled	Chr3A_34207784	Chr3A	34207784	2.87307e-05	-0.183333	300	0.841323	1.57217
Ca	BLINK	Pooled	Chr6B_11803365	Chr6B	11803365	2.55774e-05	-0.433333	300	0.679737	-2.59809			Ca	MLMM	Pooled	Chr2A_34406012	Chr2A	34406012	3.02375e-05	-0.476667	300	0.841323	-1.59082
Ca	BLINK	Pooled	Chr9B_43604099	Chr9B	43604099	3.15322e-05	-0.5	300	0.679737	-2.07127			Ca	MLMM	Pooled	Chr6A_22485477	Chr6A	22485477	3.0347e-05	-0.611667	300	0.841323	-1.67536
Ca	BLINK	Pooled	Chr9B_52360509	Chr9B	52360509	3.19665e-05	-0.47	300	0.679737	-2.36794			Ca	MLMM	Pooled	Chr6A_35222513	Chr6A	35222513	3.8466e-05	-0.513333	300	0.877536	-1.70765
Ca	BLINK	Pooled	Chr8A_4841762	Chr8A	4841762	3.31056e-05	-0.468333	300	0.679737	-2.44196			Ca	MLMM	Pooled	Chr1A_18772656	Chr1A	18772656	3.86873e-05	0.215	300	0.877536	-1.61583
Ca	BLINK	Pooled	Chr2A_15149613	Chr2A	15149613	4.02162e-05	-0.261667	300	0.679737	2.36034			Ca	MLMM	Pooled	Chr7B_34002073	Chr7B	34002073	4.48142e-05	0.17	300	0.931803	-1.88937
Ca	BLINK	Pooled	Chr5A_34243611	Chr5A	34243611	4.68934e-05	-0.51	300	0.679737	-2.06463			Ca	MLMM	Pooled	Chr7A_21982638	Chr7A	21982638	6.09318e-05	-0.211667	300	0.983786	2.04227
Ca	BLINK	Pooled	Chr5A_9744933	Chr5A	9744933	5.45755e-05	-0.381667	300	0.679737	-2.66839			Ca	MLMM	Pooled	Chr8B_35339669	Chr8B	35339669	6.53923e-05	-0.23	300	0.983786	1.45793
Ca	BLINK	Pooled	Chr8B_15305718	Chr8B	15305718	5.86156e-05	0.168333	300	0.679737	2.01975			Ca	MLMM	Pooled	Chr5B_13983192	Chr5B	13983192	6.55079e-05	-0.533333	300	0.983786	-1.59287
Ca	BLINK	Pooled	Chr3A_34207784	Chr3A	34207784	6.15281e-05	-0.183333	300	0.679737	2.06883			Ca	MLMM	Pooled	Chr2B_6158749	Chr2B	6158749	6.7688e-05	-0.508333	300	0.983786	-1.67421
Ca	BLINK	Pooled	Chr7B_35326327	Chr7B	35326327	6.22516e-05	-0.56	300	0.679737	-1.91119			Ca	MLMM	Pooled	Chr3A_47840547	Chr3A	47840547	6.98264e-05	-0.345	300	0.983786	-1.69906
Ca	BLINK	Pooled	Chr1A_24887756	Chr1A	24887756	6.91754e-05	0.105	300	0.679737	-2.03372			Ca	MLMM	Pooled	Chr9B_31711485	Chr9B	31711485	8.00153e-05	-0.5	300	0.983786	-1.75578
Ca	BLINK	Pooled	Chr1A_24979649	Chr1A	24979649	6.96141e-05	0.0866667	300	0.679737	-2.11251			Ca	MLMM	Pooled	Chr2A_28585286	Chr2A	28585286	8.34656e-05	-0.191667	300	0.983786	-1.74512
Ca	BLINK	Pooled	Chr1B_36764769	Chr1B	36764769	6.97179e-05	-0.055	300	0.679737	-1.97015			Ca	MLMM	Pooled	Chr6A_7083880	Chr6A	7083880	8.40684e-05	-0.221667	300	0.983786	2.16661
Ca	BLINK	Pooled	Chr6B_7464031	Chr6B	7464031	7.50106e-05	-0.616667	300	0.679737	2.24578			Ca	MLMM	Pooled	Chr7B_20892617	Chr7B	20892617	8.94505e-05	-0.541667	300	0.983786	-1.63591
Ca	BLINK	Pooled	Chr6B_4766418	Chr6B	4766418	7.52243e-05	-0.313333	300	0.679737	2.10456			Ca	MLMM	Pooled	Chr5B_13983151	Chr5B	13983151	9.02353e-05	-0.31	300	0.983786	-1.81452
Ca	BLINK	Pooled	Chr2A_28889472	Chr2A	28889472	7.6106e-05	-0.556667	300	0.679737	2.2119			Ca	MLMM	Pooled	Chr8B_23026521	Chr8B	23026521	9.06857e-05	-0.453333	300	0.983786	-1.70989
Ca	BLINK	Pooled	Chr2B_6158749	Chr2B	6158749	7.79835e-05	-0.508333	300	0.679737	-2.24121			Ca	MLMM	Pooled	Chr3A_41706283	Chr3A	41706283	9.99333e-05	-0.228333	300	0.99997	1.54949
Ca	BLINK	Pooled	Chr1B_35147683	Chr1B	35147683	8.03911e-05	-0.55	300	0.679737	-2.46396
Ca	BLINK	Pooled	Chr4A_12744066	Chr4A	12744066	8.25479e-05	-0.556667	300	0.679737	2.02037
Ca	BLINK	Pooled	Chr3B_19700032	Chr3B	19700032	8.32953e-05	0.0983333	300	0.679737	-2.40203
Ca	BLINK	Pooled	Chr7A_29953724	Chr7A	29953724	8.33165e-05	-0.223333	300	0.679737	-1.9213
Ca	BLINK	Pooled	Chr7B_9103540	Chr7B	9103540	8.61731e-05	0.493333	300	0.679737	-2.58993
Ca	BLINK	Pooled	Chr6A_22485477	Chr6A	22485477	8.8501e-05	-0.611667	300	0.679737	-1.93273
Ca	BLINK	Pooled	Chr5B_13983151	Chr5B	13983151	9.20473e-05	-0.31	300	0.679737	-2.36409
Ca	BLINK	Pooled	Chr3A_22719055	Chr3A	22719055	9.28201e-05	-0.161667	300	0.679737	2.26404
Ca	BLINK	Pooled	Chr9B_18112063	Chr9B	18112063	9.63802e-05	-0.335	300	0.679737	2.35499
Ca	BLINK	Pooled	Chr3A_31633787	Chr3A	31633787	9.67501e-05	0.125	300	0.679737	-2.89284
Ca	BLINK	Pooled	Chr8B_16202210	Chr8B	16202210	9.78394e-05	0.325	300	0.679737	-2.51389
Ca	BLINK	Pooled	Chr7A_11454618	Chr7A	11454618	9.87886e-05	-0.371667	300	0.679737	-2.33448
Trait	Model	Test location	SNP	Chromosome	Position	P.value	MAF	nobs	H&B.P.Value	Effect			Trait	Model	Test location	SNP	Chromosome	Position	P.value	MAF	nobs	H&B.P.Value	Effect
Fe	BLINK	GKVK	Chr8A_7658084	Chr8A	7658084	5.07552e-07	-0.532203	295	0.12664	-3.94866			Fe	MLMM	GKVK	Chr9B_32410581	Chr9B	32410581	5.63771e-06	-0.257627	295	0.688149	3.7967
Fe	BLINK	GKVK	Chr9B_30745266	Chr9B	30745266	4.32678e-06	-0.637288	295	0.529649	3.68304			Fe	MLMM	GKVK	Chr8A_10695354	Chr8A	10695354	7.3137e-06	-0.533898	295	0.688149	-2.82137
Fe	BLINK	GKVK	Chr8A_21747137	Chr8A	21747137	6.36824e-06	-0.323729	295	0.529649	-5.08785			Fe	MLMM	GKVK	Chr8A_7658084	Chr8A	7658084	9.90929e-06	-0.532203	295	0.688149	-2.82684
Fe	BLINK	GKVK	Chr5A_40423360	Chr5A	40423360	1.23629e-05	-0.527119	295	0.767937	4.00755			Fe	MLMM	GKVK	Chr3A_40108819	Chr3A	40108819	1.1032e-05	-0.144068	295	0.688149	-2.48466
Fe	BLINK	GKVK	Chr2A_249863	Chr2A	249863	1.53888e-05	-0.235593	295	0.767937	3.52316			Fe	MLMM	GKVK	Chr9B_28550223	Chr9B	28550223	1.88922e-05	-0.491525	295	0.792595	2.79435
Fe	BLINK	GKVK	Chr4B_11108794	Chr4B	11108794	3.29713e-05	-0.415254	295	0.810131	-4.58447			Fe	MLMM	GKVK	Chr6A_35918536	Chr6A	35918536	2.00457e-05	0.0813559	295	0.792595	-2.22726
Fe	BLINK	GKVK	Chr5A_40398934	Chr5A	40398934	3.40289e-05	-0.262712	295	0.810131	-3.34588			Fe	MLMM	GKVK	Chr8B_10203876	Chr8B	10203876	2.25355e-05	-0.476271	295	0.792595	-2.75396
Fe	BLINK	GKVK	Chr4B_3325175	Chr4B	3325175	3.82827e-05	0.0220339	295	0.810131	-3.56051			Fe	MLMM	GKVK	Chr5B_5528108	Chr5B	5528108	3.08757e-05	-0.0322034	295	0.792595	-2.31386
Fe	BLINK	GKVK	Chr2B_3562067	Chr2B	3562067	4.28276e-05	-0.513559	295	0.810131	3.3173			Fe	MLMM	GKVK	Chr8A_3646915	Chr8A	3646915	3.42436e-05	-0.29322	295	0.792595	2.39016
Fe	BLINK	GKVK	Chr1A_560273	Chr1A	560273	4.53788e-05	-0.452542	295	0.810131	-3.78629			Fe	MLMM	GKVK	Chr8B_9271512	Chr8B	9271512	3.8873e-05	-0.333898	295	0.792595	-2.7183
Fe	BLINK	GKVK	Chr7B_21572275	Chr7B	21572275	5.03596e-05	-0.447458	295	0.810131	4.66817			Fe	MLMM	GKVK	Chr8A_7615366	Chr8A	7615366	3.93078e-05	-0.184746	295	0.792595	2.29356
Fe	BLINK	GKVK	Chr8A_10695354	Chr8A	10695354	5.59647e-05	-0.533898	295	0.810131	-3.56298			Fe	MLMM	GKVK	Chr8B_35336191	Chr8B	35336191	4.09925e-05	-0.157627	295	0.792595	2.26591
Fe	BLINK	GKVK	Chr1A_30678635	Chr1A	30678635	5.633e-05	-0.201695	295	0.810131	-3.91177			Fe	MLMM	GKVK	Chr6A_1751610	Chr6A	1751610	4.83764e-05	-0.332203	295	0.792595	-2.5382
Fe	BLINK	GKVK	Chr9A_7833597	Chr9A	7833597	6.24472e-05	-0.322034	295	0.810131	3.66072			Fe	MLMM	GKVK	Chr9B_44421574	Chr9B	44421574	5.203e-05	-0.510169	295	0.792595	-2.6218
Fe	BLINK	GKVK	Chr6B_4243326	Chr6B	4243326	6.9319e-05	-0.337288	295	0.810131	3.5583			Fe	MLMM	GKVK	Chr5A_43948286	Chr5A	43948286	5.40854e-05	-0.572881	295	0.792595	-2.52524
Fe	BLINK	GKVK	Chr7B_28329294	Chr7B	28329294	7.70108e-05	-0.613559	295	0.810131	-3.1272			Fe	MLMM	GKVK	Chr9B_28144339	Chr9B	28144339	5.62188e-05	-0.542373	295	0.792595	2.53618
Fe	BLINK	GKVK	Chr9B_28550223	Chr9B	28550223	7.70556e-05	-0.491525	295	0.810131	3.43039			Fe	MLMM	GKVK	Chr3A_37332855	Chr3A	37332855	6.00388e-05	0.0355932	295	0.792595	-2.56997
Fe	BLINK	GKVK	Chr5B_5738564	Chr5B	5738564	8.0253e-05	-0.130508	295	0.810131	-3.02401			Fe	MLMM	GKVK	Chr5A_34929780	Chr5A	34929780	6.14669e-05	-0.454237	295	0.792595	-2.42375
Fe	BLINK	GKVK	Chr8A_20459692	Chr8A	20459692	8.17056e-05	-0.020339	295	0.810131	-3.73899			Fe	MLMM	GKVK	Chr9A_57612840	Chr9A	57612840	6.24041e-05	-0.49661	295	0.792595	-2.61646
Fe	BLINK	GKVK	Chr1A_34355166	Chr1A	34355166	8.29112e-05	-0.533898	295	0.810131	3.76019			Fe	MLMM	GKVK	Chr3A_47642665	Chr3A	47642665	6.7904e-05	-0.198305	295	0.792595	2.57516
Fe	BLINK	GKVK	Chr9A_7833599	Chr9A	7833599	8.39709e-05	-0.377966	295	0.810131	3.5966			Fe	MLMM	GKVK	Chr8B_35063361	Chr8B	35063361	6.97699e-05	-0.227119	295	0.792595	3.05988
Fe	BLINK	GKVK	Chr8A_4694997	Chr8A	4694997	8.52762e-05	-0.589831	295	0.810131	3.15697			Fe	MLMM	GKVK	Chr3A_46836043	Chr3A	46836043	6.9885e-05	-0.232203	295	0.792595	-2.39717
Fe	BLINK	GKVK	Chr5A_36133575	Chr5A	36133575	8.67633e-05	0.0898305	295	0.810131	3.2967			Fe	MLMM	GKVK	Chr9B_28619817	Chr9B	28619817	7.76457e-05	-0.437288	295	0.82666	2.69829
Fe	BLINK	GKVK	Chr3A_19226581	Chr3A	19226581	8.69023e-05	-0.552542	295	0.810131	3.21606			Fe	MLMM	GKVK	Chr3A_19199704	Chr3A	19199704	8.18073e-05	-0.367797	295	0.82666	-2.70474
Fe	BLINK	GKVK	Chr3B_27160281	Chr3B	27160281	8.69696e-05	0.135593	295	0.810131	2.57752			Fe	MLMM	GKVK	Chr3A_46302400	Chr3A	46302400	8.28281e-05	-0.0372881	295	0.82666	-2.5889
Fe	BLINK	GKVK	Chr8B_32781704	Chr8B	32781704	9.07657e-05	-0.549153	295	0.810131	3.39221			Fe	MLMM	GKVK	Chr6A_35918533	Chr6A	35918533	9.14148e-05	-0.516949	295	0.853029	-2.49458
Fe	BLINK	GKVK	Chr3A_16359459	Chr3A	16359459	9.39583e-05	-0.186441	295	0.810131	-4.26665			Fe	MLMM	GKVK	Chr1A_35427163	Chr1A	35427163	9.78772e-05	-0.39322	295	0.853029	-2.5353
Fe	BLINK	GKVK	Chr8B_23797108	Chr8B	23797108	9.54068e-05	0.0440678	295	0.810131	-3.62004			Fe	MLMM	GKVK	Chr5A_43764439	Chr5A	43764439	9.93556e-05	-0.467797	295	0.853029	-2.65427
Fe	BLINK	GKVK	Chr9B_30032291	Chr9B	30032291	9.84275e-05	-0.632203	295	0.810131	3.16404
Trait	Model	Test location	SNP	Chromosome	Position	P.value	MAF	nobs	H&B.P.Value	Effect			Trait	Model	Test location	SNP	Chromosome	Position	P.value	MAF	nobs	H&B.P.Value	Effect
Fe	BLINK	IIMR	Chr7B_21572275	Chr7B	21572275	6.19795e-06	-0.441472	299	0.687096	3.72362			Fe	MLMM	IIMR	Chr4B_11438791	Chr4B	11438791	3.07778e-06	-0.264214	299	0.767673	2.46998
Fe	BLINK	IIMR	Chr1B_9300152	Chr1B	9300152	1.06057e-05	-0.408027	299	0.687096	2.91983			Fe	MLMM	IIMR	Chr9B_44432447	Chr9B	44432447	1.29259e-05	-0.608696	299	0.767673	-1.8686
Fe	BLINK	IIMR	Chr5A_7176446	Chr5A	7176446	1.13237e-05	-0.367893	299	0.687096	-2.8848			Fe	MLMM	IIMR	Chr9B_53384051	Chr9B	53384051	1.33952e-05	-0.319398	299	0.767673	1.82651
Fe	BLINK	IIMR	Chr8B_32781704	Chr8B	32781704	1.27368e-05	-0.538462	299	0.687096	2.7168			Fe	MLMM	IIMR	Chr5A_7176446	Chr5A	7176446	1.68083e-05	-0.367893	299	0.767673	-2.14379
Fe	BLINK	IIMR	Chr1A_37699798	Chr1A	37699798	1.94528e-05	-0.476589	299	0.687096	-2.7921			Fe	MLMM	IIMR	Chr8B_20414469	Chr8B	20414469	1.72152e-05	-0.0702341	299	0.767673	-1.65305
Fe	BLINK	IIMR	Chr2A_32889668	Chr2A	32889668	1.952e-05	-0.446488	299	0.687096	3.06817			Fe	MLMM	IIMR	Chr6B_12758428	Chr6B	12758428	2.22664e-05	-0.399666	299	0.767673	-2.1137
Fe	BLINK	IIMR	Chr6B_19843400	Chr6B	19843400	2.44363e-05	-0.347826	299	0.687096	2.9895			Fe	MLMM	IIMR	Chr2B_8013830	Chr2B	8013830	2.24327e-05	-0.180602	299	0.767673	-1.95071
Fe	BLINK	IIMR	Chr7B_3750659	Chr7B	3750659	2.81158e-05	0.0635452	299	0.687096	-2.7273			Fe	MLMM	IIMR	Chr9B_32589754	Chr9B	32589754	3.06348e-05	-0.434783	299	0.767673	2.09128
Fe	BLINK	IIMR	Chr7B_3750691	Chr7B	3750691	2.84637e-05	0.0702341	299	0.687096	-2.52053			Fe	MLMM	IIMR	Chr8A_10910419	Chr8A	10910419	3.23251e-05	-0.43311	299	0.767673	-1.83377
Fe	BLINK	IIMR	Chr4B_35460938	Chr4B	35460938	2.96028e-05	-0.533445	299	0.687096	-2.52553			Fe	MLMM	IIMR	Chr4B_9018118	Chr4B	9018118	3.27984e-05	-0.371237	299	0.767673	-2.05771
Fe	BLINK	IIMR	Chr2A_27169044	Chr2A	27169044	3.08886e-05	-0.346154	299	0.687096	2.7196			Fe	MLMM	IIMR	Chr8A_16669908	Chr8A	16669908	3.38438e-05	-0.48495	299	0.767673	-1.9246
Fe	BLINK	IIMR	Chr5A_41417935	Chr5A	41417935	3.71561e-05	-0.197324	299	0.687096	-2.28651			Fe	MLMM	IIMR	Chr9A_57622923	Chr9A	57622923	4.59109e-05	-0.419732	299	0.807917	-2.04389
Fe	BLINK	IIMR	Chr1B_8218389	Chr1B	8218389	3.95031e-05	-0.608696	299	0.687096	2.48186			Fe	MLMM	IIMR	Chr2B_40189057	Chr2B	40189057	4.62787e-05	-0.40301	299	0.807917	-2.14574
Fe	BLINK	IIMR	Chr1A_11469201	Chr1A	11469201	4.08251e-05	-0.143813	299	0.687096	-2.0113			Fe	MLMM	IIMR	Chr9B_53384055	Chr9B	53384055	4.67717e-05	-0.30602	299	0.807917	1.72361
Fe	BLINK	IIMR	Chr8A_10910419	Chr8A	10910419	4.13066e-05	-0.43311	299	0.687096	-2.72842			Fe	MLMM	IIMR	Chr6B_12353466	Chr6B	12353466	4.857e-05	-0.177258	299	0.807917	-2.50207
Fe	BLINK	IIMR	Chr5B_6487546	Chr5B	6487546	4.91039e-05	-0.334448	299	0.708796	2.5352			Fe	MLMM	IIMR	Chr9A_41377080	Chr9A	41377080	5.21224e-05	-0.434783	299	0.81282	1.84389
Fe	BLINK	IIMR	Chr2A_3678880	Chr2A	3678880	5.04798e-05	-0.391304	299	0.708796	2.26059			Fe	MLMM	IIMR	Chr5B_40475734	Chr5B	40475734	5.93715e-05	-0.473244	299	0.827709	1.867
Fe	BLINK	IIMR	Chr9A_7833597	Chr9A	7833597	5.11333e-05	-0.311037	299	0.708796	2.66946			Fe	MLMM	IIMR	Chr7B_29432393	Chr7B	29432393	6.44601e-05	-0.464883	299	0.827709	1.79544
Fe	BLINK	IIMR	Chr7B_3750658	Chr7B	3750658	5.8012e-05	0.0535117	299	0.761823	-2.52239			Fe	MLMM	IIMR	Chr8B_35336191	Chr8B	35336191	6.83671e-05	-0.152174	299	0.827709	1.60291
Fe	BLINK	IIMR	Chr8B_10669382	Chr8B	10669382	6.73209e-05	-0.329431	299	0.811644	2.70493			Fe	MLMM	IIMR	Chr5A_34773720	Chr5A	34773720	6.93391e-05	-0.466555	299	0.827709	-1.64758
Fe	BLINK	IIMR	Chr6B_17163927	Chr6B	17163927	6.83117e-05	-0.501672	299	0.811644	2.35962			Fe	MLMM	IIMR	Chr5A_46689841	Chr5A	46689841	7.63608e-05	-0.488294	299	0.827709	-1.95088
Fe	BLINK	IIMR	Chr6A_11689488	Chr6A	11689488	7.53009e-05	0.207358	299	0.854018	-2.30614			Fe	MLMM	IIMR	Chr8A_10565484	Chr8A	10565484	8.00592e-05	-0.520067	299	0.827709	1.7089
Fe	BLINK	IIMR	Chr1A_560273	Chr1A	560273	7.89397e-05	-0.446488	299	0.855218	-2.6499			Fe	MLMM	IIMR	Chr8A_11199810	Chr8A	11199810	8.16323e-05	-0.489967	299	0.827709	-1.67712
Fe	BLINK	IIMR	Chr9A_7833599	Chr9A	7833599	8.22619e-05	-0.366221	299	0.855218	2.5921			Fe	MLMM	IIMR	Chr1A_37699798	Chr1A	37699798	8.34639e-05	-0.476589	299	0.827709	-1.79928
Fe	BLINK	IIMR	Chr4B_10623343	Chr4B	10623343	9.07949e-05	-0.255853	299	0.906173	-2.96511			Fe	MLMM	IIMR	Chr1A_19681209	Chr1A	19681209	8.91246e-05	-0.538462	299	0.827709	-1.75774
Fe	BLINK	IIMR	Chr6B_19843402	Chr6B	19843402	9.82626e-05	-0.364548	299	0.914964	2.71859			Fe	MLMM	IIMR	Chr7B_2645454	Chr7B	2645454	9.12861e-05	-0.439799	299	0.827709	-1.88548
													Fe	MLMM	IIMR	Chr1A_30449782	Chr1A	30449782	9.25089e-05	-0.516722	299	0.827709	-1.62522
													Fe	MLMM	IIMR	Chr7B_31068765	Chr7B	31068765	9.28851e-05	-0.535117	299	0.827709	1.78064
Trait	Model	Test location	SNP	Chromosome	Position	P.value	MAF	nobs	H&B.P.Value	Effect			Trait	Model	Test location	SNP	Chromosome	Position	P.value	MAF	nobs	H&B.P.Value	Effect
Fe	BLINK	Pooled	Chr7B_21572275	Chr7B	21572275	3.18995e-06	-0.441472	299	0.672922	4.21147			Fe	MLMM	Pooled	Chr8B_35336191	Chr8B	35336191	1.48468e-05	-0.152174	299	0.83942	1.9239
Fe	BLINK	Pooled	Chr8B_32781704	Chr8B	32781704	1.11586e-05	-0.538462	299	0.672922	3.00513			Fe	MLMM	Pooled	Chr9B_32410581	Chr9B	32410581	1.62182e-05	-0.254181	299	0.83942	2.87822
Fe	BLINK	Pooled	Chr1A_560273	Chr1A	560273	1.71846e-05	-0.446488	299	0.672922	-3.15959			Fe	MLMM	Pooled	Chr4B_11438791	Chr4B	11438791	1.88036e-05	-0.264214	299	0.83942	2.51725
Fe	BLINK	Pooled	Chr7B_3750659	Chr7B	3750659	2.06875e-05	0.0635452	299	0.672922	-3.04509			Fe	MLMM	Pooled	Chr2B_8013830	Chr2B	8013830	2.23563e-05	-0.180602	299	0.83942	-2.16241
Fe	BLINK	Pooled	Chr7B_28329294	Chr7B	28329294	2.0691e-05	-0.620401	299	0.672922	-2.62697			Fe	MLMM	Pooled	Chr6B_12758428	Chr6B	12758428	2.4747e-05	-0.399666	299	0.83942	-2.33547
Fe	BLINK	Pooled	Chr2A_32889668	Chr2A	32889668	2.31295e-05	-0.446488	299	0.672922	3.34416			Fe	MLMM	Pooled	Chr9B_53384051	Chr9B	53384051	2.93843e-05	-0.319398	299	0.83942	1.94503
Fe	BLINK	Pooled	Chr9B_30745266	Chr9B	30745266	2.65386e-05	-0.643813	299	0.672922	2.62852			Fe	MLMM	Pooled	Chr3A_47642665	Chr3A	47642665	3.09743e-05	-0.185619	299	0.83942	2.16098
Fe	BLINK	Pooled	Chr8A_4694997	Chr8A	4694997	2.6854e-05	-0.58194	299	0.672922	2.66749			Fe	MLMM	Pooled	Chr3A_46836043	Chr3A	46836043	4.92449e-05	-0.225753	299	0.83942	-1.97843
Fe	BLINK	Pooled	Chr1B_9300152	Chr1B	9300152	2.76411e-05	-0.408027	299	0.672922	3.06242			Fe	MLMM	Pooled	Chr8B_20414469	Chr8B	20414469	4.95702e-05	-0.0702341	299	0.83942	-1.72183
Fe	BLINK	Pooled	Chr9A_7833597	Chr9A	7833597	2.86844e-05	-0.311037	299	0.672922	3.02652			Fe	MLMM	Pooled	Chr9A_41377080	Chr9A	41377080	5.0589e-05	-0.434783	299	0.83942	2.04923
Fe	BLINK	Pooled	Chr7B_3750658	Chr7B	3750658	3.21555e-05	0.0535117	299	0.672922	-2.86285			Fe	MLMM	Pooled	Chr9B_28550223	Chr9B	28550223	5.3832e-05	-0.48495	299	0.83942	2.10202
Fe	BLINK	Pooled	Chr5A_40423360	Chr5A	40423360	3.57925e-05	-0.535117	299	0.672922	2.97125			Fe	MLMM	Pooled	Chr9B_32589754	Chr9B	32589754	5.45306e-05	-0.434783	299	0.83942	2.23887
Fe	BLINK	Pooled	Chr6B_19843400	Chr6B	19843400	3.61554e-05	-0.347826	299	0.672922	3.22004			Fe	MLMM	Pooled	Chr7B_2645454	Chr7B	2645454	5.55047e-05	-0.439799	299	0.83942	-2.15058
Fe	BLINK	Pooled	Chr5A_36133575	Chr5A	36133575	3.77575e-05	0.0986622	299	0.672922	2.7259			Fe	MLMM	Pooled	Chr5A_46689841	Chr5A	46689841	5.60449e-05	-0.488294	299	0.83942	-2.19522
Fe	BLINK	Pooled	Chr2A_249863	Chr2A	249863	4.453e-05	-0.237458	299	0.737621	2.58219			Fe	MLMM	Pooled	Chr3A_18831472	Chr3A	18831472	5.98092e-05	-0.528428	299	0.83942	-1.96451
Fe	BLINK	Pooled	Chr9A_7833599	Chr9A	7833599	4.73002e-05	-0.366221	299	0.737621	2.93997			Fe	MLMM	Pooled	Chr9A_57622923	Chr9A	57622923	6.77754e-05	-0.419732	299	0.83942	-2.21087
Fe	BLINK	Pooled	Chr1A_29142611	Chr1A	29142611	6.30475e-05	-0.157191	299	0.781919	2.253			Fe	MLMM	Pooled	Chr2A_31676084	Chr2A	31676084	7.26071e-05	-0.600334	299	0.83942	1.92701
Fe	BLINK	Pooled	Chr3A_18831472	Chr3A	18831472	7.02259e-05	-0.528428	299	0.781919	-2.563			Fe	MLMM	Pooled	Chr8B_35336208	Chr8B	35336208	7.52186e-05	-0.145485	299	0.83942	1.77242
Fe	BLINK	Pooled	Chr4A_26516761	Chr4A	26516761	7.30081e-05	-0.22408	299	0.781919	-2.49858			Fe	MLMM	Pooled	Chr1A_29714136	Chr1A	29714136	7.70825e-05	-0.461538	299	0.83942	-2.03033
Fe	BLINK	Pooled	Chr7B_3750691	Chr7B	3750691	7.66573e-05	0.0702341	299	0.781919	-2.62463			Fe	MLMM	Pooled	Chr7B_25902193	Chr7B	25902193	8.13707e-05	-0.282609	299	0.83942	-2.58404
Fe	BLINK	Pooled	Chr2A_27169044	Chr2A	27169044	7.82393e-05	-0.346154	299	0.781919	2.84061			Fe	MLMM	Pooled	Chr7B_29432393	Chr7B	29432393	8.15439e-05	-0.464883	299	0.83942	1.96743
Fe	BLINK	Pooled	Chr5A_40398934	Chr5A	40398934	8.13011e-05	-0.252508	299	0.781919	-2.52966			Fe	MLMM	Pooled	Chr7B_34422226	Chr7B	34422226	9.09311e-05	-0.493311	299	0.83942	1.83411
Fe	BLINK	Pooled	Chr5A_41417935	Chr5A	41417935	8.22346e-05	-0.197324	299	0.781919	-2.40465			Fe	MLMM	Pooled	Chr9B_28144339	Chr9B	28144339	9.11643e-05	-0.550167	299	0.83942	1.95787
Fe	BLINK	Pooled	Chr1A_37699798	Chr1A	37699798	8.33627e-05	-0.476589	299	0.781919	-2.83801			Fe	MLMM	Pooled	Chr8B_35063361	Chr8B	35063361	9.35162e-05	-0.22408	299	0.83942	2.42479
Fe	BLINK	Pooled	Chr6B_17163927	Chr6B	17163927	9.24701e-05	-0.501672	299	0.781919	2.54862			Fe	MLMM	Pooled	Chr8A_16669908	Chr8A	16669908	9.92405e-05	-0.48495	299	0.83942	-2.00545
Fe	BLINK	Pooled	Chr4A_34219159	Chr4A	34219159	9.32524e-05	-0.182274	299	0.781919	2.7619
Fe	BLINK	Pooled	Chr5A_7176446	Chr5A	7176446	9.81949e-05	-0.367893	299	0.781919	-2.82913
Trait	Model	Test location	SNP	Chromosome	Position	P.value	MAF	nobs	H&B.P.Value	Effect			Trait	Model	Test location	SNP	Chromosome	Position	P.value	MAF	nobs	H&B.P.Value	Effect
K	BLINK	GKVK	Chr5A_45852879	Chr5A	45852879	8.64763e-07	-0.484375	288	0.215768	-7.25482			K	MLMM	GKVK	Chr3A_48398681	Chr3A	48398681	3.46974e-09	0.154514	288	0.000865738	-8.66971
K	BLINK	GKVK	Chr2B_8093607	Chr2B	8093607	6.8226e-06	-0.296875	288	0.521809	7.4969			K	MLMM	GKVK	Chr2B_40717343	Chr2B	40717343	2.47705e-06	-0.373264	288	0.227964	-6.07387
K	BLINK	GKVK	Chr9B_23759618	Chr9B	23759618	7.15432e-06	-0.401042	288	0.521809	-7.39019			K	MLMM	GKVK	Chr2A_33974301	Chr2A	33974301	2.74093e-06	-0.512153	288	0.227964	-5.14599
K	BLINK	GKVK	Chr7B_10963192	Chr7B	10963192	8.3653e-06	0.274306	288	0.521809	-7.83134			K	MLMM	GKVK	Chr7A_4164778	Chr7A	4164778	3.80147e-06	-0.282986	288	0.237127	5.2935
K	BLINK	GKVK	Chr1A_8051222	Chr1A	8051222	1.16779e-05	-0.366319	288	0.582751	-9.26641			K	MLMM	GKVK	Chr3A_52715053	Chr3A	52715053	5.84341e-06	-0.506944	288	0.291599	-4.75047
K	BLINK	GKVK	Chr5A_45852875	Chr5A	45852875	1.73985e-05	-0.458333	288	0.605479	-6.34931			K	MLMM	GKVK	Chr5A_22386428	Chr5A	22386428	9.37457e-06	-0.545139	288	0.389843	-4.55977
K	BLINK	GKVK	Chr7B_10963211	Chr7B	10963211	1.81093e-05	0.28125	288	0.605479	-7.46168			K	MLMM	GKVK	Chr3B_3993077	Chr3B	3993077	1.34077e-05	-0.460069	288	0.477911	-5.12447
K	BLINK	GKVK	Chr3A_49152150	Chr3A	49152150	2.10718e-05	-0.0902778	288	0.605479	-8.67475			K	MLMM	GKVK	Chr8B_22167038	Chr8B	22167038	2.17366e-05	-0.401042	288	0.604772	-5.02308
K	BLINK	GKVK	Chr1B_6390386	Chr1B	6390386	2.184e-05	-0.414931	288	0.605479	-6.37718			K	MLMM	GKVK	Chr5B_14530343	Chr5B	14530343	2.18145e-05	-0.239583	288	0.604772	-4.67461
K	BLINK	GKVK	Chr4A_11410785	Chr4A	11410785	3.03303e-05	-0.564236	288	0.732153	-6.14743			K	MLMM	GKVK	Chr5A_22745473	Chr5A	22745473	2.74908e-05	-0.560764	288	0.631839	-4.16712
K	BLINK	GKVK	Chr3B_4892818	Chr3B	4892818	3.36822e-05	-0.609375	288	0.732153	-5.97359			K	MLMM	GKVK	Chr8A_8719407	Chr8A	8719407	3.1228e-05	-0.510417	288	0.631839	4.76086
K	BLINK	GKVK	Chr7B_6018222	Chr7B	6018222	3.76901e-05	0.28125	288	0.732153	-5.92034			K	MLMM	GKVK	Chr7B_2055201	Chr7B	2055201	3.2031e-05	-0.532986	288	0.631839	-4.45317
K	BLINK	GKVK	Chr4A_13320466	Chr4A	13320466	3.99765e-05	-0.357639	288	0.732153	-9.20159			K	MLMM	GKVK	Chr7A_4162983	Chr7A	4162983	3.292e-05	-0.217014	288	0.631839	5.10393
K	BLINK	GKVK	Chr2B_40423170	Chr2B	40423170	4.10809e-05	-0.59375	288	0.732153	-6.68051			K	MLMM	GKVK	Chr8B_23282683	Chr8B	23282683	3.60963e-05	0.0416667	288	0.643315	-3.96403
K	BLINK	GKVK	Chr4B_24295280	Chr4B	24295280	4.77868e-05	-0.222222	288	0.78402	-7.94746			K	MLMM	GKVK	Chr6A_6666924	Chr6A	6666924	4.37142e-05	-0.515625	288	0.663302	-4.60783
K	BLINK	GKVK	Chr2B_40717343	Chr2B	40717343	5.22092e-05	-0.373264	288	0.78402	-7.21873			K	MLMM	GKVK	Chr3A_2769452	Chr3A	2769452	4.85374e-05	0.0295139	288	0.663302	3.59117
K	BLINK	GKVK	Chr7B_5045588	Chr7B	5045588	6.49531e-05	0.0555556	288	0.78402	-4.6958			K	MLMM	GKVK	Chr9B_18299918	Chr9B	18299918	4.93692e-05	-0.501736	288	0.663302	-4.10433
K	BLINK	GKVK	Chr3B_4556532	Chr3B	4556532	7.99165e-05	-0.520833	288	0.78402	-6.41762			K	MLMM	GKVK	Chr8A_20662852	Chr8A	20662852	5.03515e-05	-0.630208	288	0.663302	-4.27673
K	BLINK	GKVK	Chr5B_2402097	Chr5B	2402097	8.12661e-05	-0.147569	288	0.78402	5.20027			K	MLMM	GKVK	Chr5A_17097446	Chr5A	17097446	5.16999e-05	0.128472	288	0.663302	-3.73236
K	BLINK	GKVK	Chr8A_19646091	Chr8A	19646091	8.55778e-05	-0.298611	288	0.78402	-8.02028			K	MLMM	GKVK	Chr7B_20986272	Chr7B	20986272	5.74334e-05	-0.373264	288	0.663302	-5.0277
K	BLINK	GKVK	Chr3A_24362825	Chr3A	24362825	8.57726e-05	-0.0677083	288	0.78402	-6.60565			K	MLMM	GKVK	Chr2A_20217407	Chr2A	20217407	6.48191e-05	-0.421875	288	0.663302	-3.91981
K	BLINK	GKVK	Chr5A_43497176	Chr5A	43497176	8.74743e-05	-0.552083	288	0.78402	-5.41763			K	MLMM	GKVK	Chr9B_52819382	Chr9B	52819382	6.69858e-05	-0.435764	288	0.663302	4.82752
K	BLINK	GKVK	Chr7A_268340	Chr7A	268340	8.92176e-05	0.369792	288	0.78402	-6.23821			K	MLMM	GKVK	Chr5A_18513997	Chr5A	18513997	6.90871e-05	-0.296875	288	0.663302	-3.76347
K	BLINK	GKVK	Chr3B_19810717	Chr3B	19810717	9.43107e-05	-0.15625	288	0.78402	-5.85407			K	MLMM	GKVK	Chr5A_36867911	Chr5A	36867911	7.11079e-05	0.0208333	288	0.663302	-3.68978
K	BLINK	GKVK	Chr5A_22386428	Chr5A	22386428	9.49833e-05	-0.545139	288	0.78402	-6.03501			K	MLMM	GKVK	Chr1B_38134606	Chr1B	38134606	7.23221e-05	0.109375	288	0.663302	3.61585
K	BLINK	GKVK	Chr9B_32385767	Chr9B	32385767	9.62002e-05	-0.404514	288	0.78402	-7.7608			K	MLMM	GKVK	Chr2A_38205187	Chr2A	38205187	8.25824e-05	-0.519097	288	0.663302	-4.02719
K	BLINK	GKVK	Chr2A_26557369	Chr2A	26557369	9.68202e-05	-0.340278	288	0.78402	-6.85405			K	MLMM	GKVK	Chr1A_20148300	Chr1A	20148300	8.32601e-05	0.0729167	288	0.663302	-3.69112
K	BLINK	GKVK	Chr1A_4173488	Chr1A	4173488	9.71697e-05	0.217014	288	0.78402	-5.67349			K	MLMM	GKVK	Chr1B_9036786	Chr1B	9036786	8.37067e-05	0.255208	288	0.663302	-4.02106
K	BLINK	GKVK	Chr6B_11526548	Chr6B	11526548	9.83037e-05	-0.388889	288	0.78402	-6.84725			K	MLMM	GKVK	Chr9A_50508236	Chr9A	50508236	9.27496e-05	-0.576389	288	0.663302	-4.07539
													K	MLMM	GKVK	Chr8A_33610966	Chr8A	33610966	9.56088e-05	-0.644097	288	0.663302	-4.05298
													K	MLMM	GKVK	Chr8A_14331555	Chr8A	14331555	9.76622e-05	0.256944	288	0.663302	-3.80038
													K	MLMM	GKVK	Chr3A_19731715	Chr3A	19731715	9.82193e-05	-0.288194	288	0.663302	-4.29053
													K	MLMM	GKVK	Chr1B_35909116	Chr1B	35909116	9.84714e-05	-0.477431	288	0.663302	4.34
													K	MLMM	GKVK	Chr9B_30897004	Chr9B	30897004	9.85764e-05	-0.565972	288	0.663302	-4.16781
													K	MLMM	GKVK	Chr1A_8051222	Chr1A	8051222	9.86039e-05	-0.366319	288	0.663302	-5.27168
													K	MLMM	GKVK	Chr7B_31017886	Chr7B	31017886	9.98463e-05	-0.526042	288	0.663302	3.87399
Trait	Model	Test location	SNP	Chromosome	Position	P.value	MAF	nobs	H&B.P.Value	Effect			Trait	Model	Test location	SNP	Chromosome	Position	P.value	MAF	nobs	H&B.P.Value	Effect
K	BLINK	IIMR	Chr3B_6828788	Chr3B	6828788	8.3737e-06	-0.300676	296	0.772054	-33.5359			K	MLMM	IIMR	Chr8B_27921362	Chr8B	27921362	3.05125e-06	-0.390203	296	0.263342	28.0382
K	BLINK	IIMR	Chr7B_31910157	Chr7B	31910157	8.67431e-06	-0.459459	296	0.772054	-35.8928			K	MLMM	IIMR	Chr5A_41619746	Chr5A	41619746	3.37644e-06	-0.429054	296	0.263342	26.4661
K	BLINK	IIMR	Chr2A_33428187	Chr2A	33428187	1.00834e-05	-0.425676	296	0.772054	-38.8162			K	MLMM	IIMR	Chr2A_900030	Chr2A	900030	3.7164e-06	-0.197635	296	0.263342	31.4818
K	BLINK	IIMR	Chr4B_15278492	Chr4B	15278492	1.53195e-05	-0.339527	296	0.772054	-43.8275			K	MLMM	IIMR	Chr8B_24266754	Chr8B	24266754	5.44044e-06	-0.547297	296	0.263342	24.1562
K	BLINK	IIMR	Chr2A_13896038	Chr2A	13896038	1.69784e-05	-0.597973	296	0.772054	-33.0605			K	MLMM	IIMR	Chr3B_36564509	Chr3B	36564509	6.88254e-06	-0.4375	296	0.263342	25.4738
K	BLINK	IIMR	Chr8B_18912150	Chr8B	18912150	1.85656e-05	-0.581081	296	0.772054	-33.8376			K	MLMM	IIMR	Chr5A_41619791	Chr5A	41619791	8.26029e-06	-0.356419	296	0.263342	27.1864
K	BLINK	IIMR	Chr7A_240303	Chr7A	240303	3.13392e-05	-0.422297	296	0.884979	-37.825			K	MLMM	IIMR	Chr8B_10209800	Chr8B	10209800	8.93862e-06	-0.366554	296	0.263342	23.3602
K	BLINK	IIMR	Chr8B_22897303	Chr8B	22897303	3.66336e-05	0.412162	296	0.884979	-43.4			K	MLMM	IIMR	Chr9A_14238928	Chr9A	14238928	1.06549e-05	-0.547297	296	0.263342	24.647
K	BLINK	IIMR	Chr8A_24744303	Chr8A	24744303	4.07051e-05	-0.302365	296	0.884979	-35.8202			K	MLMM	IIMR	Chr3B_4082167	Chr3B	4082167	1.07294e-05	-0.349662	296	0.263342	27.463
K	BLINK	IIMR	Chr2A_13415199	Chr2A	13415199	4.17899e-05	-0.452703	296	0.884979	-33.1236			K	MLMM	IIMR	Chr9A_14238920	Chr9A	14238920	1.1216e-05	-0.530405	296	0.263342	24.7904
K	BLINK	IIMR	Chr4B_6269447	Chr4B	6269447	4.48226e-05	-0.0557432	296	0.884979	-37.1363			K	MLMM	IIMR	Chr8B_27366205	Chr8B	27366205	1.20675e-05	-0.486486	296	0.263342	23.8854
K	BLINK	IIMR	Chr4A_24975608	Chr4A	24975608	5.25753e-05	-0.505068	296	0.884979	-35.999			K	MLMM	IIMR	Chr8B_28246245	Chr8B	28246245	1.26652e-05	-0.515203	296	0.263342	23.2759
K	BLINK	IIMR	Chr8B_18644140	Chr8B	18644140	5.77735e-05	0.0287162	296	0.884979	-29.9507			K	MLMM	IIMR	Chr8A_22576514	Chr8A	22576514	1.42657e-05	-0.307432	296	0.273805	-19.62
K	BLINK	IIMR	Chr8B_27366205	Chr8B	27366205	6.02824e-05	-0.486486	296	0.884979	29.0248			K	MLMM	IIMR	Chr3A_17669560	Chr3A	17669560	1.80099e-05	-0.533784	296	0.315095	23.3227
K	BLINK	IIMR	Chr4B_10972378	Chr4B	10972378	6.08685e-05	-0.594595	296	0.884979	29.3998			K	MLMM	IIMR	Chr2B_6710494	Chr2B	6710494	1.89428e-05	-0.369932	296	0.315095	23.3953
K	BLINK	IIMR	Chr8A_17967968	Chr8A	17967968	6.11975e-05	-0.027027	296	0.884979	-37.86			K	MLMM	IIMR	Chr2A_13160039	Chr2A	13160039	2.09585e-05	-0.472973	296	0.322035	21.9262
K	BLINK	IIMR	Chr9A_9022389	Chr9A	9022389	6.645e-05	-0.440878	296	0.884979	35.026			K	MLMM	IIMR	Chr4B_2455626	Chr4B	2455626	2.30855e-05	-0.591216	296	0.322035	23.1465
K	BLINK	IIMR	Chr1A_31084083	Chr1A	31084083	7.06043e-05	-0.579392	296	0.884979	-29.9727			K	MLMM	IIMR	Chr8B_19161804	Chr8B	19161804	2.39902e-05	-0.596284	296	0.322035	21.7446
K	BLINK	IIMR	Chr5B_47785361	Chr5B	47785361	7.69713e-05	-0.543919	296	0.884979	-35.2357			K	MLMM	IIMR	Chr6B_24697900	Chr6B	24697900	2.50284e-05	-0.547297	296	0.322035	22.8172
K	BLINK	IIMR	Chr8A_22576514	Chr8A	22576514	8.15538e-05	-0.307432	296	0.884979	-23.1576			K	MLMM	IIMR	Chr7B_35341716	Chr7B	35341716	2.58133e-05	-0.510135	296	0.322035	23.7211
K	BLINK	IIMR	Chr1B_35339728	Chr1B	35339728	8.79457e-05	-0.5625	296	0.884979	-26.5114			K	MLMM	IIMR	Chr8B_23757124	Chr8B	23757124	3.09495e-05	-0.412162	296	0.342485	24.491
K	BLINK	IIMR	Chr4A_27086517	Chr4A	27086517	9.01411e-05	-0.172297	296	0.884979	-28.8231			K	MLMM	IIMR	Chr4A_13540869	Chr4A	13540869	3.10876e-05	-0.380068	296	0.342485	24.3445
K	BLINK	IIMR	Chr2A_32974679	Chr2A	32974679	9.21777e-05	-0.368243	296	0.884979	36.5619			K	MLMM	IIMR	Chr8A_25738997	Chr8A	25738997	3.27783e-05	-0.547297	296	0.342485	21.8037
K	BLINK	IIMR	Chr5B_26189846	Chr5B	26189846	9.49675e-05	-0.454392	296	0.884979	-30.6709			K	MLMM	IIMR	Chr8B_14615567	Chr8B	14615567	3.42523e-05	-0.616554	296	0.342485	20.9815
K	BLINK	IIMR	Chr2B_16455152	Chr2B	16455152	9.51178e-05	-0.228041	296	0.884979	42.3372			K	MLMM	IIMR	Chr3B_21559469	Chr3B	21559469	3.43156e-05	-0.621622	296	0.342485	21.3638
													K	MLMM	IIMR	Chr8B_15292331	Chr8B	15292331	3.60461e-05	-0.503378	296	0.345919	22.3883
													K	MLMM	IIMR	Chr8A_34681201	Chr8A	34681201	4.19827e-05	-0.253378	296	0.372476	24.5581
													K	MLMM	IIMR	Chr8B_27505730	Chr8B	27505730	4.21319e-05	-0.358108	296	0.372476	24.2571
													K	MLMM	IIMR	Chr9A_44419443	Chr9A	44419443	4.32919e-05	-0.464527	296	0.372476	23.7395
													K	MLMM	IIMR	Chr1B_977528	Chr1B	977528	4.69869e-05	-0.469595	296	0.37923	23.9041
													K	MLMM	IIMR	Chr6B_11681998	Chr6B	11681998	4.73579e-05	-0.530405	296	0.37923	22.0157
													K	MLMM	IIMR	Chr8B_19093810	Chr8B	19093810	4.8971e-05	-0.527027	296	0.37923	21.8583
													K	MLMM	IIMR	Chr4B_10972378	Chr4B	10972378	5.40543e-05	-0.594595	296	0.37923	21.6327
													K	MLMM	IIMR	Chr1A_9114867	Chr1A	9114867	5.4947e-05	-0.119932	296	0.37923	18.9708
													K	MLMM	IIMR	Chr7B_27914414	Chr7B	27914414	5.60296e-05	-0.277027	296	0.37923	21.9304
													K	MLMM	IIMR	Chr6A_33616158	Chr6A	33616158	5.60835e-05	-0.587838	296	0.37923	-21.2939
													K	MLMM	IIMR	Chr5B_47407979	Chr5B	47407979	5.62361e-05	-0.135135	296	0.37923	23.7252
													K	MLMM	IIMR	Chr8B_14791522	Chr8B	14791522	6.21311e-05	-0.393581	296	0.407958	24.0536
													K	MLMM	IIMR	Chr8B_11750184	Chr8B	11750184	6.78167e-05	-0.461149	296	0.432928	21.3867
													K	MLMM	IIMR	Chr5B_47407986	Chr5B	47407986	7.02402e-05	-0.221284	296	0.432928	21.9209
													K	MLMM	IIMR	Chr3B_15959145	Chr3B	15959145	7.81936e-05	-0.594595	296	0.432928	20.7977
													K	MLMM	IIMR	Chr7B_31814881	Chr7B	31814881	7.86586e-05	-0.513514	296	0.432928	22.202
													K	MLMM	IIMR	Chr8A_30021039	Chr8A	30021039	8.16492e-05	-0.538851	296	0.432928	21.489
													K	MLMM	IIMR	Chr2A_9114026	Chr2A	9114026	8.26324e-05	-0.459459	296	0.432928	22.7264
													K	MLMM	IIMR	Chr9A_51884121	Chr9A	51884121	8.30261e-05	-0.322635	296	0.432928	24.876
													K	MLMM	IIMR	Chr7B_21490785	Chr7B	21490785	8.50892e-05	-0.260135	296	0.432928	18.94
													K	MLMM	IIMR	Chr2A_2757840	Chr2A	2757840	8.62038e-05	0.116554	296	0.432928	17.6448
													K	MLMM	IIMR	Chr3B_16999479	Chr3B	16999479	8.67543e-05	-0.375	296	0.432928	24.5809
													K	MLMM	IIMR	Chr8B_26209635	Chr8B	26209635	8.70811e-05	-0.162162	296	0.432928	30.602
													K	MLMM	IIMR	Chr6B_23252835	Chr6B	23252835	8.73844e-05	-0.516892	296	0.432928	19.5288
													K	MLMM	IIMR	Chr7A_30537278	Chr7A	30537278	8.98622e-05	-0.0405405	296	0.432928	19.1927
													K	MLMM	IIMR	Chr7A_39548104	Chr7A	39548104	9.02255e-05	-0.403716	296	0.432928	22.9122
													K	MLMM	IIMR	Chr7B_18293168	Chr7B	18293168	9.65475e-05	-0.638514	296	0.454522	20.889
Trait	Model	Test location	SNP	Chromosome	Position	P.value	MAF	nobs	H&B.P.Value	Effect			Trait	Model	Test location	SNP	Chromosome	Position	P.value	MAF	nobs	H&B.P.Value	Effect
K	BLINK	Pooled	Chr8B_22897303	Chr8B	22897303	1.10984e-09	0.413559	295	0.000276918	-27.6786			K	MLMM	Pooled	Chr3B_4082167	Chr3B	4082167	1.25497e-06	-0.350847	295	0.218798	15.2516
K	BLINK	Pooled	Chr8A_3411374	Chr8A	3411374	1.96119e-06	-0.298305	295	0.222687	-16.3643			K	MLMM	Pooled	Chr7B_28906413	Chr7B	28906413	3.25081e-06	0.157627	295	0.218798	-11.717
K	BLINK	Pooled	Chr4A_6363054	Chr4A	6363054	2.67748e-06	-0.415254	295	0.222687	-15.8817			K	MLMM	Pooled	Chr2A_900030	Chr2A	900030	4.06577e-06	-0.20339	295	0.218798	15.8741
K	BLINK	Pooled	Chr7A_32090937	Chr7A	32090937	4.71353e-06	-0.555932	295	0.294019	16.536			K	MLMM	Pooled	Chr5A_41619791	Chr5A	41619791	4.26047e-06	-0.357627	295	0.218798	14.1986
K	BLINK	Pooled	Chr8A_7645709	Chr8A	7645709	1.02608e-05	-0.622034	295	0.476554	-15.7317			K	MLMM	Pooled	Chr5A_41619746	Chr5A	41619746	5.09403e-06	-0.430508	295	0.218798	13.19
K	BLINK	Pooled	Chr8B_18912150	Chr8B	18912150	1.14597e-05	-0.586441	295	0.476554	-16.4751			K	MLMM	Pooled	Chr9A_51884121	Chr9A	51884121	5.54263e-06	-0.325424	295	0.218798	14.5613
K	BLINK	Pooled	Chr8A_24690297	Chr8A	24690297	1.34133e-05	-0.522034	295	0.478111	-17.4187			K	MLMM	Pooled	Chr3A_17669560	Chr3A	17669560	6.13836e-06	-0.537288	295	0.218798	12.4992
K	BLINK	Pooled	Chr8A_13720551	Chr8A	13720551	2.07098e-05	0.274576	295	0.583712	-15.1816			K	MLMM	Pooled	Chr8B_10209800	Chr8B	10209800	7.20418e-06	-0.374576	295	0.22469	11.991
K	BLINK	Pooled	Chr4B_15278492	Chr4B	15278492	2.14208e-05	-0.340678	295	0.583712	-20.9916			K	MLMM	Pooled	Chr3B_36564509	Chr3B	36564509	1.38527e-05	-0.442373	295	0.384045	12.5664
K	BLINK	Pooled	Chr2A_20217407	Chr2A	20217407	2.55048e-05	-0.423729	295	0.583712	-14.7213			K	MLMM	Pooled	Chr8A_25738997	Chr8A	25738997	1.7489e-05	-0.555932	295	0.436369	11.461
K	BLINK	Pooled	Chr3A_36049246	Chr3A	36049246	2.57337e-05	-0.0813559	295	0.583712	-15.3361			K	MLMM	Pooled	Chr1A_37699798	Chr1A	37699798	2.00391e-05	-0.486441	295	0.454542	11.9179
K	BLINK	Pooled	Chr8A_4236296	Chr8A	4236296	3.04091e-05	-0.537288	295	0.632284	-14.5508			K	MLMM	Pooled	Chr7B_31814881	Chr7B	31814881	2.23955e-05	-0.516949	295	0.46566	12.0311
K	BLINK	Pooled	Chr7A_240303	Chr7A	240303	3.74364e-05	-0.427119	295	0.673488	-17.7139			K	MLMM	Pooled	Chr2B_7711990	Chr2B	7711990	2.91841e-05	-0.476271	295	0.517133	11.5494
K	BLINK	Pooled	Chr8A_13037129	Chr8A	13037129	4.3065e-05	-0.222034	295	0.673488	-14.5634			K	MLMM	Pooled	Chr2A_13160039	Chr2A	13160039	3.1879e-05	-0.474576	295	0.517133	10.8812
K	BLINK	Pooled	Chr9A_53195082	Chr9A	53195082	4.37951e-05	-0.550847	295	0.673488	17.7173			K	MLMM	Pooled	Chr8B_24266754	Chr8B	24266754	3.20744e-05	-0.552542	295	0.517133	11.2535
K	BLINK	Pooled	Chr4B_29303384	Chr4B	29303384	4.52151e-05	-0.29661	295	0.673488	-17.0524			K	MLMM	Pooled	Chr6B_28685532	Chr6B	28685532	3.87167e-05	-0.391525	295	0.517133	13.279
K	BLINK	Pooled	Chr8B_14752100	Chr8B	14752100	4.58869e-05	-0.423729	295	0.673488	-16.818			K	MLMM	Pooled	Chr4A_11683490	Chr4A	11683490	3.97346e-05	-0.442373	295	0.517133	11.3386
K	BLINK	Pooled	Chr8A_16067762	Chr8A	16067762	5.39962e-05	-0.157627	295	0.715042	12.0793			K	MLMM	Pooled	Chr4A_13540869	Chr4A	13540869	4.27362e-05	-0.384746	295	0.517133	12.1287
K	BLINK	Pooled	Chr6B_23688617	Chr6B	23688617	5.54932e-05	-0.291525	295	0.715042	13.5426			K	MLMM	Pooled	Chr3A_39759814	Chr3A	39759814	4.57696e-05	-0.0152542	295	0.517133	11.6662
K	BLINK	Pooled	Chr7A_3470586	Chr7A	3470586	5.73155e-05	-0.440678	295	0.715042	-16.4985			K	MLMM	Pooled	Chr8A_5810611	Chr8A	5810611	4.64164e-05	-0.461017	295	0.517133	11.472
K	BLINK	Pooled	Chr6B_24661375	Chr6B	24661375	6.31382e-05	-0.576271	295	0.73021	-15.5889			K	MLMM	Pooled	Chr8B_28246245	Chr8B	28246245	4.81854e-05	-0.520339	295	0.517133	11.0242
K	BLINK	Pooled	Chr8A_12466475	Chr8A	12466475	6.43844e-05	-0.316949	295	0.73021	-14.6111			K	MLMM	Pooled	Chr3A_39759820	Chr3A	39759820	4.92666e-05	-0.0694915	295	0.517133	11.2155
K	BLINK	Pooled	Chr1B_6706039	Chr1B	6706039	6.86316e-05	-0.422034	295	0.744536	16.0526			K	MLMM	Pooled	Chr3A_39759821	Chr3A	39759821	4.92666e-05	-0.0694915	295	0.517133	11.2155
K	BLINK	Pooled	Chr6A_2894806	Chr6A	2894806	7.20743e-05	-0.533898	295	0.749305	13.4314			K	MLMM	Pooled	Chr7B_2453563	Chr7B	2453563	5.19567e-05	-0.601695	295	0.517133	10.7164
K	BLINK	Pooled	Chr2A_15414065	Chr2A	15414065	8.10889e-05	-0.247458	295	0.78214	-15.8849			K	MLMM	Pooled	Chr1A_26563590	Chr1A	26563590	5.34103e-05	-0.0220339	295	0.517133	11.5693
K	BLINK	Pooled	Chr8A_23168578	Chr8A	23168578	8.1502e-05	-0.523729	295	0.78214	-13.9344			K	MLMM	Pooled	Chr8B_27921362	Chr8B	27921362	5.38873e-05	-0.394915	295	0.517133	12.2983
K	BLINK	Pooled	Chr2A_27189516	Chr2A	27189516	8.68852e-05	-0.438983	295	0.802919	-13.0417			K	MLMM	Pooled	Chr1B_6170482	Chr1B	6170482	5.68962e-05	-0.530508	295	0.518767	11.957
K	BLINK	Pooled	Chr7A_240320	Chr7A	240320	9.92289e-05	-0.50339	295	0.830977	-15.594			K	MLMM	Pooled	Chr5B_16920473	Chr5B	16920473	6.01232e-05	-0.625424	295	0.518767	10.7553
													K	MLMM	Pooled	Chr1A_26916421	Chr1A	26916421	6.17783e-05	-0.337288	295	0.518767	11.3394
													K	MLMM	Pooled	Chr2B_6710494	Chr2B	6710494	6.81585e-05	-0.372881	295	0.518767	11.0927
													K	MLMM	Pooled	Chr2A_19705035	Chr2A	19705035	6.86789e-05	-0.359322	295	0.518767	10.5674
													K	MLMM	Pooled	Chr2A_9114026	Chr2A	9114026	6.94011e-05	-0.461017	295	0.518767	11.5966
													K	MLMM	Pooled	Chr1A_5788835	Chr1A	5788835	7.28254e-05	-0.552542	295	0.518767	11.3833
													K	MLMM	Pooled	Chr8B_15292331	Chr8B	15292331	7.60654e-05	-0.508475	295	0.518767	10.9104
													K	MLMM	Pooled	Chr3A_20782114	Chr3A	20782114	7.75205e-05	-0.201695	295	0.518767	9.86967
													K	MLMM	Pooled	Chr6B_23252835	Chr6B	23252835	7.89468e-05	-0.518644	295	0.518767	9.93249
													K	MLMM	Pooled	Chr8A_34681201	Chr8A	34681201	8.16197e-05	-0.254237	295	0.518767	12.0103
													K	MLMM	Pooled	Chr7B_4513210	Chr7B	4513210	8.27898e-05	0.189831	295	0.518767	9.33196
													K	MLMM	Pooled	Chr5A_3122122	Chr5A	3122122	8.57331e-05	-0.418644	295	0.518767	11.6593
													K	MLMM	Pooled	Chr2B_10474452	Chr2B	10474452	9.04189e-05	-0.281356	295	0.518767	14.2017
													K	MLMM	Pooled	Chr2A_1853120	Chr2A	1853120	9.04458e-05	-0.449153	295	0.518767	11.5653
													K	MLMM	Pooled	Chr5B_47407979	Chr5B	47407979	9.11389e-05	-0.140678	295	0.518767	11.7542
													K	MLMM	Pooled	Chr4A_13603201	Chr4A	13603201	9.14162e-05	-0.288136	295	0.518767	12.9373
													K	MLMM	Pooled	Chr5B_2564377	Chr5B	2564377	9.26195e-05	0.0762712	295	0.518767	-9.52103
													K	MLMM	Pooled	Chr7B_32128063	Chr7B	32128063	9.44223e-05	-0.618644	295	0.518767	10.6813
													K	MLMM	Pooled	Chr2A_27189516	Chr2A	27189516	9.60475e-05	-0.438983	295	0.518767	-9.89009
													K	MLMM	Pooled	Chr5B_7514599	Chr5B	7514599	9.79198e-05	-0.538983	295	0.518767	10.8413
Trait	Model	Test location	SNP	Chromosome	Position	P.value	MAF	nobs	H&B.P.Value	Effect			Trait	Model	Test location	SNP	Chromosome	Position	P.value	MAF	nobs	H&B.P.Value	Effect
Mg	BLINK	GKVK	Chr2A_28529959	Chr2A	28529959	6.05096e-06	-0.40301	299	0.831738	-4.78386			Mg	MLMM	GKVK	Chr8B_4263475	Chr8B	4263475	4.338e-06	-0.498328	299	0.555167	-4.15304
Mg	BLINK	GKVK	Chr9B_11556915	Chr9B	11556915	8.54586e-06	-0.458194	299	0.831738	5.76077			Mg	MLMM	GKVK	Chr3A_41686223	Chr3A	41686223	4.45004e-06	-0.262542	299	0.555167	3.55462
Mg	BLINK	GKVK	Chr6B_20160140	Chr6B	20160140	1.31631e-05	-0.461538	299	0.831738	-5.02183			Mg	MLMM	GKVK	Chr5B_11468350	Chr5B	11468350	1.06875e-05	-0.419732	299	0.661182	-3.97081
Mg	BLINK	GKVK	Chr4A_26193810	Chr4A	26193810	1.62143e-05	-0.30602	299	0.831738	-4.64517			Mg	MLMM	GKVK	Chr3A_19311854	Chr3A	19311854	1.5325e-05	-0.558528	299	0.661182	-3.68427
Mg	BLINK	GKVK	Chr8A_12686935	Chr8A	12686935	2.18059e-05	0.473244	299	0.831738	5.53309			Mg	MLMM	GKVK	Chr2A_51058763	Chr2A	51058763	1.57049e-05	-0.257525	299	0.661182	-3.49121
Mg	BLINK	GKVK	Chr8A_11284703	Chr8A	11284703	2.37175e-05	-0.40301	299	0.831738	4.99454			Mg	MLMM	GKVK	Chr6B_5981043	Chr6B	5981043	1.58995e-05	0.215719	299	0.661182	-3.27516
Mg	BLINK	GKVK	Chr5B_7962755	Chr5B	7962755	2.67342e-05	-0.349498	299	0.831738	-5.34062			Mg	MLMM	GKVK	Chr9A_8415360	Chr9A	8415360	2.05862e-05	-0.411371	299	0.662824	-3.94784
Mg	BLINK	GKVK	Chr5B_11468350	Chr5B	11468350	2.81477e-05	-0.419732	299	0.831738	-4.86024			Mg	MLMM	GKVK	Chr4B_30724879	Chr4B	30724879	2.60218e-05	-0.17893	299	0.662824	3.33966
Mg	BLINK	GKVK	Chr1A_27392420	Chr1A	27392420	3.89159e-05	-0.00668896	299	0.831738	-4.68955			Mg	MLMM	GKVK	Chr5B_22825310	Chr5B	22825310	2.79452e-05	-0.312709	299	0.662824	-4.14456
Mg	BLINK	GKVK	Chr9B_16731660	Chr9B	16731660	5.12846e-05	-0.09699	299	0.831738	4.05984			Mg	MLMM	GKVK	Chr3A_19985970	Chr3A	19985970	3.05321e-05	-0.317726	299	0.662824	-3.72995
Mg	BLINK	GKVK	Chr5B_40632838	Chr5B	40632838	5.13668e-05	-0.558528	299	0.831738	-4.73819			Mg	MLMM	GKVK	Chr6B_2629059	Chr6B	2629059	3.14882e-05	-0.543478	299	0.662824	-3.41009
Mg	BLINK	GKVK	Chr6B_12542363	Chr6B	12542363	5.19937e-05	-0.38796	299	0.831738	5.57758			Mg	MLMM	GKVK	Chr8A_27163141	Chr8A	27163141	3.85774e-05	-0.198997	299	0.662824	-4.85291
Mg	BLINK	GKVK	Chr7B_32353031	Chr7B	32353031	5.51965e-05	-0.369565	299	0.831738	-4.84114			Mg	MLMM	GKVK	Chr9B_2901867	Chr9B	2901867	3.9123e-05	-0.376254	299	0.662824	-3.82392
Mg	BLINK	GKVK	Chr3A_19643703	Chr3A	19643703	7.76055e-05	-0.449833	299	0.831738	-4.10639			Mg	MLMM	GKVK	Chr5A_18485048	Chr5A	18485048	4.03353e-05	-0.316054	299	0.662824	-4.40955
Mg	BLINK	GKVK	Chr8B_5178369	Chr8B	5178369	7.95259e-05	0.289298	299	0.831738	4.21203			Mg	MLMM	GKVK	Chr9B_2901962	Chr9B	2901962	4.2455e-05	-0.483278	299	0.662824	-3.57514
Mg	BLINK	GKVK	Chr1A_27043719	Chr1A	27043719	8.69389e-05	-0.337793	299	0.831738	4.901			Mg	MLMM	GKVK	Chr8B_10075979	Chr8B	10075979	4.25039e-05	-0.386288	299	0.662824	-3.31651
Mg	BLINK	GKVK	Chr4A_13613656	Chr4A	13613656	9.25449e-05	-0.560201	299	0.831738	-4.37107			Mg	MLMM	GKVK	Chr7B_1564723	Chr7B	1564723	4.55863e-05	0.0735786	299	0.669075	-2.94694
Mg	BLINK	GKVK	Chr9A_57585818	Chr9A	57585818	9.36699e-05	-0.41806	299	0.831738	-5.67866			Mg	MLMM	GKVK	Chr4A_24178516	Chr4A	24178516	4.93711e-05	-0.384615	299	0.684369	-3.34849
Mg	BLINK	GKVK	Chr6B_20040727	Chr6B	20040727	9.45154e-05	-0.361204	299	0.831738	6.02701			Mg	MLMM	GKVK	Chr8B_9741229	Chr8B	9741229	5.50576e-05	-0.439799	299	0.708968	-3.35837
Mg	BLINK	GKVK	Chr8B_26297816	Chr8B	26297816	9.54162e-05	0.0150502	299	0.831738	-3.57197			Mg	MLMM	GKVK	Chr4A_13801823	Chr4A	13801823	5.68286e-05	-0.468227	299	0.708968	-3.49195
Mg	BLINK	GKVK	Chr2A_25011902	Chr2A	25011902	9.78616e-05	-0.257525	299	0.831738	-5.73438			Mg	MLMM	GKVK	Chr9A_8391930	Chr9A	8391930	6.14302e-05	-0.503344	299	0.729882	-3.45751
Mg	BLINK	GKVK	Chr2A_23266113	Chr2A	23266113	9.91922e-05	-0.448161	299	0.831738	-4.22823			Mg	MLMM	GKVK	Chr8B_10586218	Chr8B	10586218	7.08396e-05	-0.326087	299	0.748741	-3.58481
													Mg	MLMM	GKVK	Chr6B_15976727	Chr6B	15976727	7.181e-05	-0.341137	299	0.748741	3.90499
													Mg	MLMM	GKVK	Chr5A_34260955	Chr5A	34260955	7.202e-05	-0.501672	299	0.748741	-3.59574
													Mg	MLMM	GKVK	Chr8B_12591620	Chr8B	12591620	7.57122e-05	-0.371237	299	0.755641	-4.08312
													Mg	MLMM	GKVK	Chr9B_54199731	Chr9B	54199731	8.34961e-05	-0.561873	299	0.786177	-3.36327
													Mg	MLMM	GKVK	Chr6B_16087914	Chr6B	16087914	9.73978e-05	-0.563545	299	0.786177	-3.31161
Trait	Model	Test location	SNP	Chromosome	Position	P.value	MAF	nobs	H&B.P.Value	Effect			Trait	Model	Test location	SNP	Chromosome	Position	P.value	MAF	nobs	H&B.P.Value	Effect
Mg	BLINK	IIMR	Chr3B_21559469	Chr3B	21559469	6.44501e-07	-0.613333	300	0.16081	25.9127			Mg	MLMM	IIMR	Chr3B_21559469	Chr3B	21559469	7.84794e-07	-0.613333	300	0.195815	21.6496
Mg	BLINK	IIMR	Chr8B_31473176	Chr8B	31473176	1.04233e-05	-0.183333	300	0.595459	26.3962			Mg	MLMM	IIMR	Chr5B_14509298	Chr5B	14509298	1.95712e-06	-0.411667	300	0.228742	18.9198
Mg	BLINK	IIMR	Chr1A_17173289	Chr1A	17173289	1.21746e-05	0.19	300	0.595459	-27.789			Mg	MLMM	IIMR	Chr5B_14535660	Chr5B	14535660	3.5243e-06	-0.466667	300	0.228742	19.6137
Mg	BLINK	IIMR	Chr8A_5816780	Chr8A	5816780	1.26346e-05	-0.403333	300	0.595459	24.7499			Mg	MLMM	IIMR	Chr4A_24212663	Chr4A	24212663	3.66705e-06	-0.463333	300	0.228742	-19.6463
Mg	BLINK	IIMR	Chr1B_34792441	Chr1B	34792441	1.69597e-05	-0.461667	300	0.595459	29.7569			Mg	MLMM	IIMR	Chr8B_29527077	Chr8B	29527077	5.17727e-06	-0.395	300	0.258357	22.3644
Mg	BLINK	IIMR	Chr5B_43326057	Chr5B	43326057	1.94817e-05	0.376667	300	0.595459	24.163			Mg	MLMM	IIMR	Chr5B_1511110	Chr5B	1511110	7.68034e-06	0.106667	300	0.319388	-19.0239
Mg	BLINK	IIMR	Chr5B_14535660	Chr5B	14535660	2.03021e-05	-0.466667	300	0.595459	23.4528			Mg	MLMM	IIMR	Chr9B_17992095	Chr9B	17992095	1.08495e-05	-0.441667	300	0.386725	19.3669
Mg	BLINK	IIMR	Chr7B_20986293	Chr7B	20986293	2.10124e-05	-0.538333	300	0.595459	27.6273			Mg	MLMM	IIMR	Chr6B_934288	Chr6B	934288	1.44647e-05	-0.378333	300	0.386867	21.5818
Mg	BLINK	IIMR	Chr8B_10516371	Chr8B	10516371	2.46308e-05	-0.336667	300	0.595459	25.2094			Mg	MLMM	IIMR	Chr9A_11654295	Chr9A	11654295	1.49732e-05	-0.288333	300	0.386867	-22.3288
Mg	BLINK	IIMR	Chr2A_32414454	Chr2A	32414454	3.12185e-05	-0.531667	300	0.595459	-23.7397			Mg	MLMM	IIMR	Chr8B_10960741	Chr8B	10960741	1.5505e-05	-0.251667	300	0.386867	-22.4948
Mg	BLINK	IIMR	Chr2B_6274448	Chr2B	6274448	3.71021e-05	-0.501667	300	0.595459	22.0506			Mg	MLMM	IIMR	Chr9B_27662655	Chr9B	27662655	2.36116e-05	-0.415	300	0.497885	19.0448
Mg	BLINK	IIMR	Chr8B_20816931	Chr8B	20816931	3.89794e-05	-0.35	300	0.595459	33.7383			Mg	MLMM	IIMR	Chr3A_38390421	Chr3A	38390421	2.40602e-05	0.09	300	0.497885	21.1634
Mg	BLINK	IIMR	Chr1A_31126163	Chr1A	31126163	4.05362e-05	-0.368333	300	0.595459	26.4305			Mg	MLMM	IIMR	Chr1B_36924760	Chr1B	36924760	2.59408e-05	-0.215	300	0.497885	19.5
Mg	BLINK	IIMR	Chr8B_20816938	Chr8B	20816938	4.33087e-05	-0.368333	300	0.595459	34.7305			Mg	MLMM	IIMR	Chr7A_33021916	Chr7A	33021916	3.16757e-05	-0.305	300	0.543073	-18.8497
Mg	BLINK	IIMR	Chr8B_24584803	Chr8B	24584803	4.54342e-05	0.04	300	0.595459	19.1548			Mg	MLMM	IIMR	Chr2B_5242158	Chr2B	5242158	3.26482e-05	-0.553333	300	0.543073	-17.3404
Mg	BLINK	IIMR	Chr7B_2647665	Chr7B	2647665	4.69437e-05	-0.385	300	0.595459	28.075			Mg	MLMM	IIMR	Chr3B_19087145	Chr3B	19087145	3.96941e-05	-0.316667	300	0.56714	17.7488
Mg	BLINK	IIMR	Chr4B_29308421	Chr4B	29308421	4.73633e-05	-0.483333	300	0.595459	-21.8251			Mg	MLMM	IIMR	Chr8A_29359203	Chr8A	29359203	4.03027e-05	0.0816667	300	0.56714	17.1226
Mg	BLINK	IIMR	Chr8A_26984838	Chr8A	26984838	4.7856e-05	-0.356667	300	0.595459	-23.0346			Mg	MLMM	IIMR	Chr3B_15139144	Chr3B	15139144	4.09141e-05	-0.338333	300	0.56714	-23.3673
Mg	BLINK	IIMR	Chr9A_51030220	Chr9A	51030220	5.16518e-05	-0.611667	300	0.595459	23.8695			Mg	MLMM	IIMR	Chr1B_40416958	Chr1B	40416958	5.60689e-05	-0.095	300	0.735378	-31.682
Mg	BLINK	IIMR	Chr3A_38390421	Chr3A	38390421	5.78596e-05	0.09	300	0.595459	26.9645			Mg	MLMM	IIMR	Chr3A_27365099	Chr3A	27365099	6.87312e-05	-0.236667	300	0.735378	16.1154
Mg	BLINK	IIMR	Chr4A_12135588	Chr4A	12135588	5.84384e-05	-0.545	300	0.595459	-23.1043			Mg	MLMM	IIMR	Chr9A_41544368	Chr9A	41544368	7.1574e-05	-0.296667	300	0.735378	-20.3967
Mg	BLINK	IIMR	Chr1A_13984958	Chr1A	13984958	6.57582e-05	0.225	300	0.595459	-21.6898			Mg	MLMM	IIMR	Chr8A_21440775	Chr8A	21440775	7.3162e-05	-0.493333	300	0.735378	-19.324
Mg	BLINK	IIMR	Chr4A_12745334	Chr4A	12745334	6.61325e-05	-0.601667	300	0.595459	21.4126			Mg	MLMM	IIMR	Chr6A_6827256	Chr6A	6827256	7.68146e-05	-0.43	300	0.735378	19.4441
Mg	BLINK	IIMR	Chr7B_30900871	Chr7B	30900871	6.66499e-05	-0.403333	300	0.595459	28.6162			Mg	MLMM	IIMR	Chr8B_31473176	Chr8B	31473176	7.77127e-05	-0.183333	300	0.735378	18.092
Mg	BLINK	IIMR	Chr1A_33305481	Chr1A	33305481	7.07927e-05	-0.57	300	0.595459	-23.3123			Mg	MLMM	IIMR	Chr6A_6712655	Chr6A	6712655	7.87854e-05	-0.421667	300	0.735378	-18.3167
Mg	BLINK	IIMR	Chr7B_7425878	Chr7B	7425878	7.08221e-05	0.328333	300	0.595459	23.7131			Mg	MLMM	IIMR	Chr8B_9376275	Chr8B	9376275	8.09356e-05	-0.365	300	0.735378	15.9703
Mg	BLINK	IIMR	Chr3B_16679082	Chr3B	16679082	7.34134e-05	-0.428333	300	0.595459	-25.0203			Mg	MLMM	IIMR	Chr8A_19420757	Chr8A	19420757	8.42203e-05	-0.255	300	0.735378	16.3309
Mg	BLINK	IIMR	Chr2B_6776961	Chr2B	6776961	7.98667e-05	-0.381667	300	0.595459	-22.7295			Mg	MLMM	IIMR	Chr2A_37444476	Chr2A	37444476	8.74965e-05	-0.568333	300	0.735378	-17.4223
Mg	BLINK	IIMR	Chr8A_24666981	Chr8A	24666981	8.01317e-05	-0.263333	300	0.595459	22.5125			Mg	MLMM	IIMR	Chr8A_26791497	Chr8A	26791497	8.82955e-05	-0.3	300	0.735378	-19.0366
Mg	BLINK	IIMR	Chr3A_13948562	Chr3A	13948562	8.20823e-05	-0.316667	300	0.595459	-18.4725			Mg	MLMM	IIMR	Chr1B_3900542	Chr1B	3900542	8.84183e-05	0.14	300	0.735378	19.5419
Mg	BLINK	IIMR	Chr4B_35792148	Chr4B	35792148	8.69757e-05	-0.513333	300	0.595459	24.1087			Mg	MLMM	IIMR	Chr8A_24313592	Chr8A	24313592	9.15425e-05	-0.145	300	0.736802	16.6431
Mg	BLINK	IIMR	Chr8B_25810858	Chr8B	25810858	8.87477e-05	0.26	300	0.595459	23.7662			Mg	MLMM	IIMR	Chr6B_20515006	Chr6B	20515006	9.80735e-05	-0.446667	300	0.759953	17.8383
Mg	BLINK	IIMR	Chr3A_35644422	Chr3A	35644422	9.10776e-05	-0.211667	300	0.595459	18.6438
Mg	BLINK	IIMR	Chr8A_37988047	Chr8A	37988047	9.11952e-05	-0.305	300	0.595459	-20.9183
Mg	BLINK	IIMR	Chr3A_45534032	Chr3A	45534032	9.41525e-05	-0.311667	300	0.595459	22.0242
Mg	BLINK	IIMR	Chr2A_13113631	Chr2A	13113631	9.45635e-05	-0.416667	300	0.595459	-22.9291
Mg	BLINK	IIMR	Chr7A_29312311	Chr7A	29312311	9.61497e-05	-0.451667	300	0.595459	22.3662
Mg	BLINK	IIMR	Chr8A_8078124	Chr8A	8078124	9.76337e-05	-0.01	300	0.595459	20.1451
Trait	Model	Test location	SNP	Chromosome	Position	P.value	MAF	nobs	H&B.P.Value	Effect			Trait	Model	Test location	SNP	Chromosome	Position	P.value	MAF	nobs	H&B.P.Value	Effect
Mg	BLINK	Pooled	Chr3A_13948562	Chr3A	13948562	7.65448e-06	-0.316667	300	0.857433	-11.4457			Mg	MLMM	Pooled	Chr8B_10960741	Chr8B	10960741	1.95842e-06	-0.251667	300	0.25254	-13.9404
Mg	BLINK	Pooled	Chr5A_34260955	Chr5A	34260955	1.08852e-05	-0.5	300	0.857433	-14.1862			Mg	MLMM	Pooled	Chr6B_20515006	Chr6B	20515006	2.02428e-06	-0.446667	300	0.25254	12.2858
Mg	BLINK	Pooled	Chr5B_11379143	Chr5B	11379143	1.52383e-05	-0.55	300	0.857433	-12.8253			Mg	MLMM	Pooled	Chr1B_36924760	Chr1B	36924760	5.82025e-06	-0.215	300	0.484072	11.9248
Mg	BLINK	Pooled	Chr7A_29312311	Chr7A	29312311	1.99757e-05	-0.451667	300	0.857433	13.3654			Mg	MLMM	Pooled	Chr8A_9760598	Chr8A	9760598	9.91268e-06	-0.27	300	0.522203	-14.4509
Mg	BLINK	Pooled	Chr1B_34792441	Chr1B	34792441	2.04737e-05	-0.461667	300	0.857433	16.1796			Mg	MLMM	Pooled	Chr5B_14535660	Chr5B	14535660	1.1593e-05	-0.466667	300	0.522203	10.5371
Mg	BLINK	Pooled	Chr5B_43326057	Chr5B	43326057	2.38321e-05	0.376667	300	0.857433	13.1271			Mg	MLMM	Pooled	Chr3A_38390421	Chr3A	38390421	1.26505e-05	0.09	300	0.522203	12.3254
Mg	BLINK	Pooled	Chr5A_11979474	Chr5A	11979474	3.02282e-05	-0.411667	300	0.857433	-13.3244			Mg	MLMM	Pooled	Chr6A_6827256	Chr6A	6827256	1.46503e-05	-0.43	300	0.522203	12.1426
Mg	BLINK	Pooled	Chr4A_11341479	Chr4A	11341479	3.21998e-05	-0.388333	300	0.857433	15.0643			Mg	MLMM	Pooled	Chr5A_3146115	Chr5A	3146115	1.78596e-05	-0.591667	300	0.557019	10.6812
Mg	BLINK	Pooled	Chr8B_10516371	Chr8B	10516371	3.36429e-05	-0.336667	300	0.857433	13.6126			Mg	MLMM	Pooled	Chr4B_11095163	Chr4B	11095163	3.03796e-05	-0.56	300	0.699092	10.8063
Mg	BLINK	Pooled	Chr3A_56477677	Chr3A	56477677	3.89471e-05	-0.488333	300	0.857433	-12.5057			Mg	MLMM	Pooled	Chr9A_7417415	Chr9A	7417415	3.07642e-05	-0.535	300	0.699092	-10.3959
Mg	BLINK	Pooled	Chr6B_14308051	Chr6B	14308051	4.20864e-05	-0.288333	300	0.857433	15.6975			Mg	MLMM	Pooled	Chr6B_23688617	Chr6B	23688617	3.89321e-05	-0.278333	300	0.699092	9.72669
Mg	BLINK	Pooled	Chr9B_31889129	Chr9B	31889129	5.51134e-05	-0.583333	300	0.857433	12.494			Mg	MLMM	Pooled	Chr7A_32791520	Chr7A	32791520	4.30504e-05	-0.251667	300	0.699092	-10.0491
Mg	BLINK	Pooled	Chr9B_11556915	Chr9B	11556915	5.58704e-05	-0.456667	300	0.857433	14.3669			Mg	MLMM	Pooled	Chr5B_14509298	Chr5B	14509298	4.32609e-05	-0.411667	300	0.699092	9.36222
Mg	BLINK	Pooled	Chr3A_38390421	Chr3A	38390421	6.09101e-05	0.09	300	0.857433	14.7519			Mg	MLMM	Pooled	Chr4B_23571416	Chr4B	23571416	4.41707e-05	-0.285	300	0.699092	-10.2792
Mg	BLINK	Pooled	Chr8A_14622093	Chr8A	14622093	6.55307e-05	-0.271667	300	0.857433	-13.3566			Mg	MLMM	Pooled	Chr6B_20515012	Chr6B	20515012	4.43211e-05	-0.461667	300	0.699092	10.4516
Mg	BLINK	Pooled	Chr1A_31126163	Chr1A	31126163	6.73941e-05	-0.368333	300	0.857433	14.1001			Mg	MLMM	Pooled	Chr3A_13948562	Chr3A	13948562	4.48296e-05	-0.316667	300	0.699092	-8.88533
Mg	BLINK	Pooled	Chr5A_46082156	Chr5A	46082156	6.80396e-05	-0.483333	300	0.857433	-13.3984			Mg	MLMM	Pooled	Chr8B_19435465	Chr8B	19435465	4.89167e-05	0.151667	300	0.708316	9.88963
Mg	BLINK	Pooled	Chr8B_25810858	Chr8B	25810858	6.9051e-05	0.26	300	0.857433	13.2299			Mg	MLMM	Pooled	Chr3A_20743703	Chr3A	20743703	5.10987e-05	0.165	300	0.708316	13.0162
Mg	BLINK	Pooled	Chr9B_31889126	Chr9B	31889126	7.17644e-05	-0.615	300	0.857433	11.7327			Mg	MLMM	Pooled	Chr9B_27662655	Chr9B	27662655	5.57461e-05	-0.415	300	0.709512	10.3597
Mg	BLINK	Pooled	Chr5B_14535660	Chr5B	14535660	7.68014e-05	-0.466667	300	0.857433	11.9827			Mg	MLMM	Pooled	Chr9A_41544368	Chr9A	41544368	5.68722e-05	-0.296667	300	0.709512	-11.7359
Mg	BLINK	Pooled	Chr8A_26984838	Chr8A	26984838	7.75302e-05	-0.356667	300	0.857433	-12.2997			Mg	MLMM	Pooled	Chr7A_33021916	Chr7A	33021916	7.04857e-05	-0.305	300	0.81729	-10.2714
Mg	BLINK	Pooled	Chr5B_7962755	Chr5B	7962755	7.90067e-05	-0.348333	300	0.857433	-13.8118			Mg	MLMM	Pooled	Chr4A_4036797	Chr4A	4036797	7.22491e-05	-0.0266667	300	0.81729	8.90195
Mg	BLINK	Pooled	Chr2A_13113631	Chr2A	13113631	7.90384e-05	-0.416667	300	0.857433	-12.7124			Mg	MLMM	Pooled	Chr8B_29527077	Chr8B	29527077	7.61181e-05	-0.395	300	0.81729	11.1777
Mg	BLINK	Pooled	Chr9B_19393469	Chr9B	19393469	9.10886e-05	-0.326667	300	0.871951	-11.6125			Mg	MLMM	Pooled	Chr1B_6146667	Chr1B	6146667	8.00348e-05	-0.576667	300	0.81729	10.1404
Mg	BLINK	Pooled	Chr8A_5816780	Chr8A	5816780	9.1391e-05	-0.403333	300	0.871951	12.2328			Mg	MLMM	Pooled	Chr8B_11912794	Chr8B	11912794	8.27188e-05	-0.343333	300	0.81729	-10.8306
Mg	BLINK	Pooled	Chr2B_11922913	Chr2B	11922913	9.76076e-05	-0.32	300	0.871951	11.3284			Mg	MLMM	Pooled	Chr2B_39803313	Chr2B	39803313	8.51648e-05	0.0716667	300	0.81729	11.4546
													Mg	MLMM	Pooled	Chr5A_45591907	Chr5A	45591907	8.99961e-05	-0.346667	300	0.831668	10.7663
													Mg	MLMM	Pooled	Chr8A_26984838	Chr8A	26984838	9.52452e-05	-0.356667	300	0.84874	-10.7409
Trait	Model	Test location	SNP	Chromosome	Position	P.value	MAF	nobs	H&B.P.Value	Effect			Trait	Model	Test location	SNP	Chromosome	Position	P.value	MAF	nobs	H&B.P.Value	Effect
Na	BLINK	GKVK	Chr2A_13425548	Chr2A	13425548	2.70698e-06	-0.158249	297	0.437145	-0.314759			Na	MLMM	GKVK	Chr8A_15171914	Chr8A	15171914	2.42163e-08	0.43771	297	0.00604223	-0.238739
Na	BLINK	GKVK	Chr2A_1338568	Chr2A	1338568	5.13698e-06	-0.508418	297	0.437145	-0.255082			Na	MLMM	GKVK	Chr6B_17448983	Chr6B	17448983	4.12687e-06	-0.158249	297	0.51485	-0.244629
Na	BLINK	GKVK	Chr8A_15171914	Chr8A	15171914	5.25603e-06	0.43771	297	0.437145	-0.306594			Na	MLMM	GKVK	Chr9A_47293393	Chr9A	47293393	1.02582e-05	-0.447811	297	0.816555	-0.169571
Na	BLINK	GKVK	Chr2B_3441437	Chr2B	3441437	7.40994e-06	-0.353535	297	0.462216	-0.276206			Na	MLMM	GKVK	Chr6B_20191492	Chr6B	20191492	1.54879e-05	-0.37037	297	0.816555	-0.186436
Na	BLINK	GKVK	Chr8B_12587199	Chr8B	12587199	1.19845e-05	-0.587542	297	0.511563	0.230398			Na	MLMM	GKVK	Chr6B_22123169	Chr6B	22123169	2.11217e-05	-0.441077	297	0.816555	-0.170328
Na	BLINK	GKVK	Chr2A_30350481	Chr2A	30350481	1.23016e-05	-0.284512	297	0.511563	-0.345023			Na	MLMM	GKVK	Chr2A_32384665	Chr2A	32384665	2.35382e-05	-0.513468	297	0.816555	-0.157398
Na	BLINK	GKVK	Chr3B_18016621	Chr3B	18016621	1.80328e-05	-0.444444	297	0.571059	-0.229812			Na	MLMM	GKVK	Chr8A_12480244	Chr8A	12480244	2.62676e-05	-0.0656566	297	0.816555	-0.158776
Na	BLINK	GKVK	Chr8B_11461531	Chr8B	11461531	1.83097e-05	-0.439394	297	0.571059	-0.25758			Na	MLMM	GKVK	Chr7A_2894527	Chr7A	2894527	2.74438e-05	-0.521886	297	0.816555	-0.14493
Na	BLINK	GKVK	Chr2A_37898661	Chr2A	37898661	2.63578e-05	-0.33165	297	0.730729	-0.28063			Na	MLMM	GKVK	Chr8A_22270217	Chr8A	22270217	3.21032e-05	-0.301347	297	0.816555	-0.137661
Na	BLINK	GKVK	Chr8B_15963264	Chr8B	15963264	3.45919e-05	-0.020202	297	0.733899	-0.208307			Na	MLMM	GKVK	Chr8A_24747832	Chr8A	24747832	3.27262e-05	-0.442761	297	0.816555	-0.165609
Na	BLINK	GKVK	Chr3A_35824433	Chr3A	35824433	3.5102e-05	-0.143098	297	0.733899	-0.239222			Na	MLMM	GKVK	Chr6B_26100915	Chr6B	26100915	3.63786e-05	-0.26431	297	0.825169	-0.212788
Na	BLINK	GKVK	Chr6B_18961928	Chr6B	18961928	3.69834e-05	-0.308081	297	0.733899	-0.28516			Na	MLMM	GKVK	Chr6B_8447898	Chr6B	8447898	4.19555e-05	-0.540404	297	0.849188	-0.153959
Na	BLINK	GKVK	Chr2A_1338569	Chr2A	1338569	4.19645e-05	-0.493266	297	0.733899	-0.232163			Na	MLMM	GKVK	Chr9A_9398145	Chr9A	9398145	4.94355e-05	-0.582492	297	0.849188	-0.150291
Na	BLINK	GKVK	Chr5A_37270226	Chr5A	37270226	4.87095e-05	-0.609428	297	0.733899	0.250641			Na	MLMM	GKVK	Chr5A_3145458	Chr5A	3145458	4.95285e-05	-0.548822	297	0.849188	0.157724
Na	BLINK	GKVK	Chr8B_29085772	Chr8B	29085772	4.87666e-05	-0.439394	297	0.733899	-0.253953			Na	MLMM	GKVK	Chr8A_37993214	Chr8A	37993214	5.52789e-05	-0.385522	297	0.849188	-0.160122
Na	BLINK	GKVK	Chr9A_9398145	Chr9A	9398145	4.96684e-05	-0.582492	297	0.733899	-0.216913			Na	MLMM	GKVK	Chr4A_14618536	Chr4A	14618536	5.67385e-05	-0.356902	297	0.849188	0.170097
Na	BLINK	GKVK	Chr5B_16117274	Chr5B	16117274	5.0003e-05	-0.592593	297	0.733899	-0.2366			Na	MLMM	GKVK	Chr5A_5500992	Chr5A	5500992	6.90096e-05	-0.360269	297	0.849188	0.184644
Na	BLINK	GKVK	Chr8B_11673571	Chr8B	11673571	5.47494e-05	-0.424242	297	0.743633	-0.212787			Na	MLMM	GKVK	Chr5A_34866799	Chr5A	34866799	7.68951e-05	-0.469697	297	0.849188	-0.14556
Na	BLINK	GKVK	Chr2A_1338563	Chr2A	1338563	5.85937e-05	-0.538721	297	0.743633	-0.225537			Na	MLMM	GKVK	Chr8A_7175380	Chr8A	7175380	7.77198e-05	-0.153199	297	0.849188	-0.131663
Na	BLINK	GKVK	Chr9A_38988742	Chr9A	38988742	6.01943e-05	-0.585859	297	0.743633	-0.215913			Na	MLMM	GKVK	Chr3A_3680945	Chr3A	3680945	9.41864e-05	-0.46633	297	0.849188	-0.154366
Na	BLINK	GKVK	Chr8A_8253335	Chr8A	8253335	6.26117e-05	-0.619529	297	0.743633	0.216487			Na	MLMM	GKVK	Chr1A_7478462	Chr1A	7478462	9.54335e-05	-0.456229	297	0.849188	0.165106
Na	BLINK	GKVK	Chr7A_18037460	Chr7A	18037460	6.55679e-05	0.183502	297	0.743633	-0.204912			Na	MLMM	GKVK	Chr1B_5785220	Chr1B	5785220	9.56218e-05	-0.299663	297	0.849188	-0.139162
Na	BLINK	GKVK	Chr8A_20359998	Chr8A	20359998	7.19027e-05	-0.026936	297	0.75891	0.226035			Na	MLMM	GKVK	Chr7A_3508406	Chr7A	3508406	9.8002e-05	-0.493266	297	0.849188	-0.136536
Na	BLINK	GKVK	Chr8A_14893619	Chr8A	14893619	7.29982e-05	-0.183502	297	0.75891	-0.234669			Na	MLMM	GKVK	Chr5B_16577667	Chr5B	16577667	9.83094e-05	-0.587542	297	0.849188	-0.142173
Na	BLINK	GKVK	Chr5B_13629626	Chr5B	13629626	9.20388e-05	-0.442761	297	0.827277	-0.220176			Na	MLMM	GKVK	Chr3B_18016621	Chr3B	18016621	9.89972e-05	-0.444444	297	0.849188	-0.147576
Trait	Model	Test location	SNP	Chromosome	Position	P.value	MAF	nobs	H&B.P.Value	Effect			Trait	Model	Test location	SNP	Chromosome	Position	P.value	MAF	nobs	H&B.P.Value	Effect
Na	BLINK	IIMR	Chr5A_37301455	Chr5A	37301455	2.50516e-06	-0.5	293	0.431922	-1.22119			Na	MLMM	IIMR	Chr6B_4669305	Chr6B	4669305	8.61278e-07	0.0938567	293	0.214898	-0.945113
Na	BLINK	IIMR	Chr6B_11548625	Chr6B	11548625	4.89285e-06	-0.460751	293	0.431922	-1.06627			Na	MLMM	IIMR	Chr8B_25409975	Chr8B	25409975	2.9932e-06	0.324232	293	0.31046	-0.840968
Na	BLINK	IIMR	Chr6B_20489936	Chr6B	20489936	5.19323e-06	-0.540956	293	0.431922	-1.01981			Na	MLMM	IIMR	Chr8B_25269083	Chr8B	25269083	3.73283e-06	0.238908	293	0.31046	-0.793109
Na	BLINK	IIMR	Chr7B_35191377	Chr7B	35191377	7.25167e-06	-0.385666	293	0.452343	-1.20874			Na	MLMM	IIMR	Chr8B_21543551	Chr8B	21543551	6.37567e-06	0.0750853	293	0.319508	-0.738398
Na	BLINK	IIMR	Chr3A_45786323	Chr3A	45786323	1.07056e-05	-0.25256	293	0.461621	-0.867492			Na	MLMM	IIMR	Chr6B_21157462	Chr6B	21157462	6.40268e-06	-0.363481	293	0.319508	-0.874592
Na	BLINK	IIMR	Chr8A_7993678	Chr8A	7993678	1.1559e-05	-0.100683	293	0.461621	0.969323			Na	MLMM	IIMR	Chr8B_25554690	Chr8B	25554690	9.95013e-06	0.308874	293	0.413778	-1.55389
Na	BLINK	IIMR	Chr2A_48191755	Chr2A	48191755	1.5288e-05	-0.380546	293	0.461621	-1.16097			Na	MLMM	IIMR	Chr7B_35191377	Chr7B	35191377	2.33133e-05	-0.385666	293	0.695675	-0.837248
Na	BLINK	IIMR	Chr6B_16136455	Chr6B	16136455	1.67722e-05	-0.325939	293	0.461621	-1.10673			Na	MLMM	IIMR	Chr8B_25026204	Chr8B	25026204	2.48045e-05	0.0580205	293	0.695675	-0.640174
Na	BLINK	IIMR	Chr8A_41545461	Chr8A	41545461	1.96414e-05	-0.365188	293	0.461621	-1.05245			Na	MLMM	IIMR	Chr6B_30999135	Chr6B	30999135	2.50934e-05	-0.291809	293	0.695675	-0.73343
Na	BLINK	IIMR	Chr1A_8396892	Chr1A	8396892	2.36185e-05	0.0443686	293	0.461621	-1.0866			Na	MLMM	IIMR	Chr7A_3093984	Chr7A	3093984	2.97317e-05	-0.284983	293	0.741839	-0.840561
Na	BLINK	IIMR	Chr1A_7613583	Chr1A	7613583	2.51553e-05	-0.412969	293	0.461621	-1.22221			Na	MLMM	IIMR	Chr8B_28943773	Chr8B	28943773	4.49739e-05	-0.542662	293	0.840428	-0.693767
Na	BLINK	IIMR	Chr2A_24288315	Chr2A	24288315	2.58036e-05	-0.276451	293	0.461621	-1.37861			Na	MLMM	IIMR	Chr3B_20318052	Chr3B	20318052	4.86012e-05	-0.406143	293	0.840428	-0.748383
Na	BLINK	IIMR	Chr5A_14810672	Chr5A	14810672	2.7765e-05	-0.351536	293	0.461621	-1.0646			Na	MLMM	IIMR	Chr4A_25094589	Chr4A	25094589	4.91245e-05	-0.418089	293	0.840428	-0.745763
Na	BLINK	IIMR	Chr8A_8851029	Chr8A	8851029	2.81908e-05	-0.187713	293	0.461621	-0.958318			Na	MLMM	IIMR	Chr9A_7334470	Chr9A	7334470	5.24485e-05	-0.37372	293	0.840428	-0.781203
Na	BLINK	IIMR	Chr5A_41716517	Chr5A	41716517	2.86997e-05	-0.645051	293	0.461621	-0.941222			Na	MLMM	IIMR	Chr2A_26868372	Chr2A	26868372	5.47346e-05	-0.37372	293	0.840428	0.685412
Na	BLINK	IIMR	Chr8B_27716313	Chr8B	27716313	2.96017e-05	-0.353242	293	0.461621	-1.2412			Na	MLMM	IIMR	Chr9A_9429125	Chr9A	9429125	5.66265e-05	-0.549488	293	0.840428	-0.694035
Na	BLINK	IIMR	Chr1A_23050273	Chr1A	23050273	3.64781e-05	0.295222	293	0.51673	-1.0703			Na	MLMM	IIMR	Chr4A_10868347	Chr4A	10868347	5.77149e-05	-0.556314	293	0.840428	-0.662746
Na	BLINK	IIMR	Chr9B_32178836	Chr9B	32178836	3.72775e-05	-0.575085	293	0.51673	-0.978121			Na	MLMM	IIMR	Chr5A_14810709	Chr5A	14810709	6.62332e-05	-0.418089	293	0.840428	-0.771247
Na	BLINK	IIMR	Chr5B_10964053	Chr5B	10964053	4.06839e-05	-0.392491	293	0.534268	-1.03866			Na	MLMM	IIMR	Chr8B_22192285	Chr8B	22192285	7.30799e-05	0.266212	293	0.840428	-0.676474
Na	BLINK	IIMR	Chr1A_10648762	Chr1A	10648762	4.36735e-05	-0.116041	293	0.544851	-0.8285			Na	MLMM	IIMR	Chr1B_30762679	Chr1B	30762679	7.79189e-05	-0.286689	293	0.840428	-0.657042
Na	BLINK	IIMR	Chr2A_1331145	Chr2A	1331145	5.04534e-05	-0.341297	293	0.556986	-1.19057			Na	MLMM	IIMR	Chr1A_14094085	Chr1A	14094085	8.55327e-05	0.0290102	293	0.840428	-0.587018
Na	BLINK	IIMR	Chr5A_43371646	Chr5A	43371646	5.20272e-05	-0.515358	293	0.556986	-0.98049			Na	MLMM	IIMR	Chr8A_7194663	Chr8A	7194663	8.98043e-05	-0.305461	293	0.840428	-0.647342
Na	BLINK	IIMR	Chr8A_7803958	Chr8A	7803958	5.34703e-05	-0.348123	293	0.556986	-1.22994			Na	MLMM	IIMR	Chr2A_48191755	Chr2A	48191755	9.24933e-05	-0.380546	293	0.840428	-0.773715
Na	BLINK	IIMR	Chr2A_31050199	Chr2A	31050199	5.38986e-05	-0.382253	293	0.556986	-0.989681			Na	MLMM	IIMR	Chr3A_45786323	Chr3A	45786323	9.61229e-05	-0.25256	293	0.840428	-0.623442
Na	BLINK	IIMR	Chr6B_20802963	Chr6B	20802963	6.31437e-05	-0.383959	293	0.556986	-1.16628			Na	MLMM	IIMR	Chr4A_21627613	Chr4A	21627613	9.90516e-05	0.15529	293	0.840428	-0.595329
Na	BLINK	IIMR	Chr9A_40925643	Chr9A	40925643	6.45009e-05	-0.472696	293	0.556986	-0.998211
Na	BLINK	IIMR	Chr3A_48007281	Chr3A	48007281	6.45027e-05	-0.245734	293	0.556986	-0.889821
Na	BLINK	IIMR	Chr5B_1243054	Chr5B	1243054	6.49572e-05	-0.177474	293	0.556986	-0.975238
Na	BLINK	IIMR	Chr1A_10964883	Chr1A	10964883	6.93129e-05	0.0102389	293	0.556986	-0.905737
Na	BLINK	IIMR	Chr3A_46962706	Chr3A	46962706	7.33514e-05	-0.221843	293	0.556986	-0.882274
Na	BLINK	IIMR	Chr2A_48797753	Chr2A	48797753	7.37598e-05	0.0767918	293	0.556986	-0.898161
Na	BLINK	IIMR	Chr8A_30118061	Chr8A	30118061	7.38293e-05	-0.332765	293	0.556986	-1.04739
Na	BLINK	IIMR	Chr5B_10956665	Chr5B	10956665	7.54356e-05	-0.358362	293	0.556986	-1.00941
Na	BLINK	IIMR	Chr6B_21157462	Chr6B	21157462	7.74706e-05	-0.363481	293	0.556986	-0.981864
Na	BLINK	IIMR	Chr2A_1331144	Chr2A	1331144	7.93734e-05	-0.31058	293	0.556986	-1.13395
Na	BLINK	IIMR	Chr4A_30204909	Chr4A	30204909	8.03631e-05	-0.535836	293	0.556986	-0.947679
Na	BLINK	IIMR	Chr4A_8270812	Chr4A	8270812	8.7828e-05	-0.204778	293	0.567736	-0.849662
Na	BLINK	IIMR	Chr7B_6538485	Chr7B	6538485	8.84103e-05	0.059727	293	0.567736	-0.763537
Na	BLINK	IIMR	Chr1A_8396889	Chr1A	8396889	9.27958e-05	0.0307167	293	0.567736	-1.02843
Na	BLINK	IIMR	Chr5A_34889937	Chr5A	34889937	9.61901e-05	-0.336177	293	0.567736	-0.973184
Na	BLINK	IIMR	Chr8A_35411742	Chr8A	35411742	9.62319e-05	-0.180887	293	0.567736	-0.818559
Trait	Model	Test location	SNP	Chromosome	Position	P.value	MAF	nobs	H&B.P.Value	Effect			Trait	Model	Test location	SNP	Chromosome	Position	P.value	MAF	nobs	H&B.P.Value	Effect
Na	BLINK	Pooled	Chr9A_13843454	Chr9A	13843454	1.60805e-06	-0.432886	298	0.204346	-0.546095			Na	MLMM	Pooled	Chr8B_25409975	Chr8B	25409975	4.33363e-06	0.317114	298	0.519644	-0.372807
Na	BLINK	Pooled	Chr6B_20489936	Chr6B	20489936	2.93319e-06	-0.528523	298	0.204346	-0.498894			Na	MLMM	Pooled	Chr3B_20318052	Chr3B	20318052	4.75222e-06	-0.411074	298	0.519644	-0.384443
Na	BLINK	Pooled	Chr8B_28071167	Chr8B	28071167	4.4389e-06	-0.348993	298	0.204346	-0.542557			Na	MLMM	Pooled	Chr9A_39988927	Chr9A	39988927	6.24795e-06	-0.221477	298	0.519644	-0.350735
Na	BLINK	Pooled	Chr9A_48570737	Chr9A	48570737	4.60312e-06	-0.362416	298	0.204346	-0.678554			Na	MLMM	Pooled	Chr8B_10999091	Chr8B	10999091	1.03966e-05	-0.327181	298	0.595373	-0.348012
Na	BLINK	Pooled	Chr8B_27716313	Chr8B	27716313	4.71554e-06	-0.365772	298	0.204346	-0.635583			Na	MLMM	Pooled	Chr2A_42784442	Chr2A	42784442	1.36793e-05	-0.40604	298	0.595373	0.340195
Na	BLINK	Pooled	Chr2A_20184495	Chr2A	20184495	5.48234e-06	-0.357383	298	0.204346	-0.521688			Na	MLMM	Pooled	Chr4A_25094589	Chr4A	25094589	1.62421e-05	-0.426174	298	0.595373	-0.36586
Na	BLINK	Pooled	Chr3A_56246580	Chr3A	56246580	5.7329e-06	-0.590604	298	0.204346	-0.487607			Na	MLMM	Pooled	Chr2A_26868372	Chr2A	26868372	1.68246e-05	-0.372483	298	0.595373	0.335151
Na	BLINK	Pooled	Chr3A_45786323	Chr3A	45786323	7.13923e-06	-0.243289	298	0.222665	-0.420026			Na	MLMM	Pooled	Chr9A_13843454	Chr9A	13843454	2.12277e-05	-0.432886	298	0.595373	-0.334296
Na	BLINK	Pooled	Chr2A_900207	Chr2A	900207	1.62588e-05	-0.379195	298	0.427059	-0.578492			Na	MLMM	Pooled	Chr3A_45133809	Chr3A	45133809	2.17769e-05	-0.182886	298	0.595373	-0.359717
Na	BLINK	Pooled	Chr7B_20760436	Chr7B	20760436	1.79642e-05	-0.468121	298	0.427059	-0.576261			Na	MLMM	Pooled	Chr6B_21157462	Chr6B	21157462	2.49433e-05	-0.354027	298	0.595373	-0.380075
Na	BLINK	Pooled	Chr1A_9871947	Chr1A	9871947	1.88274e-05	-0.127517	298	0.427059	-0.450137			Na	MLMM	Pooled	Chr3A_45786323	Chr3A	45786323	2.62477e-05	-0.243289	298	0.595373	-0.311332
Na	BLINK	Pooled	Chr2A_20682141	Chr2A	20682141	2.70183e-05	-0.600671	298	0.497402	-0.404338			Na	MLMM	Pooled	Chr1A_11040511	Chr1A	11040511	3.01954e-05	-0.157718	298	0.601365	-0.302951
Na	BLINK	Pooled	Chr6B_11548625	Chr6B	11548625	2.94129e-05	-0.464765	298	0.497402	-0.455724			Na	MLMM	Pooled	Chr4A_26276513	Chr4A	26276513	3.22468e-05	0.0234899	298	0.601365	-0.370923
Na	BLINK	Pooled	Chr3A_19002534	Chr3A	19002534	3.29999e-05	-0.607383	298	0.497402	-0.401188			Na	MLMM	Pooled	Chr3A_56246580	Chr3A	56246580	3.37425e-05	-0.590604	298	0.601365	-0.310454
Na	BLINK	Pooled	Chr6B_16136455	Chr6B	16136455	3.74794e-05	-0.317114	298	0.497402	-0.505879			Na	MLMM	Pooled	Chr8B_26081600	Chr8B	26081600	4.18053e-05	0.0939597	298	0.649048	-0.28639
Na	BLINK	Pooled	Chr3A_49849745	Chr3A	49849745	3.91146e-05	-0.364094	298	0.497402	-0.441621			Na	MLMM	Pooled	Chr2A_20682141	Chr2A	20682141	4.25918e-05	-0.600671	298	0.649048	-0.313168
Na	BLINK	Pooled	Chr2A_1331145	Chr2A	1331145	4.02992e-05	-0.350671	298	0.497402	-0.555442			Na	MLMM	Pooled	Chr8B_22192285	Chr8B	22192285	4.54091e-05	0.260067	298	0.649048	-0.31607
Na	BLINK	Pooled	Chr6B_21414763	Chr6B	21414763	4.62332e-05	-0.461409	298	0.497402	-0.464817			Na	MLMM	Pooled	Chr8B_25554690	Chr8B	25554690	5.28094e-05	0.305369	298	0.649048	-0.643151
Na	BLINK	Pooled	Chr8A_41426442	Chr8A	41426442	4.90109e-05	-0.270134	298	0.497402	-0.373393			Na	MLMM	Pooled	Chr1B_33205336	Chr1B	33205336	5.33847e-05	-0.602349	298	0.649048	-0.317741
Na	BLINK	Pooled	Chr3A_46962706	Chr3A	46962706	4.91658e-05	-0.228188	298	0.497402	-0.418616			Na	MLMM	Pooled	Chr9A_15589001	Chr9A	15589001	5.74231e-05	0.192953	298	0.649048	-0.291762
Na	BLINK	Pooled	Chr9A_7417415	Chr9A	7417415	5.07577e-05	-0.541946	298	0.497402	-0.46119			Na	MLMM	Pooled	Chr6B_4881976	Chr6B	4881976	5.81229e-05	-0.0100671	298	0.649048	-0.293835
Na	BLINK	Pooled	Chr2A_24288315	Chr2A	24288315	5.12055e-05	-0.286913	298	0.497402	-0.603034			Na	MLMM	Pooled	Chr7B_10918113	Chr7B	10918113	5.99827e-05	-0.290268	298	0.649048	0.40809
Na	BLINK	Pooled	Chr9A_55373184	Chr9A	55373184	5.13159e-05	-0.493289	298	0.497402	-0.509522			Na	MLMM	Pooled	Chr8B_21543551	Chr8B	21543551	6.51534e-05	0.0755034	298	0.649048	-0.297569
Na	BLINK	Pooled	Chr8A_41426443	Chr8A	41426443	5.25962e-05	-0.285235	298	0.497402	-0.365919			Na	MLMM	Pooled	Chr6B_4669305	Chr6B	4669305	6.90694e-05	0.107383	298	0.649048	-0.355587
Na	BLINK	Pooled	Chr8A_41426445	Chr8A	41426445	5.25962e-05	-0.285235	298	0.497402	-0.365919			Na	MLMM	Pooled	Chr2A_49890504	Chr2A	49890504	6.96977e-05	-0.189597	298	0.649048	0.287247
Na	BLINK	Pooled	Chr3B_20318052	Chr3B	20318052	5.62825e-05	-0.411074	298	0.497402	-0.496611			Na	MLMM	Pooled	Chr7B_15437605	Chr7B	15437605	7.11641e-05	0.0939597	298	0.649048	-0.275574
Na	BLINK	Pooled	Chr7B_33639513	Chr7B	33639513	5.93018e-05	-0.214765	298	0.497402	-0.475878			Na	MLMM	Pooled	Chr2A_38173500	Chr2A	38173500	7.43891e-05	-0.486577	298	0.649048	-0.306209
Na	BLINK	Pooled	Chr9B_32178836	Chr9B	32178836	6.10231e-05	-0.562081	298	0.497402	-0.446994			Na	MLMM	Pooled	Chr8A_27379721	Chr8A	27379721	7.45912e-05	-0.525168	298	0.649048	-0.345085
Na	BLINK	Pooled	Chr5A_41716517	Chr5A	41716517	6.27901e-05	-0.634228	298	0.497402	-0.429573			Na	MLMM	Pooled	Chr2B_5795511	Chr2B	5795511	7.90001e-05	-0.451342	298	0.649048	0.342164
Na	BLINK	Pooled	Chr2A_1331144	Chr2A	1331144	6.8883e-05	-0.32047	298	0.497402	-0.527841			Na	MLMM	Pooled	Chr8B_28071167	Chr8B	28071167	8.0824e-05	-0.348993	298	0.649048	-0.364775
Na	BLINK	Pooled	Chr3B_20080309	Chr3B	20080309	6.88842e-05	-0.201342	298	0.497402	-0.4113			Na	MLMM	Pooled	Chr8A_14223404	Chr8A	14223404	8.40644e-05	0.427852	298	0.649048	-0.326761
Na	BLINK	Pooled	Chr3A_50223731	Chr3A	50223731	7.09759e-05	-0.192953	298	0.497402	-0.455045			Na	MLMM	Pooled	Chr4A_25683830	Chr4A	25683830	8.99433e-05	-0.057047	298	0.649048	-0.298314
Na	BLINK	Pooled	Chr1A_8396892	Chr1A	8396892	7.14585e-05	0.0352349	298	0.497402	-0.483602			Na	MLMM	Pooled	Chr8B_20450416	Chr8B	20450416	9.66533e-05	0.112416	298	0.649048	-0.306475
Na	BLINK	Pooled	Chr6B_20997919	Chr6B	20997919	7.17055e-05	-0.338926	298	0.497402	-0.512411
Na	BLINK	Pooled	Chr8B_27952359	Chr8B	27952359	7.17377e-05	-0.486577	298	0.497402	-0.496544
Na	BLINK	Pooled	Chr2A_19661610	Chr2A	19661610	7.29238e-05	-0.317114	298	0.497402	-0.4468
Na	BLINK	Pooled	Chr8B_17626543	Chr8B	17626543	7.57452e-05	-0.268456	298	0.497402	-0.554588
Na	BLINK	Pooled	Chr8A_7803958	Chr8A	7803958	7.64468e-05	-0.345638	298	0.497402	-0.569476
Na	BLINK	Pooled	Chr6A_1686756	Chr6A	1686756	7.77468e-05	-0.518456	298	0.497402	-0.434111
Na	BLINK	Pooled	Chr2A_48191755	Chr2A	48191755	8.59738e-05	-0.407718	298	0.503015	-0.486037
Na	BLINK	Pooled	Chr7B_28984151	Chr7B	28984151	9.29622e-05	-0.0805369	298	0.503015	-0.36278
Na	BLINK	Pooled	Chr4A_26847816	Chr4A	26847816	9.34185e-05	-0.0318792	298	0.503015	-0.54473
Na	BLINK	Pooled	Chr2A_23875166	Chr2A	23875166	9.43626e-05	-0.374161	298	0.503015	-0.438972
Na	BLINK	Pooled	Chr5B_16276393	Chr5B	16276393	9.87202e-05	-0.45302	298	0.503015	-0.501775
Trait	Model	Test location	SNP	Chromosome	Position	P.value	MAF	nobs	H&B.P.Value	Effect			Trait	Model	Test location	SNP	Chromosome	Position	P.value	MAF	nobs	H&B.P.Value	Effect
P	BLINK	GKVK	Chr3A_35360813	Chr3A	35360813	5.24994e-06	-0.0719064	299	0.702778	-5.49609			P	MLMM	GKVK	Chr5B_2957823	Chr5B	2957823	5.30668e-06	0.0735786	299	0.89343	-3.40697
P	BLINK	GKVK	Chr8A_16950999	Chr8A	16950999	5.63324e-06	-0.0468227	299	0.702778	4.77776			P	MLMM	GKVK	Chr5B_2957808	Chr5B	2957808	7.16145e-06	0.132107	299	0.89343	-3.5034
P	BLINK	GKVK	Chr6A_1174853	Chr6A	1174853	2.42526e-05	-0.0083612	299	0.945709	-3.87692			P	MLMM	GKVK	Chr6A_15894199	Chr6A	15894199	1.28315e-05	0.135452	299	0.999815	3.14705
P	BLINK	GKVK	Chr8A_16950986	Chr8A	16950986	3.09124e-05	-0.150502	299	0.945709	4.11468			P	MLMM	GKVK	Chr2A_19193786	Chr2A	19193786	3.02849e-05	-0.347826	299	0.999815	-3.56061
P	BLINK	GKVK	Chr9A_47687560	Chr9A	47687560	3.12972e-05	-0.56689	299	0.945709	5.15786			P	MLMM	GKVK	Chr8B_10586120	Chr8B	10586120	4.15621e-05	-0.128763	299	0.999815	-4.15056
P	BLINK	GKVK	Chr8A_9551907	Chr8A	9551907	3.14466e-05	-0.446488	299	0.945709	4.80462			P	MLMM	GKVK	Chr8B_22040461	Chr8B	22040461	5.51535e-05	0.0234114	299	0.999815	-3.1588
P	BLINK	GKVK	Chr5B_10943604	Chr5B	10943604	3.42247e-05	-0.247492	299	0.945709	-5.51362			P	MLMM	GKVK	Chr3A_26348020	Chr3A	26348020	5.65716e-05	-0.197324	299	0.999815	3.22819
P	BLINK	GKVK	Chr2A_12813278	Chr2A	12813278	3.94615e-05	-0.506689	299	0.945709	-4.29936			P	MLMM	GKVK	Chr8B_31327445	Chr8B	31327445	5.87239e-05	-0.331104	299	0.999815	-3.8224
P	BLINK	GKVK	Chr5A_42771668	Chr5A	42771668	4.17196e-05	-0.289298	299	0.945709	6.13184			P	MLMM	GKVK	Chr8A_9465993	Chr8A	9465993	6.03549e-05	-0.580268	299	0.999815	-3.44979
P	BLINK	GKVK	Chr6A_15894199	Chr6A	15894199	4.60477e-05	0.135452	299	0.945709	3.49373			P	MLMM	GKVK	Chr3A_19445161	Chr3A	19445161	6.13174e-05	-0.543478	299	0.999815	-3.36743
P	BLINK	GKVK	Chr1A_27518396	Chr1A	27518396	4.79286e-05	-0.137124	299	0.945709	-3.67833			P	MLMM	GKVK	Chr6B_23269564	Chr6B	23269564	6.1653e-05	-0.479933	299	0.999815	3.28163
P	BLINK	GKVK	Chr5B_43161617	Chr5B	43161617	4.86038e-05	-0.476589	299	0.945709	-4.35411			P	MLMM	GKVK	Chr5B_2957791	Chr5B	2957791	6.51359e-05	0.122074	299	0.999815	-3.15791
P	BLINK	GKVK	Chr6B_19408276	Chr6B	19408276	5.23933e-05	-0.603679	299	0.945709	4.45043			P	MLMM	GKVK	Chr6A_32254318	Chr6A	32254318	6.94334e-05	-0.43311	299	0.999815	3.70957
P	BLINK	GKVK	Chr9A_54116123	Chr9A	54116123	6.06725e-05	-0.568562	299	0.945709	4.48794			P	MLMM	GKVK	Chr4B_29263660	Chr4B	29263660	7.69163e-05	-0.531773	299	0.999815	3.66951
P	BLINK	GKVK	Chr7A_9506362	Chr7A	9506362	6.53531e-05	-0.511706	299	0.945709	4.54239			P	MLMM	GKVK	Chr2A_35326067	Chr2A	35326067	7.97813e-05	-0.474916	299	0.999815	-3.72779
P	BLINK	GKVK	Chr3A_42845270	Chr3A	42845270	6.65409e-05	-0.227425	299	0.945709	4.15052			P	MLMM	GKVK	Chr8B_9741229	Chr8B	9741229	8.52357e-05	-0.439799	299	0.999815	-3.27083
P	BLINK	GKVK	Chr9B_31656717	Chr9B	31656717	6.96052e-05	-0.389632	299	0.945709	5.26934			P	MLMM	GKVK	Chr7B_11148155	Chr7B	11148155	8.56759e-05	0.334448	299	0.999815	-3.43671
P	BLINK	GKVK	Chr2A_17735725	Chr2A	17735725	7.00871e-05	-0.100334	299	0.945709	-5.80326			P	MLMM	GKVK	Chr4A_34187531	Chr4A	34187531	9.87033e-05	-0.481605	299	0.999815	3.15415
P	BLINK	GKVK	Chr5B_38044949	Chr5B	38044949	7.20148e-05	-0.488294	299	0.945709	4.76286
P	BLINK	GKVK	Chr1A_15229617	Chr1A	15229617	7.8834e-05	0.0317726	299	0.969275	-3.87687
P	BLINK	GKVK	Chr3B_48446613	Chr3B	48446613	8.80539e-05	-0.540134	299	0.969275	-4.01033
P	BLINK	GKVK	Chr6B_20344524	Chr6B	20344524	8.84975e-05	-0.429766	299	0.969275	3.93915
P	BLINK	GKVK	Chr4A_13818436	Chr4A	13818436	9.22201e-05	-0.479933	299	0.969275	3.99317
Trait	Model	Test location	SNP	Chromosome	Position	P.value	MAF	nobs	H&B.P.Value	Effect			Trait	Model	Test location	SNP	Chromosome	Position	P.value	MAF	nobs	H&B.P.Value	Effect
P	BLINK	IIMR	Chr2B_27694680	Chr2B	27694680	1.73047e-06	-0.453333	300	0.43177	52.6754			P	MLMM	IIMR	Chr7B_2647665	Chr7B	2647665	6.70972e-07	-0.385	300	0.139645	47.8013
P	BLINK	IIMR	Chr4A_29071234	Chr4A	29071234	4.21053e-06	-0.466667	300	0.525287	54.1868			P	MLMM	IIMR	Chr7B_36950029	Chr7B	36950029	1.59066e-06	-0.551667	300	0.139645	-35.8195
P	BLINK	IIMR	Chr1B_29298744	Chr1B	29298744	7.3176e-06	-0.551667	300	0.608608	49.5826			P	MLMM	IIMR	Chr9A_41544368	Chr9A	41544368	1.83154e-06	-0.296667	300	0.139645	-43.666
P	BLINK	IIMR	Chr1A_13540121	Chr1A	13540121	1.43073e-05	0.373333	300	0.645876	-48.7476			P	MLMM	IIMR	Chr1B_39041529	Chr1B	39041529	2.66394e-06	-0.48	300	0.139645	40.2627
P	BLINK	IIMR	Chr3B_21559469	Chr3B	21559469	1.88883e-05	-0.613333	300	0.645876	41.6441			P	MLMM	IIMR	Chr2A_23004845	Chr2A	23004845	2.79837e-06	-0.19	300	0.139645	-40.8977
P	BLINK	IIMR	Chr8A_14277781	Chr8A	14277781	2.04535e-05	0.106667	300	0.645876	38.3461			P	MLMM	IIMR	Chr1A_13540121	Chr1A	13540121	3.55189e-06	0.373333	300	0.147706	-39.5467
P	BLINK	IIMR	Chr1A_26181927	Chr1A	26181927	2.21634e-05	0.045	300	0.645876	-38.8383			P	MLMM	IIMR	Chr6B_37533332	Chr6B	37533332	5.14836e-06	-0.478333	300	0.18351	-38.1738
P	BLINK	IIMR	Chr2A_49248156	Chr2A	49248156	2.80797e-05	-0.441667	300	0.645876	-44.4061			P	MLMM	IIMR	Chr8B_29527077	Chr8B	29527077	2.02959e-05	-0.395	300	0.428826	36.6972
P	BLINK	IIMR	Chr2A_12568648	Chr2A	12568648	2.81032e-05	0.335	300	0.645876	42.7465			P	MLMM	IIMR	Chr4A_12745334	Chr4A	12745334	2.14668e-05	-0.601667	300	0.428826	32.295
P	BLINK	IIMR	Chr8A_37988047	Chr8A	37988047	2.93921e-05	-0.305	300	0.645876	-41.2602			P	MLMM	IIMR	Chr1A_26771806	Chr1A	26771806	2.21973e-05	-0.266667	300	0.428826	-38.2163
P	BLINK	IIMR	Chr6B_13407447	Chr6B	13407447	3.14388e-05	-0.4	300	0.645876	52.7841			P	MLMM	IIMR	Chr9B_32393528	Chr9B	32393528	2.39699e-05	-0.353333	300	0.428826	40.6116
P	BLINK	IIMR	Chr8B_23435482	Chr8B	23435482	3.47883e-05	-0.275	300	0.645876	-51.5272			P	MLMM	IIMR	Chr9A_39406471	Chr9A	39406471	2.97162e-05	-0.533333	300	0.428826	33.8789
P	BLINK	IIMR	Chr7B_8641647	Chr7B	8641647	3.86291e-05	-0.07	300	0.645876	47.5581			P	MLMM	IIMR	Chr8A_9200225	Chr8A	9200225	3.02925e-05	-0.548333	300	0.428826	-34.8194
P	BLINK	IIMR	Chr7A_33802569	Chr7A	33802569	3.97569e-05	-0.535	300	0.645876	42.2718			P	MLMM	IIMR	Chr6B_2470827	Chr6B	2470827	3.15019e-05	-0.378333	300	0.428826	-34.0789
P	BLINK	IIMR	Chr3A_26976607	Chr3A	26976607	3.99971e-05	-0.585	300	0.645876	42.1448			P	MLMM	IIMR	Chr6B_4418187	Chr6B	4418187	3.17153e-05	0.005	300	0.428826	38.7783
P	BLINK	IIMR	Chr7A_30916055	Chr7A	30916055	4.27731e-05	0.0233333	300	0.645876	42.1578			P	MLMM	IIMR	Chr6B_23688617	Chr6B	23688617	3.33635e-05	-0.278333	300	0.428826	30.7221
P	BLINK	IIMR	Chr5A_36124788	Chr5A	36124788	4.40057e-05	0.0933333	300	0.645876	34.249			P	MLMM	IIMR	Chr3A_18468140	Chr3A	18468140	3.49287e-05	-0.52	300	0.428826	34.011
P	BLINK	IIMR	Chr6B_18327836	Chr6B	18327836	5.7805e-05	-0.351667	300	0.710326	47.5528			P	MLMM	IIMR	Chr8B_32086251	Chr8B	32086251	3.54676e-05	-0.328333	300	0.428826	31.4008
P	BLINK	IIMR	Chr4A_23177321	Chr4A	23177321	6.29625e-05	0.113333	300	0.710326	38.4855			P	MLMM	IIMR	Chr9A_48482006	Chr9A	48482006	3.57514e-05	-0.236667	300	0.428826	44.5304
P	BLINK	IIMR	Chr7B_2647668	Chr7B	2647668	6.6996e-05	-0.443333	300	0.710326	47.9207			P	MLMM	IIMR	Chr2A_32719606	Chr2A	32719606	3.85443e-05	-0.595	300	0.428826	31.1115
P	BLINK	IIMR	Chr7B_2647665	Chr7B	2647665	6.77782e-05	-0.385	300	0.710326	50.9786			P	MLMM	IIMR	Chr2A_43756775	Chr2A	43756775	4.14459e-05	-0.106667	300	0.428826	32.061
P	BLINK	IIMR	Chr4A_13984959	Chr4A	13984959	7.10072e-05	-0.57	300	0.710326	53.6967			P	MLMM	IIMR	Chr2A_33673107	Chr2A	33673107	4.2266e-05	-0.371667	300	0.428826	-36.3573
P	BLINK	IIMR	Chr1A_7613583	Chr1A	7613583	7.24294e-05	-0.415	300	0.710326	-54.1046			P	MLMM	IIMR	Chr3B_21559469	Chr3B	21559469	4.50833e-05	-0.613333	300	0.428826	30.6867
P	BLINK	IIMR	Chr5A_18068254	Chr5A	18068254	7.60235e-05	-0.536667	300	0.710326	-42.5481			P	MLMM	IIMR	Chr8B_15678119	Chr8B	15678119	4.67837e-05	0.19	300	0.428826	-34.3212
P	BLINK	IIMR	Chr9A_41544368	Chr9A	41544368	7.84628e-05	-0.296667	300	0.710326	-44.9005			P	MLMM	IIMR	Chr8A_26791497	Chr8A	26791497	4.79642e-05	-0.3	300	0.428826	-34.8151
P	BLINK	IIMR	Chr4A_11866793	Chr4A	11866793	7.978e-05	-0.526667	300	0.710326	-43.3093			P	MLMM	IIMR	Chr8A_20619814	Chr8A	20619814	4.80825e-05	-0.213333	300	0.428826	31.0522
P	BLINK	IIMR	Chr6B_3178977	Chr6B	3178977	8.59446e-05	-0.508333	300	0.710326	-43.5812			P	MLMM	IIMR	Chr5A_3146115	Chr5A	3146115	4.81933e-05	-0.591667	300	0.428826	31.1927
P	BLINK	IIMR	Chr1A_8193646	Chr1A	8193646	8.86512e-05	-0.446667	300	0.710326	41.7363			P	MLMM	IIMR	Chr8B_32018019	Chr8B	32018019	4.90492e-05	-0.386667	300	0.428826	29.6768
P	BLINK	IIMR	Chr6B_22143869	Chr6B	22143869	8.8817e-05	-0.335	300	0.710326	50.4488			P	MLMM	IIMR	Chr3B_37426732	Chr3B	37426732	5.08296e-05	-0.325	300	0.428826	-37.6811
P	BLINK	IIMR	Chr8B_20816938	Chr8B	20816938	8.88598e-05	-0.368333	300	0.710326	61.8171			P	MLMM	IIMR	Chr6B_27921589	Chr6B	27921589	5.15599e-05	-0.376667	300	0.428826	34.6109
P	BLINK	IIMR	Chr1A_8494417	Chr1A	8494417	9.01583e-05	-0.015	300	0.710326	-35.4935			P	MLMM	IIMR	Chr5B_14509298	Chr5B	14509298	6.23055e-05	-0.411667	300	0.485872	28.2347
P	BLINK	IIMR	Chr7A_30278137	Chr7A	30278137	9.10999e-05	-0.523333	300	0.710326	48.8885			P	MLMM	IIMR	Chr8A_8792460	Chr8A	8792460	6.27842e-05	-0.346667	300	0.485872	36.4441
													P	MLMM	IIMR	Chr4B_2327572	Chr4B	2327572	6.42608e-05	0.18	300	0.485872	29.2774
													P	MLMM	IIMR	Chr8A_4402668	Chr8A	4402668	6.80018e-05	-0.413333	300	0.487753	30.0824
													P	MLMM	IIMR	Chr8B_14789887	Chr8B	14789887	7.12368e-05	-0.478333	300	0.487753	-31.0107
													P	MLMM	IIMR	Chr8A_7490039	Chr8A	7490039	7.15547e-05	-0.5	300	0.487753	31.1732
													P	MLMM	IIMR	Chr3A_24654510	Chr3A	24654510	7.2329e-05	-0.095	300	0.487753	-31.5663
													P	MLMM	IIMR	Chr8A_21945113	Chr8A	21945113	8.38494e-05	-0.273333	300	0.550562	-39.4807
													P	MLMM	IIMR	Chr8B_9777836	Chr8B	9777836	8.88652e-05	-0.115	300	0.568534	-39.5604
													P	MLMM	IIMR	Chr1A_20841739	Chr1A	20841739	9.71649e-05	0.381667	300	0.606093	-37.0419
Trait	Model	Test location	SNP	Chromosome	Position	P.value	MAF	nobs	H&B.P.Value	Effect			Trait	Model	Test location	SNP	Chromosome	Position	P.value	MAF	nobs	H&B.P.Value	Effect
P	BLINK	Pooled	Chr1B_29298744	Chr1B	29298744	2.61935e-06	-0.551667	300	0.455406	27.8094			P	MLMM	Pooled	Chr1B_39041529	Chr1B	39041529	4.29821e-06	-0.48	300	0.766084	21.9148
P	BLINK	Pooled	Chr4A_29071234	Chr4A	29071234	4.37804e-06	-0.466667	300	0.455406	29.0394			P	MLMM	Pooled	Chr5A_3146115	Chr5A	3146115	6.18615e-06	-0.591667	300	0.766084	20.041
P	BLINK	Pooled	Chr8A_14277781	Chr8A	14277781	7.30643e-06	0.106667	300	0.455406	21.6028			P	MLMM	Pooled	Chr7B_20521953	Chr7B	20521953	1.19506e-05	-0.59	300	0.766084	19.2825
P	BLINK	Pooled	Chr2B_27694680	Chr2B	27694680	7.92839e-06	-0.453333	300	0.455406	26.5229			P	MLMM	Pooled	Chr8B_14789887	Chr8B	14789887	1.26314e-05	-0.478333	300	0.766084	-19.171
P	BLINK	Pooled	Chr2A_49248156	Chr2A	49248156	9.12598e-06	-0.441667	300	0.455406	-25.1642			P	MLMM	Pooled	Chr5B_14535660	Chr5B	14535660	1.5835e-05	-0.466667	300	0.766084	18.5587
P	BLINK	Pooled	Chr4A_11866793	Chr4A	11866793	1.20525e-05	-0.526667	300	0.501207	-25.6432			P	MLMM	Pooled	Chr4B_11095163	Chr4B	11095163	2.06275e-05	-0.56	300	0.766084	19.6861
P	BLINK	Pooled	Chr1A_13540121	Chr1A	13540121	1.79966e-05	0.373333	300	0.641479	-25.8704			P	MLMM	Pooled	Chr8B_10170946	Chr8B	10170946	2.47846e-05	-0.463333	300	0.766084	21.0788
P	BLINK	Pooled	Chr8A_8078124	Chr8A	8078124	2.51472e-05	-0.01	300	0.707051	21.5782			P	MLMM	Pooled	Chr8B_10960741	Chr8B	10960741	2.72898e-05	-0.251667	300	0.766084	-22.1132
P	BLINK	Pooled	Chr7A_28638039	Chr7A	28638039	2.76143e-05	-0.555	300	0.707051	26.9866			P	MLMM	Pooled	Chr7B_36950029	Chr7B	36950029	3.09518e-05	-0.551667	300	0.766084	-17.3658
P	BLINK	Pooled	Chr1A_8193646	Chr1A	8193646	3.03596e-05	-0.446667	300	0.707051	23.7524			P	MLMM	Pooled	Chr6B_23688617	Chr6B	23688617	3.21795e-05	-0.278333	300	0.766084	17.5543
P	BLINK	Pooled	Chr6B_3178977	Chr6B	3178977	3.11712e-05	-0.508333	300	0.707051	-24.7234			P	MLMM	Pooled	Chr1A_8494417	Chr1A	8494417	3.47774e-05	-0.015	300	0.766084	-16.3388
P	BLINK	Pooled	Chr3B_21559469	Chr3B	21559469	3.57731e-05	-0.613333	300	0.715969	21.6288			P	MLMM	Pooled	Chr2B_35941395	Chr2B	35941395	4.20042e-05	-0.396667	300	0.766084	22.0472
P	BLINK	Pooled	Chr7A_29312311	Chr7A	29312311	3.73034e-05	-0.451667	300	0.715969	23.4494			P	MLMM	Pooled	Chr3B_20694230	Chr3B	20694230	4.4514e-05	-0.468333	300	0.766084	16.6804
P	BLINK	Pooled	Chr6B_18327836	Chr6B	18327836	4.52478e-05	-0.351667	300	0.769328	25.8562			P	MLMM	Pooled	Chr3A_54657683	Chr3A	54657683	5.19755e-05	-0.433333	300	0.766084	19.8372
P	BLINK	Pooled	Chr1A_7613583	Chr1A	7613583	4.71818e-05	-0.415	300	0.769328	-29.7271			P	MLMM	Pooled	Chr2A_15080047	Chr2A	15080047	5.32694e-05	-0.375	300	0.766084	17.4282
P	BLINK	Pooled	Chr8B_27996801	Chr8B	27996801	4.96697e-05	-0.448333	300	0.769328	25.0275			P	MLMM	Pooled	Chr3B_48912377	Chr3B	48912377	5.39468e-05	-0.448333	300	0.766084	19.1747
P	BLINK	Pooled	Chr1A_14202715	Chr1A	14202715	5.57425e-05	0.298333	300	0.769328	-24.8065			P	MLMM	Pooled	Chr9A_41544368	Chr9A	41544368	5.4089e-05	-0.296667	300	0.766084	-21.0354
P	BLINK	Pooled	Chr1A_8494417	Chr1A	8494417	5.82676e-05	-0.015	300	0.769328	-19.5211			P	MLMM	Pooled	Chr5B_7878735	Chr5B	7878735	5.52661e-05	-0.538333	300	0.766084	-17.7323
P	BLINK	Pooled	Chr1A_26181927	Chr1A	26181927	5.85835e-05	0.045	300	0.769328	-19.7934			P	MLMM	Pooled	Chr1A_13540121	Chr1A	13540121	5.97649e-05	0.373333	300	0.770097	-19.5363
P	BLINK	Pooled	Chr7A_30278137	Chr7A	30278137	6.45706e-05	-0.523333	300	0.804206	26.7495			P	MLMM	Pooled	Chr2A_30033525	Chr2A	30033525	6.17543e-05	-0.323333	300	0.770097	17.6864
P	BLINK	Pooled	Chr7B_6161119	Chr7B	6161119	6.87283e-05	0.158333	300	0.804206	20.9584			P	MLMM	Pooled	Chr7B_29892288	Chr7B	29892288	6.5261e-05	-0.511667	300	0.770097	-17.4349
P	BLINK	Pooled	Chr3A_26976607	Chr3A	26976607	7.09088e-05	-0.585	300	0.804206	21.905			P	MLMM	Pooled	Chr6B_2470827	Chr6B	2470827	6.79014e-05	-0.378333	300	0.770097	-18.8555
P	BLINK	Pooled	Chr7A_30916055	Chr7A	30916055	9.6387e-05	0.0233333	300	0.984884	21.6003			P	MLMM	Pooled	Chr3B_20694226	Chr3B	20694226	7.49719e-05	-0.436667	300	0.785765	16.6258
													P	MLMM	Pooled	Chr2A_32719606	Chr2A	32719606	7.55812e-05	-0.595	300	0.785765	17.3001
													P	MLMM	Pooled	Chr4A_34187531	Chr4A	34187531	8.47948e-05	-0.476667	300	0.818974	16.8185
													P	MLMM	Pooled	Chr9B_27662655	Chr9B	27662655	8.97724e-05	-0.415	300	0.818974	17.9722
													P	MLMM	Pooled	Chr8A_4402668	Chr8A	4402668	9.08306e-05	-0.413333	300	0.818974	17.0456
													P	MLMM	Pooled	Chr2A_23004845	Chr2A	23004845	9.36617e-05	-0.19	300	0.818974	-19.4799
													P	MLMM	Pooled	Chr6B_20105185	Chr6B	20105185	9.77125e-05	-0.348333	300	0.818974	19.963
													P	MLMM	Pooled	Chr8A_16983872	Chr8A	16983872	9.84695e-05	-0.235	300	0.818974	16.3234
Trait	Model	Test location	SNP	Chromosome	Position	P.value	MAF	nobs	H&B.P.Value	Effect			Trait	Model	Test location	SNP	Chromosome	Position	P.value	MAF	nobs	H&B.P.Value	Effect
Zn	BLINK	GKVK	Chr3B_48962092	Chr3B	48962092	3.41608e-09	-0.395	300	0.000852349	-0.842504			Zn	MLMM	GKVK	Chr3B_48962086	Chr3B	48962086	3.215e-07	-0.413333	300	0.0802178	-0.653167
Zn	BLINK	GKVK	Chr4A_28887110	Chr4A	28887110	6.43802e-08	0.0566667	300	0.00803178	-0.56727			Zn	MLMM	GKVK	Chr6A_6115560	Chr6A	6115560	6.01365e-06	-0.415	300	0.494424	-0.542373
Zn	BLINK	GKVK	Chr6B_19838489	Chr6B	19838489	2.44095e-06	-0.306667	300	0.154149	0.71395			Zn	MLMM	GKVK	Chr8A_10742245	Chr8A	10742245	6.41299e-06	-0.513333	300	0.494424	-0.522674
Zn	BLINK	GKVK	Chr2A_27644639	Chr2A	27644639	2.47122e-06	-0.198333	300	0.154149	-0.659131			Zn	MLMM	GKVK	Chr6B_15501463	Chr6B	15501463	1.06537e-05	-0.428333	300	0.494424	-0.519047
Zn	BLINK	GKVK	Chr5B_11244885	Chr5B	11244885	3.21528e-06	-0.461667	300	0.16045	0.491647			Zn	MLMM	GKVK	Chr3A_56765639	Chr3A	56765639	1.30565e-05	0.203333	300	0.494424	-0.431425
Zn	BLINK	GKVK	Chr3A_20510174	Chr3A	20510174	4.22384e-06	-0.273333	300	0.175649	0.561481			Zn	MLMM	GKVK	Chr4A_11309564	Chr4A	11309564	1.31401e-05	-0.431667	300	0.494424	-0.508137
Zn	BLINK	GKVK	Chr8B_29912805	Chr8B	29912805	9.07e-06	-0.305	300	0.319779	0.767257			Zn	MLMM	GKVK	Chr8A_21835604	Chr8A	21835604	1.57913e-05	-0.0383333	300	0.494424	-0.477334
Zn	BLINK	GKVK	Chr5A_34284454	Chr5A	34284454	1.0253e-05	-0.398333	300	0.319779	0.635552			Zn	MLMM	GKVK	Chr5A_13035100	Chr5A	13035100	1.59842e-05	-0.348333	300	0.494424	-0.445923
Zn	BLINK	GKVK	Chr8A_22167684	Chr8A	22167684	1.94075e-05	0.15	300	0.538042	-0.533671			Zn	MLMM	GKVK	Chr1B_36348589	Chr1B	36348589	1.78341e-05	-0.36	300	0.494424	-0.57463
Zn	BLINK	GKVK	Chr6B_20864233	Chr6B	20864233	2.55037e-05	-0.581667	300	0.618652	-0.506991			Zn	MLMM	GKVK	Chr3A_39495775	Chr3A	39495775	2.19739e-05	-0.148333	300	0.548272	-0.43605
Zn	BLINK	GKVK	Chr6B_20817707	Chr6B	20817707	2.7274e-05	-0.585	300	0.618652	0.549805			Zn	MLMM	GKVK	Chr6B_20864233	Chr6B	20864233	2.84531e-05	-0.581667	300	0.629176	-0.450826
Zn	BLINK	GKVK	Chr2A_20054517	Chr2A	20054517	4.05799e-05	-0.566667	300	0.843762	-0.472925			Zn	MLMM	GKVK	Chr9B_16415663	Chr9B	16415663	3.22299e-05	-0.598333	300	0.629176	-0.453136
Zn	BLINK	GKVK	Chr2A_27644642	Chr2A	27644642	5.26474e-05	-0.283333	300	0.910024	-0.521152			Zn	MLMM	GKVK	Chr5B_3470339	Chr5B	3470339	3.65314e-05	-0.406667	300	0.629176	-0.415479
Zn	BLINK	GKVK	Chr6A_5475532	Chr6A	5475532	5.64046e-05	-0.501667	300	0.910024	-0.530799			Zn	MLMM	GKVK	Chr8B_18362521	Chr8B	18362521	3.84807e-05	-0.283333	300	0.629176	-0.585674
Zn	BLINK	GKVK	Chr8A_4264315	Chr8A	4264315	5.73827e-05	-0.45	300	0.910024	-0.529981			Zn	MLMM	GKVK	Chr5B_2770666	Chr5B	2770666	3.92893e-05	-0.0216667	300	0.629176	-0.404991
Zn	BLINK	GKVK	Chr8A_19233003	Chr8A	19233003	5.83557e-05	-0.19	300	0.910024	-0.487405			Zn	MLMM	GKVK	Chr1B_30675789	Chr1B	30675789	4.03462e-05	-0.0966667	300	0.629176	-0.477557
Zn	BLINK	GKVK	Chr4A_25764592	Chr4A	25764592	6.77119e-05	0.131667	300	0.993816	-0.580385			Zn	MLMM	GKVK	Chr8B_26556328	Chr8B	26556328	4.53886e-05	0.065	300	0.637859	0.386581
Zn	BLINK	GKVK	Chr1B_29464120	Chr1B	29464120	8.01403e-05	-0.32	300	0.999921	-0.524961			Zn	MLMM	GKVK	Chr7B_30962597	Chr7B	30962597	4.63243e-05	-0.39	300	0.637859	0.485714
Zn	BLINK	GKVK	Chr6B_5135741	Chr6B	5135741	8.39916e-05	0.483333	300	0.999921	0.878428			Zn	MLMM	GKVK	Chr9A_41286149	Chr9A	41286149	5.0649e-05	-0.331667	300	0.637859	-0.509244
Zn	BLINK	GKVK	Chr8A_22270217	Chr8A	22270217	8.59606e-05	-0.298333	300	0.999921	-0.483042			Zn	MLMM	GKVK	Chr3A_22080717	Chr3A	22080717	5.11287e-05	-0.125	300	0.637859	-0.433711
													Zn	MLMM	GKVK	Chr2A_14377482	Chr2A	14377482	5.85103e-05	-0.4	300	0.651698	-0.417792
													Zn	MLMM	GKVK	Chr3A_37395186	Chr3A	37395186	5.86636e-05	-0.131667	300	0.651698	-0.424184
													Zn	MLMM	GKVK	Chr4B_29306628	Chr4B	29306628	6.26816e-05	-0.436667	300	0.651698	0.481757
													Zn	MLMM	GKVK	Chr1A_26943993	Chr1A	26943993	6.26857e-05	-0.415	300	0.651698	0.441617
													Zn	MLMM	GKVK	Chr7A_19635946	Chr7A	19635946	6.71633e-05	-0.418333	300	0.67032	-0.474616
													Zn	MLMM	GKVK	Chr6A_37087277	Chr6A	37087277	7.29683e-05	-0.61	300	0.683553	-0.423863
													Zn	MLMM	GKVK	Chr1B_30848516	Chr1B	30848516	7.51529e-05	-0.108333	300	0.683553	-0.458663
													Zn	MLMM	GKVK	Chr5B_10380524	Chr5B	10380524	7.86535e-05	-0.468333	300	0.683553	-0.498143
													Zn	MLMM	GKVK	Chr2A_29855301	Chr2A	29855301	8.14109e-05	-0.333333	300	0.683553	-0.425106
													Zn	MLMM	GKVK	Chr6A_21956254	Chr6A	21956254	8.97602e-05	-0.315	300	0.683553	-0.50879
													Zn	MLMM	GKVK	Chr6A_37087280	Chr6A	37087280	9.10553e-05	-0.623333	300	0.683553	-0.414909
													Zn	MLMM	GKVK	Chr5B_39893270	Chr5B	39893270	9.27979e-05	-0.58	300	0.683553	-0.429548
													Zn	MLMM	GKVK	Chr2A_23807952	Chr2A	23807952	9.57889e-05	-0.493333	300	0.683553	-0.391412
													Zn	MLMM	GKVK	Chr5A_28419592	Chr5A	28419592	9.65669e-05	-0.425	300	0.683553	-0.414188
Trait	Model	Test location	SNP	Chromosome	Position	P.value	MAF	nobs	H&B.P.Value	Effect			Trait	Model	Test location	SNP	Chromosome	Position	P.value	MAF	nobs	H&B.P.Value	Effect
Zn	BLINK	IIMR	Chr5B_11244885	Chr5B	11244885	2.71369e-08	-0.461667	300	0.00677096	0.680614			Zn	MLMM	IIMR	Chr5B_11244904	Chr5B	11244904	2.83985e-06	-0.455	300	0.351658	0.544715
Zn	BLINK	IIMR	Chr2A_20054517	Chr2A	20054517	3.32543e-07	-0.566667	300	0.0414866	-0.655406			Zn	MLMM	IIMR	Chr2A_14377482	Chr2A	14377482	4.92428e-06	-0.4	300	0.351658	-0.492109
Zn	BLINK	IIMR	Chr3A_39975048	Chr3A	39975048	4.99211e-06	-0.128333	300	0.320939	-0.6161			Zn	MLMM	IIMR	Chr5B_3470339	Chr5B	3470339	5.4785e-06	-0.406667	300	0.351658	-0.480213
Zn	BLINK	IIMR	Chr2A_32657927	Chr2A	32657927	5.14509e-06	-0.54	300	0.320939	-0.650684			Zn	MLMM	IIMR	Chr3B_48962086	Chr3B	48962086	5.63756e-06	-0.413333	300	0.351658	-0.591804
Zn	BLINK	IIMR	Chr5A_34284454	Chr5A	34284454	1.33006e-05	-0.398333	300	0.663729	0.680954			Zn	MLMM	IIMR	Chr8A_14835512	Chr8A	14835512	8.37811e-06	-0.261667	300	0.407435	-0.461846
Zn	BLINK	IIMR	Chr7B_3987450	Chr7B	3987450	1.91211e-05	0.118333	300	0.728816	-0.640435			Zn	MLMM	IIMR	Chr3B_20155675	Chr3B	20155675	1.175e-05	-0.296667	300	0.407435	0.531188
Zn	BLINK	IIMR	Chr9A_54116123	Chr9A	54116123	2.04468e-05	-0.566667	300	0.728816	0.649201			Zn	MLMM	IIMR	Chr5A_13035100	Chr5A	13035100	1.22648e-05	-0.348333	300	0.407435	-0.476173
Zn	BLINK	IIMR	Chr1A_22020940	Chr1A	22020940	2.90435e-05	0.07	300	0.905835	0.52566			Zn	MLMM	IIMR	Chr8A_10742245	Chr8A	10742245	1.30635e-05	-0.513333	300	0.407435	-0.53235
Zn	BLINK	IIMR	Chr6B_19838489	Chr6B	19838489	3.80065e-05	-0.306667	300	0.999897	0.690381			Zn	MLMM	IIMR	Chr8A_20819892	Chr8A	20819892	1.85989e-05	-0.198333	300	0.467367	-0.477731
Zn	BLINK	IIMR	Chr3B_48962092	Chr3B	48962092	4.04031e-05	-0.395	300	0.999897	-0.691784			Zn	MLMM	IIMR	Chr8B_11724093	Chr8B	11724093	1.87313e-05	-0.326667	300	0.467367	0.534503
Zn	BLINK	IIMR	Chr4A_1970898	Chr4A	1970898	5.10925e-05	-0.0833333	300	0.999897	0.575593			Zn	MLMM	IIMR	Chr8A_20819901	Chr8A	20819901	2.3118e-05	-0.156667	300	0.518525	-0.484673
Zn	BLINK	IIMR	Chr3B_48962086	Chr3B	48962086	5.48947e-05	-0.413333	300	0.999897	-0.654918			Zn	MLMM	IIMR	Chr3B_48962092	Chr3B	48962092	2.95359e-05	-0.395	300	0.518525	-0.5535
Zn	BLINK	IIMR	Chr8B_39546557	Chr8B	39546557	5.73236e-05	0.00666667	300	0.999897	-0.602605			Zn	MLMM	IIMR	Chr6B_21354672	Chr6B	21354672	3.02901e-05	-0.561667	300	0.518525	0.481726
Zn	BLINK	IIMR	Chr4A_12730503	Chr4A	12730503	6.1076e-05	-0.478333	300	0.999897	0.566937			Zn	MLMM	IIMR	Chr7B_9515226	Chr7B	9515226	3.07028e-05	0.39	300	0.518525	0.504391
Zn	BLINK	IIMR	Chr5B_44331029	Chr5B	44331029	6.82269e-05	-0.52	300	0.999897	-0.572042			Zn	MLMM	IIMR	Chr3A_39495775	Chr3A	39495775	3.11724e-05	-0.148333	300	0.518525	-0.45299
Zn	BLINK	IIMR	Chr4B_30336930	Chr4B	30336930	7.22851e-05	-0.46	300	0.999897	0.735135			Zn	MLMM	IIMR	Chr6B_15501463	Chr6B	15501463	4.39172e-05	-0.428333	300	0.684864	-0.511972
Zn	BLINK	IIMR	Chr5A_13035100	Chr5A	13035100	7.5075e-05	-0.348333	300	0.999897	-0.481204			Zn	MLMM	IIMR	Chr1A_9400202	Chr1A	9400202	5.25134e-05	-0.0716667	300	0.746273	-0.486785
Zn	BLINK	IIMR	Chr2A_27644639	Chr2A	27644639	7.70812e-05	-0.198333	300	0.999897	-0.613404			Zn	MLMM	IIMR	Chr6B_17996134	Chr6B	17996134	5.47395e-05	-0.456667	300	0.746273	-0.508536
													Zn	MLMM	IIMR	Chr8A_25805464	Chr8A	25805464	5.68279e-05	-0.436667	300	0.746273	-0.45747
													Zn	MLMM	IIMR	Chr8B_9741229	Chr8B	9741229	7.30749e-05	-0.438333	300	0.889201	-0.449675
													Zn	MLMM	IIMR	Chr1B_30675789	Chr1B	30675789	8.31092e-05	-0.0966667	300	0.889201	-0.485013
													Zn	MLMM	IIMR	Chr7B_16384271	Chr7B	16384271	8.46549e-05	0.101667	300	0.889201	0.393083
													Zn	MLMM	IIMR	Chr5A_45279116	Chr5A	45279116	8.56481e-05	-0.483333	300	0.889201	-0.461765
													Zn	MLMM	IIMR	Chr2B_30441255	Chr2B	30441255	9.20005e-05	-0.473333	300	0.889201	-0.489042
													Zn	MLMM	IIMR	Chr2A_14521341	Chr2A	14521341	9.5866e-05	-0.303333	300	0.889201	-0.452204
													Zn	MLMM	IIMR	Chr8B_26973324	Chr8B	26973324	9.94978e-05	0.0483333	300	0.889201	0.383441
Trait	Model	Test location	SNP	Chromosome	Position	P.value	MAF	nobs	H&B.P.Value	Effect			Trait	Model	Test location	SNP	Chromosome	Position	P.value	MAF	nobs	H&B.P.Value	Effect
Zn	BLINK	Pooled	Chr2A_20054517	Chr2A	20054517	9.23444e-10	-0.566667	300	0.00023041	-0.760927			Zn	MLMM	Pooled	Chr3B_48962086	Chr3B	48962086	1.20824e-06	-0.413333	300	0.30147	-0.635018
Zn	BLINK	Pooled	Chr5B_11244885	Chr5B	11244885	3.41459e-08	-0.461667	300	0.00425989	0.612499			Zn	MLMM	Pooled	Chr2A_14377482	Chr2A	14377482	3.52619e-06	-0.4	300	0.336431	-0.502222
Zn	BLINK	Pooled	Chr2A_32657927	Chr2A	32657927	1.13682e-06	-0.54	300	0.0945497	-0.566635			Zn	MLMM	Pooled	Chr3B_48962092	Chr3B	48962092	5.2097e-06	-0.395	300	0.336431	-0.605652
Zn	BLINK	Pooled	Chr3A_39975048	Chr3A	39975048	1.54213e-06	-0.128333	300	0.0961948	-0.541766			Zn	MLMM	Pooled	Chr5B_3470339	Chr5B	3470339	5.39345e-06	-0.406667	300	0.336431	-0.483414
Zn	BLINK	Pooled	Chr5A_34284454	Chr5A	34284454	2.78435e-06	-0.398333	300	0.138945	0.672166			Zn	MLMM	Pooled	Chr5B_11244904	Chr5B	11244904	1.0802e-05	-0.455	300	0.458398	0.516092
Zn	BLINK	Pooled	Chr2B_5754148	Chr2B	5754148	4.86304e-06	-0.465	300	0.20223	0.643279			Zn	MLMM	Pooled	Chr8A_10742245	Chr8A	10742245	1.24524e-05	-0.513333	300	0.458398	-0.536654
Zn	BLINK	Pooled	Chr4B_30336930	Chr4B	30336930	5.76515e-06	-0.46	300	0.205495	0.768003			Zn	MLMM	Pooled	Chr8A_14835512	Chr8A	14835512	1.33278e-05	-0.261667	300	0.458398	-0.454333
Zn	BLINK	Pooled	Chr9A_38793575	Chr9A	38793575	2.41405e-05	-0.601667	300	0.752915	-0.540777			Zn	MLMM	Pooled	Chr5A_13035100	Chr5A	13035100	1.46975e-05	-0.348333	300	0.458398	-0.474729
Zn	BLINK	Pooled	Chr6B_19838489	Chr6B	19838489	3.78702e-05	-0.306667	300	0.921962	0.635972			Zn	MLMM	Pooled	Chr3B_20155675	Chr3B	20155675	1.71169e-05	-0.296667	300	0.474539	0.524558
Zn	BLINK	Pooled	Chr5B_44331029	Chr5B	44331029	4.1906e-05	-0.52	300	0.921962	-0.543575			Zn	MLMM	Pooled	Chr6B_15501463	Chr6B	15501463	2.19723e-05	-0.428333	300	0.548234	-0.534348
Zn	BLINK	Pooled	Chr2A_22304551	Chr2A	22304551	4.19678e-05	-0.343333	300	0.921962	0.512567			Zn	MLMM	Pooled	Chr3A_39495775	Chr3A	39495775	2.52019e-05	-0.148333	300	0.57165	-0.460799
Zn	BLINK	Pooled	Chr1A_18826306	Chr1A	18826306	4.43409e-05	0.04	300	0.921962	0.496501			Zn	MLMM	Pooled	Chr7B_9515226	Chr7B	9515226	3.34465e-05	0.39	300	0.627053	0.505052
Zn	BLINK	Pooled	Chr8B_39546557	Chr8B	39546557	6.75281e-05	0.00666667	300	0.999866	-0.549842			Zn	MLMM	Pooled	Chr8A_25805464	Chr8A	25805464	3.50744e-05	-0.436667	300	0.627053	-0.472569
Zn	BLINK	Pooled	Chr3B_4834480	Chr3B	4834480	7.19109e-05	-0.56	300	0.999866	-0.548438			Zn	MLMM	Pooled	Chr8A_20819901	Chr8A	20819901	3.76651e-05	-0.156667	300	0.627053	-0.475234
Zn	BLINK	Pooled	Chr3A_24378391	Chr3A	24378391	8.26394e-05	-0.236667	300	0.999866	-0.495476			Zn	MLMM	Pooled	Chr1B_30675789	Chr1B	30675789	3.99744e-05	-0.0966667	300	0.627053	-0.508711
Zn	BLINK	Pooled	Chr1B_33993045	Chr1B	33993045	8.39856e-05	-0.405	300	0.999866	0.596295			Zn	MLMM	Pooled	Chr8A_20819892	Chr8A	20819892	4.02101e-05	-0.198333	300	0.627053	-0.461618
													Zn	MLMM	Pooled	Chr6A_6115560	Chr6A	6115560	4.68235e-05	-0.415	300	0.657992	-0.520481
													Zn	MLMM	Pooled	Chr8B_11724093	Chr8B	11724093	4.74683e-05	-0.326667	300	0.657992	0.51183
													Zn	MLMM	Pooled	Chr3A_37395186	Chr3A	37395186	5.31183e-05	-0.131667	300	0.666729	-0.456283
													Zn	MLMM	Pooled	Chr1A_9400202	Chr1A	9400202	5.34429e-05	-0.0716667	300	0.666729	-0.489189
													Zn	MLMM	Pooled	Chr3A_56765639	Chr3A	56765639	5.6829e-05	0.203333	300	0.675212	-0.426261
													Zn	MLMM	Pooled	Chr6B_21354672	Chr6B	21354672	6.00329e-05	-0.561667	300	0.680858	0.466567
													Zn	MLMM	Pooled	Chr8B_9741229	Chr8B	9741229	7.03369e-05	-0.438333	300	0.763036	-0.453285
													Zn	MLMM	Pooled	Chr3A_48201923	Chr3A	48201923	8.47654e-05	-0.195	300	0.807065	-0.450211
													Zn	MLMM	Pooled	Chr9B_16415663	Chr9B	16415663	8.87522e-05	-0.598333	300	0.807065	-0.454762
													Zn	MLMM	Pooled	Chr8B_18362521	Chr8B	18362521	9.56534e-05	-0.283333	300	0.807065	-0.589969
													Zn	MLMM	Pooled	Chr6B_21403265	Chr6B	21403265	9.65289e-05	-0.491667	300	0.807065	-0.469287
