# Supplementary material for: Little millet genome reveals evolutionary insights into tetraploid structure and genetic basis of micronutrient density
Source: Nat Commun. 2025 Nov 29;17:74. doi: 10.1038/s41467-025-66716-6 (PMC12769566; doi:10.1038/s41467-025-66716-6)
Supplement: Supplementary file 18 — Supplementaty Data 15 [file 41467_2025_66716_MOESM18_ESM.xlsx]

## Sheet: Data15
Supplementary Data 15. Marker-trait associations identified in little millet diversity panel using population structure determined by DAPC
Note: DFF = days to 50% flowering; TW = thousand seed weight; GYPP = grain yield per plant; Phenoytpic values from two test sites - GKVK (Bangalore, India), ICAR-IIMR (Hyderbad, India), and the BLUPs calculated based on Pooled data were used for genome-wide associatoin mapping
Genome-wide association analyses were performed using the BLINK and MLMM models implemented in GAPIT. Two-sided tests were applied to assess marker-trait associations, and associations with P < 0.0001 were considered significant.
Trait	Model	Test location	SNP	Chromosome	Position	P.value	MAF	nobs	H&B.P.Value	Effect			Trait	Model	Test location	SNP	Chromosome	Position	P.value	MAF	nobs	H&B.P.Value	Effect
DFF	BLINK	GKVK	Chr6B_31029653	Chr6B	31029653	1.98712e-06	-0.317726	299	0.241695	0.891219			DFF	MLMM	GKVK	Chr2B_40542967	Chr2B	40542967	2.91222e-06	-0.628763	299	0.239171	0.570601
DFF	BLINK	GKVK	Chr5B_45374804	Chr5B	45374804	4.0549e-06	-0.521739	299	0.241695	0.880395			DFF	MLMM	GKVK	Chr5A_38432242	Chr5A	38432242	3.30281e-06	0.0183946	299	0.239171	0.662744
DFF	BLINK	GKVK	Chr4A_29318475	Chr4A	29318475	4.44149e-06	-0.551839	299	0.241695	-0.780681			DFF	MLMM	GKVK	Chr2B_13478839	Chr2B	13478839	3.62335e-06	-0.598662	299	0.239171	0.616351
DFF	BLINK	GKVK	Chr9B_16701794	Chr9B	16701794	4.50841e-06	-0.448161	299	0.241695	0.952704			DFF	MLMM	GKVK	Chr7B_1886348	Chr7B	1886348	3.83424e-06	-0.00334448	299	0.239171	0.556704
DFF	BLINK	GKVK	Chr8A_13115621	Chr8A	13115621	4.84337e-06	0.168896	299	0.241695	0.719392			DFF	MLMM	GKVK	Chr1A_1519874	Chr1A	1519874	9.02427e-06	-0.540134	299	0.377997	0.56058
DFF	BLINK	GKVK	Chr9B_43350594	Chr9B	43350594	5.97179e-06	-0.316054	299	0.248338	1.01615			DFF	MLMM	GKVK	Chr6B_11483827	Chr6B	11483827	9.0897e-06	-0.536789	299	0.377997	0.557577
DFF	BLINK	GKVK	Chr4A_29318474	Chr4A	29318474	8.59165e-06	-0.518395	299	0.306244	-0.787177			DFF	MLMM	GKVK	Chr3A_35362929	Chr3A	35362929	1.12744e-05	-0.0250836	299	0.401871	0.595327
DFF	BLINK	GKVK	Chr3A_16501195	Chr3A	16501195	1.28177e-05	-0.413043	299	0.396009	-0.766267			DFF	MLMM	GKVK	Chr2A_23396666	Chr2A	23396666	1.39091e-05	-0.346154	299	0.409482	0.561713
DFF	BLINK	GKVK	Chr9B_43449604	Chr9B	43449604	1.42843e-05	-0.301003	299	0.396009	0.920767			DFF	MLMM	GKVK	Chr2A_17756837	Chr2A	17756837	1.47702e-05	-0.356187	299	0.409482	0.530227
DFF	BLINK	GKVK	Chr4B_29315048	Chr4B	29315048	1.70324e-05	-0.423077	299	0.424977	0.98445			DFF	MLMM	GKVK	Chr2A_30341290	Chr2A	30341290	1.87866e-05	-0.58194	299	0.468747	0.561001
DFF	BLINK	GKVK	Chr8B_25342011	Chr8B	25342011	2.26263e-05	-0.0200669	299	0.473425	0.660059			DFF	MLMM	GKVK	Chr5B_2957808	Chr5B	2957808	2.67607e-05	0.117057	299	0.579868	0.500718
DFF	BLINK	GKVK	Chr5A_38432242	Chr5A	38432242	2.76764e-05	0.0183946	299	0.473425	0.901507			DFF	MLMM	GKVK	Chr1A_369963	Chr1A	369963	2.78882e-05	-0.474916	299	0.579868	0.489142
DFF	BLINK	GKVK	Chr9B_8722022	Chr9B	8722022	2.96184e-05	-0.439799	299	0.473425	-0.813565			DFF	MLMM	GKVK	Chr2A_32889805	Chr2A	32889805	3.30852e-05	-0.479933	299	0.610766	-0.587101
DFF	BLINK	GKVK	Chr7A_9995895	Chr7A	9995895	3.21693e-05	-0.603679	299	0.473425	0.766317			DFF	MLMM	GKVK	Chr4A_26267824	Chr4A	26267824	3.42699e-05	-0.117057	299	0.610766	0.518397
DFF	BLINK	GKVK	Chr7B_1886348	Chr7B	1886348	3.37357e-05	-0.00334448	299	0.473425	0.685781			DFF	MLMM	GKVK	Chr9B_32459327	Chr9B	32459327	3.91735e-05	-0.416388	299	0.612278	-0.606485
DFF	BLINK	GKVK	Chr4A_7578104	Chr4A	7578104	3.52179e-05	-0.521739	299	0.473425	-0.698377			DFF	MLMM	GKVK	Chr3A_36866671	Chr3A	36866671	3.92626e-05	-0.152174	299	0.612278	0.500067
DFF	BLINK	GKVK	Chr4B_31377489	Chr4B	31377489	3.61308e-05	-0.406355	299	0.473425	-0.950967			DFF	MLMM	GKVK	Chr3A_38209706	Chr3A	38209706	5.13614e-05	-0.0602007	299	0.728764	0.543199
DFF	BLINK	GKVK	Chr9B_17767810	Chr9B	17767810	3.66555e-05	-0.431438	299	0.473425	0.982435			DFF	MLMM	GKVK	Chr6B_31029653	Chr6B	31029653	5.25739e-05	-0.317726	299	0.728764	0.537137
DFF	BLINK	GKVK	Chr1A_8906716	Chr1A	8906716	3.83459e-05	-0.272575	299	0.473425	0.67526			DFF	MLMM	GKVK	Chr2A_29680061	Chr2A	29680061	5.95308e-05	-0.394649	299	0.779794	0.491251
DFF	BLINK	GKVK	Chr3B_20952953	Chr3B	20952953	3.92437e-05	-0.620401	299	0.473425	-0.74766			DFF	MLMM	GKVK	Chr4B_29315048	Chr4B	29315048	6.25497e-05	-0.423077	299	0.779794	0.60896
DFF	BLINK	GKVK	Chr9A_15050852	Chr9A	15050852	3.99897e-05	0.0551839	299	0.473425	-0.623844			DFF	MLMM	GKVK	Chr2A_19220911	Chr2A	19220911	6.56311e-05	-0.344482	299	0.779794	0.538951
DFF	BLINK	GKVK	Chr1B_37542108	Chr1B	37542108	4.21857e-05	-0.367893	299	0.473425	-1.00872			DFF	MLMM	GKVK	Chr8B_32608665	Chr8B	32608665	6.99949e-05	-0.546823	299	0.793841	0.529019
DFF	BLINK	GKVK	Chr7B_430163	Chr7B	430163	4.36405e-05	-0.0317726	299	0.473425	-0.655414			DFF	MLMM	GKVK	Chr9B_32770938	Chr9B	32770938	8.02184e-05	-0.505017	299	0.819665	-0.536383
DFF	BLINK	GKVK	Chr1A_978794	Chr1A	978794	5.04171e-05	-0.558528	299	0.523211	0.767903			DFF	MLMM	GKVK	Chr2A_14143272	Chr2A	14143272	8.16067e-05	-0.341137	299	0.819665	0.58313
DFF	BLINK	GKVK	Chr4A_28909617	Chr4A	28909617	5.24236e-05	0.220736	299	0.523211	-0.723471			DFF	MLMM	GKVK	Chr8B_14868821	Chr8B	14868821	8.21271e-05	-0.421405	299	0.819665	0.551866
DFF	BLINK	GKVK	Chr8B_16688960	Chr8B	16688960	5.51491e-05	-0.536789	299	0.529243	0.775326			DFF	MLMM	GKVK	Chr6A_7030047	Chr6A	7030047	9.02419e-05	-0.453177	299	0.866013	0.534353
DFF	BLINK	GKVK	Chr8B_24999073	Chr8B	24999073	5.92182e-05	0.217391	299	0.547244	0.711173
DFF	BLINK	GKVK	Chr8B_28435763	Chr8B	28435763	6.33706e-05	-0.29097	299	0.564702	-1.09667
DFF	BLINK	GKVK	Chr4A_24961382	Chr4A	24961382	6.72596e-05	-0.409699	299	0.57869	0.767022
DFF	BLINK	GKVK	Chr2B_51747670	Chr2B	51747670	7.81198e-05	-0.511706	299	0.645283	0.632405
DFF	BLINK	GKVK	Chr3A_24396517	Chr3A	24396517	8.0172e-05	-0.130435	299	0.645283	-0.748377
DFF	BLINK	GKVK	Chr8B_38435739	Chr8B	38435739	8.64784e-05	-0.282609	299	0.674291	-0.863668
DFF	BLINK	GKVK	Chr1A_31126163	Chr1A	31126163	9.98408e-05	-0.369565	299	0.73693	-0.770983
Trait	Model	Test location	SNP	Chromosome	Position	P.value	MAF	nobs	H&B.P.Value	Effect			Trait	Model	Test location	SNP	Chromosome	Position	P.value	MAF	nobs	H&B.P.Value	Effect
DFF	BLINK	IIMR	Chr5A_40510222	Chr5A	40510222	2.93852e-06	-0.561873	299	0.248498	0.692132			DFF	MLMM	IIMR	Chr4A_9967284	Chr4A	9967284	3.40483e-06	-0.48495	299	0.551325	0.56521
DFF	BLINK	IIMR	Chr8A_26984838	Chr8A	26984838	3.0228e-06	-0.342809	299	0.248498	0.694237			DFF	MLMM	IIMR	Chr4A_18918746	Chr4A	18918746	4.41925e-06	0.170569	299	0.551325	0.47809
DFF	BLINK	IIMR	Chr5A_40510226	Chr5A	40510226	3.93356e-06	-0.591973	299	0.248498	0.653076			DFF	MLMM	IIMR	Chr6B_29485215	Chr6B	29485215	7.11942e-06	0.0635452	299	0.592125	0.502061
DFF	BLINK	IIMR	Chr7B_4562634	Chr7B	4562634	4.82619e-06	-0.362876	299	0.248498	-0.624721			DFF	MLMM	IIMR	Chr9B_55471998	Chr9B	55471998	1.08547e-05	-0.598662	299	0.626984	-0.501135
DFF	BLINK	IIMR	Chr1B_3562146	Chr1B	3562146	4.97971e-06	-0.458194	299	0.248498	0.630405			DFF	MLMM	IIMR	Chr6B_29934390	Chr6B	29934390	1.25643e-05	0.143813	299	0.626984	0.499222
DFF	BLINK	IIMR	Chr2A_28317828	Chr2A	28317828	1.01419e-05	-0.20903	299	0.331147	0.930492			DFF	MLMM	IIMR	Chr3B_4377631	Chr3B	4377631	2.6993e-05	-0.508361	299	0.826889	0.506885
DFF	BLINK	IIMR	Chr4A_11989514	Chr4A	11989514	1.05461e-05	-0.376254	299	0.331147	0.767525			DFF	MLMM	IIMR	Chr1B_42278918	Chr1B	42278918	2.71555e-05	-0.128763	299	0.826889	0.48552
DFF	BLINK	IIMR	Chr9B_3827619	Chr9B	3827619	1.06175e-05	-0.419732	299	0.331147	0.627775			DFF	MLMM	IIMR	Chr4B_29305876	Chr4B	29305876	2.81568e-05	-0.483278	299	0.826889	0.50703
DFF	BLINK	IIMR	Chr6B_34513240	Chr6B	34513240	1.37884e-05	-0.32107	299	0.382261	0.833401			DFF	MLMM	IIMR	Chr3A_19214325	Chr3A	19214325	3.09847e-05	-0.371237	299	0.826889	0.548614
DFF	BLINK	IIMR	Chr8B_23494252	Chr8B	23494252	1.65155e-05	-0.459866	299	0.396515	0.698994			DFF	MLMM	IIMR	Chr8A_10537698	Chr8A	10537698	3.78181e-05	-0.449833	299	0.826889	-0.533814
DFF	BLINK	IIMR	Chr7A_3469143	Chr7A	3469143	1.74808e-05	-0.466555	299	0.396515	0.608204			DFF	MLMM	IIMR	Chr2A_26112636	Chr2A	26112636	4.06235e-05	-0.145485	299	0.826889	0.564971
DFF	BLINK	IIMR	Chr8A_20096309	Chr8A	20096309	2.26015e-05	-0.503344	299	0.436573	0.724851			DFF	MLMM	IIMR	Chr6B_293311	Chr6B	293311	4.09889e-05	0.267559	299	0.826889	0.471404
DFF	BLINK	IIMR	Chr6A_6850143	Chr6A	6850143	2.27463e-05	-0.38796	299	0.436573	-0.760237			DFF	MLMM	IIMR	Chr7B_20150741	Chr7B	20150741	4.45433e-05	-0.573579	299	0.826889	0.488721
DFF	BLINK	IIMR	Chr3B_15735549	Chr3B	15735549	2.75506e-05	-0.27592	299	0.438554	0.836677			DFF	MLMM	IIMR	Chr7A_4123407	Chr7A	4123407	5.16183e-05	-0.277592	299	0.826889	0.510057
DFF	BLINK	IIMR	Chr2A_49212375	Chr2A	49212375	2.89021e-05	-0.128763	299	0.438554	0.943622			DFF	MLMM	IIMR	Chr2A_28133454	Chr2A	28133454	5.46214e-05	-0.319398	299	0.826889	0.502271
DFF	BLINK	IIMR	Chr3B_15735448	Chr3B	15735448	3.1145e-05	-0.158863	299	0.438554	1.11223			DFF	MLMM	IIMR	Chr2A_33650999	Chr2A	33650999	6.40266e-05	-0.362876	299	0.826889	0.515814
DFF	BLINK	IIMR	Chr9B_56929179	Chr9B	56929179	3.30301e-05	0.117057	299	0.438554	0.571155			DFF	MLMM	IIMR	Chr6B_15558653	Chr6B	15558653	6.80553e-05	-0.528428	299	0.826889	-0.471766
DFF	BLINK	IIMR	Chr6B_37550451	Chr6B	37550451	3.34565e-05	-0.334448	299	0.438554	0.593475			DFF	MLMM	IIMR	Chr2B_5593394	Chr2B	5593394	7.15517e-05	-0.394649	299	0.826889	0.551838
DFF	BLINK	IIMR	Chr1B_5747890	Chr1B	5747890	3.79398e-05	-0.319398	299	0.438554	0.655797			DFF	MLMM	IIMR	Chr6B_293364	Chr6B	293364	7.39127e-05	0.386288	299	0.826889	0.514521
DFF	BLINK	IIMR	Chr4B_10198911	Chr4B	10198911	3.81211e-05	-0.58194	299	0.438554	0.584657			DFF	MLMM	IIMR	Chr7A_35940300	Chr7A	35940300	7.57855e-05	-0.409699	299	0.826889	-0.544721
DFF	BLINK	IIMR	Chr3A_19214325	Chr3A	19214325	3.98441e-05	-0.371237	299	0.438554	0.72201			DFF	MLMM	IIMR	Chr3A_55485264	Chr3A	55485264	7.81553e-05	0.0602007	299	0.826889	-0.437817
DFF	BLINK	IIMR	Chr1A_3235379	Chr1A	3235379	4.02257e-05	-0.520067	299	0.438554	0.68692			DFF	MLMM	IIMR	Chr2A_49212748	Chr2A	49212748	7.99155e-05	-0.496656	299	0.826889	0.454878
DFF	BLINK	IIMR	Chr5B_37842407	Chr5B	37842407	4.11424e-05	-0.543478	299	0.438554	0.656149			DFF	MLMM	IIMR	Chr8B_31353557	Chr8B	31353557	8.41049e-05	-0.090301	299	0.826889	-0.446704
DFF	BLINK	IIMR	Chr3A_17491024	Chr3A	17491024	4.21837e-05	-0.312709	299	0.438554	0.684093			DFF	MLMM	IIMR	Chr2A_15503199	Chr2A	15503199	8.54297e-05	-0.461538	299	0.826889	0.423288
DFF	BLINK	IIMR	Chr1A_14983902	Chr1A	14983902	4.48077e-05	0.32107	299	0.440313	0.658189			DFF	MLMM	IIMR	Chr7A_23004735	Chr7A	23004735	8.7774e-05	-0.302676	299	0.826889	0.588627
DFF	BLINK	IIMR	Chr8A_10537698	Chr8A	10537698	4.58823e-05	-0.449833	299	0.440313	-0.694818			DFF	MLMM	IIMR	Chr9B_2390136	Chr9B	2390136	8.96472e-05	0.180602	299	0.826889	0.493791
DFF	BLINK	IIMR	Chr5A_40510223	Chr5A	40510223	4.86873e-05	-0.591973	299	0.449926	0.583383			DFF	MLMM	IIMR	Chr7B_674557	Chr7B	674557	9.77359e-05	0.0735786	299	0.826889	0.403015
DFF	BLINK	IIMR	Chr2A_26379251	Chr2A	26379251	5.1379e-05	-0.185619	299	0.457843	0.795215
DFF	BLINK	IIMR	Chr9B_16196022	Chr9B	16196022	5.48816e-05	-0.423077	299	0.472192	0.605644
DFF	BLINK	IIMR	Chr7A_24076190	Chr7A	24076190	6.2068e-05	-0.326087	299	0.489484	0.703633
DFF	BLINK	IIMR	Chr6B_17267132	Chr6B	17267132	6.23098e-05	-0.312709	299	0.489484	0.853099
DFF	BLINK	IIMR	Chr6B_11661838	Chr6B	11661838	6.27768e-05	-0.409699	299	0.489484	0.692495
DFF	BLINK	IIMR	Chr7B_7564236	Chr7B	7564236	6.61848e-05	0.227425	299	0.500419	0.582974
DFF	BLINK	IIMR	Chr4A_13535646	Chr4A	13535646	6.87467e-05	-0.464883	299	0.501135	0.666498
DFF	BLINK	IIMR	Chr4A_24268580	Chr4A	24268580	7.13134e-05	-0.413043	299	0.501135	0.628678
DFF	BLINK	IIMR	Chr8B_22863082	Chr8B	22863082	7.23049e-05	0.103679	299	0.501135	0.639011
DFF	BLINK	IIMR	Chr6B_18832094	Chr6B	18832094	7.89031e-05	-0.436455	299	0.524688	0.732258
DFF	BLINK	IIMR	Chr5B_34166603	Chr5B	34166603	7.99089e-05	-0.354515	299	0.524688	-0.755564
DFF	BLINK	IIMR	Chr4A_13535653	Chr4A	13535653	8.46869e-05	-0.428094	299	0.541803	0.651323
DFF	BLINK	IIMR	Chr9B_26904023	Chr9B	26904023	9.22306e-05	-0.580268	299	0.574175	0.582083
DFF	BLINK	IIMR	Chr7B_33672853	Chr7B	33672853	9.45298e-05	-0.214047	299	0.574175	0.647315
DFF	BLINK	IIMR	Chr9B_55471998	Chr9B	55471998	9.705e-05	-0.598662	299	0.574175	-0.528539
DFF	BLINK	IIMR	Chr1A_3235399	Chr1A	3235399	9.98973e-05	-0.441472	299	0.574175	0.616056
Trait	Model	Test location	SNP	Chromosome	Position	P.value	MAF	nobs	H&B.P.Value	Effect			Trait	Model	Test location	SNP	Chromosome	Position	P.value	MAF	nobs	H&B.P.Value	Effect
DFF	BLINK	Pooled	Chr2A_28317828	Chr2A	28317828	9.04882e-07	-0.205	300	0.136596	0.850622			DFF	MLMM	Pooled	Chr3A_36866671	Chr3A	36866671	3.58853e-06	-0.148333	300	0.580207	0.41639
DFF	BLINK	Pooled	Chr4B_29315048	Chr4B	29315048	1.09491e-06	-0.418333	300	0.136596	0.774933			DFF	MLMM	Pooled	Chr2B_40855188	Chr2B	40855188	6.08938e-06	-0.238333	300	0.580207	0.571044
DFF	BLINK	Pooled	Chr4B_31377489	Chr4B	31377489	3.74002e-06	-0.401667	300	0.284125	-0.739274			DFF	MLMM	Pooled	Chr6B_15558653	Chr6B	15558653	6.97613e-06	-0.526667	300	0.580207	-0.425139
DFF	BLINK	Pooled	Chr5A_40510222	Chr5A	40510222	4.55491e-06	-0.56	300	0.284125	0.56234			DFF	MLMM	Pooled	Chr6B_29934390	Chr6B	29934390	1.05032e-05	0.143333	300	0.654843	0.415755
DFF	BLINK	Pooled	Chr2A_3135631	Chr2A	3135631	5.90233e-06	-0.31	300	0.294539	0.601029			DFF	MLMM	Pooled	Chr2B_40855192	Chr2B	40855192	1.55524e-05	-0.253333	300	0.654843	0.53659
DFF	BLINK	Pooled	Chr8B_16688960	Chr8B	16688960	7.28841e-06	-0.535	300	0.29565	0.600214			DFF	MLMM	Pooled	Chr3A_35362929	Chr3A	35362929	1.5747e-05	-0.0216667	300	0.654843	0.436452
DFF	BLINK	Pooled	Chr6B_31029653	Chr6B	31029653	8.29441e-06	-0.313333	300	0.29565	0.587394			DFF	MLMM	Pooled	Chr8A_23488651	Chr8A	23488651	2.96262e-05	-0.351667	300	0.823274	-0.493404
DFF	BLINK	Pooled	Chr8B_31934432	Chr8B	31934432	1.07882e-05	-0.356667	300	0.299162	-0.514698			DFF	MLMM	Pooled	Chr9B_55471998	Chr9B	55471998	3.24685e-05	-0.596667	300	0.823274	-0.381962
DFF	BLINK	Pooled	Chr9B_43350594	Chr9B	43350594	1.07909e-05	-0.315	300	0.299162	0.69276			DFF	MLMM	Pooled	Chr7B_1886348	Chr7B	1886348	3.52026e-05	-0.00333333	300	0.823274	0.372541
DFF	BLINK	Pooled	Chr8A_13115621	Chr8A	13115621	1.21934e-05	0.168333	300	0.30424	0.483251			DFF	MLMM	Pooled	Chr5B_22665296	Chr5B	22665296	3.89262e-05	-0.406667	300	0.823274	0.445006
DFF	BLINK	Pooled	Chr9B_8722022	Chr9B	8722022	1.89619e-05	-0.438333	300	0.352544	-0.582532			DFF	MLMM	Pooled	Chr9B_6891840	Chr9B	6891840	4.04471e-05	0.0733333	300	0.823274	0.420203
DFF	BLINK	Pooled	Chr4A_11989514	Chr4A	11989514	2.09177e-05	-0.375	300	0.352544	0.614947			DFF	MLMM	Pooled	Chr5B_4025323	Chr5B	4025323	4.1399e-05	-0.125	300	0.823274	-0.345346
DFF	BLINK	Pooled	Chr7A_3469143	Chr7A	3469143	2.11249e-05	-0.465	300	0.352544	0.498847			DFF	MLMM	Pooled	Chr4A_26267824	Chr4A	26267824	4.3471e-05	-0.116667	300	0.823274	0.378903
DFF	BLINK	Pooled	Chr3B_15735448	Chr3B	15735448	2.15317e-05	-0.158333	300	0.352544	0.938839			DFF	MLMM	Pooled	Chr2B_40881988	Chr2B	40881988	4.9582e-05	-0.436667	300	0.823274	0.403979
DFF	BLINK	Pooled	Chr8B_5811965	Chr8B	5811965	2.28949e-05	-0.625	300	0.352544	0.540396			DFF	MLMM	Pooled	Chr8B_9158936	Chr8B	9158936	5.00433e-05	-0.395	300	0.823274	0.42003
DFF	BLINK	Pooled	Chr5A_40407405	Chr5A	40407405	2.35681e-05	-0.265	300	0.352544	0.496024			DFF	MLMM	Pooled	Chr2A_40657019	Chr2A	40657019	5.27928e-05	-0.478333	300	0.823274	-0.44843
DFF	BLINK	Pooled	Chr8B_23494252	Chr8B	23494252	2.402e-05	-0.458333	300	0.352544	0.567752			DFF	MLMM	Pooled	Chr2A_32920457	Chr2A	32920457	5.61245e-05	-0.358333	300	0.823745	0.490935
DFF	BLINK	Pooled	Chr5A_40510226	Chr5A	40510226	2.6806e-05	-0.59	300	0.370159	0.494591			DFF	MLMM	Pooled	Chr4A_18918746	Chr4A	18918746	6.00866e-05	0.173333	300	0.832904	0.339661
DFF	BLINK	Pooled	Chr5B_8786076	Chr5B	8786076	2.81872e-05	-0.563333	300	0.370159	0.572716			DFF	MLMM	Pooled	Chr5A_40510222	Chr5A	40510222	7.35939e-05	-0.56	300	0.966447	0.380871
DFF	BLINK	Pooled	Chr6A_6850143	Chr6A	6850143	3.04363e-05	-0.386667	300	0.379709	-0.62044			DFF	MLMM	Pooled	Chr2A_49591860	Chr2A	49591860	8.44532e-05	-0.576667	300	0.991244	0.396429
DFF	BLINK	Pooled	Chr3A_26345768	Chr3A	26345768	4.09834e-05	-0.196667	300	0.477224	-0.553258			DFF	MLMM	Pooled	Chr4A_9967284	Chr4A	9967284	9.45034e-05	-0.483333	300	0.991244	0.390443
DFF	BLINK	Pooled	Chr7A_39368603	Chr7A	39368603	4.2078e-05	-0.548333	300	0.477224	0.473443			DFF	MLMM	Pooled	Chr3B_16279081	Chr3B	16279081	9.67909e-05	-0.571667	300	0.991244	-0.364157
DFF	BLINK	Pooled	Chr8A_37265469	Chr8A	37265469	4.434e-05	-0.315	300	0.481013	-0.59444
DFF	BLINK	Pooled	Chr5B_1863948	Chr5B	1863948	4.6405e-05	-0.0233333	300	0.48244	0.419795
DFF	BLINK	Pooled	Chr4A_24246927	Chr4A	24246927	4.99846e-05	-0.403333	300	0.482582	0.487003
DFF	BLINK	Pooled	Chr3B_15735465	Chr3B	15735465	5.25849e-05	-0.111667	300	0.482582	0.845974
DFF	BLINK	Pooled	Chr8B_26213746	Chr8B	26213746	5.38108e-05	0.00833333	300	0.482582	0.419863
DFF	BLINK	Pooled	Chr1B_42141740	Chr1B	42141740	5.41551e-05	-0.428333	300	0.482582	0.560488
DFF	BLINK	Pooled	Chr8B_20130441	Chr8B	20130441	6.52009e-05	0.156667	300	0.504597	0.502464
DFF	BLINK	Pooled	Chr8A_10918233	Chr8A	10918233	6.5507e-05	-0.41	300	0.504597	0.518465
DFF	BLINK	Pooled	Chr8B_20130442	Chr8B	20130442	6.64783e-05	0.175	300	0.504597	0.505326
DFF	BLINK	Pooled	Chr9B_28462197	Chr9B	28462197	6.75984e-05	-0.501667	300	0.504597	-0.492412
DFF	BLINK	Pooled	Chr8B_14868821	Chr8B	14868821	6.80097e-05	-0.42	300	0.504597	0.554288
DFF	BLINK	Pooled	Chr1A_14976032	Chr1A	14976032	6.87596e-05	0.108333	300	0.504597	0.506696
DFF	BLINK	Pooled	Chr3B_49442266	Chr3B	49442266	7.37663e-05	-0.3	300	0.522741	0.586694
DFF	BLINK	Pooled	Chr5B_22665296	Chr5B	22665296	7.54222e-05	-0.406667	300	0.522741	0.563908
DFF	BLINK	Pooled	Chr9B_46083390	Chr9B	46083390	8.29427e-05	-0.593333	300	0.55038	0.487289
DFF	BLINK	Pooled	Chr7B_4953523	Chr7B	4953523	8.38217e-05	-0.245	300	0.55038	0.556733
DFF	BLINK	Pooled	Chr5A_40510223	Chr5A	40510223	8.63293e-05	-0.59	300	0.552311	0.467953
DFF	BLINK	Pooled	Chr9B_17767810	Chr9B	17767810	9.07222e-05	-0.43	300	0.555803	0.654029
DFF	BLINK	Pooled	Chr7A_39420600	Chr7A	39420600	9.25583e-05	-0.466667	300	0.555803	0.502051
DFF	BLINK	Pooled	Chr8A_12944317	Chr8A	12944317	9.55564e-05	0.253333	300	0.555803	0.465491
DFF	BLINK	Pooled	Chr9B_16701794	Chr9B	16701794	9.59208e-05	-0.446667	300	0.555803	0.572419
DFF	BLINK	Pooled	Chr9B_26904023	Chr9B	26904023	9.80131e-05	-0.578333	300	0.555803	0.480015
Trait	Model	Test location	SNP	Chromosome	Position	P.value	MAF	nobs	H&B.P.Value	Effect			Trait	Model	Test location	SNP	Chromosome	Position	P.value	MAF	nobs	H&B.P.Value	Effect
TW	BLINK	GKVK	Chr2A_3693904	Chr2A	3693904	3.00778e-07	-0.538591	298	0.0750474	0.013261			TW	MLMM	GKVK	Chr8B_10654753	Chr8B	10654753	2.63149e-07	-0.447987	298	0.036359	-0.0109283
TW	BLINK	GKVK	Chr4B_2363254	Chr4B	2363254	3.48943e-06	-0.0503356	298	0.435325	0.0123364			TW	MLMM	GKVK	Chr8B_29880725	Chr8B	29880725	2.91442e-07	-0.397651	298	0.036359	-0.0122119
TW	BLINK	GKVK	Chr3A_35903518	Chr3A	35903518	8.44244e-06	-0.407718	298	0.490791	0.0145261			TW	MLMM	GKVK	Chr4B_2363254	Chr4B	2363254	1.47975e-06	-0.0503356	298	0.123071	0.00958752
TW	BLINK	GKVK	Chr6A_35478776	Chr6A	35478776	9.45083e-06	-0.644295	298	0.490791	0.0132999			TW	MLMM	GKVK	Chr9B_53059782	Chr9B	53059782	3.36835e-06	-0.407718	298	0.21011	-0.0108784
TW	BLINK	GKVK	Chr8A_34987096	Chr8A	34987096	1.14263e-05	-0.394295	298	0.490791	0.0141076			TW	MLMM	GKVK	Chr7B_191959	Chr7B	191959	9.04919e-06	0.330537	298	0.451574	0.0154047
TW	BLINK	GKVK	Chr6B_23645940	Chr6B	23645940	1.18021e-05	-0.281879	298	0.490791	-0.0128375			TW	MLMM	GKVK	Chr1A_35500735	Chr1A	35500735	1.84063e-05	-0.0755034	298	0.663342	0.00861458
TW	BLINK	GKVK	Chr2A_31289841	Chr2A	31289841	2.38712e-05	-0.449664	298	0.78782	0.0150123			TW	MLMM	GKVK	Chr2A_34911032	Chr2A	34911032	2.32382e-05	-0.0956376	298	0.663342	0.00929678
TW	BLINK	GKVK	Chr2A_34191026	Chr2A	34191026	3.89289e-05	-0.327181	298	0.78782	0.0127974			TW	MLMM	GKVK	Chr6B_22055907	Chr6B	22055907	2.4399e-05	-0.278523	298	0.663342	-0.0107679
TW	BLINK	GKVK	Chr3A_17439409	Chr3A	17439409	4.04284e-05	-0.533557	298	0.78782	-0.0117711			TW	MLMM	GKVK	Chr7B_209748	Chr7B	209748	2.45579e-05	0.305369	298	0.663342	0.0163061
TW	BLINK	GKVK	Chr2A_50280288	Chr2A	50280288	4.18591e-05	0.13255	298	0.78782	0.0136051			TW	MLMM	GKVK	Chr1B_7136536	Chr1B	7136536	2.83972e-05	-0.604027	298	0.663342	-0.00867427
TW	BLINK	GKVK	Chr1B_32680573	Chr1B	32680573	4.74343e-05	-0.253356	298	0.78782	-0.0141208			TW	MLMM	GKVK	Chr2A_3693904	Chr2A	3693904	3.03464e-05	-0.538591	298	0.663342	0.00833535
TW	BLINK	GKVK	Chr9A_14379523	Chr9A	14379523	4.89644e-05	-0.375839	298	0.78782	-0.0153563			TW	MLMM	GKVK	Chr4A_34219029	Chr4A	34219029	3.19028e-05	-0.166107	298	0.663342	-0.00901823
TW	BLINK	GKVK	Chr2A_16486585	Chr2A	16486585	5.08179e-05	0.0419463	298	0.78782	0.0119432			TW	MLMM	GKVK	Chr5B_12111682	Chr5B	12111682	3.7548e-05	-0.469799	298	0.717224	-0.0085269
TW	BLINK	GKVK	Chr8B_19166921	Chr8B	19166921	5.91888e-05	0.184564	298	0.78782	-0.0116157			TW	MLMM	GKVK	Chr1B_8287027	Chr1B	8287027	4.02432e-05	-0.38255	298	0.717224	0.00953873
TW	BLINK	GKVK	Chr2A_27249671	Chr2A	27249671	5.97665e-05	-0.422819	298	0.78782	0.0110729			TW	MLMM	GKVK	Chr4B_9964848	Chr4B	9964848	4.88795e-05	-0.332215	298	0.776196	-0.0102609
TW	BLINK	GKVK	Chr8A_14468879	Chr8A	14468879	6.03586e-05	-0.204698	298	0.78782	0.0131226			TW	MLMM	GKVK	Chr9B_24692199	Chr9B	24692199	5.01385e-05	-0.474832	298	0.776196	-0.00931381
TW	BLINK	GKVK	Chr8A_13326700	Chr8A	13326700	6.3146e-05	-0.114094	298	0.78782	-0.0119926			TW	MLMM	GKVK	Chr8B_23426121	Chr8B	23426121	6.04356e-05	0.0822148	298	0.776196	0.00797778
TW	BLINK	GKVK	Chr8A_15460257	Chr8A	15460257	6.72462e-05	-0.286913	298	0.78782	-0.0111365			TW	MLMM	GKVK	Chr1B_32680573	Chr1B	32680573	6.31576e-05	-0.253356	298	0.776196	-0.011104
TW	BLINK	GKVK	Chr5B_40211311	Chr5B	40211311	6.78297e-05	-0.464765	298	0.78782	0.01241			TW	MLMM	GKVK	Chr8A_37291343	Chr8A	37291343	6.42823e-05	-0.32047	298	0.776196	-0.00845145
TW	BLINK	GKVK	Chr4B_2555779	Chr4B	2555779	6.99653e-05	-0.102349	298	0.78782	0.0105527			TW	MLMM	GKVK	Chr5A_14502048	Chr5A	14502048	6.95488e-05	-0.610738	298	0.776196	-0.00805077
TW	BLINK	GKVK	Chr3B_36437445	Chr3B	36437445	7.10872e-05	-0.52349	298	0.78782	0.0116717			TW	MLMM	GKVK	Chr4A_26267786	Chr4A	26267786	7.06465e-05	-0.0939597	298	0.776196	0.00830412
TW	BLINK	GKVK	Chr4B_29304224	Chr4B	29304224	7.32832e-05	-0.471477	298	0.78782	0.0132843			TW	MLMM	GKVK	Chr3B_16965281	Chr3B	16965281	7.61028e-05	-0.578859	298	0.776196	-0.00823072
TW	BLINK	GKVK	Chr4B_24698493	Chr4B	24698493	7.49408e-05	-0.560403	298	0.78782	0.0106224			TW	MLMM	GKVK	Chr4A_23578742	Chr4A	23578742	7.97993e-05	-0.288591	298	0.776196	0.00716707
TW	BLINK	GKVK	Chr7B_1022398	Chr7B	1022398	7.5779e-05	0.0805369	298	0.78782	0.0112892			TW	MLMM	GKVK	Chr6B_4413687	Chr6B	4413687	8.04048e-05	-0.0503356	298	0.776196	0.00953586
TW	BLINK	GKVK	Chr3A_16372858	Chr3A	16372858	8.74902e-05	-0.407718	298	0.829405	-0.0120861			TW	MLMM	GKVK	Chr8B_524163	Chr8B	524163	8.07552e-05	-0.340604	298	0.776196	0.00739194
TW	BLINK	GKVK	Chr4A_31175818	Chr4A	31175818	8.7845e-05	-0.454698	298	0.829405	0.0137369			TW	MLMM	GKVK	Chr2A_19714746	Chr2A	19714746	8.39197e-05	-0.392617	298	0.776196	0.00807151
TW	BLINK	GKVK	Chr8A_33633514	Chr8A	33633514	9.12648e-05	-0.639262	298	0.829405	0.0118002			TW	MLMM	GKVK	Chr1A_37757697	Chr1A	37757697	8.43956e-05	-0.437919	298	0.776196	0.00848928
TW	BLINK	GKVK	Chr8B_11131687	Chr8B	11131687	9.30754e-05	-0.427852	298	0.829405	-0.0111807			TW	MLMM	GKVK	Chr8A_22347759	Chr8A	22347759	8.99975e-05	-0.125839	298	0.776196	0.00830809
													TW	MLMM	GKVK	Chr3B_16965280	Chr3B	16965280	9.56324e-05	-0.578859	298	0.776196	-0.0080963
													TW	MLMM	GKVK	Chr7B_27170467	Chr7B	27170467	9.71343e-05	-0.271812	298	0.776196	-0.0100242
Trait	Model	Test location	SNP	Chromosome	Position	P.value	MAF	nobs	H&B.P.Value	Effect			Trait	Model	Test location	SNP	Chromosome	Position	P.value	MAF	nobs	H&B.P.Value	Effect
TW	BLINK	IIMR	Chr6A_7034618	Chr6A	7034618	3.22194e-06	-0.353535	297	0.716403	0.0557243			TW	MLMM	IIMR	Chr9A_7999374	Chr9A	7999374	1.03825e-05	-0.548822	297	0.946776	-0.0298712
TW	BLINK	IIMR	Chr6B_31009741	Chr6B	31009741	1.18626e-05	-0.430976	297	0.716403	0.0417386			TW	MLMM	IIMR	Chr1A_26399022	Chr1A	26399022	2.44473e-05	-0.459596	297	0.946776	0.0325035
TW	BLINK	IIMR	Chr2B_39791832	Chr2B	39791832	1.45009e-05	-0.205387	297	0.716403	0.0411879			TW	MLMM	IIMR	Chr6B_11617034	Chr6B	11617034	3.31532e-05	-0.348485	297	0.946776	-0.0341717
TW	BLINK	IIMR	Chr8B_17760636	Chr8B	17760636	2.1049e-05	0.0016835	297	0.716403	0.0408296			TW	MLMM	IIMR	Chr2A_20183763	Chr2A	20183763	6.08706e-05	-0.348485	297	0.946776	0.0280501
TW	BLINK	IIMR	Chr5B_18113296	Chr5B	18113296	2.1592e-05	-0.343434	297	0.716403	0.054354			TW	MLMM	IIMR	Chr9A_7999362	Chr9A	7999362	6.38529e-05	-0.503367	297	0.946776	-0.0277604
TW	BLINK	IIMR	Chr8B_10421195	Chr8B	10421195	3.06174e-05	-0.360269	297	0.716403	0.0436853			TW	MLMM	IIMR	Chr8B_14039006	Chr8B	14039006	6.83448e-05	-0.245791	297	0.946776	-0.0366901
TW	BLINK	IIMR	Chr5B_2741341	Chr5B	2741341	3.70666e-05	-0.109428	297	0.716403	0.0321905			TW	MLMM	IIMR	Chr2A_26579006	Chr2A	26579006	6.98358e-05	-0.409091	297	0.946776	-0.0269344
TW	BLINK	IIMR	Chr8A_11811058	Chr8A	11811058	4.0703e-05	-0.335017	297	0.716403	0.0469838			TW	MLMM	IIMR	Chr8B_11577585	Chr8B	11577585	7.48202e-05	-0.400673	297	0.946776	-0.0284134
TW	BLINK	IIMR	Chr5B_4202400	Chr5B	4202400	4.25271e-05	-0.412458	297	0.716403	0.0492279			TW	MLMM	IIMR	Chr6B_14543936	Chr6B	14543936	8.45931e-05	-0.575758	297	0.946776	0.0278682
TW	BLINK	IIMR	Chr8A_24489044	Chr8A	24489044	4.68776e-05	-0.279461	297	0.716403	-0.0362541			TW	MLMM	IIMR	Chr9B_20677211	Chr9B	20677211	8.65271e-05	-0.454545	297	0.946776	-0.0307741
TW	BLINK	IIMR	Chr8A_6720716	Chr8A	6720716	4.91179e-05	-0.190236	297	0.716403	0.038998			TW	MLMM	IIMR	Chr5B_43742955	Chr5B	43742955	8.98918e-05	-0.641414	297	0.946776	0.0272959
TW	BLINK	IIMR	Chr7B_4462884	Chr7B	4462884	5.06422e-05	0.474747	297	0.716403	0.0489173			TW	MLMM	IIMR	Chr6B_15297160	Chr6B	15297160	9.01246e-05	-0.599327	297	0.946776	-0.0266822
TW	BLINK	IIMR	Chr2B_40249883	Chr2B	40249883	5.19128e-05	-0.3367	297	0.716403	0.0539771			TW	MLMM	IIMR	Chr3A_34193482	Chr3A	34193482	9.77308e-05	-0.151515	297	0.946776	0.0255617
TW	BLINK	IIMR	Chr7B_26211102	Chr7B	26211102	5.57676e-05	0.16835	297	0.716403	0.0362884
TW	BLINK	IIMR	Chr1B_7263188	Chr1B	7263188	5.99233e-05	-0.363636	297	0.716403	0.0443512
TW	BLINK	IIMR	Chr5B_2741332	Chr5B	2741332	6.69892e-05	-0.026936	297	0.716403	0.0334424
TW	BLINK	IIMR	Chr1A_37600191	Chr1A	37600191	7.00223e-05	-0.414141	297	0.716403	0.0466598
TW	BLINK	IIMR	Chr2B_3321161	Chr2B	3321161	7.30504e-05	-0.521886	297	0.716403	0.0393808
TW	BLINK	IIMR	Chr3A_3795793	Chr3A	3795793	7.37418e-05	-0.257576	297	0.716403	0.0469603
TW	BLINK	IIMR	Chr8B_18919110	Chr8B	18919110	7.63838e-05	0.242424	297	0.716403	0.0446097
TW	BLINK	IIMR	Chr6A_7034645	Chr6A	7034645	7.66693e-05	-0.306397	297	0.716403	0.0611328
TW	BLINK	IIMR	Chr4B_5780243	Chr4B	5780243	7.78716e-05	-0.198653	297	0.716403	0.0372239
TW	BLINK	IIMR	Chr8B_16031128	Chr8B	16031128	8.15704e-05	-0.020202	297	0.716403	0.0398243
TW	BLINK	IIMR	Chr2A_26841853	Chr2A	26841853	8.41308e-05	-0.272727	297	0.716403	0.043002
TW	BLINK	IIMR	Chr1B_3657052	Chr1B	3657052	8.45123e-05	-0.419192	297	0.716403	0.0427633
TW	BLINK	IIMR	Chr5B_43742955	Chr5B	43742955	8.46604e-05	-0.641414	297	0.716403	0.0347358
TW	BLINK	IIMR	Chr2A_13360023	Chr2A	13360023	8.5188e-05	-0.515152	297	0.716403	0.0391201
TW	BLINK	IIMR	Chr7B_9177145	Chr7B	9177145	8.68219e-05	0.0993266	297	0.716403	0.0371524
TW	BLINK	IIMR	Chr9A_15023487	Chr9A	15023487	9.06212e-05	0.171717	297	0.716403	0.0377953
TW	BLINK	IIMR	Chr8A_26888522	Chr8A	26888522	9.07373e-05	-0.390572	297	0.716403	0.0493951
TW	BLINK	IIMR	Chr1B_37323889	Chr1B	37323889	9.32178e-05	-0.53367	297	0.716403	-0.037169
TW	BLINK	IIMR	Chr1B_35683670	Chr1B	35683670	9.6276e-05	-0.449495	297	0.716403	0.0433363
TW	BLINK	IIMR	Chr8B_10421200	Chr8B	10421200	9.89492e-05	-0.345118	297	0.716403	0.0406375
			Chr	Chr
Trait	Model	Test location	SNP	Chromosome	Position	P.value	MAF	nobs	H&B.P.Value	Effect			Trait	Model	Test location	SNP	Chromosome	Position	P.value	MAF	nobs	H&B.P.Value	Effect
TW	BLINK	Pooled	Chr2A_3693904	Chr2A	3693904	5.71344e-10	-0.536789	299	0.000142556	0.0275065			TW	MLMM	Pooled	Chr2A_3693904	Chr2A	3693904	1.03256e-08	-0.536789	299	0.00257635	0.0250823
TW	BLINK	Pooled	Chr3A_49020423	Chr3A	49020423	1.43881e-08	-0.12709	299	0.00179499	0.0330825			TW	MLMM	Pooled	Chr1B_8287027	Chr1B	8287027	2.9e-07	-0.377926	299	0.0361791	0.0263057
TW	BLINK	Pooled	Chr3A_23216080	Chr3A	23216080	7.9307e-06	-0.304348	299	0.496815	0.0216792			TW	MLMM	Pooled	Chr9B_53059782	Chr9B	53059782	8.70857e-06	-0.406355	299	0.609354	-0.0222362
TW	BLINK	Pooled	Chr3A_45937939	Chr3A	45937939	7.96462e-06	-0.204013	299	0.496815	-0.0245531			TW	MLMM	Pooled	Chr6B_20165574	Chr6B	20165574	1.10158e-05	-0.29097	299	0.609354	-0.0236951
TW	BLINK	Pooled	Chr2A_21711961	Chr2A	21711961	1.5061e-05	-0.329431	299	0.751577	0.0271528			TW	MLMM	Pooled	Chr8B_10582913	Chr8B	10582913	1.28444e-05	-0.27592	299	0.609354	-0.0219432
TW	BLINK	Pooled	Chr6B_23597584	Chr6B	23597584	1.90081e-05	-0.287625	299	0.751628	0.0232729			TW	MLMM	Pooled	Chr4A_27332132	Chr4A	27332132	1.46532e-05	-0.108696	299	0.609354	-0.0182695
TW	BLINK	Pooled	Chr8A_27262390	Chr8A	27262390	2.15938e-05	-0.516722	299	0.751628	0.0242773			TW	MLMM	Pooled	Chr8B_8686077	Chr8B	8686077	1.74634e-05	-0.421405	299	0.622472	-0.0189882
TW	BLINK	Pooled	Chr1B_3657052	Chr1B	3657052	2.6823e-05	-0.413043	299	0.751628	0.0267998			TW	MLMM	Pooled	Chr1B_953039	Chr1B	953039	2.98132e-05	-0.342809	299	0.632028	-0.0224522
TW	BLINK	Pooled	Chr8A_2048748	Chr8A	2048748	3.03439e-05	-0.297659	299	0.751628	0.0215565			TW	MLMM	Pooled	Chr4B_30786000	Chr4B	30786000	3.0282e-05	-0.501672	299	0.632028	-0.0188487
TW	BLINK	Pooled	Chr8B_8686077	Chr8B	8686077	3.36285e-05	-0.421405	299	0.751628	-0.0228207			TW	MLMM	Pooled	Chr9A_12524455	Chr9A	12524455	3.12955e-05	-0.377926	299	0.632028	-0.0179813
TW	BLINK	Pooled	Chr3A_27216213	Chr3A	27216213	3.42e-05	-0.103679	299	0.751628	0.0225618			TW	MLMM	Pooled	Chr8B_9078604	Chr8B	9078604	3.13811e-05	-0.518395	299	0.632028	-0.017638
TW	BLINK	Pooled	Chr1B_30570270	Chr1B	30570270	4.24149e-05	-0.563545	299	0.751628	0.0209754			TW	MLMM	Pooled	Chr8B_15391538	Chr8B	15391538	3.16726e-05	-0.548495	299	0.632028	-0.0186203
TW	BLINK	Pooled	Chr2A_33669975	Chr2A	33669975	4.4088e-05	-0.413043	299	0.751628	0.0256033			TW	MLMM	Pooled	Chr3B_19591775	Chr3B	19591775	3.39928e-05	-0.292642	299	0.632028	-0.0254707
TW	BLINK	Pooled	Chr6A_7698426	Chr6A	7698426	4.45345e-05	-0.392977	299	0.751628	0.0259822			TW	MLMM	Pooled	Chr8A_15784528	Chr8A	15784528	3.96096e-05	-0.600334	299	0.632028	-0.017874
TW	BLINK	Pooled	Chr8A_26913092	Chr8A	26913092	4.66383e-05	-0.389632	299	0.751628	0.0228357			TW	MLMM	Pooled	Chr6B_4397342	Chr6B	4397342	4.3252e-05	0.230769	299	0.632028	0.0234605
TW	BLINK	Pooled	Chr8A_7104106	Chr8A	7104106	5.15097e-05	-0.122074	299	0.751628	0.0230006			TW	MLMM	Pooled	Chr3A_31446654	Chr3A	31446654	4.52621e-05	0.11204	299	0.632028	-0.0164454
TW	BLINK	Pooled	Chr5B_8961634	Chr5B	8961634	5.21988e-05	-0.585284	299	0.751628	-0.0238089			TW	MLMM	Pooled	Chr9B_2870356	Chr9B	2870356	4.55415e-05	-0.570234	299	0.632028	-0.0180945
TW	BLINK	Pooled	Chr1B_1099652	Chr1B	1099652	5.42233e-05	-0.473244	299	0.751628	-0.0264402			TW	MLMM	Pooled	Chr3B_20291378	Chr3B	20291378	5.07384e-05	-0.26087	299	0.632028	-0.0222906
TW	BLINK	Pooled	Chr8B_31842662	Chr8B	31842662	6.31195e-05	-0.269231	299	0.798255	-0.0218885			TW	MLMM	Pooled	Chr2A_34517559	Chr2A	34517559	5.44697e-05	-0.145485	299	0.632028	0.0205383
TW	BLINK	Pooled	Chr3A_24913546	Chr3A	24913546	6.57488e-05	-0.259197	299	0.798255	-0.0205712			TW	MLMM	Pooled	Chr5B_6855572	Chr5B	6855572	5.6497e-05	-0.478261	299	0.632028	-0.0180263
TW	BLINK	Pooled	Chr8B_24154933	Chr8B	24154933	7.1887e-05	-0.322742	299	0.798255	0.0300455			TW	MLMM	Pooled	Chr8A_22151836	Chr8A	22151836	5.94898e-05	-0.254181	299	0.632028	-0.0171887
TW	BLINK	Pooled	Chr1B_8285020	Chr1B	8285020	7.34817e-05	-0.414716	299	0.798255	0.0271461			TW	MLMM	Pooled	Chr1A_15667457	Chr1A	15667457	6.74303e-05	0.270903	299	0.632028	-0.017677
TW	BLINK	Pooled	Chr2A_44014624	Chr2A	44014624	7.40107e-05	0.133779	299	0.798255	0.0182411			TW	MLMM	Pooled	Chr9A_57031023	Chr9A	57031023	6.86642e-05	-0.608696	299	0.632028	-0.0179239
TW	BLINK	Pooled	Chr6A_7034618	Chr6A	7034618	7.67827e-05	-0.366221	299	0.798255	0.0271378			TW	MLMM	Pooled	Chr1B_37323889	Chr1B	37323889	6.89272e-05	-0.5301	299	0.632028	-0.0175178
TW	BLINK	Pooled	Chr9B_40405041	Chr9B	40405041	9.1659e-05	-0.404682	299	0.849559	0.0202012			TW	MLMM	Pooled	Chr5A_36584013	Chr5A	36584013	7.38986e-05	0.0668896	299	0.632028	-0.0154545
TW	BLINK	Pooled	Chr4A_22934365	Chr4A	22934365	9.18108e-05	-0.451505	299	0.849559	-0.025706			TW	MLMM	Pooled	Chr8B_29880725	Chr8B	29880725	7.50164e-05	-0.396321	299	0.632028	-0.0194909
TW	BLINK	Pooled	Chr8A_6720716	Chr8A	6720716	9.26429e-05	-0.188963	299	0.849559	0.0217724			TW	MLMM	Pooled	Chr6B_12460387	Chr6B	12460387	7.6581e-05	-0.448161	299	0.632028	-0.0186946
													TW	MLMM	Pooled	Chr7B_27170467	Chr7B	27170467	8.12989e-05	-0.285953	299	0.632028	-0.0210386
													TW	MLMM	Pooled	Chr6B_24905770	Chr6B	24905770	8.4513e-05	-0.538462	299	0.632028	-0.0175883
													TW	MLMM	Pooled	Chr6B_15299423	Chr6B	15299423	8.5683e-05	-0.158863	299	0.632028	-0.0248225
													TW	MLMM	Pooled	Chr6B_12220757	Chr6B	12220757	8.87921e-05	-0.188963	299	0.632028	-0.0233792
													TW	MLMM	Pooled	Chr4A_25548868	Chr4A	25548868	9.14877e-05	-0.392977	299	0.632028	-0.016005
													TW	MLMM	Pooled	Chr8B_24233637	Chr8B	24233637	9.16406e-05	-0.543478	299	0.632028	-0.017652
													TW	MLMM	Pooled	Chr6B_23597584	Chr6B	23597584	9.36713e-05	-0.287625	299	0.632028	0.0165906
													TW	MLMM	Pooled	Chr8B_32562363	Chr8B	32562363	9.98455e-05	-0.533445	299	0.632028	-0.0184304
Trait	Model	Test location	SNP	Chromosome	Position	P.value	MAF	nobs	H&B.P.Value	Effect			Trait	Model	Test location	SNP	Chromosome	Position	P.value	MAF	nobs	H&B.P.Value	Effect
GYPP	BLINK	GKVK	Chr9B_43604099	Chr9B	43604099	8.63035e-07	-0.5	300	0.215337	-0.0847613			GYPP	MLMM	GKVK	Chr9B_43604099	Chr9B	43604099	4.63197e-07	-0.5	300	0.115573	-0.0701597
GYPP	BLINK	GKVK	Chr8B_8692371	Chr8B	8692371	6.61546e-06	-0.543333	300	0.736875	-0.0810789			GYPP	MLMM	GKVK	Chr3A_19568008	Chr3A	19568008	1.21477e-06	-0.191667	300	0.15155	-0.0841629
GYPP	BLINK	GKVK	Chr8A_26471744	Chr8A	26471744	9.44358e-06	-0.263333	300	0.736875	-0.101027			GYPP	MLMM	GKVK	Chr6A_14350584	Chr6A	14350584	1.05275e-05	-0.526667	300	0.622794	0.0633628
GYPP	BLINK	GKVK	Chr6A_14350584	Chr6A	14350584	1.23495e-05	-0.526667	300	0.736875	0.0837464			GYPP	MLMM	GKVK	Chr7A_35835570	Chr7A	35835570	1.1448e-05	-0.436667	300	0.622794	-0.0713249
GYPP	BLINK	GKVK	Chr1B_42852291	Chr1B	42852291	1.47664e-05	0.12	300	0.736875	-0.0789772			GYPP	MLMM	GKVK	Chr1A_7754659	Chr1A	7754659	1.24803e-05	-0.366667	300	0.622794	-0.079372
GYPP	BLINK	GKVK	Chr9A_10726685	Chr9A	10726685	2.88984e-05	-0.511667	300	0.91752	0.0819827			GYPP	MLMM	GKVK	Chr8B_8918369	Chr8B	8918369	1.86813e-05	-0.581667	300	0.735752	0.057853
GYPP	BLINK	GKVK	Chr4A_17473458	Chr4A	17473458	2.95263e-05	-0.51	300	0.91752	0.0790136			GYPP	MLMM	GKVK	Chr1A_1883233	Chr1A	1883233	2.22337e-05	-0.511667	300	0.735752	-0.0678292
GYPP	BLINK	GKVK	Chr1A_29316256	Chr1A	29316256	3.9973e-05	-0.633333	300	0.91752	-0.0813381			GYPP	MLMM	GKVK	Chr6A_4790806	Chr6A	4790806	2.48255e-05	-0.571667	300	0.735752	0.0599922
GYPP	BLINK	GKVK	Chr9B_29063185	Chr9B	29063185	4.00292e-05	-0.631667	300	0.91752	-0.0749607			GYPP	MLMM	GKVK	Chr9B_28752499	Chr9B	28752499	2.6539e-05	-0.453333	300	0.735752	-0.067655
GYPP	BLINK	GKVK	Chr8B_10557875	Chr8B	10557875	4.70373e-05	-0.333333	300	0.91752	0.0708457			GYPP	MLMM	GKVK	Chr9A_5073487	Chr9A	5073487	2.99462e-05	0.07	300	0.747192	-0.0648434
GYPP	BLINK	GKVK	Chr2A_26853053	Chr2A	26853053	5.17125e-05	-0.368333	300	0.91752	0.0777548			GYPP	MLMM	GKVK	Chr8B_8692371	Chr8B	8692371	3.91184e-05	-0.543333	300	0.887317	-0.0565001
GYPP	BLINK	GKVK	Chr2B_29846274	Chr2B	29846274	5.49479e-05	-0.38	300	0.91752	0.0921433			GYPP	MLMM	GKVK	Chr3A_15864803	Chr3A	15864803	5.21575e-05	-0.226667	300	0.959789	0.0607966
GYPP	BLINK	GKVK	Chr4A_17473462	Chr4A	17473462	6.35074e-05	0.0216667	300	0.91752	0.0617371			GYPP	MLMM	GKVK	Chr6A_4790808	Chr6A	4790808	5.26818e-05	-0.616667	300	0.959789	0.0566234
GYPP	BLINK	GKVK	Chr3A_38562262	Chr3A	38562262	6.93987e-05	0.198333	300	0.91752	0.113515			GYPP	MLMM	GKVK	Chr4A_29551790	Chr4A	29551790	6.15262e-05	-0.336667	300	0.959789	-0.0658268
GYPP	BLINK	GKVK	Chr6B_37544035	Chr6B	37544035	7.03896e-05	-0.345	300	0.91752	-0.0687593			GYPP	MLMM	GKVK	Chr3A_21910674	Chr3A	21910674	7.09904e-05	-0.528333	300	0.959789	0.0561283
GYPP	BLINK	GKVK	Chr5A_14505907	Chr5A	14505907	7.49043e-05	-0.415	300	0.91752	0.0778909			GYPP	MLMM	GKVK	Chr4A_24232762	Chr4A	24232762	7.22e-05	-0.525	300	0.959789	-0.0574374
GYPP	BLINK	GKVK	Chr4A_12739824	Chr4A	12739824	7.78167e-05	-0.296667	300	0.91752	-0.083504			GYPP	MLMM	GKVK	Chr8A_23175405	Chr8A	23175405	7.22296e-05	-0.29	300	0.959789	0.0505481
GYPP	BLINK	GKVK	Chr8B_25191637	Chr8B	25191637	8.03971e-05	-0.518333	300	0.91752	0.0804734			GYPP	MLMM	GKVK	Chr7B_998141	Chr7B	998141	7.29304e-05	0.168333	300	0.959789	-0.0535318
GYPP	BLINK	GKVK	Chr3A_54196957	Chr3A	54196957	8.96083e-05	-0.575	300	0.91752	-0.0766134			GYPP	MLMM	GKVK	Chr3A_22238086	Chr3A	22238086	7.79705e-05	-0.426667	300	0.959789	0.0651578
GYPP	BLINK	GKVK	Chr9A_35127382	Chr9A	35127382	9.97699e-05	-0.501667	300	0.91752	-0.0724731			GYPP	MLMM	GKVK	Chr9A_44419443	Chr9A	44419443	7.85219e-05	-0.458333	300	0.959789	-0.0616502
													GYPP	MLMM	GKVK	Chr3A_35648720	Chr3A	35648720	8.07803e-05	-0.196667	300	0.959789	0.0514899
													GYPP	MLMM	GKVK	Chr9A_54532412	Chr9A	54532412	9.57272e-05	-0.661667	300	0.984955	-0.0548613
Trait	Model	Test location	SNP	Chromosome	Position	P.value	MAF	nobs	H&B.P.Value	Effect			Trait	Model	Test location	SNP	Chromosome	Position	P.value	MAF	nobs	H&B.P.Value	Effect
GYPP	BLINK	IIMR	Chr8B_19486439	Chr8B	19486439	2.36055e-06	-0.201342	298	0.274393	-0.431373			GYPP	MLMM	IIMR	Chr7B_15186672	Chr7B	15186672	2.35185e-06	0.145973	298	0.463891	-0.183261
GYPP	BLINK	IIMR	Chr1B_7316662	Chr1B	7316662	2.82922e-06	-0.427852	298	0.274393	-0.277748			GYPP	MLMM	IIMR	Chr2A_807044	Chr2A	807044	6.12876e-06	-0.483221	298	0.463891	-0.196368
GYPP	BLINK	IIMR	Chr3A_38559650	Chr3A	38559650	3.29917e-06	-0.234899	298	0.274393	-0.241666			GYPP	MLMM	IIMR	Chr4B_29321770	Chr4B	29321770	7.13312e-06	-0.447987	298	0.463891	-0.204784
GYPP	BLINK	IIMR	Chr8B_11476623	Chr8B	11476623	7.12314e-06	-0.362416	298	0.309573	-0.294397			GYPP	MLMM	IIMR	Chr5A_16668857	Chr5A	16668857	7.43679e-06	-0.332215	298	0.463891	-0.210716
GYPP	BLINK	IIMR	Chr1A_16440014	Chr1A	16440014	8.51479e-06	0.10906	298	0.309573	-0.24238			GYPP	MLMM	IIMR	Chr8A_32759492	Chr8A	32759492	1.31359e-05	-0.468121	298	0.65551	-0.200714
GYPP	BLINK	IIMR	Chr9B_44604726	Chr9B	44604726	9.65786e-06	-0.615772	298	0.309573	-0.25016			GYPP	MLMM	IIMR	Chr2B_6996293	Chr2B	6996293	1.69306e-05	-0.439597	298	0.656119	-0.215399
GYPP	BLINK	IIMR	Chr8A_23452652	Chr8A	23452652	1.02228e-05	-0.432886	298	0.309573	-0.32059			GYPP	MLMM	IIMR	Chr5A_34836414	Chr5A	34836414	2.23121e-05	-0.520134	298	0.656119	-0.17209
GYPP	BLINK	IIMR	Chr2A_19773382	Chr2A	19773382	1.0432e-05	-0.384228	298	0.309573	-0.247207			GYPP	MLMM	IIMR	Chr4B_29321767	Chr4B	29321767	2.37068e-05	-0.347315	298	0.656119	-0.202991
GYPP	BLINK	IIMR	Chr8B_17216709	Chr8B	17216709	1.20798e-05	-0.444631	298	0.309573	-0.265471			GYPP	MLMM	IIMR	Chr9A_55276613	Chr9A	55276613	2.74847e-05	-0.526846	298	0.656119	-0.181996
GYPP	BLINK	IIMR	Chr5B_41155900	Chr5B	41155900	1.24072e-05	-0.377517	298	0.309573	-0.325536			GYPP	MLMM	IIMR	Chr2A_22732329	Chr2A	22732329	3.00039e-05	-0.258389	298	0.656119	-0.18392
GYPP	BLINK	IIMR	Chr3A_38559647	Chr3A	38559647	1.52486e-05	-0.223154	298	0.34588	-0.233769			GYPP	MLMM	IIMR	Chr7B_2003392	Chr7B	2003392	3.34962e-05	-0.332215	298	0.656119	-0.214009
GYPP	BLINK	IIMR	Chr7B_20743005	Chr7B	20743005	1.85361e-05	-0.562081	298	0.385414	-0.230508			GYPP	MLMM	IIMR	Chr6A_4790806	Chr6A	4790806	3.35035e-05	-0.575503	298	0.656119	0.175438
GYPP	BLINK	IIMR	Chr8A_41531658	Chr8A	41531658	2.22076e-05	-0.409396	298	0.398321	-0.23217			GYPP	MLMM	IIMR	Chr8B_24056809	Chr8B	24056809	3.41851e-05	-0.258389	298	0.656119	-0.231172
GYPP	BLINK	IIMR	Chr8A_9739358	Chr8A	9739358	2.23497e-05	-0.285235	298	0.398321	-0.303937			GYPP	MLMM	IIMR	Chr1B_38825295	Chr1B	38825295	3.79985e-05	-0.558725	298	0.677217	-0.181558
GYPP	BLINK	IIMR	Chr4B_4497578	Chr4B	4497578	2.52135e-05	-0.478188	298	0.419403	-0.222278			GYPP	MLMM	IIMR	Chr1B_31452970	Chr1B	31452970	4.53944e-05	-0.555369	298	0.705295	-0.168301
GYPP	BLINK	IIMR	Chr8A_17251926	Chr8A	17251926	3.33779e-05	-0.00838926	298	0.495043	-0.287882			GYPP	MLMM	IIMR	Chr2A_19773382	Chr2A	19773382	5.53928e-05	-0.384228	298	0.705295	-0.167025
GYPP	BLINK	IIMR	Chr5A_16668857	Chr5A	16668857	3.62625e-05	-0.332215	298	0.495043	-0.263649			GYPP	MLMM	IIMR	Chr9A_49864248	Chr9A	49864248	5.53933e-05	-0.548658	298	0.705295	-0.163757
GYPP	BLINK	IIMR	Chr7B_35663649	Chr7B	35663649	3.73913e-05	-0.503356	298	0.495043	-0.258617			GYPP	MLMM	IIMR	Chr8B_17202017	Chr8B	17202017	5.58479e-05	0.494966	298	0.705295	-0.237782
GYPP	BLINK	IIMR	Chr8B_18366926	Chr8B	18366926	3.9864e-05	-0.354027	298	0.495043	-0.320691			GYPP	MLMM	IIMR	Chr6B_23291581	Chr6B	23291581	5.69103e-05	-0.478188	298	0.705295	-0.157834
GYPP	BLINK	IIMR	Chr8A_32938436	Chr8A	32938436	4.10336e-05	-0.454698	298	0.495043	-0.26854			GYPP	MLMM	IIMR	Chr2A_22239347	Chr2A	22239347	5.73744e-05	-0.345638	298	0.705295	-0.176156
GYPP	BLINK	IIMR	Chr4B_2278325	Chr4B	2278325	4.16651e-05	-0.456376	298	0.495043	-0.254808			GYPP	MLMM	IIMR	Chr8B_26600336	Chr8B	26600336	6.4255e-05	-0.483221	298	0.705295	-0.175223
GYPP	BLINK	IIMR	Chr5A_38512072	Chr5A	38512072	4.80922e-05	-0.0469799	298	0.524429	-0.223459			GYPP	MLMM	IIMR	Chr7A_35835570	Chr7A	35835570	6.81424e-05	-0.439597	298	0.705295	-0.191425
GYPP	BLINK	IIMR	Chr8A_32821208	Chr8A	32821208	4.8342e-05	-0.263423	298	0.524429	-0.328567			GYPP	MLMM	IIMR	Chr4B_11100707	Chr4B	11100707	7.05609e-05	-0.582215	298	0.705295	-0.167666
GYPP	BLINK	IIMR	Chr7B_9473419	Chr7B	9473419	6.3907e-05	0.372483	298	0.604261	-0.256278			GYPP	MLMM	IIMR	Chr8A_5924404	Chr8A	5924404	7.24153e-05	-0.348993	298	0.705295	-0.166251
GYPP	BLINK	IIMR	Chr7B_6054467	Chr7B	6054467	6.61933e-05	0.496644	298	0.604261	-0.313818			GYPP	MLMM	IIMR	Chr6A_4790808	Chr6A	4790808	7.57964e-05	-0.620805	298	0.705295	0.164995
GYPP	BLINK	IIMR	Chr9B_18174244	Chr9B	18174244	6.66862e-05	-0.47651	298	0.604261	-0.24792			GYPP	MLMM	IIMR	Chr1B_41898665	Chr1B	41898665	7.63183e-05	-0.530201	298	0.705295	-0.163563
GYPP	BLINK	IIMR	Chr7B_12733605	Chr7B	12733605	6.77461e-05	0.197987	298	0.604261	-0.655055			GYPP	MLMM	IIMR	Chr8B_15031525	Chr8B	15031525	7.95591e-05	-0.338926	298	0.705295	-0.196099
GYPP	BLINK	IIMR	Chr7A_29112037	Chr7A	29112037	6.78099e-05	-0.521812	298	0.604261	-0.21062			GYPP	MLMM	IIMR	Chr8B_20450511	Chr8B	20450511	9.19139e-05	-0.634228	298	0.705295	-0.164829
GYPP	BLINK	IIMR	Chr5A_40514910	Chr5A	40514910	7.56074e-05	-0.598993	298	0.629165	-0.217865			GYPP	MLMM	IIMR	Chr3A_42600241	Chr3A	42600241	9.51654e-05	-0.0167785	298	0.705295	0.181666
GYPP	BLINK	IIMR	Chr4B_11100707	Chr4B	11100707	7.741e-05	-0.582215	298	0.629165	-0.21683			GYPP	MLMM	IIMR	Chr8B_19388428	Chr8B	19388428	9.84626e-05	-0.260067	298	0.705295	-0.22055
GYPP	BLINK	IIMR	Chr2A_22239347	Chr2A	22239347	7.81694e-05	-0.345638	298	0.629165	-0.258673
GYPP	BLINK	IIMR	Chr8A_9549735	Chr8A	9549735	8.71877e-05	-0.528523	298	0.636815	-0.241266
GYPP	BLINK	IIMR	Chr8A_9549739	Chr8A	9549739	8.85412e-05	-0.510067	298	0.636815	-0.240642
GYPP	BLINK	IIMR	Chr3A_10435192	Chr3A	10435192	9.03548e-05	0.0553691	298	0.636815	-0.290621
GYPP	BLINK	IIMR	Chr6B_5804882	Chr6B	5804882	9.48026e-05	-0.392617	298	0.636815	-0.318123
Trait	Model	Test location	SNP	Chromosome	Position	P.value	MAF	nobs	H&B.P.Value	Effect			Trait	Model	Test location	SNP	Chromosome	Position	P.value	MAF	nobs	H&B.P.Value	Effect
GYPP	BLINK	Pooled	Chr3A_38559650	Chr3A	38559650	2.79634e-06	-0.230769	299	0.504123	-0.188438			GYPP	MLMM	Pooled	Chr5A_16668857	Chr5A	16668857	9.2336e-07	-0.331104	299	0.126176	-0.182251
GYPP	BLINK	Pooled	Chr1A_16440014	Chr1A	16440014	6.37023e-06	0.110368	299	0.504123	-0.190488			GYPP	MLMM	Pooled	Chr7B_15186672	Chr7B	15186672	1.01138e-06	0.145485	299	0.126176	-0.150561
GYPP	BLINK	Pooled	Chr3A_38559647	Chr3A	38559647	1.07849e-05	-0.219064	299	0.504123	-0.183936			GYPP	MLMM	Pooled	Chr6A_4790806	Chr6A	4790806	5.57035e-06	-0.573579	299	0.314164	0.152238
GYPP	BLINK	Pooled	Chr8B_19486439	Chr8B	19486439	1.09105e-05	-0.204013	299	0.504123	-0.312267			GYPP	MLMM	Pooled	Chr8B_8692371	Chr8B	8692371	7.57546e-06	-0.548495	299	0.314164	-0.143353
GYPP	BLINK	Pooled	Chr5A_16668857	Chr5A	16668857	1.16865e-05	-0.331104	299	0.504123	-0.215686			GYPP	MLMM	Pooled	Chr7A_35835570	Chr7A	35835570	8.54242e-06	-0.423077	299	0.314164	-0.172382
GYPP	BLINK	Pooled	Chr4B_11100707	Chr4B	11100707	1.58678e-05	-0.595318	299	0.504123	-0.179748			GYPP	MLMM	Pooled	Chr4B_27491672	Chr4B	27491672	9.38629e-06	-0.461538	299	0.314164	-0.158435
GYPP	BLINK	Pooled	Chr8A_23452652	Chr8A	23452652	1.61143e-05	-0.431438	299	0.504123	-0.242099			GYPP	MLMM	Pooled	Chr6A_14350584	Chr6A	14350584	9.74216e-06	-0.528428	299	0.314164	0.149583
GYPP	BLINK	Pooled	Chr6A_14350584	Chr6A	14350584	1.67442e-05	-0.528428	299	0.504123	0.189641			GYPP	MLMM	Pooled	Chr6A_4790808	Chr6A	4790808	1.00729e-05	-0.618729	299	0.314164	0.145818
GYPP	BLINK	Pooled	Chr1B_7316662	Chr1B	7316662	1.8184e-05	-0.426421	299	0.504123	-0.197853			GYPP	MLMM	Pooled	Chr5B_10059646	Chr5B	10059646	1.27824e-05	-0.486622	299	0.354373	-0.15805
GYPP	BLINK	Pooled	Chr4A_31955607	Chr4A	31955607	2.22878e-05	-0.523411	299	0.517643	-0.187354			GYPP	MLMM	Pooled	Chr6B_23291581	Chr6B	23291581	1.83434e-05	-0.476589	299	0.417471	-0.133486
GYPP	BLINK	Pooled	Chr8B_11476623	Chr8B	11476623	2.28209e-05	-0.35786	299	0.517643	-0.214561			GYPP	MLMM	Pooled	Chr8B_35155357	Chr8B	35155357	1.89596e-05	-0.466555	299	0.417471	-0.144088
GYPP	BLINK	Pooled	Chr7B_5816163	Chr7B	5816163	2.78017e-05	0.319398	299	0.578069	-0.341086			GYPP	MLMM	Pooled	Chr4B_11100707	Chr4B	11100707	2.00779e-05	-0.595318	299	0.417471	-0.141697
GYPP	BLINK	Pooled	Chr1B_6390812	Chr1B	6390812	3.95361e-05	-0.488294	299	0.682836	-0.16122			GYPP	MLMM	Pooled	Chr9A_51882805	Chr9A	51882805	3.30503e-05	-0.513378	299	0.584799	-0.148791
GYPP	BLINK	Pooled	Chr8B_15080769	Chr8B	15080769	4.00421e-05	-0.516722	299	0.682836	-0.206761			GYPP	MLMM	Pooled	Chr1B_41898665	Chr1B	41898665	3.49403e-05	-0.543478	299	0.584799	-0.135155
GYPP	BLINK	Pooled	Chr4A_7520747	Chr4A	7520747	4.44858e-05	-0.443144	299	0.682836	-0.188843			GYPP	MLMM	Pooled	Chr3A_42600241	Chr3A	42600241	3.51567e-05	-0.0133779	299	0.584799	0.152735
GYPP	BLINK	Pooled	Chr8A_32938436	Chr8A	32938436	4.82975e-05	-0.453177	299	0.682836	-0.205961			GYPP	MLMM	Pooled	Chr8B_15865354	Chr8B	15865354	3.87028e-05	0.118729	299	0.603548	-0.128335
GYPP	BLINK	Pooled	Chr5B_29928806	Chr5B	29928806	4.86012e-05	-0.364548	299	0.682836	-0.25434			GYPP	MLMM	Pooled	Chr4A_29551790	Chr4A	29551790	4.3431e-05	-0.322742	299	0.60675	-0.161608
GYPP	BLINK	Pooled	Chr8B_10557875	Chr8B	10557875	5.57492e-05	-0.337793	299	0.682836	0.161322			GYPP	MLMM	Pooled	Chr8B_8918369	Chr8B	8918369	4.5259e-05	-0.586957	299	0.60675	0.130137
GYPP	BLINK	Pooled	Chr4B_4497578	Chr4B	4497578	5.70587e-05	-0.479933	299	0.682836	-0.164941			GYPP	MLMM	Pooled	Chr8B_19388428	Chr8B	19388428	4.75966e-05	-0.262542	299	0.60675	-0.182482
GYPP	BLINK	Pooled	Chr7B_12733605	Chr7B	12733605	5.70746e-05	0.200669	299	0.682836	-0.509062			GYPP	MLMM	Pooled	Chr3B_7399932	Chr3B	7399932	5.05074e-05	-0.491639	299	0.60675	-0.134242
GYPP	BLINK	Pooled	Chr7B_31541891	Chr7B	31541891	6.88718e-05	-0.439799	299	0.682836	-0.198822			GYPP	MLMM	Pooled	Chr2A_807044	Chr2A	807044	5.10669e-05	-0.466555	299	0.60675	-0.143047
GYPP	BLINK	Pooled	Chr2A_19773382	Chr2A	19773382	7.02559e-05	-0.379599	299	0.682836	-0.17373			GYPP	MLMM	Pooled	Chr9B_55471998	Chr9B	55471998	6.94876e-05	-0.598662	299	0.66614	-0.128046
GYPP	BLINK	Pooled	Chr1A_22522063	Chr1A	22522063	7.02592e-05	0.0602007	299	0.682836	0.172309			GYPP	MLMM	Pooled	Chr1B_37045800	Chr1B	37045800	7.21945e-05	-0.210702	299	0.66614	-0.129521
GYPP	BLINK	Pooled	Chr5A_38512072	Chr5A	38512072	7.1415e-05	-0.0434783	299	0.682836	-0.168938			GYPP	MLMM	Pooled	Chr6B_5432786	Chr6B	5432786	7.32226e-05	0.0083612	299	0.66614	-0.121898
GYPP	BLINK	Pooled	Chr3A_17500757	Chr3A	17500757	7.50974e-05	-0.359532	299	0.682836	-0.209092			GYPP	MLMM	Pooled	Chr9A_58439311	Chr9A	58439311	7.50635e-05	-0.558528	299	0.66614	-0.126894
GYPP	BLINK	Pooled	Chr5A_40514910	Chr5A	40514910	7.80053e-05	-0.59699	299	0.682836	-0.168329			GYPP	MLMM	Pooled	Chr1B_6390812	Chr1B	6390812	7.59398e-05	-0.488294	299	0.66614	-0.12222
GYPP	BLINK	Pooled	Chr8B_27362540	Chr8B	27362540	7.91698e-05	-0.346154	299	0.682836	-0.227108			GYPP	MLMM	Pooled	Chr8B_15031525	Chr8B	15031525	7.61474e-05	-0.341137	299	0.66614	-0.156624
GYPP	BLINK	Pooled	Chr5A_18542830	Chr5A	18542830	8.03167e-05	-0.528428	299	0.682836	0.206347			GYPP	MLMM	Pooled	Chr8B_26574327	Chr8B	26574327	8.37981e-05	-0.456522	299	0.66614	-0.144811
GYPP	BLINK	Pooled	Chr8A_13689314	Chr8A	13689314	8.22798e-05	-0.27592	299	0.682836	0.175047			GYPP	MLMM	Pooled	Chr5A_46335301	Chr5A	46335301	8.74619e-05	-0.401338	299	0.66614	0.142596
GYPP	BLINK	Pooled	Chr5B_41155900	Chr5B	41155900	8.36692e-05	-0.376254	299	0.682836	-0.227745			GYPP	MLMM	Pooled	Chr9A_8974865	Chr9A	8974865	9.16199e-05	-0.531773	299	0.66614	-0.134919
GYPP	BLINK	Pooled	Chr2A_34110788	Chr2A	34110788	8.49865e-05	-0.219064	299	0.682836	-0.194666			GYPP	MLMM	Pooled	Chr1B_31031151	Chr1B	31031151	9.20099e-05	-0.282609	299	0.66614	-0.121338
GYPP	BLINK	Pooled	Chr8A_41531658	Chr8A	41531658	8.75743e-05	-0.411371	299	0.682836	-0.166831			GYPP	MLMM	Pooled	Chr4B_19828825	Chr4B	19828825	9.27385e-05	-0.546823	299	0.66614	-0.124251
GYPP	BLINK	Pooled	Chr4A_12888926	Chr4A	12888926	9.54209e-05	-0.551839	299	0.712993	0.176126			GYPP	MLMM	Pooled	Chr3A_47155108	Chr3A	47155108	9.46723e-05	-0.267559	299	0.66614	-0.117545
GYPP	BLINK	Pooled	Chr5B_37540838	Chr5B	37540838	9.9131e-05	-0.38796	299	0.712993	-0.181142
Trait	Model	Test location	SNP	Chromosome	Position	P.value	MAF	nobs	H&B.P.Value	Effect			Trait	Model	Test location	SNP	Chromosome	Position	P.value	MAF	nobs	H&B.P.Value	Effect
Ca	BLINK	GKVK	Chr3A_39499286	Chr3A	39499286	3.72662e-06	-0.170608	296	0.929833	1.82688			Ca	MLMM	GKVK	Chr3A_37441173	Chr3A	37441173	1.55881e-06	0.160473	296	0.38894	-1.48375
Ca	BLINK	GKVK	Chr7B_2023556	Chr7B	2023556	1.09125e-05	-0.591216	296	0.992037	-1.44796			Ca	MLMM	GKVK	Chr8A_3668080	Chr8A	3668080	1.11547e-05	-0.535473	296	0.947352	-1.13039
Ca	BLINK	GKVK	Chr2B_39823467	Chr2B	39823467	2.10156e-05	-0.471284	296	0.992037	-1.61616			Ca	MLMM	GKVK	Chr8A_33589052	Chr8A	33589052	1.2748e-05	-0.464527	296	0.947352	-1.24935
Ca	BLINK	GKVK	Chr2B_5753524	Chr2B	5753524	2.53245e-05	-0.554054	296	0.992037	1.51798			Ca	MLMM	GKVK	Chr3A_47840547	Chr3A	47840547	1.76185e-05	-0.334459	296	0.947352	-1.1451
Ca	BLINK	GKVK	Chr3A_4390438	Chr3A	4390438	2.92451e-05	-0.445946	296	0.992037	1.70642			Ca	MLMM	GKVK	Chr8A_14979983	Chr8A	14979983	2.79385e-05	-0.317568	296	0.947352	-0.955692
Ca	BLINK	GKVK	Chr7B_6530242	Chr7B	6530242	3.01359e-05	0.184122	296	0.992037	1.66829			Ca	MLMM	GKVK	Chr2A_30017370	Chr2A	30017370	3.11832e-05	-0.381757	296	0.947352	-1.03389
Ca	BLINK	GKVK	Chr7B_876453	Chr7B	876453	3.65392e-05	0.0371622	296	0.992037	1.20912			Ca	MLMM	GKVK	Chr9A_48777512	Chr9A	48777512	3.3982e-05	-0.599662	296	0.947352	-1.06307
Ca	BLINK	GKVK	Chr3A_15737462	Chr3A	15737462	4.55604e-05	-0.467905	296	0.992037	1.66377			Ca	MLMM	GKVK	Chr6A_4834044	Chr6A	4834044	3.89979e-05	-0.591216	296	0.947352	-1.06743
Ca	BLINK	GKVK	Chr4A_12986443	Chr4A	12986443	5.38795e-05	-0.329392	296	0.992037	-1.84819			Ca	MLMM	GKVK	Chr2A_1378457	Chr2A	1378457	4.13174e-05	-0.587838	296	0.947352	-1.04091
Ca	BLINK	GKVK	Chr9A_41311960	Chr9A	41311960	5.9892e-05	-0.505068	296	0.992037	-1.40005			Ca	MLMM	GKVK	Chr1A_29070608	Chr1A	29070608	4.85871e-05	-0.253378	296	0.947352	-0.996622
Ca	BLINK	GKVK	Chr8A_33976517	Chr8A	33976517	6.15665e-05	-0.636824	296	0.992037	1.52692			Ca	MLMM	GKVK	Chr1A_23469913	Chr1A	23469913	4.924e-05	-0.601351	296	0.947352	-1.04496
Ca	BLINK	GKVK	Chr1B_36764769	Chr1B	36764769	6.63627e-05	-0.0625	296	0.992037	-1.33416			Ca	MLMM	GKVK	Chr4B_30334749	Chr4B	30334749	6.04371e-05	-0.476351	296	0.947352	-1.19409
Ca	BLINK	GKVK	Chr2A_20272922	Chr2A	20272922	6.83951e-05	-0.587838	296	0.992037	1.53947			Ca	MLMM	GKVK	Chr4A_19113635	Chr4A	19113635	6.51468e-05	0.0202703	296	0.947352	-0.857057
Ca	BLINK	GKVK	Chr1A_23469913	Chr1A	23469913	6.97902e-05	-0.601351	296	0.992037	-1.40278			Ca	MLMM	GKVK	Chr1B_42033169	Chr1B	42033169	6.58359e-05	-0.609797	296	0.947352	-1.02604
Ca	BLINK	GKVK	Chr1B_36379839	Chr1B	36379839	7.05422e-05	-0.219595	296	0.992037	-1.39574			Ca	MLMM	GKVK	Chr3B_16995566	Chr3B	16995566	6.66817e-05	-0.557432	296	0.947352	-1.04622
Ca	BLINK	GKVK	Chr3A_37441173	Chr3A	37441173	7.69315e-05	0.160473	296	0.992037	-2.08855			Ca	MLMM	GKVK	Chr5B_14822266	Chr5B	14822266	7.40517e-05	-0.319257	296	0.947352	-0.934866
Ca	BLINK	GKVK	Chr9A_41287268	Chr9A	41287268	8.93235e-05	-0.25	296	0.992037	-1.54677			Ca	MLMM	GKVK	Chr2A_30017365	Chr2A	30017365	7.94339e-05	-0.442568	296	0.947352	-0.947595
Ca	BLINK	GKVK	Chr5B_40128717	Chr5B	40128717	8.98628e-05	-0.211149	296	0.992037	2.05067			Ca	MLMM	GKVK	Chr4A_24505579	Chr4A	24505579	8.0596e-05	-0.577703	296	0.947352	-0.996085
Ca	BLINK	GKVK	Chr2A_29362084	Chr2A	29362084	9.36639e-05	-0.501689	296	0.992037	1.49039			Ca	MLMM	GKVK	Chr4A_17081859	Chr4A	17081859	9.16254e-05	0.189189	296	0.947352	-0.961565
Ca	BLINK	GKVK	Chr7A_32778027	Chr7A	32778027	9.43009e-05	-0.366554	296	0.992037	1.40521			Ca	MLMM	GKVK	Chr1B_30742086	Chr1B	30742086	9.21087e-05	-0.29223	296	0.947352	1.01138
Ca	BLINK	GKVK	Chr6B_13407307	Chr6B	13407307	9.73775e-05	-0.415541	296	0.992037	-1.52888
Trait	Model	Test location	SNP	Chromosome	Position	P.value	MAF	nobs	H&B.P.Value	Effect			Trait	Model	Test location	SNP	Chromosome	Position	P.value	MAF	nobs	H&B.P.Value	Effect
Ca	BLINK	IIMR	Chr3A_47604787	Chr3A	47604787	1.78372e-06	-0.171667	300	0.445058	-10.0911			Ca	MLMM	IIMR	Chr3A_35651458	Chr3A	35651458	5.6221e-06	-0.571667	300	0.826339	-6.14671
Ca	BLINK	IIMR	Chr5B_4050754	Chr5B	4050754	9.31474e-06	-0.251667	300	0.596586	-6.33451			Ca	MLMM	IIMR	Chr1B_7118515	Chr1B	7118515	8.62094e-06	-0.381667	300	0.826339	6.6855
Ca	BLINK	IIMR	Chr1A_37706111	Chr1A	37706111	9.49565e-06	-0.551667	300	0.596586	-6.92164			Ca	MLMM	IIMR	Chr2A_887059	Chr2A	887059	1.15198e-05	-0.508333	300	0.826339	6.2466
Ca	BLINK	IIMR	Chr1B_11574429	Chr1B	11574429	1.01204e-05	-0.28	300	0.596586	10.5234			Ca	MLMM	IIMR	Chr1B_7118516	Chr1B	7118516	1.37341e-05	-0.363333	300	0.826339	6.62209
Ca	BLINK	IIMR	Chr7B_3834626	Chr7B	3834626	1.19551e-05	-0.0433333	300	0.596586	-6.94796			Ca	MLMM	IIMR	Chr6A_6827256	Chr6A	6827256	1.65592e-05	-0.43	300	0.826339	6.32235
Ca	BLINK	IIMR	Chr8A_14176061	Chr8A	14176061	2.18833e-05	-0.538333	300	0.759257	-6.83743			Ca	MLMM	IIMR	Chr2A_33378655	Chr2A	33378655	3.34258e-05	-0.39	300	0.989371	5.81868
Ca	BLINK	IIMR	Chr8B_31843559	Chr8B	31843559	2.36173e-05	-0.395	300	0.759257	-9.04548			Ca	MLMM	IIMR	Chr8A_27506014	Chr8A	27506014	4.05767e-05	-0.463333	300	0.989371	-6.06393
Ca	BLINK	IIMR	Chr8B_17252459	Chr8B	17252459	3.32878e-05	-0.451667	300	0.759257	-7.69086			Ca	MLMM	IIMR	Chr1B_8282654	Chr1B	8282654	4.23508e-05	-0.373333	300	0.989371	6.10325
Ca	BLINK	IIMR	Chr7B_14942357	Chr7B	14942357	3.64555e-05	0.206667	300	0.759257	-8.08927			Ca	MLMM	IIMR	Chr8A_4663316	Chr8A	4663316	4.8766e-05	-0.505	300	0.989371	-5.60343
Ca	BLINK	IIMR	Chr3B_48930937	Chr3B	48930937	3.82956e-05	-0.385	300	0.759257	-7.57529			Ca	MLMM	IIMR	Chr1B_8282673	Chr1B	8282673	5.1419e-05	-0.401667	300	0.989371	5.91422
Ca	BLINK	IIMR	Chr8B_15733653	Chr8B	15733653	4.21986e-05	-0.646667	300	0.759257	-6.55747			Ca	MLMM	IIMR	Chr6B_12742441	Chr6B	12742441	5.93457e-05	-0.331667	300	0.989371	6.21631
Ca	BLINK	IIMR	Chr9A_23957704	Chr9A	23957704	4.47647e-05	-0.498333	300	0.759257	6.34901			Ca	MLMM	IIMR	Chr2A_12654509	Chr2A	12654509	6.12344e-05	-0.243333	300	0.989371	6.16327
Ca	BLINK	IIMR	Chr2A_28721332	Chr2A	28721332	4.69546e-05	-0.46	300	0.759257	-6.92413			Ca	MLMM	IIMR	Chr9B_17973589	Chr9B	17973589	6.42778e-05	-0.386667	300	0.989371	-5.49053
Ca	BLINK	IIMR	Chr6A_40769995	Chr6A	40769995	5.1684e-05	-0.405	300	0.759257	-7.90897			Ca	MLMM	IIMR	Chr8B_17141956	Chr8B	17141956	7.61795e-05	0.0233333	300	0.989371	-4.48178
Ca	BLINK	IIMR	Chr1A_9579515	Chr1A	9579515	5.52067e-05	-0.478333	300	0.759257	-7.79661			Ca	MLMM	IIMR	Chr8B_14076660	Chr8B	14076660	7.77093e-05	-0.498333	300	0.989371	-5.50983
Ca	BLINK	IIMR	Chr8A_23957341	Chr8A	23957341	5.94513e-05	-0.455	300	0.759257	-8.02001			Ca	MLMM	IIMR	Chr1B_8282665	Chr1B	8282665	7.79182e-05	-0.373333	300	0.989371	5.90785
Ca	BLINK	IIMR	Chr3A_31633787	Chr3A	31633787	6.09432e-05	0.125	300	0.759257	-9.59533			Ca	MLMM	IIMR	Chr7B_10796144	Chr7B	10796144	9.16874e-05	0.0816667	300	0.989371	4.41317
Ca	BLINK	IIMR	Chr1B_7601609	Chr1B	7601609	6.12549e-05	-0.0133333	300	0.759257	-7.09052			Ca	MLMM	IIMR	Chr2B_6158749	Chr2B	6158749	9.93354e-05	-0.508333	300	0.989371	-5.18824
Ca	BLINK	IIMR	Chr8B_7153201	Chr8B	7153201	6.30823e-05	-0.561667	300	0.759257	-6.78667
Ca	BLINK	IIMR	Chr7B_4380518	Chr7B	4380518	6.3122e-05	-0.276667	300	0.759257	-6.90321
Ca	BLINK	IIMR	Chr4A_26888214	Chr4A	26888214	6.58944e-05	-0.223333	300	0.759257	-7.51335
Ca	BLINK	IIMR	Chr2A_1061684	Chr2A	1061684	7.0556e-05	-0.486667	300	0.759257	-7.44832
Ca	BLINK	IIMR	Chr8A_35392964	Chr8A	35392964	7.1537e-05	0.158333	300	0.759257	7.2393
Ca	BLINK	IIMR	Chr3A_53753877	Chr3A	53753877	7.30315e-05	-0.413333	300	0.759257	7.32399
Ca	BLINK	IIMR	Chr1A_37415047	Chr1A	37415047	8.20505e-05	-0.525	300	0.79216	-6.79662
Ca	BLINK	IIMR	Chr8A_22567071	Chr8A	22567071	8.72019e-05	-0.576667	300	0.79216	-7.70964
Ca	BLINK	IIMR	Chr6B_13792611	Chr6B	13792611	8.74354e-05	-0.543333	300	0.79216	6.61976
Ca	BLINK	IIMR	Chr8A_7830219	Chr8A	7830219	9.24414e-05	-0.41	300	0.79216	8.51837
Ca	BLINK	IIMR	Chr9A_24781813	Chr9A	24781813	9.30418e-05	-0.326667	300	0.79216	-9.75943
Ca	BLINK	IIMR	Chr5A_14796254	Chr5A	14796254	9.52455e-05	0.0516667	300	0.79216	-6.90429
Ca	BLINK	IIMR	Chr5A_40077924	Chr5A	40077924	9.84648e-05	-0.376667	300	0.792518	7.50229
Trait	Model	Test location	SNP	Chromosome	Position	P.value	MAF	nobs	H&B.P.Value	Effect			Trait	Model	Test location	SNP	Chromosome	Position	P.value	MAF	nobs	H&B.P.Value	Effect
Ca	BLINK	Pooled	Chr6B_11803365	Chr6B	11803365	5.89633e-06	-0.433333	300	0.685864	-2.75428			Ca	MLMM	Pooled	Chr3A_47840547	Chr3A	47840547	8.6613e-07	-0.345	300	0.216109	-2.03629
Ca	BLINK	Pooled	Chr4B_24438353	Chr4B	24438353	9.44055e-06	-0.493333	300	0.685864	-2.37178			Ca	MLMM	Pooled	Chr4B_16666378	Chr4B	16666378	1.13099e-05	-0.271667	300	0.8715	2.01823
Ca	BLINK	Pooled	Chr2A_1956591	Chr2A	1956591	1.97053e-05	-0.485	300	0.685864	-2.20845			Ca	MLMM	Pooled	Chr1A_23642875	Chr1A	23642875	1.17937e-05	0.06	300	0.8715	-1.52684
Ca	BLINK	Pooled	Chr2B_39823463	Chr2B	39823463	1.99009e-05	-0.185	300	0.685864	-2.26725			Ca	MLMM	Pooled	Chr6A_35222513	Chr6A	35222513	2.0057e-05	-0.513333	300	0.8715	-1.75228
Ca	BLINK	Pooled	Chr5B_13983151	Chr5B	13983151	2.25433e-05	-0.31	300	0.685864	-2.55322			Ca	MLMM	Pooled	Chr1B_7526787	Chr1B	7526787	2.14086e-05	-0.246667	300	0.8715	-1.68817
Ca	BLINK	Pooled	Chr1A_24887756	Chr1A	24887756	2.81611e-05	0.105	300	0.685864	-2.0132			Ca	MLMM	Pooled	Chr2A_19695337	Chr2A	19695337	2.43446e-05	-0.348333	300	0.8715	-1.7024
Ca	BLINK	Pooled	Chr5B_15758636	Chr5B	15758636	3.0997e-05	-0.48	300	0.685864	2.65687			Ca	MLMM	Pooled	Chr5B_1074892	Chr5B	1074892	2.64647e-05	-0.293333	300	0.8715	-1.80182
Ca	BLINK	Pooled	Chr2A_16528763	Chr2A	16528763	3.33558e-05	-0.296667	300	0.685864	2.42695			Ca	MLMM	Pooled	Chr5B_13983192	Chr5B	13983192	3.06847e-05	-0.533333	300	0.8715	-1.62002
Ca	BLINK	Pooled	Chr3A_20912715	Chr3A	20912715	3.484e-05	-0.118333	300	0.685864	-2.29863			Ca	MLMM	Pooled	Chr1A_18772656	Chr1A	18772656	3.14355e-05	0.215	300	0.8715	-1.60543
Ca	BLINK	Pooled	Chr1B_24115207	Chr1B	24115207	3.65024e-05	-0.54	300	0.685864	2.35743			Ca	MLMM	Pooled	Chr2A_34406012	Chr2A	34406012	3.85286e-05	-0.476667	300	0.8861	-1.52389
Ca	BLINK	Pooled	Chr4A_31705149	Chr4A	31705149	3.91528e-05	-0.375	300	0.685864	-2.80285			Ca	MLMM	Pooled	Chr8A_4663316	Chr8A	4663316	4.16372e-05	-0.505	300	0.8861	-1.71439
Ca	BLINK	Pooled	Chr7A_24106554	Chr7A	24106554	4.52909e-05	-0.486667	300	0.685864	-2.26067			Ca	MLMM	Pooled	Chr4A_11808581	Chr4A	11808581	5.13064e-05	-0.205	300	0.8861	2.14486
Ca	BLINK	Pooled	Chr6B_4467164	Chr6B	4467164	5.4191e-05	-0.63	300	0.685864	1.955			Ca	MLMM	Pooled	Chr4A_31705149	Chr4A	31705149	5.13478e-05	-0.375	300	0.8861	-1.87307
Ca	BLINK	Pooled	Chr2B_6158749	Chr2B	6158749	5.47965e-05	-0.508333	300	0.685864	-2.26421			Ca	MLMM	Pooled	Chr6A_22485477	Chr6A	22485477	5.28283e-05	-0.611667	300	0.8861	-1.61534
Ca	BLINK	Pooled	Chr5B_13983192	Chr5B	13983192	5.50092e-05	-0.533333	300	0.685864	-2.2011			Ca	MLMM	Pooled	Chr5B_13983151	Chr5B	13983151	5.32702e-05	-0.31	300	0.8861	-1.82499
Ca	BLINK	Pooled	Chr4B_4927842	Chr4B	4927842	5.74205e-05	-0.54	300	0.685864	-2.60783			Ca	MLMM	Pooled	Chr1B_31294193	Chr1B	31294193	5.90798e-05	-0.376667	300	0.921317	-1.65361
Ca	BLINK	Pooled	Chr3A_38482549	Chr3A	38482549	6.07245e-05	-0.42	300	0.685864	-2.83704			Ca	MLMM	Pooled	Chr2A_44072240	Chr2A	44072240	6.53795e-05	0.0416667	300	0.959582	1.34691
Ca	BLINK	Pooled	Chr2A_28889472	Chr2A	28889472	6.21727e-05	-0.556667	300	0.685864	2.20661			Ca	MLMM	Pooled	Chr8B_25302653	Chr8B	25302653	8.15079e-05	0.165	300	0.999938	-1.4745
Ca	BLINK	Pooled	Chr9A_7413703	Chr9A	7413703	6.28602e-05	-0.478333	300	0.685864	-2.29824			Ca	MLMM	Pooled	Chr7B_2390650	Chr7B	2390650	9.46136e-05	-0.37	300	0.999938	-1.84097
Ca	BLINK	Pooled	Chr7B_3834626	Chr7B	3834626	6.6512e-05	-0.0433333	300	0.685864	-1.97178			Ca	MLMM	Pooled	Chr7A_1832349	Chr7A	1832349	9.48828e-05	-0.4	300	0.999938	1.89867
Ca	BLINK	Pooled	Chr8A_19588685	Chr8A	19588685	6.66083e-05	-0.113333	300	0.685864	2.48043			Ca	MLMM	Pooled	Chr1A_26016054	Chr1A	26016054	9.90094e-05	0.171667	300	0.999938	-1.45738
Ca	BLINK	Pooled	Chr7A_29227795	Chr7A	29227795	6.91134e-05	-0.511667	300	0.685864	-2.31505
Ca	BLINK	Pooled	Chr1A_24979649	Chr1A	24979649	7.19362e-05	0.0866667	300	0.685864	-2.09862
Ca	BLINK	Pooled	Chr5A_34243611	Chr5A	34243611	7.21332e-05	-0.51	300	0.685864	-2.03981
Ca	BLINK	Pooled	Chr1A_20559584	Chr1A	20559584	7.2819e-05	0.0966667	300	0.685864	-2.09085
Ca	BLINK	Pooled	Chr7B_9103540	Chr7B	9103540	7.38452e-05	0.493333	300	0.685864	-2.59185
Ca	BLINK	Pooled	Chr9B_43604099	Chr9B	43604099	7.42185e-05	-0.5	300	0.685864	-2.01457
Ca	BLINK	Pooled	Chr8A_32833191	Chr8A	32833191	7.87647e-05	-0.0233333	300	0.701881	-2.01027
Ca	BLINK	Pooled	Chr4A_33962859	Chr4A	33962859	8.36239e-05	-0.131667	300	0.719485	-2.02567
Ca	BLINK	Pooled	Chr7A_29953724	Chr7A	29953724	8.77356e-05	-0.223333	300	0.723305	-1.94893
Ca	BLINK	Pooled	Chr7A_30139815	Chr7A	30139815	9.16077e-05	-0.328333	300	0.723305	-2.00133
Trait	Model	Test location	SNP	Chromosome	Position	P.value	MAF	nobs	H&B.P.Value	Effect			Trait	Model	Test location	SNP	Chromosome	Position	P.value	MAF	nobs	H&B.P.Value	Effect
Fe	BLINK	GKVK	Chr8A_7658084	Chr8A	7658084	9.61727e-07	-0.532203	295	0.239961	-3.87381			Fe	MLMM	GKVK	Chr8A_10695354	Chr8A	10695354	6.33487e-06	-0.533898	295	0.747767	-2.85596
Fe	BLINK	GKVK	Chr1A_560273	Chr1A	560273	3.73381e-06	-0.452542	295	0.465813	-4.30361			Fe	MLMM	GKVK	Chr9B_32410581	Chr9B	32410581	8.36575e-06	-0.257627	295	0.747767	3.65859
Fe	BLINK	GKVK	Chr9B_30745266	Chr9B	30745266	5.86232e-06	-0.637288	295	0.487571	3.64777			Fe	MLMM	GKVK	Chr8B_35063361	Chr8B	35063361	1.18501e-05	-0.227119	295	0.747767	3.37846
Fe	BLINK	GKVK	Chr7B_28329294	Chr7B	28329294	1.45183e-05	-0.613559	295	0.905617	-3.40627			Fe	MLMM	GKVK	Chr8A_7658084	Chr8A	7658084	1.33914e-05	-0.532203	295	0.747767	-2.78776
Fe	BLINK	GKVK	Chr2A_249863	Chr2A	249863	2.44978e-05	-0.235593	295	0.954572	3.40631			Fe	MLMM	GKVK	Chr8B_35336191	Chr8B	35336191	1.59507e-05	-0.157627	295	0.747767	2.42259
Fe	BLINK	GKVK	Chr5A_10782492	Chr5A	10782492	2.67943e-05	-0.238983	295	0.954572	4.40869			Fe	MLMM	GKVK	Chr3A_40108819	Chr3A	40108819	1.79816e-05	-0.144068	295	0.747767	-2.49526
Fe	BLINK	GKVK	Chr4B_11108794	Chr4B	11108794	3.26211e-05	-0.415254	295	0.954572	-4.43509			Fe	MLMM	GKVK	Chr8A_3646915	Chr8A	3646915	2.55304e-05	-0.29322	295	0.838212	2.42765
Fe	BLINK	GKVK	Chr5A_40423360	Chr5A	40423360	3.84996e-05	-0.527119	295	0.954572	3.76741			Fe	MLMM	GKVK	Chr9B_28550223	Chr9B	28550223	2.69167e-05	-0.491525	295	0.838212	2.7477
Fe	BLINK	GKVK	Chr6B_4467774	Chr6B	4467774	4.02549e-05	-0.389831	295	0.954572	3.24384			Fe	MLMM	GKVK	Chr8B_10203876	Chr8B	10203876	3.41083e-05	-0.476271	295	0.838212	-2.70742
Fe	BLINK	GKVK	Chr8A_21747137	Chr8A	21747137	4.07892e-05	-0.323729	295	0.954572	-4.75076			Fe	MLMM	GKVK	Chr9B_28144339	Chr9B	28144339	3.43812e-05	-0.542373	295	0.838212	2.61038
Fe	BLINK	GKVK	Chr8B_35063361	Chr8B	35063361	4.24595e-05	-0.227119	295	0.954572	4.77662			Fe	MLMM	GKVK	Chr8A_7615366	Chr8A	7615366	3.91629e-05	-0.184746	295	0.838212	2.30117
Fe	BLINK	GKVK	Chr9B_28550223	Chr9B	28550223	4.86123e-05	-0.491525	295	0.954572	3.52837			Fe	MLMM	GKVK	Chr5B_5528108	Chr5B	5528108	4.03829e-05	-0.0322034	295	0.838212	-2.30367
Fe	BLINK	GKVK	Chr5B_44227918	Chr5B	44227918	5.09276e-05	-0.535593	295	0.954572	-3.03648			Fe	MLMM	GKVK	Chr3A_47642665	Chr3A	47642665	4.8088e-05	-0.198305	295	0.838212	2.66596
Fe	BLINK	GKVK	Chr7B_21572275	Chr7B	21572275	6.26723e-05	-0.447458	295	0.954572	4.52675			Fe	MLMM	GKVK	Chr6B_5241936	Chr6B	5241936	5.5412e-05	0.244068	295	0.838212	2.44962
Fe	BLINK	GKVK	Chr3A_19226581	Chr3A	19226581	6.29287e-05	-0.552542	295	0.954572	3.28996			Fe	MLMM	GKVK	Chr8B_9271512	Chr8B	9271512	6.07815e-05	-0.333898	295	0.838212	-2.65083
Fe	BLINK	GKVK	Chr6A_24436697	Chr6A	24436697	7.06922e-05	-0.355932	295	0.954572	-4.60751			Fe	MLMM	GKVK	Chr8B_35336208	Chr8B	35336208	7.17588e-05	-0.150847	295	0.838212	2.24095
Fe	BLINK	GKVK	Chr1B_41626807	Chr1B	41626807	7.75309e-05	0.257627	295	0.954572	-3.35566			Fe	MLMM	GKVK	Chr2A_12913429	Chr2A	12913429	7.44392e-05	-0.267797	295	0.838212	-2.66662
Fe	BLINK	GKVK	Chr6B_20038316	Chr6B	20038316	7.86577e-05	-0.322034	295	0.954572	-4.37246			Fe	MLMM	GKVK	Chr3A_37332855	Chr3A	37332855	7.47607e-05	0.0355932	295	0.838212	-2.66483
Fe	BLINK	GKVK	Chr1A_34355166	Chr1A	34355166	8.05397e-05	-0.533898	295	0.954572	3.81802			Fe	MLMM	GKVK	Chr7B_34422236	Chr7B	34422236	7.94331e-05	-0.452542	295	0.838212	2.42363
Fe	BLINK	GKVK	Chr5A_36133575	Chr5A	36133575	8.86405e-05	0.0898305	295	0.954572	3.25649			Fe	MLMM	GKVK	Chr9B_44421574	Chr9B	44421574	8.43574e-05	-0.510169	295	0.838212	-2.53013
Fe	BLINK	GKVK	Chr9A_933101	Chr9A	933101	9.13775e-05	-0.250847	295	0.954572	-3.21074			Fe	MLMM	GKVK	Chr1B_30696002	Chr1B	30696002	8.5784e-05	-0.171186	295	0.838212	-2.4287
Fe	BLINK	GKVK	Chr4B_3325175	Chr4B	3325175	9.29623e-05	0.0220339	295	0.954572	-3.42723			Fe	MLMM	GKVK	Chr3A_7513023	Chr3A	7513023	9.10815e-05	-0.169492	295	0.838212	2.84471
Fe	BLINK	GKVK	Chr8A_8638056	Chr8A	8638056	9.54071e-05	-0.666102	295	0.954572	-3.38504			Fe	MLMM	GKVK	Chr5A_43948286	Chr5A	43948286	9.38843e-05	-0.572881	295	0.838212	-2.42814
Fe	BLINK	GKVK	Chr8A_8249204	Chr8A	8249204	9.71079e-05	0.179661	295	0.954572	-3.98365			Fe	MLMM	GKVK	Chr2A_15635081	Chr2A	15635081	9.88967e-05	-0.228814	295	0.838212	-2.57869
Trait	Model	Test location	SNP	Chromosome	Position	P.value	MAF	nobs	H&B.P.Value	Effect			Trait	Model	Test location	SNP	Chromosome	Position	P.value	MAF	nobs	H&B.P.Value	Effect
Fe	BLINK	IIMR	Chr5A_7176446	Chr5A	7176446	7.11114e-06	-0.367893	299	0.745776	-2.9956			Fe	MLMM	IIMR	Chr4B_11438791	Chr4B	11438791	2.24888e-06	-0.264214	299	0.561121	2.5318
Fe	BLINK	IIMR	Chr8B_32781704	Chr8B	32781704	7.5739e-06	-0.538462	299	0.745776	2.77309			Fe	MLMM	IIMR	Chr9B_44432447	Chr9B	44432447	5.95297e-06	-0.608696	299	0.695142	-1.94687
Fe	BLINK	IIMR	Chr2A_32889668	Chr2A	32889668	8.96685e-06	-0.446488	299	0.745776	3.26412			Fe	MLMM	IIMR	Chr8B_20414469	Chr8B	20414469	8.35805e-06	-0.0702341	299	0.695142	-1.72781
Fe	BLINK	IIMR	Chr2A_3678880	Chr2A	3678880	1.64869e-05	-0.391304	299	0.849164	2.47748			Fe	MLMM	IIMR	Chr5A_7176446	Chr5A	7176446	1.40011e-05	-0.367893	299	0.823161	-2.21464
Fe	BLINK	IIMR	Chr6B_17163927	Chr6B	17163927	2.01499e-05	-0.501672	299	0.849164	2.5631			Fe	MLMM	IIMR	Chr4B_9018118	Chr4B	9018118	1.7701e-05	-0.371237	299	0.823161	-2.13851
Fe	BLINK	IIMR	Chr1A_560273	Chr1A	560273	2.34707e-05	-0.446488	299	0.849164	-2.93001			Fe	MLMM	IIMR	Chr7B_29432393	Chr7B	29432393	2.24258e-05	-0.464883	299	0.823161	1.91622
Fe	BLINK	IIMR	Chr8B_20207361	Chr8B	20207361	4.33563e-05	-0.0100334	299	0.849164	-2.18149			Fe	MLMM	IIMR	Chr8A_16669908	Chr8A	16669908	2.54959e-05	-0.48495	299	0.823161	-1.9687
Fe	BLINK	IIMR	Chr1B_8218389	Chr1B	8218389	4.43797e-05	-0.608696	299	0.849164	2.58185			Fe	MLMM	IIMR	Chr8B_35336191	Chr8B	35336191	2.63928e-05	-0.152174	299	0.823161	1.71903
Fe	BLINK	IIMR	Chr8A_8245821	Chr8A	8245821	4.64069e-05	-0.617057	299	0.849164	-2.43567			Fe	MLMM	IIMR	Chr9B_53384051	Chr9B	53384051	3.17542e-05	-0.319398	299	0.85627	1.77084
Fe	BLINK	IIMR	Chr1A_4951450	Chr1A	4951450	5.06518e-05	-0.175585	299	0.849164	-2.61253			Fe	MLMM	IIMR	Chr5B_40475734	Chr5B	40475734	3.62348e-05	-0.473244	299	0.85627	1.96822
Fe	BLINK	IIMR	Chr4B_23560914	Chr4B	23560914	5.32933e-05	-0.27592	299	0.849164	2.82069			Fe	MLMM	IIMR	Chr9A_41377080	Chr9A	41377080	3.77497e-05	-0.434783	299	0.85627	1.88637
Fe	BLINK	IIMR	Chr3A_27156967	Chr3A	27156967	5.38194e-05	-0.0267559	299	0.849164	-2.65174			Fe	MLMM	IIMR	Chr2B_8013830	Chr2B	8013830	5.26954e-05	-0.180602	299	0.878782	-1.89689
Fe	BLINK	IIMR	Chr7B_21572275	Chr7B	21572275	5.41156e-05	-0.441472	299	0.849164	3.37754			Fe	MLMM	IIMR	Chr9B_53384055	Chr9B	53384055	6.5622e-05	-0.30602	299	0.878782	1.71
Fe	BLINK	IIMR	Chr6A_32255304	Chr6A	32255304	5.73304e-05	-0.324415	299	0.849164	-2.98843			Fe	MLMM	IIMR	Chr9B_32589754	Chr9B	32589754	6.6803e-05	-0.434783	299	0.878782	2.01745
Fe	BLINK	IIMR	Chr7B_3750659	Chr7B	3750659	5.76595e-05	0.0635452	299	0.849164	-2.62847			Fe	MLMM	IIMR	Chr3A_25152306	Chr3A	25152306	6.72126e-05	-0.083612	299	0.878782	-1.77482
Fe	BLINK	IIMR	Chr1A_37699798	Chr1A	37699798	5.98051e-05	-0.476589	299	0.849164	-2.72758			Fe	MLMM	IIMR	Chr5A_46689841	Chr5A	46689841	6.79559e-05	-0.488294	299	0.878782	-2.02036
Fe	BLINK	IIMR	Chr1A_11469201	Chr1A	11469201	6.52494e-05	-0.143813	299	0.849164	-2.00832			Fe	MLMM	IIMR	Chr6B_12758428	Chr6B	12758428	7.47101e-05	-0.399666	299	0.878782	-2.02188
Fe	BLINK	IIMR	Chr5A_36133575	Chr5A	36133575	6.624e-05	0.0986622	299	0.849164	2.44834			Fe	MLMM	IIMR	Chr9A_41377087	Chr9A	41377087	7.48512e-05	-0.461538	299	0.878782	1.78716
Fe	BLINK	IIMR	Chr6A_11689488	Chr6A	11689488	6.66869e-05	0.207358	299	0.849164	-2.38366			Fe	MLMM	IIMR	Chr6B_12353466	Chr6B	12353466	7.67841e-05	-0.177258	299	0.878782	-2.4673
Fe	BLINK	IIMR	Chr5B_6487546	Chr5B	6487546	7.35854e-05	-0.334448	299	0.849164	2.53902			Fe	MLMM	IIMR	Chr2B_40189057	Chr2B	40189057	7.95785e-05	-0.40301	299	0.878782	-2.1364
Fe	BLINK	IIMR	Chr3B_9375381	Chr3B	9375381	7.54168e-05	-0.366221	299	0.849164	3.04817			Fe	MLMM	IIMR	Chr8A_11199810	Chr8A	11199810	8.12727e-05	-0.489967	299	0.878782	-1.68751
Fe	BLINK	IIMR	Chr8B_10121949	Chr8B	10121949	7.82149e-05	-0.623746	299	0.849164	-2.29275			Fe	MLMM	IIMR	Chr9B_32597728	Chr9B	32597728	8.34217e-05	-0.431438	299	0.878782	1.94952
Fe	BLINK	IIMR	Chr3A_45907949	Chr3A	45907949	7.98663e-05	-0.29097	299	0.849164	2.37786			Fe	MLMM	IIMR	Chr5B_39986841	Chr5B	39986841	8.3926e-05	-0.346154	299	0.878782	-2.05378
Fe	BLINK	IIMR	Chr8A_37438438	Chr8A	37438438	8.46798e-05	-0.371237	299	0.849164	-2.80744			Fe	MLMM	IIMR	Chr3B_18156132	Chr3B	18156132	8.45284e-05	-0.516722	299	0.878782	1.75085
Fe	BLINK	IIMR	Chr7B_3750658	Chr7B	3750658	8.53124e-05	0.0535117	299	0.849164	-2.4903			Fe	MLMM	IIMR	Chr8A_10910419	Chr8A	10910419	9.62267e-05	-0.43311	299	0.931896	-1.7789
Fe	BLINK	IIMR	Chr7B_28329294	Chr7B	28329294	8.84862e-05	-0.620401	299	0.849164	-2.25686			Fe	MLMM	IIMR	Chr7B_25902193	Chr7B	25902193	9.90525e-05	-0.282609	299	0.931896	-2.32764
Fe	BLINK	IIMR	Chr3B_16555177	Chr3B	16555177	9.81902e-05	-0.284281	299	0.854593	-3.19083
Trait	Model	Test location	SNP	Chromosome	Position	P.value	MAF	nobs	H&B.P.Value	Effect			Trait	Model	Test location	SNP	Chromosome	Position	P.value	MAF	nobs	H&B.P.Value	Effect
Fe	BLINK	Pooled	Chr1A_560273	Chr1A	560273	2.54733e-06	-0.446488	299	0.635588	-3.5347			Fe	MLMM	Pooled	Chr8B_35336191	Chr8B	35336191	6.31069e-06	-0.152174	299	0.71037	2.04107
Fe	BLINK	Pooled	Chr7B_28329294	Chr7B	28329294	6.34853e-06	-0.620401	299	0.640594	-2.81548			Fe	MLMM	Pooled	Chr8B_35063361	Chr8B	35063361	1.3174e-05	-0.22408	299	0.71037	2.72403
Fe	BLINK	Pooled	Chr2A_32889668	Chr2A	32889668	8.59259e-06	-0.446488	299	0.640594	3.56787			Fe	MLMM	Pooled	Chr9B_32410581	Chr9B	32410581	1.53208e-05	-0.254181	299	0.71037	2.85983
Fe	BLINK	Pooled	Chr8B_32781704	Chr8B	32781704	1.36938e-05	-0.538462	299	0.640594	2.94328			Fe	MLMM	Pooled	Chr4B_11438791	Chr4B	11438791	1.6618e-05	-0.264214	299	0.71037	2.56107
Fe	BLINK	Pooled	Chr7B_21572275	Chr7B	21572275	1.56461e-05	-0.441472	299	0.640594	3.92934			Fe	MLMM	Pooled	Chr7B_29432393	Chr7B	29432393	2.43312e-05	-0.464883	299	0.71037	2.11044
Fe	BLINK	Pooled	Chr9B_30745266	Chr9B	30745266	1.97587e-05	-0.643813	299	0.640594	2.70852			Fe	MLMM	Pooled	Chr1B_30696002	Chr1B	30696002	2.44262e-05	-0.180602	299	0.71037	-2.08449
Fe	BLINK	Pooled	Chr6B_4467774	Chr6B	4467774	2.15506e-05	-0.377926	299	0.640594	2.70355			Fe	MLMM	Pooled	Chr3B_18156132	Chr3B	18156132	2.47866e-05	-0.516722	299	0.71037	2.0733
Fe	BLINK	Pooled	Chr5A_36133575	Chr5A	36133575	2.30123e-05	0.0986622	299	0.640594	2.82645			Fe	MLMM	Pooled	Chr8B_20414469	Chr8B	20414469	3.01461e-05	-0.0702341	299	0.71037	-1.79905
Fe	BLINK	Pooled	Chr4A_26516761	Chr4A	26516761	2.31066e-05	-0.22408	299	0.640594	-2.68702			Fe	MLMM	Pooled	Chr7B_25902193	Chr7B	25902193	3.0356e-05	-0.282609	299	0.71037	-2.75698
Fe	BLINK	Pooled	Chr6B_17163927	Chr6B	17163927	2.67584e-05	-0.501672	299	0.667651	2.75646			Fe	MLMM	Pooled	Chr8B_20062494	Chr8B	20062494	3.62905e-05	-0.0250836	299	0.71037	-1.81677
Fe	BLINK	Pooled	Chr6A_24436697	Chr6A	24436697	3.14006e-05	-0.366221	299	0.686078	-3.77094			Fe	MLMM	Pooled	Chr3A_47642665	Chr3A	47642665	3.67362e-05	-0.185619	299	0.71037	2.18538
Fe	BLINK	Pooled	Chr8B_35063361	Chr8B	35063361	3.29963e-05	-0.22408	299	0.686078	3.90802			Fe	MLMM	Pooled	Chr9B_53384051	Chr9B	53384051	4.47002e-05	-0.319398	299	0.71037	1.92476
Fe	BLINK	Pooled	Chr7B_3750659	Chr7B	3750659	3.85383e-05	0.0635452	299	0.688736	-2.93135			Fe	MLMM	Pooled	Chr8B_35336208	Chr8B	35336208	4.56899e-05	-0.145485	299	0.71037	1.85462
Fe	BLINK	Pooled	Chr3A_51861449	Chr3A	51861449	3.95426e-05	-0.0284281	299	0.688736	-2.08628			Fe	MLMM	Pooled	Chr9A_41377080	Chr9A	41377080	4.7797e-05	-0.434783	299	0.71037	2.06035
Fe	BLINK	Pooled	Chr7A_23501129	Chr7A	23501129	4.22733e-05	-0.413043	299	0.688736	3.029			Fe	MLMM	Pooled	Chr6B_5241936	Chr6B	5241936	5.11468e-05	0.254181	299	0.71037	1.98613
Fe	BLINK	Pooled	Chr7B_3750658	Chr7B	3750658	4.41655e-05	0.0535117	299	0.688736	-2.81945			Fe	MLMM	Pooled	Chr2B_8013830	Chr2B	8013830	5.45719e-05	-0.180602	299	0.71037	-2.09525
Fe	BLINK	Pooled	Chr4B_23560914	Chr4B	23560914	5.34117e-05	-0.27592	299	0.763667	3.07691			Fe	MLMM	Pooled	Chr5A_46689841	Chr5A	46689841	5.56172e-05	-0.488294	299	0.71037	-2.26494
Fe	BLINK	Pooled	Chr6A_32255304	Chr6A	32255304	5.99386e-05	-0.324415	299	0.763667	-3.2522			Fe	MLMM	Pooled	Chr6B_12758428	Chr6B	12758428	5.92056e-05	-0.399666	299	0.71037	-2.26643
Fe	BLINK	Pooled	Chr7B_7275578	Chr7B	7275578	6.11867e-05	0.429766	299	0.763667	3.67701			Fe	MLMM	Pooled	Chr3A_7513023	Chr3A	7513023	6.30296e-05	-0.160535	299	0.71037	2.33451
Fe	BLINK	Pooled	Chr3A_16152412	Chr3A	16152412	6.12131e-05	-0.428094	299	0.763667	2.94531			Fe	MLMM	Pooled	Chr8B_15588196	Chr8B	15588196	6.52329e-05	-0.551839	299	0.71037	-2.02403
Fe	BLINK	Pooled	Chr5A_7176446	Chr5A	7176446	6.6392e-05	-0.367893	299	0.765012	-2.92045			Fe	MLMM	Pooled	Chr9B_28144339	Chr9B	28144339	6.78243e-05	-0.550167	299	0.71037	2.00207
Fe	BLINK	Pooled	Chr8B_10121949	Chr8B	10121949	6.77088e-05	-0.623746	299	0.765012	-2.52215			Fe	MLMM	Pooled	Chr9B_32597728	Chr9B	32597728	6.91677e-05	-0.431438	299	0.71037	2.18184
Fe	BLINK	Pooled	Chr5A_40423360	Chr5A	40423360	7.0519e-05	-0.535117	299	0.765012	2.88257			Fe	MLMM	Pooled	Chr4B_9018118	Chr4B	9018118	7.18925e-05	-0.371237	299	0.71037	-2.19421
Fe	BLINK	Pooled	Chr1A_25595828	Chr1A	25595828	7.54935e-05	0.168896	299	0.768239	-2.69008			Fe	MLMM	Pooled	Chr9B_28550223	Chr9B	28550223	7.41937e-05	-0.48495	299	0.71037	2.08525
Fe	BLINK	Pooled	Chr9B_28550223	Chr9B	28550223	7.69745e-05	-0.48495	299	0.768239	2.77781			Fe	MLMM	Pooled	Chr1A_560273	Chr1A	560273	7.67455e-05	-0.446488	299	0.71037	-2.15561
Fe	BLINK	Pooled	Chr1B_8218389	Chr1B	8218389	8.47725e-05	-0.608696	299	0.769918	2.71596			Fe	MLMM	Pooled	Chr9B_32589754	Chr9B	32589754	8.13235e-05	-0.434783	299	0.71037	2.21133
Fe	BLINK	Pooled	Chr8A_4694997	Chr8A	4694997	8.61047e-05	-0.58194	299	0.769918	2.58048			Fe	MLMM	Pooled	Chr2A_12913429	Chr2A	12913429	8.27175e-05	-0.26087	299	0.71037	-2.12498
Fe	BLINK	Pooled	Chr8A_19735141	Chr8A	19735141	8.63998e-05	-0.252508	299	0.769918	2.61737			Fe	MLMM	Pooled	Chr8A_16669908	Chr8A	16669908	8.37791e-05	-0.48495	299	0.71037	-2.0407
Fe	BLINK	Pooled	Chr2A_3678880	Chr2A	3678880	9.5643e-05	-0.391304	299	0.811556	2.45938			Fe	MLMM	Pooled	Chr5B_40475734	Chr5B	40475734	8.53001e-05	-0.473244	299	0.71037	2.07487
													Fe	MLMM	Pooled	Chr5B_39986841	Chr5B	39986841	8.59102e-05	-0.346154	299	0.71037	-2.27082
													Fe	MLMM	Pooled	Chr9B_44432447	Chr9B	44432447	8.82586e-05	-0.608696	299	0.71037	-1.87444
													Fe	MLMM	Pooled	Chr9A_41377087	Chr9A	41377087	9.5109e-05	-0.461538	299	0.741586	1.94934
													Fe	MLMM	Pooled	Chr1A_29714136	Chr1A	29714136	9.9469e-05	-0.461538	299	0.752079	-2.03507
Trait	Model	Test location	SNP	Chromosome	Position	P.value	MAF	nobs	H&B.P.Value	Effect			Trait	Model	Test location	SNP	Chromosome	Position	P.value	MAF	nobs	H&B.P.Value	Effect
K	BLINK	GKVK	Chr5A_45852879	Chr5A	45852879	8.88496e-06	-0.484375	288	0.918751	-6.55164			K	MLMM	GKVK	Chr8B_22167038	Chr8B	22167038	1.23646e-07	-0.401042	288	0.030851	-6.00653
K	BLINK	GKVK	Chr7B_10963192	Chr7B	10963192	1.09495e-05	0.274306	288	0.918751	-7.61477			K	MLMM	GKVK	Chr1A_20148300	Chr1A	20148300	3.04475e-07	0.0729167	288	0.0379849	-4.58661
K	BLINK	GKVK	Chr2B_8093607	Chr2B	8093607	2.34144e-05	-0.296875	288	0.918751	7.0069			K	MLMM	GKVK	Chr8A_24721326	Chr8A	24721326	1.05573e-05	-0.579861	288	0.876413	4.25996
K	BLINK	GKVK	Chr5A_43497176	Chr5A	43497176	2.69567e-05	-0.552083	288	0.918751	-5.58764			K	MLMM	GKVK	Chr1A_29429629	Chr1A	29429629	1.40501e-05	-0.493056	288	0.876413	4.52862
K	BLINK	GKVK	Chr1A_8051222	Chr1A	8051222	3.19865e-05	-0.366319	288	0.918751	-8.49645			K	MLMM	GKVK	Chr4B_6826512	Chr4B	6826512	1.95514e-05	-0.458333	288	0.919166	4.8149
K	BLINK	GKVK	Chr7B_10963211	Chr7B	10963211	3.55381e-05	0.28125	288	0.918751	-7.00196			K	MLMM	GKVK	Chr4A_26387005	Chr4A	26387005	2.21032e-05	-0.467014	288	0.919166	4.54464
K	BLINK	GKVK	Chr7B_21234716	Chr7B	21234716	4.65675e-05	-0.446181	288	0.918751	-8.17206			K	MLMM	GKVK	Chr1A_13726874	Chr1A	13726874	3.89284e-05	0.0659722	288	0.963578	3.53351
K	BLINK	GKVK	Chr1A_4735857	Chr1A	4735857	6.04177e-05	0.307292	288	0.918751	-5.10006			K	MLMM	GKVK	Chr3A_48398681	Chr3A	48398681	4.40273e-05	0.154514	288	0.963578	-5.7521
K	BLINK	GKVK	Chr6B_20853472	Chr6B	20853472	6.21627e-05	-0.447917	288	0.918751	-6.55192			K	MLMM	GKVK	Chr6B_5064757	Chr6B	5064757	5.31276e-05	-0.0538194	288	0.963578	3.64264
K	BLINK	GKVK	Chr3B_3993642	Chr3B	3993642	6.36431e-05	-0.522569	288	0.918751	-6.47509			K	MLMM	GKVK	Chr9B_18277221	Chr9B	18277221	5.909e-05	-0.487847	288	0.963578	-3.95813
K	BLINK	GKVK	Chr1B_19942435	Chr1B	19942435	6.6697e-05	-0.428819	288	0.918751	-6.58077			K	MLMM	GKVK	Chr4A_7861770	Chr4A	7861770	6.48599e-05	0.100694	288	0.963578	4.16838
K	BLINK	GKVK	Chr1A_4173488	Chr1A	4173488	6.73764e-05	0.217014	288	0.918751	-5.62677			K	MLMM	GKVK	Chr1A_26446149	Chr1A	26446149	6.69512e-05	-0.585069	288	0.963578	4.08086
K	BLINK	GKVK	Chr7A_24078451	Chr7A	24078451	7.61984e-05	-0.359375	288	0.918751	-7.41739			K	MLMM	GKVK	Chr7A_4164778	Chr7A	4164778	7.31907e-05	-0.282986	288	0.963578	4.25373
K	BLINK	GKVK	Chr2B_40423170	Chr2B	40423170	7.67824e-05	-0.59375	288	0.918751	-6.35751			K	MLMM	GKVK	Chr7B_14849774	Chr7B	14849774	8.25715e-05	-0.4375	288	0.963578	4.3307
K	BLINK	GKVK	Chr2A_23589997	Chr2A	23589997	7.72719e-05	-0.407986	288	0.918751	-5.43785			K	MLMM	GKVK	Chr7B_5045588	Chr7B	5045588	9.02518e-05	0.0555556	288	0.963578	-3.15177
K	BLINK	GKVK	Chr3A_49793416	Chr3A	49793416	8.43603e-05	-0.40625	288	0.918751	-5.18186			K	MLMM	GKVK	Chr8B_23282683	Chr8B	23282683	9.17013e-05	0.0416667	288	0.963578	-3.52889
K	BLINK	GKVK	Chr9B_23759618	Chr9B	23759618	8.89548e-05	-0.401042	288	0.918751	-6.46015
K	BLINK	GKVK	Chr6B_4420271	Chr6B	4420271	9.07285e-05	-0.597222	288	0.918751	-5.48412
Trait	Model	Test location	SNP	Chromosome	Position	P.value	MAF	nobs	H&B.P.Value	Effect			Trait	Model	Test location	SNP	Chromosome	Position	P.value	MAF	nobs	H&B.P.Value	Effect
K	BLINK	IIMR	Chr3B_6828788	Chr3B	6828788	6.78823e-06	-0.300676	296	0.684939	-33.4775			K	MLMM	IIMR	Chr4B_2455626	Chr4B	2455626	3.95827e-06	-0.591216	296	0.452924	24.3083
K	BLINK	IIMR	Chr8B_18912150	Chr8B	18912150	7.04461e-06	-0.581081	296	0.684939	-35.4507			K	MLMM	IIMR	Chr9A_50562894	Chr9A	50562894	6.05638e-06	-0.52027	296	0.452924	24.1711
K	BLINK	IIMR	Chr8B_27366205	Chr8B	27366205	9.10638e-06	-0.486486	296	0.684939	32.1914			K	MLMM	IIMR	Chr2A_13160039	Chr2A	13160039	1.03094e-05	-0.472973	296	0.452924	21.9569
K	BLINK	IIMR	Chr7B_31910157	Chr7B	31910157	1.19307e-05	-0.459459	296	0.684939	-33.2497			K	MLMM	IIMR	Chr8B_27921362	Chr8B	27921362	1.20371e-05	-0.390203	296	0.452924	26.1057
K	BLINK	IIMR	Chr8A_13399591	Chr8A	13399591	1.4399e-05	0.251689	296	0.684939	29.7189			K	MLMM	IIMR	Chr8B_24266754	Chr8B	24266754	1.45575e-05	-0.547297	296	0.452924	22.9327
K	BLINK	IIMR	Chr8A_17967968	Chr8A	17967968	1.64707e-05	-0.027027	296	0.684939	-39.559			K	MLMM	IIMR	Chr8B_27366205	Chr8B	27366205	1.59829e-05	-0.486486	296	0.452924	23.3668
K	BLINK	IIMR	Chr2A_40755698	Chr2A	40755698	2.43861e-05	-0.540541	296	0.767556	-35.3372			K	MLMM	IIMR	Chr8A_22576514	Chr8A	22576514	1.98304e-05	-0.307432	296	0.452924	-18.8798
K	BLINK	IIMR	Chr7A_240303	Chr7A	240303	2.46099e-05	-0.422297	296	0.767556	-35.5834			K	MLMM	IIMR	Chr8B_28246245	Chr8B	28246245	2.06527e-05	-0.515203	296	0.452924	21.8133
K	BLINK	IIMR	Chr1A_31084083	Chr1A	31084083	4.25437e-05	-0.579392	296	0.783436	-30.4681			K	MLMM	IIMR	Chr2B_6710494	Chr2B	6710494	2.32224e-05	-0.369932	296	0.452924	22.8048
K	BLINK	IIMR	Chr8A_27056458	Chr8A	27056458	4.56138e-05	-0.673986	296	0.783436	-29.0824			K	MLMM	IIMR	Chr8B_10209800	Chr8B	10209800	2.35094e-05	-0.366554	296	0.452924	21.4847
K	BLINK	IIMR	Chr8B_28363619	Chr8B	28363619	4.62584e-05	-0.528716	296	0.783436	-31.2276			K	MLMM	IIMR	Chr8B_23757124	Chr8B	23757124	3.11883e-05	-0.412162	296	0.452924	24.0937
K	BLINK	IIMR	Chr2A_13896038	Chr2A	13896038	4.99443e-05	-0.597973	296	0.783436	-29.7605			K	MLMM	IIMR	Chr4A_16084602	Chr4A	16084602	3.21279e-05	-0.54223	296	0.452924	21.0497
K	BLINK	IIMR	Chr6B_22123169	Chr6B	22123169	5.80828e-05	-0.449324	296	0.783436	-31.4327			K	MLMM	IIMR	Chr9A_44419443	Chr9A	44419443	3.31341e-05	-0.464527	296	0.452924	23.4634
K	BLINK	IIMR	Chr4B_6269447	Chr4B	6269447	5.91052e-05	-0.0557432	296	0.783436	-35.7002			K	MLMM	IIMR	Chr2A_900030	Chr2A	900030	3.5276e-05	-0.197635	296	0.452924	27.8376
K	BLINK	IIMR	Chr5B_26189846	Chr5B	26189846	6.12295e-05	-0.454392	296	0.783436	-30.8081			K	MLMM	IIMR	Chr5A_41619791	Chr5A	41619791	3.75408e-05	-0.356419	296	0.452924	24.8162
K	BLINK	IIMR	Chr4A_24975608	Chr4A	24975608	6.28175e-05	-0.505068	296	0.783436	-34.6117			K	MLMM	IIMR	Chr8A_30021039	Chr8A	30021039	3.81427e-05	-0.538851	296	0.452924	22.0039
K	BLINK	IIMR	Chr8B_37291036	Chr8B	37291036	6.4774e-05	-0.305743	296	0.783436	26.6489			K	MLMM	IIMR	Chr9A_14238920	Chr9A	14238920	4.48943e-05	-0.530405	296	0.452924	22.8766
K	BLINK	IIMR	Chr2A_13415199	Chr2A	13415199	7.03507e-05	-0.452703	296	0.783436	-31.5857			K	MLMM	IIMR	Chr8B_14615567	Chr8B	14615567	4.58152e-05	-0.616554	296	0.452924	20.3449
K	BLINK	IIMR	Chr3A_39336030	Chr3A	39336030	7.10721e-05	-0.113176	296	0.783436	-28.5014			K	MLMM	IIMR	Chr9A_14238928	Chr9A	14238928	4.89317e-05	-0.547297	296	0.452924	22.4015
K	BLINK	IIMR	Chr9A_9022389	Chr9A	9022389	7.25357e-05	-0.440878	296	0.783436	32.9191			K	MLMM	IIMR	Chr3B_4082167	Chr3B	4082167	4.93056e-05	-0.349662	296	0.452924	25.2325
K	BLINK	IIMR	Chr8B_18644140	Chr8B	18644140	7.38944e-05	0.0287162	296	0.783436	-28.5984			K	MLMM	IIMR	Chr3B_36564509	Chr3B	36564509	5.07396e-05	-0.4375	296	0.452924	22.7437
K	BLINK	IIMR	Chr2B_15271477	Chr2B	15271477	7.47559e-05	-0.540541	296	0.783436	27.2496			K	MLMM	IIMR	Chr3B_16846110	Chr3B	16846110	5.55872e-05	-0.483108	296	0.452924	22.8392
K	BLINK	IIMR	Chr5A_12090684	Chr5A	12090684	8.26631e-05	-0.418919	296	0.783436	28.0667			K	MLMM	IIMR	Chr6B_18917676	Chr6B	18917676	6.2153e-05	-0.449324	296	0.452924	22.6727
K	BLINK	IIMR	Chr1B_30981331	Chr1B	30981331	8.79486e-05	-0.478041	296	0.783436	-30.1469			K	MLMM	IIMR	Chr4A_13540869	Chr4A	13540869	6.35292e-05	-0.380068	296	0.452924	22.9062
K	BLINK	IIMR	Chr8A_24744303	Chr8A	24744303	9.14422e-05	-0.302365	296	0.783436	-33.7092			K	MLMM	IIMR	Chr8B_10170946	Chr8B	10170946	6.55091e-05	-0.469595	296	0.452924	23.2174
K	BLINK	IIMR	Chr8B_8691965	Chr8B	8691965	9.52017e-05	-0.305743	296	0.783436	28.9608			K	MLMM	IIMR	Chr2A_9114026	Chr2A	9114026	6.57832e-05	-0.459459	296	0.452924	22.8648
													K	MLMM	IIMR	Chr8B_19161804	Chr8B	19161804	6.7153e-05	-0.596284	296	0.452924	20.3436
													K	MLMM	IIMR	Chr8A_34681201	Chr8A	34681201	6.72496e-05	-0.253378	296	0.452924	23.5599
													K	MLMM	IIMR	Chr3B_21559469	Chr3B	21559469	6.73679e-05	-0.621622	296	0.452924	20.1312
													K	MLMM	IIMR	Chr7A_29453509	Chr7A	29453509	6.83034e-05	-0.543919	296	0.452924	19.8918
													K	MLMM	IIMR	Chr8A_27232085	Chr8A	27232085	6.88174e-05	-0.310811	296	0.452924	25.3164
													K	MLMM	IIMR	Chr8B_19093810	Chr8B	19093810	7.61496e-05	-0.527027	296	0.452924	20.9395
													K	MLMM	IIMR	Chr3B_15959145	Chr3B	15959145	8.49767e-05	-0.594595	296	0.452924	20.6299
													K	MLMM	IIMR	Chr5A_12090684	Chr5A	12090684	8.95902e-05	-0.418919	296	0.452924	19.6466
													K	MLMM	IIMR	Chr4A_8958089	Chr4A	8958089	8.9757e-05	-0.474662	296	0.452924	20.1736
													K	MLMM	IIMR	Chr5B_47407979	Chr5B	47407979	9.40614e-05	-0.135135	296	0.452924	22.9417
													K	MLMM	IIMR	Chr8B_15292331	Chr8B	15292331	9.4644e-05	-0.503378	296	0.452924	21.307
													K	MLMM	IIMR	Chr5A_41619746	Chr5A	41619746	9.79659e-05	-0.429054	296	0.452924	22.0406
													K	MLMM	IIMR	Chr8B_29656661	Chr8B	29656661	9.81414e-05	-0.54223	296	0.452924	19.399
													K	MLMM	IIMR	Chr7B_21490785	Chr7B	21490785	9.917e-05	-0.260135	296	0.452924	18.6451
Trait	Model	Test location	SNP	Chromosome	Position	P.value	MAF	nobs	H&B.P.Value	Effect			Trait	Model	Test location	SNP	Chromosome	Position	P.value	MAF	nobs	H&B.P.Value	Effect
K	BLINK	Pooled	Chr8B_22897303	Chr8B	22897303	1.2656e-06	0.413559	295	0.162135	-25.5369			K	MLMM	Pooled	Chr3B_4082167	Chr3B	4082167	7.691e-06	-0.350847	295	0.569228	13.7498
K	BLINK	Pooled	Chr8A_24690297	Chr8A	24690297	1.29963e-06	-0.522034	295	0.162135	-19.7512			K	MLMM	Pooled	Chr3B_16846110	Chr3B	16846110	9.23489e-06	-0.481356	295	0.569228	12.3989
K	BLINK	Pooled	Chr8B_18912150	Chr8B	18912150	7.25054e-06	-0.586441	295	0.455993	-18.329			K	MLMM	Pooled	Chr2A_13160039	Chr2A	13160039	1.34775e-05	-0.474576	295	0.569228	10.7907
K	BLINK	Pooled	Chr7B_28906413	Chr7B	28906413	7.31018e-06	0.157627	295	0.455993	-15.4672			K	MLMM	Pooled	Chr7A_29239838	Chr7A	29239838	1.66196e-05	-0.562712	295	0.569228	11.9049
K	BLINK	Pooled	Chr5B_40470861	Chr5B	40470861	1.03772e-05	-0.574576	295	0.517847	-15.75			K	MLMM	Pooled	Chr7B_2453563	Chr7B	2453563	1.88904e-05	-0.601695	295	0.569228	11.0749
K	BLINK	Pooled	Chr8A_27056458	Chr8A	27056458	1.69108e-05	-0.676271	295	0.70324	-15.8644			K	MLMM	Pooled	Chr8B_10209800	Chr8B	10209800	2.65523e-05	-0.374576	295	0.569228	10.6162
K	BLINK	Pooled	Chr6B_11489428	Chr6B	11489428	3.16021e-05	-0.277966	295	0.903841	-24.7124			K	MLMM	Pooled	Chr5A_3122122	Chr5A	3122122	2.70025e-05	-0.418644	295	0.569228	12.0374
K	BLINK	Pooled	Chr8A_13720551	Chr8A	13720551	3.59396e-05	0.274576	295	0.903841	-15.5662			K	MLMM	Pooled	Chr8B_16940519	Chr8B	16940519	2.92102e-05	-0.60678	295	0.569228	10.5994
K	BLINK	Pooled	Chr7A_240303	Chr7A	240303	3.89383e-05	-0.427119	295	0.903841	-18.0406			K	MLMM	Pooled	Chr4B_2455626	Chr4B	2455626	2.98243e-05	-0.594915	295	0.569228	11.1347
K	BLINK	Pooled	Chr5B_2564377	Chr5B	2564377	4.07489e-05	0.0762712	295	0.903841	-13.3836			K	MLMM	Pooled	Chr4A_16084602	Chr4A	16084602	3.13957e-05	-0.545763	295	0.569228	10.5998
K	BLINK	Pooled	Chr7A_3470608	Chr7A	3470608	5.19073e-05	-0.552542	295	0.903841	-16.8672			K	MLMM	Pooled	Chr7A_4361140	Chr7A	4361140	3.15091e-05	-0.462712	295	0.569228	10.5955
K	BLINK	Pooled	Chr3B_6828788	Chr3B	6828788	5.20107e-05	-0.301695	295	0.903841	-15.6812			K	MLMM	Pooled	Chr9B_10401730	Chr9B	10401730	3.36563e-05	-0.359322	295	0.569228	11.1185
K	BLINK	Pooled	Chr1B_6288344	Chr1B	6288344	5.22622e-05	-0.39322	295	0.903841	-15.437			K	MLMM	Pooled	Chr5A_41619791	Chr5A	41619791	3.59243e-05	-0.357627	295	0.569228	12.3764
K	BLINK	Pooled	Chr7A_3470586	Chr7A	3470586	7.28154e-05	-0.440678	295	0.903841	-16.9335			K	MLMM	Pooled	Chr6B_28685532	Chr6B	28685532	3.7836e-05	-0.391525	295	0.569228	12.8669
K	BLINK	Pooled	Chr2A_13896038	Chr2A	13896038	7.56797e-05	-0.584746	295	0.903841	-15.4422			K	MLMM	Pooled	Chr3B_16846103	Chr3B	16846103	3.84744e-05	-0.525424	295	0.569228	11.184
K	BLINK	Pooled	Chr3A_36049246	Chr3A	36049246	7.72626e-05	-0.0813559	295	0.903841	-15.3054			K	MLMM	Pooled	Chr7B_21532984	Chr7B	21532984	3.90576e-05	-0.255932	295	0.569228	9.47314
K	BLINK	Pooled	Chr5A_45493989	Chr5A	45493989	7.93745e-05	-0.389831	295	0.903841	-14.4085			K	MLMM	Pooled	Chr8B_24266754	Chr8B	24266754	3.92548e-05	-0.552542	295	0.569228	10.8279
K	BLINK	Pooled	Chr8B_28363619	Chr8B	28363619	8.52294e-05	-0.533898	295	0.903841	-15.6532			K	MLMM	Pooled	Chr8A_16237356	Chr8A	16237356	5.35071e-05	-0.347458	295	0.569228	12.7082
K	BLINK	Pooled	Chr9A_56127117	Chr9A	56127117	8.80345e-05	-0.120339	295	0.903841	-13.4047			K	MLMM	Pooled	Chr9A_51884121	Chr9A	51884121	5.46626e-05	-0.325424	295	0.569228	12.8489
K	BLINK	Pooled	Chr5B_26189846	Chr5B	26189846	9.51118e-05	-0.440678	295	0.903841	-15.9104			K	MLMM	Pooled	Chr2A_23009436	Chr2A	23009436	5.63118e-05	-0.401695	295	0.569228	10.0915
K	BLINK	Pooled	Chr6B_17902501	Chr6B	17902501	9.54796e-05	-0.491525	295	0.903841	-16.6498			K	MLMM	Pooled	Chr8B_28246245	Chr8B	28246245	5.92513e-05	-0.520339	295	0.569228	10.2364
K	BLINK	Pooled	Chr8B_37291036	Chr8B	37291036	9.57332e-05	-0.305085	295	0.903841	13.4229			K	MLMM	Pooled	Chr8A_6493663	Chr8A	6493663	6.53317e-05	-0.228814	295	0.569228	-14.3662
K	BLINK	Pooled	Chr8A_17967968	Chr8A	17967968	9.61322e-05	-0.0338983	295	0.903841	-18.6417			K	MLMM	Pooled	Chr2B_6710494	Chr2B	6710494	6.66399e-05	-0.372881	295	0.569228	10.7615
													K	MLMM	Pooled	Chr7B_2406536	Chr7B	2406536	6.75384e-05	-0.5	295	0.569228	10.8958
													K	MLMM	Pooled	Chr7B_216331	Chr7B	216331	6.83819e-05	0.301695	295	0.569228	19.0151
													K	MLMM	Pooled	Chr9B_33327469	Chr9B	33327469	6.96364e-05	-0.60339	295	0.569228	10.3704
													K	MLMM	Pooled	Chr3B_15959145	Chr3B	15959145	8.1815e-05	-0.598305	295	0.569228	10.267
													K	MLMM	Pooled	Chr8A_32821231	Chr8A	32821231	8.29399e-05	-0.235593	295	0.569228	14.9895
													K	MLMM	Pooled	Chr1A_26396522	Chr1A	26396522	8.48934e-05	-0.571186	295	0.569228	10.2428
													K	MLMM	Pooled	Chr1A_10897947	Chr1A	10897947	8.56387e-05	-0.0644068	295	0.569228	9.3979
													K	MLMM	Pooled	Chr9A_52771102	Chr9A	52771102	8.58338e-05	-0.627119	295	0.569228	10.1548
													K	MLMM	Pooled	Chr2A_900030	Chr2A	900030	9.02542e-05	-0.20339	295	0.569228	13.0561
													K	MLMM	Pooled	Chr8A_25738997	Chr8A	25738997	9.0405e-05	-0.555932	295	0.569228	9.97345
													K	MLMM	Pooled	Chr5B_47407979	Chr5B	47407979	9.11719e-05	-0.140678	295	0.569228	11.5312
													K	MLMM	Pooled	Chr8A_24690297	Chr8A	24690297	9.13782e-05	-0.522034	295	0.569228	-10.6671
													K	MLMM	Pooled	Chr5B_24350287	Chr5B	24350287	9.29188e-05	-0.298305	295	0.569228	12.8506
													K	MLMM	Pooled	Chr4A_13603201	Chr4A	13603201	9.42623e-05	-0.288136	295	0.569228	12.2633
													K	MLMM	Pooled	Chr2B_7711990	Chr2B	7711990	9.87576e-05	-0.476271	295	0.569228	10.6324
Trait	Model	Test location	SNP	Chromosome	Position	P.value	MAF	nobs	H&B.P.Value	Effect			Trait	Model	Test location	SNP	Chromosome	Position	P.value	MAF	nobs	H&B.P.Value	Effect
Mg	BLINK	GKVK	Chr2A_28529959	Chr2A	28529959	2.69813e-06	-0.40301	299	0.673214	-4.96872			Mg	MLMM	GKVK	Chr3A_41686223	Chr3A	41686223	1.96439e-06	-0.262542	299	0.490138	3.67471
Mg	BLINK	GKVK	Chr4A_26193810	Chr4A	26193810	1.0828e-05	-0.30602	299	0.904537	-4.58595			Mg	MLMM	GKVK	Chr2A_51058763	Chr2A	51058763	4.35221e-06	-0.257525	299	0.542962	-3.66236
Mg	BLINK	GKVK	Chr4B_11433589	Chr4B	11433589	1.96316e-05	-0.225753	299	0.904537	5.83009			Mg	MLMM	GKVK	Chr5A_34260955	Chr5A	34260955	1.2286e-05	-0.501672	299	0.573298	-3.87116
Mg	BLINK	GKVK	Chr6B_20160140	Chr6B	20160140	2.58087e-05	-0.461538	299	0.904537	-4.85159			Mg	MLMM	GKVK	Chr5B_11468350	Chr5B	11468350	1.27891e-05	-0.419732	299	0.573298	-3.89187
Mg	BLINK	GKVK	Chr5B_11468350	Chr5B	11468350	2.9163e-05	-0.419732	299	0.904537	-4.80018			Mg	MLMM	GKVK	Chr8B_4263475	Chr8B	4263475	1.35753e-05	-0.498328	299	0.573298	-3.83391
Mg	BLINK	GKVK	Chr6B_12542363	Chr6B	12542363	2.99133e-05	-0.38796	299	0.904537	5.6327			Mg	MLMM	GKVK	Chr5B_22825310	Chr5B	22825310	1.55e-05	-0.312709	299	0.573298	-4.20586
Mg	BLINK	GKVK	Chr9B_11556915	Chr9B	11556915	3.25976e-05	-0.458194	299	0.904537	5.3857			Mg	MLMM	GKVK	Chr5A_18485048	Chr5A	18485048	2.19517e-05	-0.316054	299	0.573298	-4.4949
Mg	BLINK	GKVK	Chr8A_9551907	Chr8A	9551907	3.35203e-05	-0.446488	299	0.904537	5.21734			Mg	MLMM	GKVK	Chr8B_25515892	Chr8B	25515892	2.20329e-05	0.157191	299	0.573298	3.29242
Mg	BLINK	GKVK	Chr8A_12686935	Chr8A	12686935	3.50155e-05	0.473244	299	0.904537	5.36429			Mg	MLMM	GKVK	Chr3A_17696653	Chr3A	17696653	2.41766e-05	-0.436455	299	0.573298	-3.99648
Mg	BLINK	GKVK	Chr3A_41686223	Chr3A	41686223	5.09447e-05	-0.262542	299	0.904537	4.61754			Mg	MLMM	GKVK	Chr6B_5981043	Chr6B	5981043	2.47457e-05	0.215719	299	0.573298	-3.11091
Mg	BLINK	GKVK	Chr9A_53332629	Chr9A	53332629	6.06625e-05	-0.565217	299	0.904537	-4.1742			Mg	MLMM	GKVK	Chr9B_2901867	Chr9B	2901867	2.52746e-05	-0.376254	299	0.573298	-3.92745
Mg	BLINK	GKVK	Chr6B_4514438	Chr6B	4514438	6.52925e-05	-0.481605	299	0.904537	5.61384			Mg	MLMM	GKVK	Chr9A_8415360	Chr9A	8415360	2.85803e-05	-0.411371	299	0.594259	-3.85478
Mg	BLINK	GKVK	Chr6A_7298064	Chr6A	7298064	6.72813e-05	-0.40301	299	0.904537	-5.21163			Mg	MLMM	GKVK	Chr8A_27163141	Chr8A	27163141	3.8639e-05	-0.198997	299	0.699426	-4.91565
Mg	BLINK	GKVK	Chr1B_42403080	Chr1B	42403080	7.01484e-05	-0.468227	299	0.904537	4.7507			Mg	MLMM	GKVK	Chr7B_4447305	Chr7B	4447305	4.01193e-05	0.152174	299	0.699426	-3.05452
Mg	BLINK	GKVK	Chr8B_10427286	Chr8B	10427286	7.28222e-05	-0.588629	299	0.904537	4.50046			Mg	MLMM	GKVK	Chr4B_30724879	Chr4B	30724879	4.3216e-05	-0.17893	299	0.699426	3.29135
Mg	BLINK	GKVK	Chr8A_11284703	Chr8A	11284703	7.3212e-05	-0.40301	299	0.904537	4.75898			Mg	MLMM	GKVK	Chr3A_19985970	Chr3A	19985970	4.4851e-05	-0.317726	299	0.699426	-3.63081
Mg	BLINK	GKVK	Chr5A_18485048	Chr5A	18485048	7.32336e-05	-0.316054	299	0.904537	-5.44785			Mg	MLMM	GKVK	Chr8A_12466135	Chr8A	12466135	5.47228e-05	-0.344482	299	0.793386	-3.05965
Mg	BLINK	GKVK	Chr2A_49188700	Chr2A	49188700	7.63136e-05	-0.329431	299	0.904537	-4.82365			Mg	MLMM	GKVK	Chr2B_22258030	Chr2B	22258030	5.82298e-05	-0.668896	299	0.793386	3.37159
Mg	BLINK	GKVK	Chr5B_41108093	Chr5B	41108093	7.84809e-05	-0.653846	299	0.904537	4.51057			Mg	MLMM	GKVK	Chr8B_23187654	Chr8B	23187654	6.04155e-05	-0.0133779	299	0.793386	-2.97826
Mg	BLINK	GKVK	Chr2A_19760584	Chr2A	19760584	9.48201e-05	-0.408027	299	0.904537	-4.22606			Mg	MLMM	GKVK	Chr7B_32353031	Chr7B	32353031	6.66355e-05	-0.369565	299	0.831315	-3.51194
													Mg	MLMM	GKVK	Chr2A_30036638	Chr2A	30036638	7.60799e-05	-0.279264	299	0.872129	-3.4852
													Mg	MLMM	GKVK	Chr5B_40534377	Chr5B	40534377	8.03108e-05	-0.541806	299	0.872129	-3.29791
													Mg	MLMM	GKVK	Chr8B_10586218	Chr8B	10586218	8.17936e-05	-0.326087	299	0.872129	-3.58033
													Mg	MLMM	GKVK	Chr8A_20448674	Chr8A	20448674	8.57715e-05	0.09699	299	0.872129	-3.73631
													Mg	MLMM	GKVK	Chr6B_2629059	Chr6B	2629059	9.26402e-05	-0.543478	299	0.872129	-3.20385
Trait	Model	Test location	SNP	Chromosome	Position	P.value	MAF	nobs	H&B.P.Value	Effect			Trait	Model	Test location	SNP	Chromosome	Position	P.value	MAF	nobs	H&B.P.Value	Effect
Mg	BLINK	IIMR	Chr3B_21559469	Chr3B	21559469	5.86585e-06	-0.613333	300	0.780745	24.0717			Mg	MLMM	IIMR	Chr4B_11095163	Chr4B	11095163	1.04473e-07	-0.56	300	0.0260671	23.9075
Mg	BLINK	IIMR	Chr1A_31126163	Chr1A	31126163	7.82805e-06	-0.368333	300	0.780745	28.4235			Mg	MLMM	IIMR	Chr2B_6776961	Chr2B	6776961	2.52642e-07	-0.381667	300	0.0315185	-22.912
Mg	BLINK	IIMR	Chr1B_34792441	Chr1B	34792441	2.47195e-05	-0.461667	300	0.780745	29.7048			Mg	MLMM	IIMR	Chr3A_57407804	Chr3A	57407804	4.59496e-06	-0.09	300	0.382164	-16.8769
Mg	BLINK	IIMR	Chr5B_14535660	Chr5B	14535660	2.52055e-05	-0.466667	300	0.780745	23.5422			Mg	MLMM	IIMR	Chr7B_27914399	Chr7B	27914399	1.54727e-05	-0.263333	300	0.564417	19.1998
Mg	BLINK	IIMR	Chr8A_5816780	Chr8A	5816780	2.58812e-05	-0.403333	300	0.780745	24.0729			Mg	MLMM	IIMR	Chr8A_9760598	Chr8A	9760598	1.55935e-05	-0.27	300	0.564417	-23.3321
Mg	BLINK	IIMR	Chr2A_22201556	Chr2A	22201556	2.65987e-05	-0.36	300	0.780745	-25.8452			Mg	MLMM	IIMR	Chr6B_23077923	Chr6B	23077923	1.62228e-05	-0.22	300	0.564417	22.7553
Mg	BLINK	IIMR	Chr5B_43326057	Chr5B	43326057	2.82219e-05	0.376667	300	0.780745	23.9334			Mg	MLMM	IIMR	Chr5B_14509298	Chr5B	14509298	1.68561e-05	-0.411667	300	0.564417	16.3744
Mg	BLINK	IIMR	Chr3B_16679082	Chr3B	16679082	3.0646e-05	-0.428333	300	0.780745	-26.8854			Mg	MLMM	IIMR	Chr9A_7437653	Chr9A	7437653	1.88429e-05	-0.588333	300	0.564417	-16.9868
Mg	BLINK	IIMR	Chr4B_29308421	Chr4B	29308421	3.12377e-05	-0.483333	300	0.780745	-22.5797			Mg	MLMM	IIMR	Chr9B_27662655	Chr9B	27662655	2.03588e-05	-0.415	300	0.564417	18.0967
Mg	BLINK	IIMR	Chr8B_10516371	Chr8B	10516371	3.14564e-05	-0.336667	300	0.780745	24.732			Mg	MLMM	IIMR	Chr3A_27365099	Chr3A	27365099	2.76923e-05	-0.236667	300	0.690952	16.2382
Mg	BLINK	IIMR	Chr2B_6776961	Chr2B	6776961	3.44201e-05	-0.381667	300	0.780745	-23.6886			Mg	MLMM	IIMR	Chr2A_37444476	Chr2A	37444476	4.01468e-05	-0.568333	300	0.754413	-17.0993
Mg	BLINK	IIMR	Chr9B_19393469	Chr9B	19393469	4.70266e-05	-0.326667	300	0.854678	-22.1446			Mg	MLMM	IIMR	Chr3B_15139144	Chr3B	15139144	4.10504e-05	-0.338333	300	0.754413	-22.4044
Mg	BLINK	IIMR	Chr1A_17173289	Chr1A	17173289	4.72728e-05	0.19	300	0.854678	-25.1369			Mg	MLMM	IIMR	Chr5B_14535660	Chr5B	14535660	4.187e-05	-0.466667	300	0.754413	17.0006
Mg	BLINK	IIMR	Chr2A_50876730	Chr2A	50876730	5.01975e-05	-0.253333	300	0.854678	24.6931			Mg	MLMM	IIMR	Chr8A_24365945	Chr8A	24365945	4.23299e-05	-0.236667	300	0.754413	15.5574
Mg	BLINK	IIMR	Chr6B_4542	Chr6B	4542	5.7119e-05	-0.42	300	0.854678	26.5966			Mg	MLMM	IIMR	Chr8B_9376275	Chr8B	9376275	4.60835e-05	-0.365	300	0.766557	15.5985
Mg	BLINK	IIMR	Chr2A_49524658	Chr2A	49524658	6.02476e-05	-0.268333	300	0.854678	-28.6858			Mg	MLMM	IIMR	Chr7B_35406452	Chr7B	35406452	7.73129e-05	-0.51	300	0.84565	17.0627
Mg	BLINK	IIMR	Chr3A_22370189	Chr3A	22370189	6.2972e-05	-0.213333	300	0.854678	-19.3067			Mg	MLMM	IIMR	Chr1A_26076105	Chr1A	26076105	8.74156e-05	0.276667	300	0.84565	-17.4423
Mg	BLINK	IIMR	Chr8B_31473176	Chr8B	31473176	6.32154e-05	-0.183333	300	0.854678	24.1229			Mg	MLMM	IIMR	Chr6B_4418187	Chr6B	4418187	9.10384e-05	0.005	300	0.84565	19.8824
Mg	BLINK	IIMR	Chr6A_6883735	Chr6A	6883735	6.98315e-05	-0.563333	300	0.854678	-22.2084			Mg	MLMM	IIMR	Chr6A_34846702	Chr6A	34846702	9.52858e-05	-0.108333	300	0.84565	15.6392
Mg	BLINK	IIMR	Chr4A_12135588	Chr4A	12135588	7.04608e-05	-0.545	300	0.854678	-22.7842			Mg	MLMM	IIMR	Chr1A_26663856	Chr1A	26663856	9.81e-05	0.323333	300	0.84565	18.5728
Mg	BLINK	IIMR	Chr7B_28906413	Chr7B	28906413	8.36011e-05	0.15	300	0.854678	-20.5508			Mg	MLMM	IIMR	Chr1B_3900518	Chr1B	3900518	9.99445e-05	-0.0483333	300	0.84565	15.8364
Mg	BLINK	IIMR	Chr9A_58317831	Chr9A	58317831	8.98615e-05	-0.7	300	0.854678	24.5154
Mg	BLINK	IIMR	Chr5A_16633659	Chr5A	16633659	9.25462e-05	-0.568333	300	0.854678	20.9618
Mg	BLINK	IIMR	Chr8A_37988047	Chr8A	37988047	9.65158e-05	-0.305	300	0.854678	-20.7958
Mg	BLINK	IIMR	Chr8B_9786982	Chr8B	9786982	9.75273e-05	-0.325	300	0.854678	27.9092
Trait	Model	Test location	SNP	Chromosome	Position	P.value	MAF	nobs	H&B.P.Value	Effect			Trait	Model	Test location	SNP	Chromosome	Position	P.value	MAF	nobs	H&B.P.Value	Effect
Mg	BLINK	Pooled	Chr3A_56477677	Chr3A	56477677	7.90211e-06	-0.488333	300	0.737761	-13.4788			Mg	MLMM	Pooled	Chr4B_11095163	Chr4B	11095163	1.68318e-06	-0.56	300	0.232867	12.3048
Mg	BLINK	Pooled	Chr5A_34260955	Chr5A	34260955	8.05214e-06	-0.5	300	0.737761	-14.6596			Mg	MLMM	Pooled	Chr5B_14535660	Chr5B	14535660	1.86658e-06	-0.466667	300	0.232867	11.3781
Mg	BLINK	Pooled	Chr7A_3491480	Chr7A	3491480	1.11362e-05	-0.488333	300	0.737761	-12.6911			Mg	MLMM	Pooled	Chr6A_6827256	Chr6A	6827256	2.91954e-06	-0.43	300	0.242819	12.713
Mg	BLINK	Pooled	Chr9B_19393469	Chr9B	19393469	1.44919e-05	-0.326667	300	0.737761	-12.9805			Mg	MLMM	Pooled	Chr8A_9760598	Chr8A	9760598	4.33883e-06	-0.27	300	0.270646	-14.6394
Mg	BLINK	Pooled	Chr5B_43326057	Chr5B	43326057	1.47841e-05	0.376667	300	0.737761	13.6417			Mg	MLMM	Pooled	Chr5A_1544518	Chr5A	1544518	1.33754e-05	-0.415	300	0.658979	10.393
Mg	BLINK	Pooled	Chr5A_11979474	Chr5A	11979474	2.33962e-05	-0.411667	300	0.749055	-13.0647			Mg	MLMM	Pooled	Chr8B_19435465	Chr8B	19435465	1.8431e-05	0.151667	300	0.658979	10.0194
Mg	BLINK	Pooled	Chr1A_31126163	Chr1A	31126163	2.39827e-05	-0.368333	300	0.749055	14.8703			Mg	MLMM	Pooled	Chr6B_20515006	Chr6B	20515006	1.84876e-05	-0.446667	300	0.658979	11.1147
Mg	BLINK	Pooled	Chr8B_10516371	Chr8B	10516371	2.94827e-05	-0.336667	300	0.749055	13.695			Mg	MLMM	Pooled	Chr2B_6776961	Chr2B	6776961	2.65033e-05	-0.381667	300	0.797792	-10.7104
Mg	BLINK	Pooled	Chr1B_34792441	Chr1B	34792441	3.11468e-05	-0.461667	300	0.749055	16.1997			Mg	MLMM	Pooled	Chr6B_23688617	Chr6B	23688617	2.96231e-05	-0.278333	300	0.797792	9.81457
Mg	BLINK	Pooled	Chr2B_3205310	Chr2B	3205310	3.33955e-05	-0.57	300	0.749055	13.6241			Mg	MLMM	Pooled	Chr1A_35466335	Chr1A	35466335	3.43937e-05	-0.165	300	0.797792	-12.6752
Mg	BLINK	Pooled	Chr4A_11341479	Chr4A	11341479	3.53831e-05	-0.388333	300	0.749055	15.0562			Mg	MLMM	Pooled	Chr3A_41686223	Chr3A	41686223	3.67739e-05	-0.258333	300	0.797792	9.48199
Mg	BLINK	Pooled	Chr3B_25980538	Chr3B	25980538	3.68757e-05	-0.358333	300	0.749055	-18.7377			Mg	MLMM	Pooled	Chr9A_5443100	Chr9A	5443100	3.90321e-05	0.311667	300	0.797792	14.0015
Mg	BLINK	Pooled	Chr3A_13948562	Chr3A	13948562	4.00401e-05	-0.316667	300	0.749055	-10.5161			Mg	MLMM	Pooled	Chr5B_4234112	Chr5B	4234112	4.15665e-05	-0.295	300	0.797792	-12.697
Mg	BLINK	Pooled	Chr5B_14535660	Chr5B	14535660	4.20293e-05	-0.466667	300	0.749055	12.6486			Mg	MLMM	Pooled	Chr8B_9376275	Chr8B	9376275	5.95501e-05	-0.365	300	0.849661	9.1018
Mg	BLINK	Pooled	Chr8B_25810858	Chr8B	25810858	4.7336e-05	0.26	300	0.787391	13.5224			Mg	MLMM	Pooled	Chr1B_36924760	Chr1B	36924760	5.99555e-05	-0.215	300	0.849661	10.4955
Mg	BLINK	Pooled	Chr1A_35466335	Chr1A	35466335	5.76865e-05	-0.165	300	0.866759	-16.5218			Mg	MLMM	Pooled	Chr8B_11912794	Chr8B	11912794	6.17328e-05	-0.343333	300	0.849661	-10.6944
Mg	BLINK	Pooled	Chr6B_35674357	Chr6B	35674357	6.35953e-05	-0.388333	300	0.866759	-14.2785			Mg	MLMM	Pooled	Chr4A_4036797	Chr4A	4036797	7.18623e-05	-0.0266667	300	0.849661	8.58743
Mg	BLINK	Pooled	Chr7A_28638039	Chr7A	28638039	8.2951e-05	-0.555	300	0.866759	15.0268			Mg	MLMM	Pooled	Chr7A_32791520	Chr7A	32791520	7.26123e-05	-0.251667	300	0.849661	-9.63523
Mg	BLINK	Pooled	Chr2A_51356193	Chr2A	51356193	8.31093e-05	0.175	300	0.866759	12.6946			Mg	MLMM	Pooled	Chr2B_8188450	Chr2B	8188450	7.40321e-05	-0.325	300	0.849661	-9.69114
Mg	BLINK	Pooled	Chr3A_27154044	Chr3A	27154044	8.53922e-05	-0.151667	300	0.866759	-11.2099			Mg	MLMM	Pooled	Chr5B_14509298	Chr5B	14509298	7.50898e-05	-0.411667	300	0.849661	9.04831
Mg	BLINK	Pooled	Chr6B_14308051	Chr6B	14308051	8.66968e-05	-0.288333	300	0.866759	14.7811			Mg	MLMM	Pooled	Chr5B_47407992	Chr5B	47407992	7.52973e-05	-0.3	300	0.849661	9.78919
Mg	BLINK	Pooled	Chr6B_14336356	Chr6B	14336356	8.75927e-05	-0.408333	300	0.866759	15.2376			Mg	MLMM	Pooled	Chr6B_23077923	Chr6B	23077923	7.73806e-05	-0.22	300	0.849661	12.4614
Mg	BLINK	Pooled	Chr8B_9093585	Chr8B	9093585	9.34378e-05	-0.488333	300	0.866759	11.8749			Mg	MLMM	Pooled	Chr8B_15827925	Chr8B	15827925	8.72913e-05	-0.538333	300	0.849661	9.76531
Mg	BLINK	Pooled	Chr6B_4542	Chr6B	4542	9.42499e-05	-0.42	300	0.866759	14.2584			Mg	MLMM	Pooled	Chr8B_10419520	Chr8B	10419520	9.12012e-05	-0.583333	300	0.849661	9.67469
Mg	BLINK	Pooled	Chr8A_26506144	Chr8A	26506144	9.58688e-05	-0.498333	300	0.866759	11.2644			Mg	MLMM	Pooled	Chr1A_25998881	Chr1A	25998881	9.68114e-05	0.308333	300	0.849661	-10.0284
Mg	BLINK	Pooled	Chr1B_42403080	Chr1B	42403080	9.72459e-05	-0.466667	300	0.866759	12.9847			Mg	MLMM	Pooled	Chr1A_7375842	Chr1A	7375842	9.85061e-05	-0.315	300	0.849661	12.7818
Mg	BLINK	Pooled	Chr2A_49524658	Chr2A	49524658	9.92628e-05	-0.268333	300	0.866759	-15.3768			Mg	MLMM	Pooled	Chr9A_8415360	Chr9A	8415360	9.86354e-05	-0.41	300	0.849661	-10.7451
													Mg	MLMM	Pooled	Chr8A_17151633	Chr8A	17151633	9.8702e-05	-0.181667	300	0.849661	9.35314
													Mg	MLMM	Pooled	Chr8A_11489116	Chr8A	11489116	9.8874e-05	-0.288333	300	0.849661	-8.59002
Trait	Model	Test location	SNP	Chromosome	Position	P.value	MAF	nobs	H&B.P.Value	Effect			Trait	Model	Test location	SNP	Chromosome	Position	P.value	MAF	nobs	H&B.P.Value	Effect
Na	BLINK	GKVK	Chr6B_18961928	Chr6B	18961928	2.17746e-06	-0.308081	297	0.543299	-0.325064			Na	MLMM	GKVK	Chr6B_20191492	Chr6B	20191492	1.91937e-06	-0.37037	297	0.271416	-0.214835
Na	BLINK	GKVK	Chr3B_18016621	Chr3B	18016621	8.1736e-06	-0.444444	297	0.626307	-0.234534			Na	MLMM	GKVK	Chr5A_34866799	Chr5A	34866799	2.17559e-06	-0.469697	297	0.271416	-0.180409
Na	BLINK	GKVK	Chr8A_15171914	Chr8A	15171914	1.09275e-05	0.43771	297	0.626307	-0.293537			Na	MLMM	GKVK	Chr8A_15171914	Chr8A	15171914	4.17156e-06	0.43771	297	0.34695	-0.198413
Na	BLINK	GKVK	Chr8B_21995528	Chr8B	21995528	1.1716e-05	0.259259	297	0.626307	-0.276187			Na	MLMM	GKVK	Chr8A_24747832	Chr8A	24747832	6.07848e-06	-0.442761	297	0.35033	-0.186603
Na	BLINK	GKVK	Chr8A_16360155	Chr8A	16360155	1.34936e-05	-0.355219	297	0.626307	-0.198975			Na	MLMM	GKVK	Chr6B_17448983	Chr6B	17448983	7.02034e-06	-0.158249	297	0.35033	-0.248146
Na	BLINK	GKVK	Chr5A_37270226	Chr5A	37270226	1.64262e-05	-0.609428	297	0.626307	0.261896			Na	MLMM	GKVK	Chr9A_9398145	Chr9A	9398145	1.07623e-05	-0.582492	297	0.447553	-0.167128
Na	BLINK	GKVK	Chr2A_37898661	Chr2A	37898661	1.93898e-05	-0.33165	297	0.626307	-0.284428			Na	MLMM	GKVK	Chr8A_24747828	Chr8A	24747828	1.50471e-05	-0.456229	297	0.527508	-0.188279
Na	BLINK	GKVK	Chr2B_3441437	Chr2B	3441437	2.00992e-05	-0.353535	297	0.626307	-0.26602			Na	MLMM	GKVK	Chr8A_21675758	Chr8A	21675758	2.18478e-05	-0.292929	297	0.527508	-0.150762
Na	BLINK	GKVK	Chr8B_12587199	Chr8B	12587199	2.38736e-05	-0.587542	297	0.626307	0.227284			Na	MLMM	GKVK	Chr3B_18016621	Chr3B	18016621	2.31358e-05	-0.444444	297	0.527508	-0.164685
Na	BLINK	GKVK	Chr3A_35745548	Chr3A	35745548	2.51014e-05	-0.195286	297	0.626307	-0.228904			Na	MLMM	GKVK	Chr8A_22270217	Chr8A	22270217	2.36983e-05	-0.301347	297	0.527508	-0.145833
Na	BLINK	GKVK	Chr2A_13425548	Chr2A	13425548	3.19477e-05	-0.158249	297	0.724664	-0.288075			Na	MLMM	GKVK	Chr7B_11362022	Chr7B	11362022	3.05379e-05	-0.313131	297	0.527508	-0.190758
Na	BLINK	GKVK	Chr4A_15213581	Chr4A	15213581	3.95962e-05	-0.484848	297	0.823308	0.205117			Na	MLMM	GKVK	Chr3A_17414537	Chr3A	17414537	3.07327e-05	-0.333333	297	0.527508	-0.193258
Na	BLINK	GKVK	Chr8B_37626339	Chr8B	37626339	4.64548e-05	0.003367	297	0.860702	0.199508			Na	MLMM	GKVK	Chr5B_16577667	Chr5B	16577667	3.48906e-05	-0.587542	297	0.527508	-0.157034
Na	BLINK	GKVK	Chr9A_38988742	Chr9A	38988742	4.89904e-05	-0.585859	297	0.860702	-0.21331			Na	MLMM	GKVK	Chr2B_8221160	Chr2B	8221160	3.58066e-05	-0.272727	297	0.527508	-0.159428
Na	BLINK	GKVK	Chr8A_20359998	Chr8A	20359998	5.82812e-05	-0.026936	297	0.860702	0.228206			Na	MLMM	GKVK	Chr9A_47293393	Chr9A	47293393	3.68006e-05	-0.447811	297	0.527508	-0.166237
Na	BLINK	GKVK	Chr8B_11461531	Chr8B	11461531	6.03525e-05	-0.439394	297	0.860702	-0.231104			Na	MLMM	GKVK	Chr3A_3680945	Chr3A	3680945	3.82316e-05	-0.46633	297	0.527508	-0.168042
Na	BLINK	GKVK	Chr2B_15633003	Chr2B	15633003	6.45339e-05	-0.343434	297	0.860702	-0.251979			Na	MLMM	GKVK	Chr3A_43563000	Chr3A	43563000	3.92631e-05	-0.271044	297	0.527508	-0.1449
Na	BLINK	GKVK	Chr8B_15963264	Chr8B	15963264	7.48234e-05	-0.020202	297	0.860702	-0.195231			Na	MLMM	GKVK	Chr6B_22000840	Chr6B	22000840	3.9768e-05	-0.360269	297	0.527508	-0.180888
Na	BLINK	GKVK	Chr8A_10703738	Chr8A	10703738	7.56068e-05	-0.521886	297	0.860702	-0.23228			Na	MLMM	GKVK	Chr4B_29310177	Chr4B	29310177	4.1756e-05	-0.383838	297	0.527508	-0.175869
Na	BLINK	GKVK	Chr9B_24661949	Chr9B	24661949	7.62038e-05	-0.574074	297	0.860702	0.225044			Na	MLMM	GKVK	Chr1A_2232144	Chr1A	2232144	4.22833e-05	-0.30303	297	0.527508	0.148538
Na	BLINK	GKVK	Chr2A_35310577	Chr2A	35310577	8.01724e-05	-0.43771	297	0.860702	-0.295014			Na	MLMM	GKVK	Chr9A_55441654	Chr9A	55441654	4.98351e-05	-0.405724	297	0.555278	-0.182978
Na	BLINK	GKVK	Chr2A_1338568	Chr2A	1338568	8.46893e-05	-0.508418	297	0.860702	-0.222209			Na	MLMM	GKVK	Chr7A_3108477	Chr7A	3108477	5.31747e-05	-0.395623	297	0.555278	-0.154407
Na	BLINK	GKVK	Chr6B_31005571	Chr6B	31005571	8.50601e-05	-0.343434	297	0.860702	-0.204962			Na	MLMM	GKVK	Chr1A_1920383	Chr1A	1920383	5.4853e-05	0.0286195	297	0.555278	-0.133301
Na	BLINK	GKVK	Chr8B_11437014	Chr8B	11437014	9.02079e-05	-0.166667	297	0.860702	-0.319645			Na	MLMM	GKVK	Chr8B_19077048	Chr8B	19077048	5.82485e-05	0.195286	297	0.555278	-0.161422
													Na	MLMM	GKVK	Chr6B_17223381	Chr6B	17223381	6.0205e-05	-0.447811	297	0.555278	-0.16887
													Na	MLMM	GKVK	Chr7B_33415690	Chr7B	33415690	6.25668e-05	-0.274411	297	0.555278	-0.145721
													Na	MLMM	GKVK	Chr6B_12493252	Chr6B	12493252	6.68532e-05	-0.493266	297	0.555278	-0.157927
													Na	MLMM	GKVK	Chr8B_16071196	Chr8B	16071196	6.9833e-05	0.153199	297	0.555278	-0.153006
													Na	MLMM	GKVK	Chr7A_18037460	Chr7A	18037460	7.06778e-05	0.183502	297	0.555278	-0.137516
													Na	MLMM	GKVK	Chr6B_20024010	Chr6B	20024010	7.32271e-05	-0.304714	297	0.555278	-0.186147
													Na	MLMM	GKVK	Chr3A_34618598	Chr3A	34618598	7.32778e-05	-0.127946	297	0.555278	-0.146462
													Na	MLMM	GKVK	Chr6B_22123169	Chr6B	22123169	7.81778e-05	-0.441077	297	0.555278	-0.161703
													Na	MLMM	GKVK	Chr6B_31005571	Chr6B	31005571	7.83634e-05	-0.343434	297	0.555278	-0.154537
													Na	MLMM	GKVK	Chr6B_14733432	Chr6B	14733432	8.72422e-05	-0.449495	297	0.555278	-0.159181
													Na	MLMM	GKVK	Chr3A_45209447	Chr3A	45209447	8.74625e-05	-0.377104	297	0.555278	-0.139444
													Na	MLMM	GKVK	Chr5A_35054602	Chr5A	35054602	9.13087e-05	-0.47138	297	0.555278	0.148728
													Na	MLMM	GKVK	Chr5B_11082538	Chr5B	11082538	9.20475e-05	-0.580808	297	0.555278	0.146944
													Na	MLMM	GKVK	Chr8A_21335537	Chr8A	21335537	9.26735e-05	-0.296296	297	0.555278	-0.137831
													Na	MLMM	GKVK	Chr8B_32060036	Chr8B	32060036	9.46431e-05	-0.294613	297	0.555278	-0.145697
													Na	MLMM	GKVK	Chr2A_32384665	Chr2A	32384665	9.7318e-05	-0.513468	297	0.555278	-0.147851
													Na	MLMM	GKVK	Chr4A_8300552	Chr4A	8300552	9.78724e-05	-0.124579	297	0.555278	-0.151595
Trait	Model	Test location	SNP	Chromosome	Position	P.value	MAF	nobs	H&B.P.Value	Effect			Trait	Model	Test location	SNP	Chromosome	Position	P.value	MAF	nobs	H&B.P.Value	Effect
Na	BLINK	IIMR	Chr6B_11548625	Chr6B	11548625	1.54312e-06	-0.460751	293	0.385025	-1.12134			Na	MLMM	IIMR	Chr6B_21157462	Chr6B	21157462	2.18757e-06	-0.363481	293	0.545822	-0.888854
Na	BLINK	IIMR	Chr7B_35191377	Chr7B	35191377	3.42717e-06	-0.385666	293	0.427558	-1.20676			Na	MLMM	IIMR	Chr6B_4669305	Chr6B	4669305	6.8577e-06	0.0938567	293	0.571963	-0.854711
Na	BLINK	IIMR	Chr8A_8851029	Chr8A	8851029	1.46366e-05	-0.187713	293	0.603096	-0.985335			Na	MLMM	IIMR	Chr8B_21543551	Chr8B	21543551	6.87701e-06	0.0750853	293	0.571963	-0.71451
Na	BLINK	IIMR	Chr8A_41545461	Chr8A	41545461	1.53095e-05	-0.365188	293	0.603096	-1.04195			Na	MLMM	IIMR	Chr6B_30999135	Chr6B	30999135	1.12421e-05	-0.291809	293	0.590358	-0.742735
Na	BLINK	IIMR	Chr5A_37301455	Chr5A	37301455	1.72122e-05	-0.5	293	0.603096	-1.13047			Na	MLMM	IIMR	Chr3A_21300805	Chr3A	21300805	1.45057e-05	-0.131399	293	0.590358	0.719668
Na	BLINK	IIMR	Chr5B_10964053	Chr5B	10964053	1.74427e-05	-0.392491	293	0.603096	-1.04644			Na	MLMM	IIMR	Chr8B_15153391	Chr8B	15153391	1.66314e-05	-0.262799	293	0.590358	0.812985
Na	BLINK	IIMR	Chr3A_48007281	Chr3A	48007281	2.21097e-05	-0.245734	293	0.603096	-0.916322			Na	MLMM	IIMR	Chr8B_25026204	Chr8B	25026204	1.83716e-05	0.0580205	293	0.590358	-0.627621
Na	BLINK	IIMR	Chr3A_45786323	Chr3A	45786323	2.29483e-05	-0.25256	293	0.603096	-0.841203			Na	MLMM	IIMR	Chr3A_17473607	Chr3A	17473607	2.12594e-05	-0.298635	293	0.590358	-0.880919
Na	BLINK	IIMR	Chr2A_48191755	Chr2A	48191755	2.37412e-05	-0.380546	293	0.603096	-1.14628			Na	MLMM	IIMR	Chr7A_3093984	Chr7A	3093984	2.23152e-05	-0.284983	293	0.590358	-0.831286
Na	BLINK	IIMR	Chr8A_7803958	Chr8A	7803958	2.41711e-05	-0.348123	293	0.603096	-1.27895			Na	MLMM	IIMR	Chr8B_8941248	Chr8B	8941248	2.36606e-05	-0.365188	293	0.590358	0.737651
Na	BLINK	IIMR	Chr5B_10956665	Chr5B	10956665	2.80073e-05	-0.358362	293	0.631598	-1.0591			Na	MLMM	IIMR	Chr8B_25409975	Chr8B	25409975	3.00506e-05	0.324232	293	0.665223	-0.726028
Na	BLINK	IIMR	Chr1A_7613583	Chr1A	7613583	3.03761e-05	-0.412969	293	0.631598	-1.21114			Na	MLMM	IIMR	Chr8B_25269083	Chr8B	25269083	3.19933e-05	0.238908	293	0.665223	-0.690888
Na	BLINK	IIMR	Chr6B_20802963	Chr6B	20802963	3.30996e-05	-0.383959	293	0.635286	-1.17192			Na	MLMM	IIMR	Chr9A_7334470	Chr9A	7334470	3.89505e-05	-0.37372	293	0.742492	-0.751211
Na	BLINK	IIMR	Chr8A_10339568	Chr8A	10339568	4.3543e-05	-0.518771	293	0.721929	-0.988038			Na	MLMM	IIMR	Chr2A_23004845	Chr2A	23004845	4.67141e-05	-0.170648	293	0.742492	-0.759048
Na	BLINK	IIMR	Chr7B_6538485	Chr7B	6538485	4.60981e-05	0.059727	293	0.721929	-0.771594			Na	MLMM	IIMR	Chr5A_14810709	Chr5A	14810709	4.74463e-05	-0.418089	293	0.742492	-0.756
Na	BLINK	IIMR	Chr5B_40857461	Chr5B	40857461	4.75602e-05	-0.510239	293	0.721929	-0.894208			Na	MLMM	IIMR	Chr8B_25554690	Chr8B	25554690	4.90171e-05	0.308874	293	0.742492	-1.3316
Na	BLINK	IIMR	Chr6B_16136455	Chr6B	16136455	4.91874e-05	-0.325939	293	0.721929	-1.02109			Na	MLMM	IIMR	Chr8B_15247066	Chr8B	15247066	5.31608e-05	-0.564846	293	0.742492	-0.74019
Na	BLINK	IIMR	Chr4B_3789389	Chr4B	3789389	5.30511e-05	-0.24744	293	0.734224	1.02968			Na	MLMM	IIMR	Chr7B_35191377	Chr7B	35191377	5.79537e-05	-0.385666	293	0.742492	-0.761219
Na	BLINK	IIMR	Chr5A_14810672	Chr5A	14810672	5.69138e-05	-0.351536	293	0.734224	-1.03277			Na	MLMM	IIMR	Chr8B_15690318	Chr8B	15690318	6.10586e-05	0.498294	293	0.742492	-1.02087
Na	BLINK	IIMR	Chr1A_10964883	Chr1A	10964883	6.8545e-05	0.0102389	293	0.734224	-0.904859			Na	MLMM	IIMR	Chr3B_20318052	Chr3B	20318052	6.72632e-05	-0.406143	293	0.742492	-0.712947
Na	BLINK	IIMR	Chr6B_18150509	Chr6B	18150509	7.41004e-05	-0.551195	293	0.734224	-0.831177			Na	MLMM	IIMR	Chr8A_27506014	Chr8A	27506014	6.97907e-05	-0.474403	293	0.742492	-0.729521
Na	BLINK	IIMR	Chr1A_23050273	Chr1A	23050273	7.53903e-05	0.295222	293	0.734224	-1.03507			Na	MLMM	IIMR	Chr4A_26276513	Chr4A	26276513	7.28374e-05	0.0290102	293	0.742492	-0.743395
Na	BLINK	IIMR	Chr4A_26189343	Chr4A	26189343	7.58739e-05	-0.199659	293	0.734224	-0.9524			Na	MLMM	IIMR	Chr6B_21157453	Chr6B	21157453	7.43583e-05	-0.3157	293	0.742492	-0.791351
Na	BLINK	IIMR	Chr2A_20184495	Chr2A	20184495	7.65517e-05	-0.356655	293	0.734224	-0.991508			Na	MLMM	IIMR	Chr8B_22192285	Chr8B	22192285	7.57337e-05	0.266212	293	0.742492	-0.645977
Na	BLINK	IIMR	Chr8B_15839481	Chr8B	15839481	7.80041e-05	-0.578498	293	0.734224	-0.919985			Na	MLMM	IIMR	Chr1A_9354906	Chr1A	9354906	7.71351e-05	-0.0477816	293	0.742492	-0.701747
Na	BLINK	IIMR	Chr6B_21157462	Chr6B	21157462	8.18504e-05	-0.363481	293	0.734224	-0.965954			Na	MLMM	IIMR	Chr6A_1606123	Chr6A	1606123	8.05678e-05	-0.511945	293	0.742492	0.641063
Na	BLINK	IIMR	Chr1A_8396892	Chr1A	8396892	8.80727e-05	0.0443686	293	0.734224	-1.00783			Na	MLMM	IIMR	Chr4A_26489404	Chr4A	26489404	8.87254e-05	-0.182594	293	0.742492	-0.630373
Na	BLINK	IIMR	Chr9B_32178836	Chr9B	32178836	9.06382e-05	-0.575085	293	0.734224	-0.919014			Na	MLMM	IIMR	Chr8B_17186143	Chr8B	17186143	9.54831e-05	0.107509	293	0.742492	-0.611695
			Chr8A_30118061	Chr8A	30118061	9.41858e-05	-0.332765	293	0.734224	-1.02672			Na	MLMM	IIMR	Chr1B_33205336	Chr1B	33205336	9.66123e-05	-0.610922	293	0.742492	-0.645271
Trait	Model	Test location	SNP	Chromosome	Position	P.value	MAF	nobs	H&B.P.Value	Effect			Trait	Model	Test location	SNP	Chromosome	Position	P.value	MAF	nobs	H&B.P.Value	Effect
Na	BLINK	Pooled	Chr2A_20184495	Chr2A	20184495	8.18324e-06	-0.357383	298	0.528557	-0.520266			Na	MLMM	Pooled	Chr6B_21157462	Chr6B	21157462	6.38218e-06	-0.354027	298	0.608524	-0.395523
Na	BLINK	Pooled	Chr9A_48570737	Chr9A	48570737	9.5263e-06	-0.362416	298	0.528557	-0.649888			Na	MLMM	Pooled	Chr3B_20318052	Chr3B	20318052	6.61896e-06	-0.411074	298	0.608524	-0.370128
Na	BLINK	Pooled	Chr3A_56246580	Chr3A	56246580	1.28056e-05	-0.590604	298	0.528557	-0.46665			Na	MLMM	Pooled	Chr8B_10999091	Chr8B	10999091	9.04743e-06	-0.327181	298	0.608524	-0.350488
Na	BLINK	Pooled	Chr3A_49849745	Chr3A	49849745	1.48396e-05	-0.364094	298	0.528557	-0.456971			Na	MLMM	Pooled	Chr3A_45133809	Chr3A	45133809	2.71204e-05	-0.182886	298	0.608524	-0.348472
Na	BLINK	Pooled	Chr3A_45786323	Chr3A	45786323	1.75452e-05	-0.243289	298	0.528557	-0.40726			Na	MLMM	Pooled	Chr1B_33205336	Chr1B	33205336	2.73697e-05	-0.602349	298	0.608524	-0.319652
Na	BLINK	Pooled	Chr6B_21414763	Chr6B	21414763	1.92888e-05	-0.461409	298	0.528557	-0.47994			Na	MLMM	Pooled	Chr2A_20682141	Chr2A	20682141	2.76912e-05	-0.600671	298	0.608524	-0.316211
Na	BLINK	Pooled	Chr8B_28071167	Chr8B	28071167	2.04249e-05	-0.348993	298	0.528557	-0.498754			Na	MLMM	Pooled	Chr1A_9354906	Chr1A	9354906	3.328e-05	-0.0369128	298	0.608524	-0.345422
Na	BLINK	Pooled	Chr3B_20318052	Chr3B	20318052	2.07468e-05	-0.411074	298	0.528557	-0.515292			Na	MLMM	Pooled	Chr2A_31301956	Chr2A	31301956	3.35145e-05	-0.231544	298	0.608524	-0.349637
Na	BLINK	Pooled	Chr9A_13843454	Chr9A	13843454	2.23357e-05	-0.432886	298	0.528557	-0.478679			Na	MLMM	Pooled	Chr4A_26276513	Chr4A	26276513	3.41436e-05	0.0234899	298	0.608524	-0.355961
Na	BLINK	Pooled	Chr6B_11548625	Chr6B	11548625	2.87754e-05	-0.464765	298	0.528557	-0.459165			Na	MLMM	Pooled	Chr9A_48570737	Chr9A	48570737	3.42482e-05	-0.362416	298	0.608524	-0.382329
Na	BLINK	Pooled	Chr2A_20682141	Chr2A	20682141	2.93255e-05	-0.600671	298	0.528557	-0.406856			Na	MLMM	Pooled	Chr8B_26081600	Chr8B	26081600	3.49225e-05	0.0939597	298	0.608524	-0.284577
Na	BLINK	Pooled	Chr8A_7803958	Chr8A	7803958	3.10095e-05	-0.345638	298	0.528557	-0.599862			Na	MLMM	Pooled	Chr3A_45786323	Chr3A	45786323	3.65488e-05	-0.243289	298	0.608524	-0.299058
Na	BLINK	Pooled	Chr8A_8850949	Chr8A	8850949	4.07801e-05	-0.541946	298	0.528557	-0.373122			Na	MLMM	Pooled	Chr8B_17660326	Chr8B	17660326	3.77162e-05	0.174497	298	0.608524	-0.314592
Na	BLINK	Pooled	Chr5A_46225061	Chr5A	46225061	4.13429e-05	-0.605705	298	0.528557	-0.481837			Na	MLMM	Pooled	Chr9A_39988927	Chr9A	39988927	3.9288e-05	-0.221477	298	0.608524	-0.305904
Na	BLINK	Pooled	Chr5A_46225064	Chr5A	46225064	4.13429e-05	-0.605705	298	0.528557	-0.481837			Na	MLMM	Pooled	Chr3A_56246580	Chr3A	56246580	4.87701e-05	-0.590604	298	0.608524	-0.297129
Na	BLINK	Pooled	Chr1A_9354906	Chr1A	9354906	4.28754e-05	-0.0369128	298	0.528557	-0.445556			Na	MLMM	Pooled	Chr4A_25623190	Chr4A	25623190	4.97575e-05	-0.154362	298	0.608524	-0.288805
Na	BLINK	Pooled	Chr5B_43602230	Chr5B	43602230	5.20038e-05	0.0738255	298	0.528557	-0.366702			Na	MLMM	Pooled	Chr8B_22192285	Chr8B	22192285	5.01903e-05	0.260067	298	0.608524	-0.303829
Na	BLINK	Pooled	Chr2A_23875166	Chr2A	23875166	5.62806e-05	-0.374161	298	0.528557	-0.45399			Na	MLMM	Pooled	Chr9A_7464119	Chr9A	7464119	5.03603e-05	-0.483221	298	0.608524	-0.331923
Na	BLINK	Pooled	Chr3A_19002534	Chr3A	19002534	5.67158e-05	-0.607383	298	0.528557	-0.384842			Na	MLMM	Pooled	Chr8B_25409975	Chr8B	25409975	5.11305e-05	0.317114	298	0.608524	-0.319363
Na	BLINK	Pooled	Chr8A_8851029	Chr8A	8851029	5.89507e-05	-0.196309	298	0.528557	-0.435919			Na	MLMM	Pooled	Chr8A_41003422	Chr8A	41003422	5.23634e-05	-0.379195	298	0.608524	-0.379689
Na	BLINK	Pooled	Chr7A_2844226	Chr7A	2844226	6.07056e-05	-0.40604	298	0.528557	-0.459068			Na	MLMM	Pooled	Chr3A_17473607	Chr3A	17473607	5.36147e-05	-0.323826	298	0.608524	-0.376234
Na	BLINK	Pooled	Chr9B_32178836	Chr9B	32178836	6.2537e-05	-0.562081	298	0.528557	-0.443178			Na	MLMM	Pooled	Chr2A_42784442	Chr2A	42784442	5.38634e-05	-0.40604	298	0.608524	0.30895
Na	BLINK	Pooled	Chr7B_20760436	Chr7B	20760436	6.34265e-05	-0.468121	298	0.528557	-0.530075			Na	MLMM	Pooled	Chr8B_20068796	Chr8B	20068796	5.60939e-05	0.090604	298	0.608524	-0.299511
Na	BLINK	Pooled	Chr2A_19661610	Chr2A	19661610	6.60539e-05	-0.317114	298	0.528557	-0.447203			Na	MLMM	Pooled	Chr8B_21543551	Chr8B	21543551	6.42314e-05	0.0755034	298	0.627372	-0.292193
Na	BLINK	Pooled	Chr6B_16136455	Chr6B	16136455	6.6954e-05	-0.317114	298	0.528557	-0.4812			Na	MLMM	Pooled	Chr4A_26587806	Chr4A	26587806	6.57729e-05	-0.325503	298	0.627372	-0.270397
Na	BLINK	Pooled	Chr7A_2995212	Chr7A	2995212	6.73433e-05	-0.348993	298	0.528557	-0.416559			Na	MLMM	Pooled	Chr5A_45936028	Chr5A	45936028	6.80273e-05	-0.434564	298	0.627372	-0.352553
Na	BLINK	Pooled	Chr5A_37721655	Chr5A	37721655	6.75465e-05	-0.552013	298	0.528557	-0.43504			Na	MLMM	Pooled	Chr2A_23004845	Chr2A	23004845	7.02925e-05	-0.176174	298	0.627372	-0.341432
Na	BLINK	Pooled	Chr5B_10956665	Chr5B	10956665	6.83647e-05	-0.352349	298	0.528557	-0.480895			Na	MLMM	Pooled	Chr8B_9483049	Chr8B	9483049	7.20177e-05	-0.177852	298	0.627372	0.318632
Na	BLINK	Pooled	Chr3A_48007281	Chr3A	48007281	7.03229e-05	-0.248322	298	0.528557	-0.40441			Na	MLMM	Pooled	Chr6B_21157453	Chr6B	21157453	7.29178e-05	-0.307047	298	0.627372	-0.368201
Na	BLINK	Pooled	Chr8B_27045581	Chr8B	27045581	7.47467e-05	0.481544	298	0.528557	-0.578452			Na	MLMM	Pooled	Chr1A_11040511	Chr1A	11040511	7.93319e-05	-0.157718	298	0.649156	-0.276666
Na	BLINK	Pooled	Chr8A_20926886	Chr8A	20926886	7.77375e-05	-0.484899	298	0.528557	-0.437984			Na	MLMM	Pooled	Chr7B_35405539	Chr7B	35405539	8.2587e-05	-0.610738	298	0.649156	0.307465
Na	BLINK	Pooled	Chr6B_11606535	Chr6B	11606535	8.01235e-05	-0.498322	298	0.528557	-0.376832			Na	MLMM	Pooled	Chr5B_7882752	Chr5B	7882752	8.32548e-05	-0.60906	298	0.649156	-0.304475
Na	BLINK	Pooled	Chr1B_33205336	Chr1B	33205336	8.23347e-05	-0.602349	298	0.528557	-0.424886			Na	MLMM	Pooled	Chr9A_7334470	Chr9A	7334470	9.70371e-05	-0.36745	298	0.685701	-0.331618
Na	BLINK	Pooled	Chr3A_38451508	Chr3A	38451508	8.95925e-05	-0.459732	298	0.528557	-0.465416			Na	MLMM	Pooled	Chr5A_36856684	Chr5A	36856684	9.82924e-05	-0.033557	298	0.685701	-0.262732
Na	BLINK	Pooled	Chr8B_35811424	Chr8B	35811424	9.01012e-05	-0.27349	298	0.528557	-0.61051
Na	BLINK	Pooled	Chr8B_28682831	Chr8B	28682831	9.02353e-05	-0.357383	298	0.528557	-0.456758
Na	BLINK	Pooled	Chr4A_26189343	Chr4A	26189343	9.20791e-05	-0.204698	298	0.528557	-0.447284
Na	BLINK	Pooled	Chr2A_20556203	Chr2A	20556203	9.53703e-05	-0.401007	298	0.528557	-0.480649
Na	BLINK	Pooled	Chr6A_1686756	Chr6A	1686756	9.57731e-05	-0.518456	298	0.528557	-0.430485
Na	BLINK	Pooled	Chr3A_50223731	Chr3A	50223731	9.59564e-05	-0.192953	298	0.528557	-0.441503
Na	BLINK	Pooled	Chr6B_4511714	Chr6B	4511714	9.60482e-05	-0.442953	298	0.528557	0.501505
Na	BLINK	Pooled	Chr5A_42759860	Chr5A	42759860	9.64488e-05	-0.338926	298	0.528557	-0.479715
Na	BLINK	Pooled	Chr8A_41426442	Chr8A	41426442	9.82259e-05	-0.270134	298	0.528557	-0.35053
Na	BLINK	Pooled	Chr8B_27716313	Chr8B	27716313	9.85667e-05	-0.365772	298	0.528557	-0.539192
Na	BLINK	Pooled	Chr7A_2995219	Chr7A	2995219	9.86115e-05	-0.323826	298	0.528557	-0.437666
Trait	Model	Test location	SNP	Chromosome	Position	P.value	MAF	nobs	H&B.P.Value	Effect			Trait	Model	Test location	SNP	Chromosome	Position	P.value	MAF	nobs	H&B.P.Value	Effect
P	BLINK	GKVK	Chr1A_26396449	Chr1A	26396449	7.65234e-06	-0.394649	299	0.898185	6.09614			P	MLMM	GKVK	Chr5B_2957823	Chr5B	2957823	1.26831e-06	0.0735786	299	0.316457	-3.57939
P	BLINK	GKVK	Chr8A_9551907	Chr8A	9551907	1.85067e-05	-0.446488	299	0.898185	4.85707			P	MLMM	GKVK	Chr5B_2957808	Chr5B	2957808	6.62676e-06	0.132107	299	0.736253	-3.45718
P	BLINK	GKVK	Chr3A_35360813	Chr3A	35360813	2.13677e-05	-0.0719064	299	0.898185	-4.92869			P	MLMM	GKVK	Chr3A_19445161	Chr3A	19445161	8.85235e-06	-0.543478	299	0.736253	-3.63052
P	BLINK	GKVK	Chr4A_13818436	Chr4A	13818436	2.41674e-05	-0.479933	299	0.898185	4.22289			P	MLMM	GKVK	Chr3A_26348020	Chr3A	26348020	1.26667e-05	-0.197324	299	0.790122	3.44125
P	BLINK	GKVK	Chr9A_47687560	Chr9A	47687560	2.52827e-05	-0.56689	299	0.898185	5.26893			P	MLMM	GKVK	Chr5A_46357101	Chr5A	46357101	2.20733e-05	-0.551839	299	0.999798	-3.77322
P	BLINK	GKVK	Chr2A_12813278	Chr2A	12813278	3.28595e-05	-0.506689	299	0.898185	-4.3374			P	MLMM	GKVK	Chr6A_15894199	Chr6A	15894199	3.00054e-05	0.135452	299	0.999798	2.92443
P	BLINK	GKVK	Chr5B_38044949	Chr5B	38044949	4.19463e-05	-0.488294	299	0.898185	4.95376			P	MLMM	GKVK	Chr8B_32648038	Chr8B	32648038	3.16396e-05	-0.314381	299	0.999798	-4.43173
P	BLINK	GKVK	Chr6A_15894199	Chr6A	15894199	4.75513e-05	0.135452	299	0.898185	3.45925			P	MLMM	GKVK	Chr6A_32254318	Chr6A	32254318	3.2588e-05	-0.43311	299	0.999798	3.72234
P	BLINK	GKVK	Chr6A_1174853	Chr6A	1174853	5.12227e-05	-0.0083612	299	0.898185	-3.64065			P	MLMM	GKVK	Chr5B_38044949	Chr5B	38044949	4.8175e-05	-0.488294	299	0.999798	3.81714
P	BLINK	GKVK	Chr1A_13230940	Chr1A	13230940	5.23353e-05	0.115385	299	0.898185	-3.63291			P	MLMM	GKVK	Chr5B_2957791	Chr5B	2957791	5.00967e-05	0.122074	299	0.999798	-3.11087
P	BLINK	GKVK	Chr3A_34849780	Chr3A	34849780	5.76957e-05	-0.0819398	299	0.898185	4.4584			P	MLMM	GKVK	Chr1B_37030223	Chr1B	37030223	5.04494e-05	-0.476589	299	0.999798	3.30201
P	BLINK	GKVK	Chr9B_31656717	Chr9B	31656717	6.10849e-05	-0.389632	299	0.898185	5.2373			P	MLMM	GKVK	Chr3A_26348039	Chr3A	26348039	5.45231e-05	-0.202341	299	0.999798	3.14796
P	BLINK	GKVK	Chr8A_35238480	Chr8A	35238480	6.19984e-05	-0.429766	299	0.898185	-3.75952			P	MLMM	GKVK	Chr3A_55240869	Chr3A	55240869	5.70869e-05	0.19398	299	0.999798	-3.12711
P	BLINK	GKVK	Chr3A_56692206	Chr3A	56692206	6.30298e-05	0.337793	299	0.898185	-4.12292			P	MLMM	GKVK	Chr4B_23556774	Chr4B	23556774	6.04773e-05	-0.438127	299	0.999798	3.18197
P	BLINK	GKVK	Chr5B_16080629	Chr5B	16080629	6.78552e-05	-0.431438	299	0.898185	4.91483			P	MLMM	GKVK	Chr8B_22040461	Chr8B	22040461	7.47912e-05	0.0234114	299	0.999798	-3.01278
P	BLINK	GKVK	Chr5B_10943604	Chr5B	10943604	7.11519e-05	-0.247492	299	0.898185	-5.27542			P	MLMM	GKVK	Chr2A_19193786	Chr2A	19193786	8.11767e-05	-0.347826	299	0.999798	-3.31195
P	BLINK	GKVK	Chr5B_43161617	Chr5B	43161617	7.93843e-05	-0.476589	299	0.898185	-4.20449			P	MLMM	GKVK	Chr5B_12321792	Chr5B	12321792	8.39372e-05	0.26087	299	0.999798	-3.4225
P	BLINK	GKVK	Chr2B_33039069	Chr2B	33039069	8.52834e-05	-0.00167224	299	0.898185	-3.7685			P	MLMM	GKVK	Chr8A_9465993	Chr8A	9465993	9.19311e-05	-0.580268	299	0.999798	-3.27111
P	BLINK	GKVK	Chr7A_9506362	Chr7A	9506362	8.55381e-05	-0.511706	299	0.898185	4.407
P	BLINK	GKVK	Chr2A_29632896	Chr2A	29632896	8.90451e-05	-0.329431	299	0.898185	-4.20087
P	BLINK	GKVK	Chr8A_34182293	Chr8A	34182293	9.4542e-05	-0.535117	299	0.898185	-4.4479
P	BLINK	GKVK	Chr2B_3540850	Chr2B	3540850	9.86467e-05	-0.342809	299	0.898185	-4.58517
Trait	Model	Test location	SNP	Chromosome	Position	P.value	MAF	nobs	H&B.P.Value	Effect			Trait	Model	Test location	SNP	Chromosome	Position	P.value	MAF	nobs	H&B.P.Value	Effect
P	BLINK	IIMR	Chr4A_29071234	Chr4A	29071234	2.64655e-06	-0.466667	300	0.511111	58.1861			P	MLMM	IIMR	Chr1B_39041529	Chr1B	39041529	4.11284e-06	-0.48	300	0.365627	41.7722
P	BLINK	IIMR	Chr1B_29298744	Chr1B	29298744	4.0969e-06	-0.551667	300	0.511111	50.6574			P	MLMM	IIMR	Chr2A_23004845	Chr2A	23004845	4.63148e-06	-0.19	300	0.365627	-43.1424
P	BLINK	IIMR	Chr8B_23435482	Chr8B	23435482	6.25424e-06	-0.275	300	0.520167	-56.2229			P	MLMM	IIMR	Chr9A_39406471	Chr9A	39406471	5.38672e-06	-0.533333	300	0.365627	39.4617
P	BLINK	IIMR	Chr8A_37988047	Chr8A	37988047	1.04823e-05	-0.305	300	0.650025	-43.5183			P	MLMM	IIMR	Chr7B_36950029	Chr7B	36950029	5.86149e-06	-0.551667	300	0.365627	-35.5554
P	BLINK	IIMR	Chr1A_26181927	Chr1A	26181927	1.58081e-05	0.045	300	0.650025	-39.81			P	MLMM	IIMR	Chr5A_1544518	Chr5A	1544518	8.72858e-06	-0.415	300	0.435575	35.8191
P	BLINK	IIMR	Chr8B_12612264	Chr8B	12612264	2.39384e-05	-0.42	300	0.650025	-48.1357			P	MLMM	IIMR	Chr6B_23688617	Chr6B	23688617	1.06362e-05	-0.278333	300	0.442309	35.3577
P	BLINK	IIMR	Chr1A_8494417	Chr1A	8494417	2.52913e-05	-0.015	300	0.650025	-37.8965			P	MLMM	IIMR	Chr4B_11095163	Chr4B	11095163	1.24385e-05	-0.56	300	0.443362	38.3284
P	BLINK	IIMR	Chr3B_20159014	Chr3B	20159014	2.9113e-05	-0.351667	300	0.650025	-48.3866			P	MLMM	IIMR	Chr6B_2470827	Chr6B	2470827	1.7132e-05	-0.378333	300	0.534328	-38.1608
P	BLINK	IIMR	Chr2A_12568648	Chr2A	12568648	3.0722e-05	0.335	300	0.650025	42.8255			P	MLMM	IIMR	Chr8B_32056045	Chr8B	32056045	2.29628e-05	-0.31	300	0.585205	39.8874
P	BLINK	IIMR	Chr4A_11866793	Chr4A	11866793	3.41087e-05	-0.526667	300	0.650025	-45.9365			P	MLMM	IIMR	Chr9A_41544368	Chr9A	41544368	2.34541e-05	-0.296667	300	0.585205	-42.2094
P	BLINK	IIMR	Chr2B_27694680	Chr2B	27694680	3.43687e-05	-0.453333	300	0.650025	46.8085			P	MLMM	IIMR	Chr9B_11983653	Chr9B	11983653	2.71283e-05	-0.468333	300	0.615347	37.9207
P	BLINK	IIMR	Chr1A_13540121	Chr1A	13540121	3.70992e-05	0.373333	300	0.650025	-47.6935			P	MLMM	IIMR	Chr8A_20619814	Chr8A	20619814	3.01668e-05	-0.213333	300	0.627245	34.3099
P	BLINK	IIMR	Chr2A_13688224	Chr2A	13688224	4.61676e-05	-0.288333	300	0.650025	47.8067			P	MLMM	IIMR	Chr8A_9200225	Chr8A	9200225	4.01269e-05	-0.548333	300	0.746553	-36.6912
P	BLINK	IIMR	Chr2A_13684231	Chr2A	13684231	4.72248e-05	-0.406667	300	0.650025	-62.7041			P	MLMM	IIMR	Chr6B_4418187	Chr6B	4418187	4.18889e-05	0.005	300	0.746553	42.3334
P	BLINK	IIMR	Chr3A_26976607	Chr3A	26976607	4.80856e-05	-0.585	300	0.650025	41.6062			P	MLMM	IIMR	Chr5B_14535660	Chr5B	14535660	4.80473e-05	-0.466667	300	0.757328	33.8081
P	BLINK	IIMR	Chr8A_14277781	Chr8A	14277781	4.85128e-05	0.106667	300	0.650025	35.8054			P	MLMM	IIMR	Chr6B_22140796	Chr6B	22140796	4.97379e-05	-0.45	300	0.757328	-36.3638
P	BLINK	IIMR	Chr9B_11983653	Chr9B	11983653	5.03347e-05	-0.468333	300	0.650025	47.031			P	MLMM	IIMR	Chr7B_7425878	Chr7B	7425878	5.15992e-05	0.328333	300	0.757328	35.1154
P	BLINK	IIMR	Chr3A_45189944	Chr3A	45189944	5.03521e-05	-0.146667	300	0.650025	-41.4706			P	MLMM	IIMR	Chr3A_26976607	Chr3A	26976607	5.53172e-05	-0.585	300	0.763473	33.0845
P	BLINK	IIMR	Chr7A_33802569	Chr7A	33802569	5.13292e-05	-0.535	300	0.650025	42.2089			P	MLMM	IIMR	Chr8A_22125412	Chr8A	22125412	6.11106e-05	-0.275	300	0.763473	31.8435
P	BLINK	IIMR	Chr6B_6191815	Chr6B	6191815	5.31573e-05	-0.543333	300	0.650025	44.3934			P	MLMM	IIMR	Chr7B_2647665	Chr7B	2647665	6.11975e-05	-0.385	300	0.763473	40.3526
P	BLINK	IIMR	Chr4A_13984959	Chr4A	13984959	5.47091e-05	-0.57	300	0.650025	55.5277			P	MLMM	IIMR	Chr1A_8494417	Chr1A	8494417	6.52812e-05	-0.015	300	0.775637	-29.8097
P	BLINK	IIMR	Chr7A_28638039	Chr7A	28638039	5.76694e-05	-0.555	300	0.654052	51.809			P	MLMM	IIMR	Chr1A_13540121	Chr1A	13540121	7.01107e-05	0.373333	300	0.782783	-37.0237
P	BLINK	IIMR	Chr6B_14336356	Chr6B	14336356	6.98843e-05	-0.408333	300	0.708452	52.137			P	MLMM	IIMR	Chr1A_20841739	Chr1A	20841739	7.50776e-05	0.381667	300	0.782783	-40.0513
P	BLINK	IIMR	Chr6B_4542	Chr6B	4542	7.32882e-05	-0.42	300	0.708452	48.8657			P	MLMM	IIMR	Chr3B_16962915	Chr3B	16962915	7.52944e-05	-0.518333	300	0.782783	35.3547
P	BLINK	IIMR	Chr2A_22201556	Chr2A	22201556	7.75695e-05	-0.36	300	0.708452	-45.439			P	MLMM	IIMR	Chr5B_47407986	Chr5B	47407986	8.36316e-05	-0.218333	300	0.801726	35.484
P	BLINK	IIMR	Chr8A_7630733	Chr8A	7630733	7.92975e-05	-0.463333	300	0.708452	-51.2119			P	MLMM	IIMR	Chr3A_35521687	Chr3A	35521687	8.47243e-05	-0.151667	300	0.801726	30.8692
P	BLINK	IIMR	Chr5A_46225771	Chr5A	46225771	8.13153e-05	-0.271667	300	0.708452	-53.5866			P	MLMM	IIMR	Chr4A_1970807	Chr4A	1970807	9.02586e-05	-0.256667	300	0.801726	30.652
P	BLINK	IIMR	Chr6B_4503390	Chr6B	4503390	8.42657e-05	-0.515	300	0.708452	47.077			P	MLMM	IIMR	Chr2A_26297081	Chr2A	26297081	9.26667e-05	-0.361667	300	0.801726	-32.7234
P	BLINK	IIMR	Chr3A_46504596	Chr3A	46504596	8.64498e-05	-0.22	300	0.708452	-45.9928			P	MLMM	IIMR	Chr1B_8578729	Chr1B	8578729	9.59894e-05	-0.623333	300	0.801726	32.8777
P	BLINK	IIMR	Chr8A_22125412	Chr8A	22125412	8.68727e-05	-0.275	300	0.708452	37.9577
P	BLINK	IIMR	Chr6B_15213206	Chr6B	15213206	8.80202e-05	-0.495	300	0.708452	41.5151
Trait	Model	Test location	SNP	Chromosome	Position	P.value	MAF	nobs	H&B.P.Value	Effect			Trait	Model	Test location	SNP	Chromosome	Position	P.value	MAF	nobs	H&B.P.Value	Effect
P	BLINK	Pooled	Chr1B_29298744	Chr1B	29298744	3.92443e-07	-0.551667	300	0.0943578	29.1929			P	MLMM	Pooled	Chr1B_39041529	Chr1B	39041529	1.04782e-06	-0.48	300	0.261442	23.0505
P	BLINK	Pooled	Chr4A_29071234	Chr4A	29071234	7.56342e-07	-0.466667	300	0.0943578	32.1643			P	MLMM	Pooled	Chr4B_11095163	Chr4B	11095163	5.02272e-06	-0.56	300	0.45335	21.1676
P	BLINK	Pooled	Chr7A_28638039	Chr7A	28638039	7.10956e-06	-0.555	300	0.494836	30.2689			P	MLMM	Pooled	Chr2A_23004845	Chr2A	23004845	6.77093e-06	-0.19	300	0.45335	-22.2411
P	BLINK	Pooled	Chr4A_11866793	Chr4A	11866793	7.93289e-06	-0.526667	300	0.494836	-25.9591			P	MLMM	Pooled	Chr5B_14535660	Chr5B	14535660	8.99895e-06	-0.466667	300	0.45335	19.2643
P	BLINK	Pooled	Chr1A_8494417	Chr1A	8494417	1.00019e-05	-0.015	300	0.499115	-20.8653			P	MLMM	Pooled	Chr1A_8494417	Chr1A	8494417	1.14459e-05	-0.015	300	0.45335	-17.3014
P	BLINK	Pooled	Chr8A_14277781	Chr8A	14277781	2.92041e-05	0.106667	300	0.655226	19.3584			P	MLMM	Pooled	Chr8A_20619814	Chr8A	20619814	1.30776e-05	-0.213333	300	0.45335	18.77
P	BLINK	Pooled	Chr6B_14336356	Chr6B	14336356	3.21784e-05	-0.408333	300	0.655226	28.6223			P	MLMM	Pooled	Chr6B_23688617	Chr6B	23688617	1.43531e-05	-0.278333	300	0.45335	18.3727
P	BLINK	Pooled	Chr1A_8193646	Chr1A	8193646	3.22338e-05	-0.446667	300	0.655226	23.6496			P	MLMM	Pooled	Chr5A_1544518	Chr5A	1544518	1.45356e-05	-0.415	300	0.45335	18.5882
P	BLINK	Pooled	Chr1A_13540121	Chr1A	13540121	3.38343e-05	0.373333	300	0.655226	-25.2223			P	MLMM	Pooled	Chr6B_2470827	Chr6B	2470827	3.04137e-05	-0.378333	300	0.645355	-19.6529
P	BLINK	Pooled	Chr8B_8986817	Chr8B	8986817	3.43453e-05	-0.446667	300	0.655226	22.6638			P	MLMM	Pooled	Chr3A_54657683	Chr3A	54657683	3.19772e-05	-0.433333	300	0.645355	20.6561
P	BLINK	Pooled	Chr8B_8986814	Chr8B	8986814	3.43645e-05	-0.461667	300	0.655226	22.6431			P	MLMM	Pooled	Chr6B_35290258	Chr6B	35290258	3.35034e-05	-0.23	300	0.645355	-19.4827
P	BLINK	Pooled	Chr6B_4542	Chr6B	4542	3.71516e-05	-0.42	300	0.655226	26.6961			P	MLMM	Pooled	Chr7B_36950029	Chr7B	36950029	3.56099e-05	-0.551667	300	0.645355	-17.2804
P	BLINK	Pooled	Chr4A_13818436	Chr4A	13818436	3.83193e-05	-0.493333	300	0.655226	22.1128			P	MLMM	Pooled	Chr7B_29892288	Chr7B	29892288	3.61309e-05	-0.511667	300	0.645355	-17.8239
P	BLINK	Pooled	Chr1A_26181927	Chr1A	26181927	3.93132e-05	0.045	300	0.655226	-20.0051			P	MLMM	Pooled	Chr1B_8578729	Chr1B	8578729	3.88067e-05	-0.623333	300	0.645355	18.2098
P	BLINK	Pooled	Chr2A_49248156	Chr2A	49248156	4.16793e-05	-0.441667	300	0.655226	-22.5358			P	MLMM	Pooled	Chr1A_7444480	Chr1A	7444480	4.39257e-05	-0.52	300	0.645355	19.95
P	BLINK	Pooled	Chr1B_29298735	Chr1B	29298735	4.54093e-05	-0.565	300	0.655226	22.6116			P	MLMM	Pooled	Chr3B_38369783	Chr3B	38369783	4.49648e-05	-0.563333	300	0.645355	16.6176
P	BLINK	Pooled	Chr7A_32419313	Chr7A	32419313	5.08297e-05	-0.405	300	0.655226	-25.4219			P	MLMM	Pooled	Chr7B_20521953	Chr7B	20521953	4.70081e-05	-0.59	300	0.645355	18.0342
P	BLINK	Pooled	Chr8B_28726185	Chr8B	28726185	5.22734e-05	-0.578333	300	0.655226	25.6013			P	MLMM	Pooled	Chr2A_3868782	Chr2A	3868782	4.8202e-05	-0.636667	300	0.645355	17.1024
P	BLINK	Pooled	Chr8B_27996801	Chr8B	27996801	5.57636e-05	-0.448333	300	0.655226	24.3373			P	MLMM	Pooled	Chr8A_17151633	Chr8A	17151633	5.33105e-05	-0.181667	300	0.645355	17.4888
P	BLINK	Pooled	Chr8A_7630733	Chr8A	7630733	5.64157e-05	-0.463333	300	0.655226	-27.4729			P	MLMM	Pooled	Chr8A_35105238	Chr8A	35105238	5.65647e-05	-0.468333	300	0.645355	-18.4558
P	BLINK	Pooled	Chr1A_14202715	Chr1A	14202715	5.7524e-05	0.298333	300	0.655226	-24.4196			P	MLMM	Pooled	Chr5B_47407992	Chr5B	47407992	5.6617e-05	-0.3	300	0.645355	17.9216
P	BLINK	Pooled	Chr3A_45189944	Chr3A	45189944	5.77729e-05	-0.146667	300	0.655226	-21.6573			P	MLMM	Pooled	Chr6B_22140796	Chr6B	22140796	5.69025e-05	-0.45	300	0.645355	-19.0615
P	BLINK	Pooled	Chr6B_15213206	Chr6B	15213206	6.15621e-05	-0.495	300	0.667845	22.2972			P	MLMM	Pooled	Chr9A_39406471	Chr9A	39406471	6.16019e-05	-0.533333	300	0.651082	18.4465
P	BLINK	Pooled	Chr4B_10666313	Chr4B	10666313	6.88177e-05	-0.478333	300	0.715449	22.4305			P	MLMM	Pooled	Chr9A_7334470	Chr9A	7334470	6.26264e-05	-0.361667	300	0.651082	-20.0129
P	BLINK	Pooled	Chr3A_40017766	Chr3A	40017766	7.54271e-05	-0.578333	300	0.729705	-21.3513			P	MLMM	Pooled	Chr1A_529891	Chr1A	529891	7.38795e-05	-0.115	300	0.73735	24.6633
P	BLINK	Pooled	Chr8A_17151633	Chr8A	17151633	7.60381e-05	-0.181667	300	0.729705	19.8835			P	MLMM	Pooled	Chr8B_10170946	Chr8B	10170946	7.87183e-05	-0.463333	300	0.755426	19.979
P	BLINK	Pooled	Chr8A_39180908	Chr8A	39180908	9.09744e-05	-0.246667	300	0.790281	34.0595			P	MLMM	Pooled	Chr1A_7375842	Chr1A	7375842	8.73084e-05	-0.315	300	0.784381	23.3113
P	BLINK	Pooled	Chr3A_26976607	Chr3A	26976607	9.55449e-05	-0.585	300	0.790281	21.0543			P	MLMM	Pooled	Chr3B_16962915	Chr3B	16962915	9.66496e-05	-0.518333	300	0.784381	18.2963
P	BLINK	Pooled	Chr8B_24045747	Chr8B	24045747	9.59764e-05	-0.06	300	0.790281	19.0132
Trait	Model	Test location	SNP	Chromosome	Position	P.value	MAF	nobs	H&B.P.Value	Effect			Trait	Model	Test location	SNP	Chromosome	Position	P.value	MAF	nobs	H&B.P.Value	Effect
Zn	BLINK	GKVK	Chr3B_48962092	Chr3B	48962092	5.16778e-07	-0.395	300	0.114766	-0.937307			Zn	MLMM	GKVK	Chr3B_48962086	Chr3B	48962086	1.95707e-06	-0.413333	300	0.323024	-0.61584
Zn	BLINK	GKVK	Chr2A_20054517	Chr2A	20054517	1.03604e-06	-0.566667	300	0.114766	-0.767721			Zn	MLMM	GKVK	Chr1B_18981488	Chr1B	18981488	2.58926e-06	-0.565	300	0.323024	-0.535
Zn	BLINK	GKVK	Chr3B_48962086	Chr3B	48962086	1.43135e-06	-0.413333	300	0.114766	-0.872118			Zn	MLMM	GKVK	Chr3B_48962092	Chr3B	48962092	4.69637e-06	-0.395	300	0.390598	-0.602788
Zn	BLINK	GKVK	Chr3B_4834480	Chr3B	4834480	2.06818e-06	-0.56	300	0.114766	-0.766392			Zn	MLMM	GKVK	Chr9B_16415663	Chr9B	16415663	1.01033e-05	-0.598333	300	0.428569	-0.502043
Zn	BLINK	GKVK	Chr5B_11244885	Chr5B	11244885	2.29981e-06	-0.461667	300	0.114766	0.684803			Zn	MLMM	GKVK	Chr6B_21403265	Chr6B	21403265	1.23478e-05	-0.491667	300	0.428569	-0.517584
Zn	BLINK	GKVK	Chr5B_11244904	Chr5B	11244904	1.70562e-05	-0.455	300	0.709285	0.671771			Zn	MLMM	GKVK	Chr2A_14377482	Chr2A	14377482	1.46324e-05	-0.4	300	0.428569	-0.465605
Zn	BLINK	GKVK	Chr3A_24378391	Chr3A	24378391	2.02068e-05	-0.236667	300	0.720258	-0.635924			Zn	MLMM	GKVK	Chr9B_16601793	Chr9B	16601793	1.48199e-05	-0.506667	300	0.428569	-0.526423
Zn	BLINK	GKVK	Chr4A_28887110	Chr4A	28887110	3.32551e-05	0.0566667	300	0.994963	-0.640723			Zn	MLMM	GKVK	Chr6A_6115560	Chr6A	6115560	1.63958e-05	-0.415	300	0.428569	-0.545679
Zn	BLINK	GKVK	Chr6B_20834115	Chr6B	20834115	3.77799e-05	-0.158333	300	0.994963	-0.954304			Zn	MLMM	GKVK	Chr5B_3470339	Chr5B	3470339	1.83303e-05	-0.406667	300	0.428569	-0.455519
Zn	BLINK	GKVK	Chr2A_49757070	Chr2A	49757070	4.72571e-05	-0.206667	300	0.994963	-0.957754			Zn	MLMM	GKVK	Chr6B_21354672	Chr6B	21354672	1.87472e-05	-0.561667	300	0.428569	0.491584
Zn	BLINK	GKVK	Chr3A_19739101	Chr3A	19739101	5.40326e-05	-0.045	300	0.994963	-1.02658			Zn	MLMM	GKVK	Chr8A_10742245	Chr8A	10742245	1.8894e-05	-0.513333	300	0.428569	-0.513705
Zn	BLINK	GKVK	Chr7B_28574061	Chr7B	28574061	5.53609e-05	-0.416667	300	0.994963	-0.827235			Zn	MLMM	GKVK	Chr6A_37087280	Chr6A	37087280	3.00311e-05	-0.623333	300	0.606353	-0.464416
Zn	BLINK	GKVK	Chr7B_5148977	Chr7B	5148977	6.41249e-05	0.306667	300	0.994963	-0.653884			Zn	MLMM	GKVK	Chr3A_37395186	Chr3A	37395186	3.22665e-05	-0.131667	300	0.606353	-0.467327
Zn	BLINK	GKVK	Chr2A_27190911	Chr2A	27190911	6.57091e-05	-0.243333	300	0.994963	-0.957608			Zn	MLMM	GKVK	Chr8A_14835512	Chr8A	14835512	3.43922e-05	-0.261667	300	0.606353	-0.422962
													Zn	MLMM	GKVK	Chr6A_37087277	Chr6A	37087277	3.64525e-05	-0.61	300	0.606353	-0.464565
													Zn	MLMM	GKVK	Chr3A_56765639	Chr3A	56765639	4.61978e-05	0.203333	300	0.647398	-0.423185
													Zn	MLMM	GKVK	Chr1A_2844937	Chr1A	2844937	4.92345e-05	-0.435	300	0.647398	-0.518214
													Zn	MLMM	GKVK	Chr8B_26556328	Chr8B	26556328	5.31529e-05	0.065	300	0.647398	0.405964
													Zn	MLMM	GKVK	Chr6B_15501463	Chr6B	15501463	5.62996e-05	-0.428333	300	0.647398	-0.502342
													Zn	MLMM	GKVK	Chr1B_5776452	Chr1B	5776452	6.07644e-05	-0.123333	300	0.647398	-0.514792
													Zn	MLMM	GKVK	Chr9A_54116123	Chr9A	54116123	6.08594e-05	-0.566667	300	0.647398	0.465887
													Zn	MLMM	GKVK	Chr5A_46604644	Chr5A	46604644	6.39692e-05	-0.5	300	0.647398	0.516827
													Zn	MLMM	GKVK	Chr7B_9515226	Chr7B	9515226	6.87083e-05	0.39	300	0.647398	0.508162
													Zn	MLMM	GKVK	Chr6A_19577984	Chr6A	19577984	7.1404e-05	-0.523333	300	0.647398	0.454192
													Zn	MLMM	GKVK	Chr1B_4030544	Chr1B	4030544	7.5175e-05	0.0333333	300	0.647398	-0.45422
													Zn	MLMM	GKVK	Chr6B_20987022	Chr6B	20987022	8.30689e-05	-0.426667	300	0.647398	-0.481021
													Zn	MLMM	GKVK	Chr7B_9515435	Chr7B	9515435	8.52797e-05	0.468333	300	0.647398	0.545356
													Zn	MLMM	GKVK	Chr3A_26813851	Chr3A	26813851	8.55036e-05	-0.25	300	0.647398	-0.419079
													Zn	MLMM	GKVK	Chr5A_28419592	Chr5A	28419592	8.7303e-05	-0.425	300	0.647398	-0.43867
													Zn	MLMM	GKVK	Chr5B_39893270	Chr5B	39893270	8.94133e-05	-0.58	300	0.647398	-0.445193
													Zn	MLMM	GKVK	Chr6B_20834115	Chr6B	20834115	9.08853e-05	-0.158333	300	0.647398	-0.663924
													Zn	MLMM	GKVK	Chr5B_11244904	Chr5B	11244904	9.34844e-05	-0.455	300	0.647398	0.453365
													Zn	MLMM	GKVK	Chr3A_48201923	Chr3A	48201923	9.42685e-05	-0.195	300	0.647398	-0.43895
													Zn	MLMM	GKVK	Chr2A_20935066	Chr2A	20935066	9.57347e-05	-0.353333	300	0.647398	-0.515532
													Zn	MLMM	GKVK	Chr2B_8418710	Chr2B	8418710	9.81986e-05	-0.368333	300	0.647398	-0.42033
													Zn	MLMM	GKVK	Chr3A_39495775	Chr3A	39495775	9.83128e-05	-0.148333	300	0.647398	-0.425704
Trait	Model	Test location	SNP	Chromosome	Position	P.value	MAF	nobs	H&B.P.Value	Effect			Trait	Model	Test location	SNP	Chromosome	Position	P.value	MAF	nobs	H&B.P.Value	Effect
Zn	BLINK	IIMR	Chr5B_11244885	Chr5B	11244885	4.986e-10	-0.461667	300	0.000124406	0.80246			Zn	MLMM	IIMR	Chr5B_11244904	Chr5B	11244904	2.41719e-06	-0.455	300	0.603117	0.549771
Zn	BLINK	IIMR	Chr3A_19739101	Chr3A	19739101	8.00149e-06	-0.045	300	0.997619	-1.04985			Zn	MLMM	IIMR	Chr6B_21354672	Chr6B	21354672	5.48928e-06	-0.561667	300	0.644408	0.526798
Zn	BLINK	IIMR	Chr4B_13523586	Chr4B	13523586	1.3944e-05	0.178333	300	0.997619	-0.532045			Zn	MLMM	IIMR	Chr5B_3470339	Chr5B	3470339	8.21116e-06	-0.406667	300	0.644408	-0.478619
Zn	BLINK	IIMR	Chr9B_16601793	Chr9B	16601793	2.09451e-05	-0.506667	300	0.997619	-0.689184			Zn	MLMM	IIMR	Chr1B_18981488	Chr1B	18981488	1.20479e-05	-0.565	300	0.644408	-0.504711
Zn	BLINK	IIMR	Chr5A_16823164	Chr5A	16823164	2.59306e-05	-0.275	300	0.997619	-0.567085			Zn	MLMM	IIMR	Chr8A_10742245	Chr8A	10742245	1.49595e-05	-0.513333	300	0.644408	-0.525375
Zn	BLINK	IIMR	Chr3B_48962092	Chr3B	48962092	3.40309e-05	-0.395	300	0.997619	-0.730204			Zn	MLMM	IIMR	Chr8A_14835512	Chr8A	14835512	1.54961e-05	-0.261667	300	0.644408	-0.445514
Zn	BLINK	IIMR	Chr2A_33738579	Chr2A	33738579	3.52446e-05	-0.391667	300	0.997619	0.715108			Zn	MLMM	IIMR	Chr3B_48962086	Chr3B	48962086	2.02949e-05	-0.413333	300	0.723399	-0.559627
Zn	BLINK	IIMR	Chr8B_39546557	Chr8B	39546557	4.1096e-05	0.00666667	300	0.997619	-0.646176			Zn	MLMM	IIMR	Chr2A_14377482	Chr2A	14377482	2.63604e-05	-0.4	300	0.741708	-0.456841
Zn	BLINK	IIMR	Chr7B_2757191	Chr7B	2757191	5.53631e-05	0.21	300	0.997619	0.527569			Zn	MLMM	IIMR	Chr8A_20819892	Chr8A	20819892	2.89845e-05	-0.198333	300	0.741708	-0.470975
Zn	BLINK	IIMR	Chr2A_20054517	Chr2A	20054517	5.54434e-05	-0.566667	300	0.997619	-0.610063			Zn	MLMM	IIMR	Chr8B_11724093	Chr8B	11724093	3.06465e-05	-0.326667	300	0.741708	0.524315
Zn	BLINK	IIMR	Chr3A_3621544	Chr3A	3621544	6.89616e-05	-0.485	300	0.997619	0.633631			Zn	MLMM	IIMR	Chr6A_6643198	Chr6A	6643198	3.99098e-05	-0.606667	300	0.741708	-0.463165
Zn	BLINK	IIMR	Chr4A_1970898	Chr4A	1970898	7.43201e-05	-0.0833333	300	0.997619	0.602464			Zn	MLMM	IIMR	Chr7B_9515226	Chr7B	9515226	4.04126e-05	0.39	300	0.741708	0.52927
Zn	BLINK	IIMR	Chr7B_5148977	Chr7B	5148977	8.4587e-05	0.306667	300	0.997619	-0.597789			Zn	MLMM	IIMR	Chr8A_20819901	Chr8A	20819901	4.12283e-05	-0.156667	300	0.741708	-0.474783
Zn	BLINK	IIMR	Chr2B_31831124	Chr2B	31831124	8.46918e-05	-0.478333	300	0.997619	0.676668			Zn	MLMM	IIMR	Chr6B_21403265	Chr6B	21403265	4.35026e-05	-0.491667	300	0.741708	-0.490266
													Zn	MLMM	IIMR	Chr5A_46604644	Chr5A	46604644	4.45897e-05	-0.5	300	0.741708	0.533137
													Zn	MLMM	IIMR	Chr9A_54116123	Chr9A	54116123	5.05991e-05	-0.566667	300	0.74178	0.475913
													Zn	MLMM	IIMR	Chr2B_30441255	Chr2B	30441255	5.14453e-05	-0.473333	300	0.74178	-0.497782
													Zn	MLMM	IIMR	Chr6B_20987022	Chr6B	20987022	5.35128e-05	-0.426667	300	0.74178	-0.498781
													Zn	MLMM	IIMR	Chr5A_13035100	Chr5A	13035100	5.87862e-05	-0.348333	300	0.750215	-0.437514
													Zn	MLMM	IIMR	Chr7B_16384271	Chr7B	16384271	6.24128e-05	0.101667	300	0.750215	0.398972
													Zn	MLMM	IIMR	Chr7B_9515435	Chr7B	9515435	6.31416e-05	0.468333	300	0.750215	0.561061
													Zn	MLMM	IIMR	Chr6A_19577984	Chr6A	19577984	7.36028e-05	-0.523333	300	0.791579	0.458322
													Zn	MLMM	IIMR	Chr6A_37087280	Chr6A	37087280	8.28372e-05	-0.623333	300	0.791579	-0.4435
													Zn	MLMM	IIMR	Chr8B_26973324	Chr8B	26973324	8.35701e-05	0.0483333	300	0.791579	0.387595
													Zn	MLMM	IIMR	Chr9B_16601793	Chr9B	16601793	8.5901e-05	-0.506667	300	0.791579	-0.483792
													Zn	MLMM	IIMR	Chr6B_31023017	Chr6B	31023017	9.00595e-05	-0.256667	300	0.791579	-0.480542
													Zn	MLMM	IIMR	Chr3B_48962092	Chr3B	48962092	9.31374e-05	-0.395	300	0.791579	-0.522561
													Zn	MLMM	IIMR	Chr1A_19915107	Chr1A	19915107	9.9153e-05	0.185	300	0.791579	-0.424624
Trait	Model	Test location	SNP	Chromosome	Position	P.value	MAF	nobs	H&B.P.Value	Effect			Trait	Model	Test location	SNP	Chromosome	Position	P.value	MAF	nobs	H&B.P.Value	Effect
Zn	BLINK	Pooled	Chr5B_11244885	Chr5B	11244885	2.24829e-09	-0.461667	300	0.000560972	0.762947			Zn	MLMM	Pooled	Chr3B_48962086	Chr3B	48962086	5.06819e-06	-0.413333	300	0.46472	-0.60028
Zn	BLINK	Pooled	Chr3B_48962092	Chr3B	48962092	5.7219e-06	-0.395	300	0.604356	-0.806373			Zn	MLMM	Pooled	Chr1B_18981488	Chr1B	18981488	5.54018e-06	-0.565	300	0.46472	-0.525391
Zn	BLINK	Pooled	Chr3A_19739101	Chr3A	19739101	7.26649e-06	-0.045	300	0.604356	-1.06863			Zn	MLMM	Pooled	Chr5B_3470339	Chr5B	3470339	9.55598e-06	-0.406667	300	0.46472	-0.477184
Zn	BLINK	Pooled	Chr4B_13523586	Chr4B	13523586	1.27737e-05	0.178333	300	0.767256	-0.54147			Zn	MLMM	Pooled	Chr6B_21354672	Chr6B	21354672	9.65762e-06	-0.561667	300	0.46472	0.515096
Zn	BLINK	Pooled	Chr9B_16601793	Chr9B	16601793	1.53752e-05	-0.506667	300	0.767256	-0.709184			Zn	MLMM	Pooled	Chr5B_11244904	Chr5B	11244904	9.89054e-06	-0.455	300	0.46472	0.518522
Zn	BLINK	Pooled	Chr3B_48962086	Chr3B	48962086	2.13782e-05	-0.413333	300	0.889014	-0.734563			Zn	MLMM	Pooled	Chr8A_10742245	Chr8A	10742245	1.42559e-05	-0.513333	300	0.46472	-0.528575
Zn	BLINK	Pooled	Chr7B_5148977	Chr7B	5148977	3.70586e-05	0.306667	300	0.995158	-0.634438			Zn	MLMM	Pooled	Chr2A_14377482	Chr2A	14377482	1.61953e-05	-0.4	300	0.46472	-0.470074
Zn	BLINK	Pooled	Chr2A_20054517	Chr2A	20054517	3.76926e-05	-0.566667	300	0.995158	-0.631433			Zn	MLMM	Pooled	Chr6B_21403265	Chr6B	21403265	1.66783e-05	-0.491667	300	0.46472	-0.517552
Zn	BLINK	Pooled	Chr5A_34284454	Chr5A	34284454	4.20504e-05	-0.398333	300	0.995158	0.671252			Zn	MLMM	Pooled	Chr8A_14835512	Chr8A	14835512	1.843e-05	-0.261667	300	0.46472	-0.443264
Zn	BLINK	Pooled	Chr5A_16823164	Chr5A	16823164	4.44484e-05	-0.275	300	0.995158	-0.558595			Zn	MLMM	Pooled	Chr3B_48962092	Chr3B	48962092	1.86252e-05	-0.395	300	0.46472	-0.573421
Zn	BLINK	Pooled	Chr8B_39546557	Chr8B	39546557	5.01539e-05	0.00666667	300	0.995158	-0.647797			Zn	MLMM	Pooled	Chr9B_16601793	Chr9B	16601793	3.23238e-05	-0.506667	300	0.622117	-0.513377
Zn	BLINK	Pooled	Chr3B_4834480	Chr3B	4834480	5.9956e-05	-0.56	300	0.995158	-0.624386			Zn	MLMM	Pooled	Chr9B_16415663	Chr9B	16415663	3.64677e-05	-0.598333	300	0.622117	-0.477458
Zn	BLINK	Pooled	Chr7B_2757191	Chr7B	2757191	6.14782e-05	0.21	300	0.995158	0.531533			Zn	MLMM	Pooled	Chr9A_54116123	Chr9A	54116123	4.46725e-05	-0.566667	300	0.622117	0.481006
Zn	BLINK	Pooled	Chr2A_27644639	Chr2A	27644639	7.09188e-05	-0.198333	300	0.995158	-0.662317			Zn	MLMM	Pooled	Chr7B_9515226	Chr7B	9515226	4.72987e-05	0.39	300	0.622117	0.526698
Zn	BLINK	Pooled	Chr4A_25764592	Chr4A	25764592	7.83579e-05	0.131667	300	0.995158	-0.671953			Zn	MLMM	Pooled	Chr6B_20987022	Chr6B	20987022	5.06954e-05	-0.426667	300	0.622117	-0.5022
Zn	BLINK	Pooled	Chr2A_2171008	Chr2A	2171008	7.92872e-05	-0.31	300	0.995158	-0.792082			Zn	MLMM	Pooled	Chr3A_37395186	Chr3A	37395186	5.22989e-05	-0.131667	300	0.622117	-0.461982
Zn	BLINK	Pooled	Chr6B_11471798	Chr6B	11471798	8.24634e-05	-0.335	300	0.995158	-0.610741			Zn	MLMM	Pooled	Chr6A_37087280	Chr6A	37087280	5.2998e-05	-0.623333	300	0.622117	-0.456848
Zn	BLINK	Pooled	Chr4A_17491335	Chr4A	17491335	8.87124e-05	0.17	300	0.995158	0.63527			Zn	MLMM	Pooled	Chr6A_6115560	Chr6A	6115560	5.36084e-05	-0.415	300	0.622117	-0.520073
Zn	BLINK	Pooled	Chr2A_33738579	Chr2A	33738579	9.62733e-05	-0.391667	300	0.995158	0.684951			Zn	MLMM	Pooled	Chr5A_46604644	Chr5A	46604644	5.39904e-05	-0.5	300	0.622117	0.529595
Zn	BLINK	Pooled	Chr4A_1970898	Chr4A	1970898	9.92875e-05	-0.0833333	300	0.995158	0.600264			Zn	MLMM	Pooled	Chr6B_15501463	Chr6B	15501463	5.7806e-05	-0.428333	300	0.622117	-0.509023
													Zn	MLMM	Pooled	Chr8A_20819901	Chr8A	20819901	5.81792e-05	-0.156667	300	0.622117	-0.467767
													Zn	MLMM	Pooled	Chr8A_20819892	Chr8A	20819892	5.94162e-05	-0.198333	300	0.622117	-0.454783
													Zn	MLMM	Pooled	Chr6A_19577984	Chr6A	19577984	6.12803e-05	-0.523333	300	0.622117	0.464934
													Zn	MLMM	Pooled	Chr1A_2844937	Chr1A	2844937	6.49769e-05	-0.435	300	0.622117	-0.517568
													Zn	MLMM	Pooled	Chr6A_37087277	Chr6A	37087277	6.59683e-05	-0.61	300	0.622117	-0.456027
													Zn	MLMM	Pooled	Chr7B_9515435	Chr7B	9515435	6.62418e-05	0.468333	300	0.622117	0.561634
													Zn	MLMM	Pooled	Chr8B_11724093	Chr8B	11724093	6.83423e-05	-0.326667	300	0.622117	0.503496
													Zn	MLMM	Pooled	Chr5A_13035100	Chr5A	13035100	6.98137e-05	-0.348333	300	0.622117	-0.434841
													Zn	MLMM	Pooled	Chr3A_56765639	Chr3A	56765639	8.31538e-05	0.203333	300	0.707789	-0.415252
													Zn	MLMM	Pooled	Chr1B_5776452	Chr1B	5776452	8.72153e-05	-0.123333	300	0.707789	-0.511489
													Zn	MLMM	Pooled	Chr3A_48201923	Chr3A	48201923	9.00863e-05	-0.195	300	0.707789	-0.446662
													Zn	MLMM	Pooled	Chr2B_30441255	Chr2B	30441255	9.19778e-05	-0.473333	300	0.707789	-0.483135
													Zn	MLMM	Pooled	Chr5A_28419592	Chr5A	28419592	9.36112e-05	-0.425	300	0.707789	-0.443365
