# Supplementary material for: Little millet genome reveals evolutionary insights into tetraploid structure and genetic basis of micronutrient density
Source: Nat Commun. 2025 Nov 29;17:74. doi: 10.1038/s41467-025-66716-6 (PMC12769566; doi:10.1038/s41467-025-66716-6)
Supplement: Supplementary file 19 — Supplementaty Data 16 [file 41467_2025_66716_MOESM19_ESM.xlsx]

## Sheet: Data16
Supplementary Data 16. Marker-trait associations identified in little millet diversity panel using population structure determined by STRUCTURE
Note: DFF = days to 50% flowering; TW = thousand seed weight; GYPP = grain yield per plant; Phenoytpic values from two test sites - GKVK (Bangalore, India), ICAR-IIMR (Hyderbad, India), and the BLUPs calculated based on Pooled data were used for genome-wide associatoin mapping
Genome-wide association analyses were performed using the BLINK and MLMM models implemented in GAPIT. Two-sided tests were applied to assess marker-trait associations, and associations with P < 0.0001 were considered significant.
Trait	Model	Test location	SNP	Chromosome	Position	P.value	MAF	nobs	H&B.P.Value	Effect			Trait	Model	Test location	SNP	Chromosome	Position	P.value	MAF	nobs	H&B.P.Value	Effect
DFF	BLINK	GKVK	Chr2B_13478839	Chr2B	13478839	1.93874e-10	-0.598662	299	4.83737e-05	4.83737e-05			DFF	MLMM	GKVK	Chr2B_13478839	Chr2B	13478839	1.48973e-07	-0.598662	299	0.0371705	0.626719
DFF	BLINK	GKVK	Chr1A_1519874	Chr1A	1519874	1.93874e-08	-0.540134	299	0.00241868	0.00241868			DFF	MLMM	GKVK	Chr1A_1519874	Chr1A	1519874	5.57416e-07	-0.540134	299	0.0695407	0.571622
DFF	BLINK	GKVK	Chr3A_35362929	Chr3A	35362929	7.02189e-06	-0.0250836	299	0.584013	0.584013			DFF	MLMM	GKVK	Chr3A_35362929	Chr3A	35362929	1.17231e-05	-0.0250836	299	0.879074	0.536522
DFF	BLINK	GKVK	Chr9B_32770938	Chr9B	32770938	1.43008e-05	-0.505017	299	0.842663	0.842663			DFF	MLMM	GKVK	Chr9B_32770938	Chr9B	32770938	1.72442e-05	-0.505017	299	0.879074	-0.515094
DFF	BLINK	GKVK	Chr1A_39456215	Chr1A	39456215	1.70396e-05	-0.416388	299	0.842663	0.842663			DFF	MLMM	GKVK	Chr1A_39456215	Chr1A	39456215	2.30023e-05	-0.416388	299	0.879074	-0.526312
DFF	BLINK	GKVK	Chr8B_15113109	Chr8B	15113109	2.49563e-05	-0.382943	299	0.842663	0.842663			DFF	MLMM	GKVK	Chr8A_25578091	Chr8A	25578091	2.37679e-05	-0.381271	299	0.879074	-0.473099
DFF	BLINK	GKVK	Chr6B_3456977	Chr6B	3456977	2.86954e-05	-0.489967	299	0.842663	0.842663			DFF	MLMM	GKVK	Chr8B_15113109	Chr8B	15113109	2.54196e-05	-0.382943	299	0.879074	0.554075
DFF	BLINK	GKVK	Chr8A_25578091	Chr8A	25578091	3.02101e-05	-0.381271	299	0.842663	0.842663			DFF	MLMM	GKVK	Chr6B_3456977	Chr6B	3456977	4.10394e-05	-0.489967	299	0.879074	-0.439679
DFF	BLINK	GKVK	Chr9B_2625225	Chr9B	2625225	3.19112e-05	-0.453177	299	0.842663	0.842663			DFF	MLMM	GKVK	Chr9B_2625225	Chr9B	2625225	4.15439e-05	-0.453177	299	0.879074	-0.511122
DFF	BLINK	GKVK	Chr8A_23488651	Chr8A	23488651	3.80824e-05	-0.356187	299	0.842663	0.842663			DFF	MLMM	GKVK	Chr2A_23396666	Chr2A	23396666	4.24667e-05	-0.346154	299	0.879074	0.469657
DFF	BLINK	GKVK	Chr2A_23396666	Chr2A	23396666	5.00143e-05	-0.346154	299	0.842663	0.842663			DFF	MLMM	GKVK	Chr8A_23488651	Chr8A	23488651	4.69685e-05	-0.356187	299	0.879074	-0.564062
DFF	BLINK	GKVK	Chr1A_25904506	Chr1A	25904506	5.18702e-05	0.177258	299	0.842663	0.842663			DFF	MLMM	GKVK	Chr7B_20730210	Chr7B	20730210	5.45829e-05	-0.550167	299	0.879074	0.47296
DFF	BLINK	GKVK	Chr7B_20730210	Chr7B	20730210	5.53121e-05	-0.550167	299	0.842663	0.842663			DFF	MLMM	GKVK	Chr8A_11266895	Chr8A	11266895	5.62672e-05	-0.317726	299	0.879074	0.510411
DFF	BLINK	GKVK	Chr7A_39196496	Chr7A	39196496	6.03913e-05	-0.247492	299	0.842663	0.842663			DFF	MLMM	GKVK	Chr1A_25904506	Chr1A	25904506	5.97753e-05	0.177258	299	0.879074	-0.425725
DFF	BLINK	GKVK	Chr5B_19335560	Chr5B	19335560	6.35111e-05	0.314381	299	0.842663	0.842663			DFF	MLMM	GKVK	Chr7A_39196496	Chr7A	39196496	6.00859e-05	-0.247492	299	0.879074	-0.619984
DFF	BLINK	GKVK	Chr3B_22251904	Chr3B	22251904	6.47996e-05	-0.342809	299	0.842663	0.842663			DFF	MLMM	GKVK	Chr8A_22439030	Chr8A	22439030	6.10326e-05	-0.207358	299	0.879074	-0.427579
DFF	BLINK	GKVK	Chr5A_3188039	Chr5A	3188039	6.94174e-05	-0.376254	299	0.842663	0.842663			DFF	MLMM	GKVK	Chr5A_3188039	Chr5A	3188039	6.22089e-05	-0.376254	299	0.879074	-0.517394
DFF	BLINK	GKVK	Chr8A_13131075	Chr8A	13131075	6.98973e-05	-0.123746	299	0.842663	0.842663			DFF	MLMM	GKVK	Chr5B_19335560	Chr5B	19335560	6.69727e-05	0.314381	299	0.879074	0.473624
DFF	BLINK	GKVK	Chr8A_22439030	Chr8A	22439030	7.22489e-05	-0.207358	299	0.842663	0.842663			DFF	MLMM	GKVK	Chr3B_22251904	Chr3B	22251904	7.55944e-05	-0.342809	299	0.879074	-0.457584
DFF	BLINK	GKVK	Chr8A_11266895	Chr8A	11266895	7.25726e-05	-0.317726	299	0.842663	0.842663			DFF	MLMM	GKVK	Chr9A_18184544	Chr9A	18184544	7.57707e-05	-0.237458	299	0.879074	0.543866
DFF	BLINK	GKVK	Chr8B_26716220	Chr8B	26716220	7.62909e-05	0.235786	299	0.842663	0.842663			DFF	MLMM	GKVK	Chr8A_34238125	Chr8A	34238125	7.63315e-05	-0.622074	299	0.879074	-0.418335
DFF	BLINK	GKVK	Chr9A_18184544	Chr9A	18184544	8.29168e-05	-0.237458	299	0.842663	0.842663			DFF	MLMM	GKVK	Chr8A_13131075	Chr8A	13131075	8.12792e-05	-0.123746	299	0.879074	0.475529
DFF	BLINK	GKVK	Chr6B_19987969	Chr6B	19987969	8.95667e-05	-0.494983	299	0.842663	0.842663			DFF	MLMM	GKVK	Chr8A_25578095	Chr8A	25578095	9.05251e-05	-0.33612	299	0.879074	-0.4563
DFF	BLINK	GKVK	Chr2A_17756837	Chr2A	17756837	9.44413e-05	-0.356187	299	0.842663	0.842663			DFF	MLMM	GKVK	Chr6B_19987969	Chr6B	19987969	9.21286e-05	-0.494983	299	0.879074	0.449904
DFF	BLINK	GKVK	Chr8A_34238125	Chr8A	34238125	9.51645e-05	-0.622074	299	0.842663	0.842663			DFF	MLMM	GKVK	Chr7B_3615887	Chr7B	3615887	9.21788e-05	-0.143813	299	0.879074	0.392174
DFF	BLINK	GKVK	Chr7A_23506745	Chr7A	23506745	9.87047e-05	-0.458194	299	0.842663	0.842663			DFF	MLMM	GKVK
DFF	BLINK	GKVK	Chr7B_3615887	Chr7B	3615887	9.92156e-05	-0.143813	299	0.842663	0.842663
Trait	Model	Test location	SNP	Chromosome	Position	P.value	MAF	nobs	H&B.P.Value	Effect			Trait	Model	Test location	SNP	Chromosome	Position	P.value	MAF	nobs	H&B.P.Value	Effect
DFF	BLINK	IIMR	Chr3A_19214325	Chr3A	19214325	5.20003e-06	-0.371237	299	0.552298	0.552298			DFF	MLMM	IIMR	Chr3A_19214325	Chr3A	19214325	2.32187e-06	-0.371237	299	0.554872	0.589721
DFF	BLINK	IIMR	Chr4B_29305876	Chr4B	29305876	6.66691e-06	-0.483278	299	0.552298	0.552298			DFF	MLMM	IIMR	Chr4B_29305876	Chr4B	29305876	6.1717e-06	-0.483278	299	0.554872	0.51665
DFF	BLINK	IIMR	Chr2A_33650999	Chr2A	33650999	1.0209e-05	-0.362876	299	0.552298	0.552298			DFF	MLMM	IIMR	Chr3B_4377631	Chr3B	4377631	6.67151e-06	-0.508361	299	0.554872	0.511754
DFF	BLINK	IIMR	Chr3B_4377631	Chr3B	4377631	1.09474e-05	-0.508361	299	0.552298	0.552298			DFF	MLMM	IIMR	Chr4A_18918746	Chr4A	18918746	1.19833e-05	0.170569	299	0.727557	0.433702
DFF	BLINK	IIMR	Chr4A_18918746	Chr4A	18918746	1.10676e-05	0.170569	299	0.552298	0.552298			DFF	MLMM	IIMR	Chr2A_33650999	Chr2A	33650999	1.45797e-05	-0.362876	299	0.727557	0.534549
DFF	BLINK	IIMR	Chr4A_9967284	Chr4A	9967284	1.76133e-05	-0.48495	299	0.707587	0.707587			DFF	MLMM	IIMR	Chr8A_10537698	Chr8A	10537698	2.01069e-05	-0.449833	299	0.794521	-0.520349
DFF	BLINK	IIMR	Chr8A_10537698	Chr8A	10537698	2.01509e-05	-0.449833	299	0.707587	0.707587			DFF	MLMM	IIMR	Chr4A_9967284	Chr4A	9967284	2.45973e-05	-0.48495	299	0.794521	0.486897
DFF	BLINK	IIMR	Chr3A_36866671	Chr3A	36866671	2.63942e-05	-0.148829	299	0.707587	0.707587			DFF	MLMM	IIMR	Chr5A_46528092	Chr5A	46528092	2.99817e-05	-0.285953	299	0.794521	0.648405
DFF	BLINK	IIMR	Chr3B_19598802	Chr3B	19598802	2.84079e-05	0.0618729	299	0.707587	0.707587			DFF	MLMM	IIMR	Chr3A_36866671	Chr3A	36866671	3.1146e-05	-0.148829	299	0.794521	0.42456
DFF	BLINK	IIMR	Chr8A_41153561	Chr8A	41153561	2.92437e-05	-0.483278	299	0.707587	0.707587			DFF	MLMM	IIMR	Chr8B_31659557	Chr8B	31659557	3.36002e-05	-0.237458	299	0.794521	0.457005
DFF	BLINK	IIMR	Chr5A_46528092	Chr5A	46528092	3.11948e-05	-0.285953	299	0.707587	0.707587			DFF	MLMM	IIMR	Chr8B_8692196	Chr8B	8692196	3.73782e-05	-0.225753	299	0.794521	-0.64525
DFF	BLINK	IIMR	Chr8B_30142567	Chr8B	30142567	4.59268e-05	-0.237458	299	0.826743	0.826743			DFF	MLMM	IIMR	Chr8B_31353557	Chr8B	31353557	3.82117e-05	-0.090301	299	0.794521	-0.437975
DFF	BLINK	IIMR	Chr2A_26112636	Chr2A	26112636	4.79763e-05	-0.145485	299	0.826743	0.826743			DFF	MLMM	IIMR	Chr2A_26112636	Chr2A	26112636	5.09476e-05	-0.145485	299	0.840043	0.525936
DFF	BLINK	IIMR	Chr8B_31353557	Chr8B	31353557	4.92514e-05	-0.090301	299	0.826743	0.826743			DFF	MLMM	IIMR	Chr8B_30142567	Chr8B	30142567	5.85913e-05	-0.237458	299	0.840043	-0.569786
DFF	BLINK	IIMR	Chr6B_10480638	Chr6B	10480638	5.26692e-05	-0.384615	299	0.826743	0.826743			DFF	MLMM	IIMR	Chr8A_41153561	Chr8A	41153561	6.17475e-05	-0.483278	299	0.840043	-0.488839
DFF	BLINK	IIMR	Chr8B_21977896	Chr8B	21977896	5.30153e-05	0.235786	299	0.826743	0.826743			DFF	MLMM	IIMR	Chr8A_10781042	Chr8A	10781042	6.58867e-05	-0.464883	299	0.840043	-0.470091
DFF	BLINK	IIMR	Chr6B_29934390	Chr6B	29934390	5.83805e-05	0.143813	299	0.828288	0.828288			DFF	MLMM	IIMR	Chr6B_10480638	Chr6B	10480638	7.56273e-05	-0.384615	299	0.840043	0.536645
DFF	BLINK	IIMR	Chr7A_4123407	Chr7A	4123407	7.29306e-05	-0.277592	299	0.828288	0.828288			DFF	MLMM	IIMR	Chr3B_19598802	Chr3B	19598802	7.66312e-05	0.0618729	299	0.840043	0.39969
DFF	BLINK	IIMR	Chr6B_29485215	Chr6B	29485215	7.49076e-05	0.0635452	299	0.828288	0.828288			DFF	MLMM	IIMR	Chr8A_26866375	Chr8A	26866375	8.1917e-05	-0.516722	299	0.840043	-0.443628
DFF	BLINK	IIMR	Chr8A_34109866	Chr8A	34109866	7.79206e-05	-0.610368	299	0.828288	0.828288			DFF	MLMM	IIMR	Chr8A_38654015	Chr8A	38654015	8.21581e-05	-0.26087	299	0.840043	-0.521674
DFF	BLINK	IIMR	Chr8A_38654015	Chr8A	38654015	8.0455e-05	-0.26087	299	0.828288	0.828288			DFF	MLMM	IIMR	Chr6B_29485215	Chr6B	29485215	8.81164e-05	0.0635452	299	0.840043	0.424056
DFF	BLINK	IIMR	Chr2B_40438580	Chr2B	40438580	8.91782e-05	-0.62709	299	0.828288	0.828288			DFF	MLMM	IIMR	Chr7A_26385948	Chr7A	26385948	9.12976e-05	0.198997	299	0.840043	0.380569
DFF	BLINK	IIMR	Chr1A_26555707	Chr1A	26555707	9.21021e-05	-0.326087	299	0.828288	0.828288			DFF	MLMM	IIMR	Chr8A_34109866	Chr8A	34109866	9.35197e-05	-0.610368	299	0.840043	0.421411
DFF	BLINK	IIMR	Chr8A_26866375	Chr8A	26866375	9.27254e-05	-0.516722	299	0.828288	0.828288
Trait	Model	Test location	SNP	Chromosome	Position	P.value	MAF	nobs	H&B.P.Value	Effect			Trait	Model	Test location	SNP	Chromosome	Position	P.value	MAF	nobs	H&B.P.Value	Effect
DFF	BLINK	Pooled	Chr3A_36866671	Chr3A	36866671	3.45056e-10	-0.148333	300	8.60953e-05	8.60953e-05			DFF	MLMM	Pooled	Chr3A_36866671	Chr3A	36866671	1.12931e-06	-0.148333	300	0.281776	0.400734
DFF	BLINK	Pooled	Chr9B_6891840	Chr9B	6891840	1.01297e-09	0.0733333	300	0.000126373	0.000126373			DFF	MLMM	Pooled	Chr3B_15735465	Chr3B	15735465	1.76637e-05	-0.111667	300	0.873391	0.663809
DFF	BLINK	Pooled	Chr7A_3729574	Chr7A	3729574	1.41285e-05	-0.676667	300	0.625141	0.625141			DFF	MLMM	Pooled	Chr6B_16769615	Chr6B	16769615	2.28052e-05	-0.555	300	0.873391	-0.387456
DFF	BLINK	Pooled	Chr8A_22383599	Chr8A	22383599	1.54916e-05	-0.095	300	0.625141	0.625141			DFF	MLMM	Pooled	Chr5B_4025323	Chr5B	4025323	2.30938e-05	-0.125	300	0.873391	-0.336805
DFF	BLINK	Pooled	Chr2A_3745451	Chr2A	3745451	1.68538e-05	-0.1	300	0.625141	0.625141			DFF	MLMM	Pooled	Chr2B_40855188	Chr2B	40855188	3.47034e-05	-0.238333	300	0.873391	0.498113
DFF	BLINK	Pooled	Chr3A_20204748	Chr3A	20204748	1.73476e-05	-0.403333	300	0.625141	0.625141			DFF	MLMM	Pooled	Chr2A_32920457	Chr2A	32920457	4.14179e-05	-0.358333	300	0.873391	0.467315
DFF	BLINK	Pooled	Chr3A_5282402	Chr3A	5282402	1.75383e-05	-0.248333	300	0.625141	0.625141			DFF	MLMM	Pooled	Chr9B_6891840	Chr9B	6891840	4.34138e-05	0.0733333	300	0.873391	0.389914
DFF	BLINK	Pooled	Chr6B_34513240	Chr6B	34513240	2.69317e-05	-0.32	300	0.66903	0.66903			DFF	MLMM	Pooled	Chr3B_45987209	Chr3B	45987209	4.81164e-05	-0.603333	300	0.873391	-0.370303
DFF	BLINK	Pooled	Chr9B_27298881	Chr9B	27298881	2.97726e-05	-0.601667	300	0.66903	0.66903			DFF	MLMM	Pooled	Chr8B_9158936	Chr8B	9158936	5.61912e-05	-0.395	300	0.873391	0.388353
DFF	BLINK	Pooled	Chr1A_30324859	Chr1A	30324859	3.54419e-05	-0.561667	300	0.66903	0.66903			DFF	MLMM	Pooled	Chr6B_29934390	Chr6B	29934390	5.75383e-05	0.143333	300	0.873391	0.357364
DFF	BLINK	Pooled	Chr1B_7113013	Chr1B	7113013	3.59693e-05	-0.21	300	0.66903	0.66903			DFF	MLMM	Pooled	Chr3A_55770771	Chr3A	55770771	5.85766e-05	-0.0783333	300	0.873391	0.362174
DFF	BLINK	Pooled	Chr2A_33643146	Chr2A	33643146	3.87932e-05	-0.45	300	0.66903	0.66903			DFF	MLMM	Pooled	Chr9B_36364218	Chr9B	36364218	6.86409e-05	-0.471667	300	0.873391	-0.370051
DFF	BLINK	Pooled	Chr2A_14143272	Chr2A	14143272	4.17116e-05	-0.34	300	0.66903	0.66903			DFF	MLMM	Pooled	Chr3A_19214325	Chr3A	19214325	7.22416e-05	-0.385	300	0.873391	0.399147
DFF	BLINK	Pooled	Chr8A_14083708	Chr8A	14083708	4.21584e-05	0.465	300	0.66903	0.66903			DFF	MLMM	Pooled	Chr5B_46844152	Chr5B	46844152	7.60782e-05	-0.408333	300	0.873391	-0.385931
DFF	BLINK	Pooled	Chr2B_40855188	Chr2B	40855188	4.93069e-05	-0.238333	300	0.66903	0.66903			DFF	MLMM	Pooled	Chr8B_15385027	Chr8B	15385027	7.64124e-05	0.075	300	0.873391	-0.340368
DFF	BLINK	Pooled	Chr2A_3162607	Chr2A	3162607	5.87249e-05	-0.305	300	0.66903	0.66903			DFF	MLMM	Pooled	Chr2B_40855192	Chr2B	40855192	7.65085e-05	-0.253333	300	0.873391	0.465636
DFF	BLINK	Pooled	Chr6B_19667428	Chr6B	19667428	5.95594e-05	-0.588333	300	0.66903	0.66903			DFF	MLMM	Pooled	Chr3A_35362929	Chr3A	35362929	8.15518e-05	-0.0216667	300	0.873391	0.385936
DFF	BLINK	Pooled	Chr8B_4564538	Chr8B	4564538	6.44774e-05	-0.583333	300	0.66903	0.66903			DFF	MLMM	Pooled	Chr3B_16279081	Chr3B	16279081	8.42138e-05	-0.571667	300	0.873391	-0.346091
DFF	BLINK	Pooled	Chr4B_21410121	Chr4B	21410121	6.56503e-05	-0.47	300	0.66903	0.66903			DFF	MLMM	Pooled	Chr2B_13478839	Chr2B	13478839	8.51983e-05	-0.593333	300	0.873391	0.366365
DFF	BLINK	Pooled	Chr9B_32770938	Chr9B	32770938	6.65231e-05	-0.503333	300	0.66903	0.66903			DFF	MLMM	Pooled	Chr2A_13166883	Chr2A	13166883	8.60244e-05	-0.276667	300	0.873391	-0.386802
DFF	BLINK	Pooled	Chr1A_31800030	Chr1A	31800030	6.90687e-05	-0.238333	300	0.66903	0.66903			DFF	MLMM	Pooled	Chr8A_7530707	Chr8A	7530707	8.96421e-05	-0.51	300	0.873391	0.372496
DFF	BLINK	Pooled	Chr4A_26267824	Chr4A	26267824	7.13124e-05	-0.116667	300	0.66903	0.66903			DFF	MLMM	Pooled	Chr8B_16688960	Chr8B	16688960	9.01381e-05	-0.535	300	0.873391	0.36146
DFF	BLINK	Pooled	Chr7B_11178148	Chr7B	11178148	7.24649e-05	0.11	300	0.66903	0.66903			DFF	MLMM	Pooled	Chr3B_15735461	Chr3B	15735461	9.02442e-05	-0.156667	300	0.873391	0.555686
DFF	BLINK	Pooled	Chr2B_5601194	Chr2B	5601194	8.39397e-05	-0.621667	300	0.66903	0.66903			DFF	MLMM	Pooled	Chr9B_10695077	Chr9B	10695077	9.12543e-05	-0.563333	300	0.873391	0.338812
DFF	BLINK	Pooled	Chr8A_37265469	Chr8A	37265469	8.71342e-05	-0.315	300	0.66903	0.66903			DFF	MLMM	Pooled	Chr1B_22544653	Chr1B	22544653	9.13147e-05	-0.233333	300	0.873391	0.451143
DFF	BLINK	Pooled	Chr8B_19955950	Chr8B	19955950	8.91401e-05	-0.128333	300	0.66903	0.66903			DFF	MLMM	Pooled	Chr4A_18918746	Chr4A	18918746	9.13328e-05	0.173333	300	0.873391	0.313748
DFF	BLINK	Pooled	Chr9B_48107621	Chr9B	48107621	8.96538e-05	-0.511667	300	0.66903	0.66903			DFF	MLMM	Pooled	Chr6B_17508467	Chr6B	17508467	9.98139e-05	-0.515	300	0.873391	-0.350722
DFF	BLINK	Pooled	Chr6A_35529104	Chr6A	35529104	9.60748e-05	-0.325	300	0.66903	0.66903
DFF	BLINK	Pooled	Chr6B_37552807	Chr6B	37552807	9.61581e-05	-0.325	300	0.66903	0.66903
DFF	BLINK	Pooled	Chr7A_3810918	Chr7A	3810918	9.92122e-05	-0.533333	300	0.66903	0.66903
Trait	Model	Test location	SNP	Chromosome	Position	P.value	MAF	nobs	H&B.P.Value	Effect			Trait	Model	Test location	SNP	Chromosome	Position	P.value	MAF	nobs	H&B.P.Value	Effect
TW	BLINK	GKVK	Chr3B_4080901	Chr3B	4080901	3.09494e-06	-0.505034	298	0.772221	0.772221			TW	MLMM	GKVK	Chr7A_3143369	Chr7A	3143369	1.06098e-06	-0.14094	298	0.264725	0.0121639
TW	BLINK	GKVK	Chr8B_15269973	Chr8B	15269973	6.40432e-06	-0.278523	298	0.798974	0.798974			TW	MLMM	GKVK	Chr3B_4080901	Chr3B	4080901	5.34525e-06	-0.505034	298	0.622836	-0.00984951
TW	BLINK	GKVK	Chr7A_3143369	Chr7A	3143369	2.18581e-05	-0.14094	298	0.92815	0.92815			TW	MLMM	GKVK	Chr8B_15269973	Chr8B	15269973	8.48681e-06	-0.278523	298	0.622836	-0.0116074
TW	BLINK	GKVK	Chr3A_37243331	Chr3A	37243331	2.33734e-05	-0.0352349	298	0.92815	0.92815			TW	MLMM	GKVK	Chr2A_3693904	Chr2A	3693904	1.08933e-05	-0.538591	298	0.622836	0.00856661
TW	BLINK	GKVK	Chr8B_10654753	Chr8B	10654753	2.42716e-05	-0.447987	298	0.92815	0.92815			TW	MLMM	GKVK	Chr8B_10654753	Chr8B	10654753	1.42797e-05	-0.447987	298	0.622836	-0.00906624
TW	BLINK	GKVK	Chr4A_30672639	Chr4A	30672639	2.53875e-05	-0.234899	298	0.92815	0.92815			TW	MLMM	GKVK	Chr8B_10654779	Chr8B	10654779	1.73401e-05	-0.454698	298	0.622836	-0.00883996
TW	BLINK	GKVK	Chr3A_40856831	Chr3A	40856831	2.81411e-05	0.142617	298	0.92815	0.92815			TW	MLMM	GKVK	Chr4A_30672639	Chr4A	30672639	1.78838e-05	-0.234899	298	0.622836	-0.00983979
TW	BLINK	GKVK	Chr8B_29880725	Chr8B	29880725	2.9759e-05	-0.397651	298	0.92815	0.92815			TW	MLMM	GKVK	Chr3A_17439409	Chr3A	17439409	2.3855e-05	-0.533557	298	0.622836	-0.00875951
TW	BLINK	GKVK	Chr2B_8828502	Chr2B	8828502	3.38381e-05	-0.0436242	298	0.935532	0.935532			TW	MLMM	GKVK	Chr3A_37243331	Chr3A	37243331	2.94885e-05	-0.0352349	298	0.622836	-0.00872714
TW	BLINK	GKVK	Chr8B_10654779	Chr8B	10654779	3.74946e-05	-0.454698	298	0.935532	0.935532			TW	MLMM	GKVK	Chr8B_29880725	Chr8B	29880725	3.48288e-05	-0.397651	298	0.622836	-0.0094815
TW	BLINK	GKVK	Chr2B_4913203	Chr2B	4913203	4.51782e-05	-0.422819	298	0.970544	0.970544			TW	MLMM	GKVK	Chr2A_20477149	Chr2A	20477149	3.55666e-05	-0.434564	298	0.622836	0.00867328
TW	BLINK	GKVK	Chr8B_14963107	Chr8B	14963107	4.87853e-05	-0.471477	298	0.970544	0.970544			TW	MLMM	GKVK	Chr8B_14963107	Chr8B	14963107	3.56993e-05	-0.471477	298	0.622836	-0.0090618
TW	BLINK	GKVK	Chr3A_17439409	Chr3A	17439409	5.56075e-05	-0.533557	298	0.970544	0.970544			TW	MLMM	GKVK	Chr3A_40856831	Chr3A	40856831	3.67866e-05	0.142617	298	0.622836	-0.0112016
TW	BLINK	GKVK	Chr3A_19402259	Chr3A	19402259	6.00802e-05	-0.441275	298	0.970544	0.970544			TW	MLMM	GKVK	Chr2B_8828502	Chr2B	8828502	3.77939e-05	-0.0436242	298	0.622836	-0.00805137
TW	BLINK	GKVK	Chr8B_32562363	Chr8B	32562363	6.13459e-05	-0.535235	298	0.970544	0.970544			TW	MLMM	GKVK	Chr2B_4913203	Chr2B	4913203	4.02068e-05	-0.422819	298	0.622836	-0.00942096
TW	BLINK	GKVK	Chr4A_32072575	Chr4A	32072575	7.64175e-05	-0.516779	298	0.970544	0.970544			TW	MLMM	GKVK	Chr3A_19402259	Chr3A	19402259	4.21005e-05	-0.441275	298	0.622836	-0.00892595
TW	BLINK	GKVK	Chr2B_3257121	Chr2B	3257121	7.81035e-05	-0.42953	298	0.970544	0.970544			TW	MLMM	GKVK	Chr8B_32562363	Chr8B	32562363	4.24359e-05	-0.535235	298	0.622836	-0.00897257
TW	BLINK	GKVK	Chr2A_48893935	Chr2A	48893935	8.33937e-05	-0.555369	298	0.970544	0.970544			TW	MLMM	GKVK	Chr4A_32072575	Chr4A	32072575	6.24258e-05	-0.516779	298	0.831077	-0.00806871
TW	BLINK	GKVK	Chr1B_3959400	Chr1B	3959400	8.75417e-05	-0.233221	298	0.970544	0.970544			TW	MLMM	GKVK	Chr7B_27170467	Chr7B	27170467	6.70402e-05	-0.271812	298	0.831077	-0.0102405
TW	BLINK	GKVK	Chr4B_33028333	Chr4B	33028333	9.56338e-05	-0.0402685	298	0.970544	0.970544			TW	MLMM	GKVK	Chr1B_3959400	Chr1B	3959400	6.79724e-05	-0.233221	298	0.831077	-0.011625
													TW	MLMM	GKVK	Chr2B_3257121	Chr2B	3257121	8.09117e-05	-0.42953	298	0.831077	-0.00894224
													TW	MLMM	GKVK	Chr1B_3959393	Chr1B	3959393	8.25106e-05	-0.281879	298	0.831077	-0.0106645
Trait	Model	Test location	SNP	Chromosome	Position	P.value	MAF	nobs	H&B.P.Value	Effect			Trait	Model	Test location	SNP	Chromosome	Position	P.value	MAF	nobs	H&B.P.Value	Effect
TW	BLINK	IIMR	Chr9A_7999374	Chr9A	7999374	3.03288e-05	-0.548822	297	0.980647	0.980647			TW	MLMM	IIMR	Chr9A_7999374	Chr9A	7999374	2.6471e-05	-0.548822	297	0.992633	-0.0276214
TW	BLINK	IIMR	Chr2A_26579006	Chr2A	26579006	3.38261e-05	-0.409091	297	0.980647	0.980647			TW	MLMM	IIMR	Chr2A_26579006	Chr2A	26579006	4.06979e-05	-0.409091	297	0.992633	-0.026888
TW	BLINK	IIMR	Chr6B_11617034	Chr6B	11617034	4.20087e-05	-0.348485	297	0.980647	0.980647			TW	MLMM	IIMR	Chr1A_26399022	Chr1A	26399022	5.02367e-05	-0.459596	297	0.992633	0.0298071
TW	BLINK	IIMR	Chr1A_35840759	Chr1A	35840759	6.20608e-05	0.0622896	297	0.980647	0.980647			TW	MLMM	IIMR	Chr6B_11617034	Chr6B	11617034	5.08464e-05	-0.348485	297	0.992633	-0.0326929
TW	BLINK	IIMR	Chr1B_43117272	Chr1B	43117272	7.01762e-05	-0.503367	297	0.980647	0.980647			TW	MLMM	IIMR	Chr1A_35840759	Chr1A	35840759	5.42461e-05	0.0622896	297	0.992633	-0.0281691
TW	BLINK	IIMR	Chr9B_20677211	Chr9B	20677211	8.99157e-05	-0.454545	297	0.980647	0.980647			TW	MLMM	IIMR	Chr9A_11654217	Chr9A	11654217	6.71605e-05	-0.447811	297	0.992633	0.0285226
													TW	MLMM	IIMR	Chr1B_43117272	Chr1B	43117272	6.73936e-05	-0.503367	297	0.992633	-0.028256
													TW	MLMM	IIMR	Chr1B_36906761	Chr1B	36906761	8.50504e-05	-0.531987	297	0.992633	-0.0279613
													TW	MLMM	IIMR	Chr2A_20183763	Chr2A	20183763	9.91843e-05	-0.348485	297	0.992633	0.0263129
Trait	Model	Test location	SNP	Chromosome	Position	P.value	MAF	nobs	H&B.P.Value	Effect			Trait	Model	Test location	SNP	Chromosome	Position	P.value	MAF	nobs	H&B.P.Value	Effect
TW	BLINK	Pooled	Chr2A_3693904	Chr2A	3693904	3.23213e-07	-0.536789	299	0.0806451	0.0806451			TW	MLMM	Pooled	Chr2A_3693904	Chr2A	3693904	6.47703e-07	-0.536789	299	0.161609	0.0207855
TW	BLINK	Pooled	Chr6B_820885	Chr6B	820885	4.50097e-06	-0.0301003	299	0.478866	0.478866			TW	MLMM	Pooled	Chr7A_3143369	Chr7A	3143369	1.77804e-06	-0.140468	299	0.221821	0.0256308
TW	BLINK	Pooled	Chr5B_1143868	Chr5B	1143868	5.75766e-06	-0.242475	299	0.478866	0.478866			TW	MLMM	Pooled	Chr8B_24233637	Chr8B	24233637	1.48175e-05	-0.543478	299	0.981886	-0.0194056
TW	BLINK	Pooled	Chr2A_35146200	Chr2A	35146200	1.21958e-05	-0.309365	299	0.716172	0.716172			TW	MLMM	Pooled	Chr8A_25972010	Chr8A	25972010	2.04092e-05	-0.503344	299	0.981886	0.01782
TW	BLINK	Pooled	Chr7B_14257052	Chr7B	14257052	1.76697e-05	-0.444816	299	0.716172	0.716172			TW	MLMM	Pooled	Chr8B_32562363	Chr8B	32562363	3.43632e-05	-0.533445	299	0.981886	-0.0195252
TW	BLINK	Pooled	Chr1B_8287027	Chr1B	8287027	2.10383e-05	-0.377926	299	0.716172	0.716172			TW	MLMM	Pooled	Chr1A_15667457	Chr1A	15667457	3.74327e-05	0.270903	299	0.981886	-0.0180444
TW	BLINK	Pooled	Chr1A_35500735	Chr1A	35500735	2.23219e-05	-0.0719064	299	0.716172	0.716172			TW	MLMM	Pooled	Chr1A_26399022	Chr1A	26399022	5.26821e-05	-0.471572	299	0.981886	0.0188217
TW	BLINK	Pooled	Chr3B_4611116	Chr3B	4611116	2.29624e-05	-0.51505	299	0.716172	0.716172			TW	MLMM	Pooled	Chr9A_53926561	Chr9A	53926561	5.54142e-05	-0.591973	299	0.981886	-0.0180399
TW	BLINK	Pooled	Chr3B_3668865	Chr3B	3668865	2.85308e-05	-0.576923	299	0.790973	0.790973			TW	MLMM	Pooled	Chr7B_3535129	Chr7B	3535129	5.60694e-05	0.279264	299	0.981886	-0.0223081
TW	BLINK	Pooled	Chr3A_21623222	Chr3A	21623222	3.64053e-05	-0.272575	299	0.908352	0.908352			TW	MLMM	Pooled	Chr8B_15391538	Chr8B	15391538	5.85043e-05	-0.548495	299	0.981886	-0.0180487
TW	BLINK	Pooled	Chr6B_14543936	Chr6B	14543936	4.34431e-05	-0.586957	299	0.933008	0.933008			TW	MLMM	Pooled	Chr1B_1232657	Chr1B	1232657	5.94149e-05	-0.558528	299	0.981886	-0.0172095
TW	BLINK	Pooled	Chr7A_3143369	Chr7A	3143369	4.48722e-05	-0.140468	299	0.933008	0.933008			TW	MLMM	Pooled	Chr8A_29543670	Chr8A	29543670	6.01602e-05	-0.424749	299	0.981886	-0.0173494
TW	BLINK	Pooled	Chr8A_9514611	Chr8A	9514611	5.30582e-05	-0.58194	299	0.951833	0.951833			TW	MLMM	Pooled	Chr4A_35323615	Chr4A	35323615	6.06311e-05	-0.575251	299	0.981886	0.0172498
TW	BLINK	Pooled	Chr2A_34517559	Chr2A	34517559	6.44098e-05	-0.145485	299	0.951833	0.951833			TW	MLMM	Pooled	Chr2A_20486940	Chr2A	20486940	6.57598e-05	-0.513378	299	0.981886	0.0179822
TW	BLINK	Pooled	Chr1B_1232657	Chr1B	1232657	6.66807e-05	-0.558528	299	0.951833	0.951833			TW	MLMM	Pooled	Chr9B_20677211	Chr9B	20677211	8.59523e-05	-0.451505	299	0.981886	-0.019208
TW	BLINK	Pooled	Chr8B_15391538	Chr8B	15391538	7.22177e-05	-0.548495	299	0.951833	0.951833			TW	MLMM	Pooled	Chr6B_15297160	Chr6B	15297160	8.74585e-05	-0.610368	299	0.981886	-0.0164225
TW	BLINK	Pooled	Chr8A_29543670	Chr8A	29543670	7.46088e-05	-0.424749	299	0.951833	0.951833			TW	MLMM	Pooled	Chr6B_12466241	Chr6B	12466241	8.83258e-05	-0.521739	299	0.981886	0.0174627
TW	BLINK	Pooled	Chr8A_17300300	Chr8A	17300300	7.99069e-05	-0.362876	299	0.951833	0.951833			TW	MLMM	Pooled	Chr4A_8830893	Chr4A	8830893	9.54457e-05	-0.434783	299	0.981886	-0.0175996
TW	BLINK	Pooled	Chr4A_35323615	Chr4A	35323615	8.25577e-05	-0.575251	299	0.951833	0.951833			TW	MLMM	Pooled	Chr3A_40856831	Chr3A	40856831	9.63807e-05	0.14214	299	0.981886	-0.022787
TW	BLINK	Pooled	Chr6A_7289935	Chr6A	7289935	8.29054e-05	-0.526756	299	0.951833	0.951833
TW	BLINK	Pooled	Chr4A_8830893	Chr4A	8830893	8.6206e-05	-0.434783	299	0.951833	0.951833
TW	BLINK	Pooled	Chr1A_8119065	Chr1A	8119065	8.72229e-05	-0.535117	299	0.951833	0.951833
TW	BLINK	Pooled	Chr6B_13558054	Chr6B	13558054	8.77402e-05	-0.453177	299	0.951833	0.951833
TW	BLINK	Pooled	Chr4A_13051753	Chr4A	13051753	9.53805e-05	-0.580268	299	0.991604	0.991604
TW	BLINK	Pooled	Chr9A_18053559	Chr9A	18053559	9.96029e-05	-0.282609	299	0.994081	0.994081
Trait	Model	Test location	SNP	Chromosome	Position	P.value	MAF	nobs	H&B.P.Value	Effect			Trait	Model	Test location	SNP	Chromosome	Position	P.value	MAF	nobs	H&B.P.Value	Effect
GYPP	BLINK	GKVK	Chr3A_19568008	Chr3A	19568008	7.85341e-07	-0.191667	300	0.118378	0.118378			GYPP	MLMM	GKVK	Chr9B_43604099	Chr9B	43604099	2.30821e-07	-0.5	300	0.0575923	-0.0703932
GYPP	BLINK	GKVK	Chr9B_43604099	Chr9B	43604099	1.08339e-06	-0.5	300	0.118378	0.118378			GYPP	MLMM	GKVK	Chr3A_19568008	Chr3A	19568008	1.14335e-06	-0.191667	300	0.142639	-0.0809562
GYPP	BLINK	GKVK	Chr3A_19567974	Chr3A	19567974	1.42332e-06	-0.18	300	0.118378	0.118378			GYPP	MLMM	GKVK	Chr3A_19567974	Chr3A	19567974	9.73713e-06	-0.18	300	0.621966	-0.0791165
GYPP	BLINK	GKVK	Chr6B_37541495	Chr6B	37541495	1.07474e-05	-0.221667	300	0.577419	0.577419			GYPP	MLMM	GKVK	Chr6A_14350584	Chr6A	14350584	9.97096e-06	-0.526667	300	0.621966	0.0612667
GYPP	BLINK	GKVK	Chr6B_19906466	Chr6B	19906466	1.1571e-05	-0.613333	300	0.577419	0.577419			GYPP	MLMM	GKVK	Chr8A_23175405	Chr8A	23175405	1.34013e-05	-0.29	300	0.668754	0.0534262
GYPP	BLINK	GKVK	Chr8B_8692371	Chr8B	8692371	2.08429e-05	-0.543333	300	0.594277	0.594277			GYPP	MLMM	GKVK	Chr3A_55401088	Chr3A	55401088	1.99584e-05	0.245	300	0.795242	-0.0531898
GYPP	BLINK	GKVK	Chr3A_55401088	Chr3A	55401088	2.15122e-05	0.245	300	0.594277	0.594277			GYPP	MLMM	GKVK	Chr7A_35835570	Chr7A	35835570	2.23104e-05	-0.436667	300	0.795242	-0.0667259
GYPP	BLINK	GKVK	Chr4B_27491672	Chr4B	27491672	2.15462e-05	-0.46	300	0.594277	0.594277			GYPP	MLMM	GKVK	Chr9A_16972356	Chr9A	16972356	2.69044e-05	0.201667	300	0.839119	-0.0524741
GYPP	BLINK	GKVK	Chr6A_6736064	Chr6A	6736064	2.31507e-05	-0.25	300	0.594277	0.594277			GYPP	MLMM	GKVK	Chr1A_7754659	Chr1A	7754659	3.38286e-05	-0.366667	300	0.848549	-0.0726748
GYPP	BLINK	GKVK	Chr5A_37194935	Chr5A	37194935	2.38177e-05	0.255	300	0.594277	0.594277			GYPP	MLMM	GKVK	Chr9A_54532412	Chr9A	54532412	4.11323e-05	-0.661667	300	0.848549	-0.0551722
GYPP	BLINK	GKVK	Chr7A_35835570	Chr7A	35835570	2.9903e-05	-0.436667	300	0.678284	0.678284			GYPP	MLMM	GKVK	Chr4B_27491672	Chr4B	27491672	4.80007e-05	-0.46	300	0.848549	-0.0602083
GYPP	BLINK	GKVK	Chr8B_35155357	Chr8B	35155357	4.13863e-05	-0.465	300	0.715559	0.715559			GYPP	MLMM	GKVK	Chr8B_8692371	Chr8B	8692371	4.94797e-05	-0.543333	300	0.848549	-0.053349
GYPP	BLINK	GKVK	Chr1A_1883233	Chr1A	1883233	5.04856e-05	-0.511667	300	0.715559	0.715559			GYPP	MLMM	GKVK	Chr5A_37194935	Chr5A	37194935	5.02855e-05	0.255	300	0.848549	-0.0490841
GYPP	BLINK	GKVK	Chr8A_34295557	Chr8A	34295557	5.05367e-05	-0.536667	300	0.715559	0.715559			GYPP	MLMM	GKVK	Chr3A_40043337	Chr3A	40043337	5.1032e-05	0.116667	300	0.848549	-0.0460719
GYPP	BLINK	GKVK	Chr4A_29551790	Chr4A	29551790	5.0584e-05	-0.336667	300	0.715559	0.715559			GYPP	MLMM	GKVK	Chr5B_43833721	Chr5B	43833721	5.18978e-05	-0.555	300	0.848549	-0.0558297
GYPP	BLINK	GKVK	Chr4A_24232762	Chr4A	24232762	5.26455e-05	-0.525	300	0.715559	0.715559			GYPP	MLMM	GKVK	Chr4A_24232762	Chr4A	24232762	5.44136e-05	-0.525	300	0.848549	-0.056696
GYPP	BLINK	GKVK	Chr8B_23939531	Chr8B	23939531	5.74825e-05	-0.435	300	0.715559	0.715559			GYPP	MLMM	GKVK	Chr8A_21178052	Chr8A	21178052	6.37636e-05	-0.585	300	0.882507	-0.0539738
GYPP	BLINK	GKVK	Chr9A_44419443	Chr9A	44419443	5.76147e-05	-0.458333	300	0.715559	0.715559			GYPP	MLMM	GKVK	Chr3A_56375575	Chr3A	56375575	6.4624e-05	-0.5	300	0.882507	0.0564169
GYPP	BLINK	GKVK	Chr9A_8315752	Chr9A	8315752	5.83616e-05	-0.58	300	0.715559	0.715559			GYPP	MLMM	GKVK	Chr1A_1423617	Chr1A	1423617	7.47678e-05	-0.515	300	0.882507	-0.0573183
GYPP	BLINK	GKVK	Chr5A_6438491	Chr5A	6438491	6.09931e-05	-0.43	300	0.715559	0.715559			GYPP	MLMM	GKVK	Chr8B_23768352	Chr8B	23768352	7.51852e-05	-0.4	300	0.882507	0.0606683
GYPP	BLINK	GKVK	Chr5A_38614294	Chr5A	38614294	6.62634e-05	-0.398333	300	0.715559	0.715559			GYPP	MLMM	GKVK	Chr5B_13867602	Chr5B	13867602	7.62651e-05	-0.476667	300	0.882507	-0.0610775
GYPP	BLINK	GKVK	Chr1B_7036133	Chr1B	7036133	7.33089e-05	-0.531667	300	0.715559	0.715559			GYPP	MLMM	GKVK	Chr1A_1883233	Chr1A	1883233	8.73817e-05	-0.511667	300	0.882507	-0.0612297
GYPP	BLINK	GKVK	Chr5B_13867602	Chr5B	13867602	7.73515e-05	-0.476667	300	0.715559	0.715559			GYPP	MLMM	GKVK	Chr9B_16129317	Chr9B	16129317	9.08385e-05	-0.543333	300	0.882507	0.0541129
GYPP	BLINK	GKVK	Chr5B_20679781	Chr5B	20679781	7.86593e-05	-0.423333	300	0.715559	0.715559			GYPP	MLMM	GKVK	Chr8A_39089356	Chr8A	39089356	9.79253e-05	-0.388333	300	0.882507	0.0534044
GYPP	BLINK	GKVK	Chr9B_43378063	Chr9B	43378063	8.2043e-05	-0.458333	300	0.715559	0.715559
GYPP	BLINK	GKVK	Chr8B_32500450	Chr8B	32500450	8.56031e-05	-0.37	300	0.715559	0.715559
GYPP	BLINK	GKVK	Chr3A_47772755	Chr3A	47772755	8.72723e-05	-0.41	300	0.715559	0.715559
GYPP	BLINK	GKVK	Chr8B_40086074	Chr8B	40086074	9.1728e-05	-0.54	300	0.715559	0.715559
Trait	Model	Test location	SNP	Chromosome	Position	P.value	MAF	nobs	H&B.P.Value	Effect			Trait	Model	Test location	SNP	Chromosome	Position	P.value	MAF	nobs	H&B.P.Value	Effect
GYPP	BLINK	IIMR	Chr2B_6996293	Chr2B	6996293	4.53188e-06	-0.439597	298	0.315729	0.315729			GYPP	MLMM	IIMR	Chr5A_34836414	Chr5A	34836414	3.43383e-06	-0.520134	298	0.307133	-0.184607
GYPP	BLINK	IIMR	Chr7B_15186672	Chr7B	15186672	5.8002e-06	0.145973	298	0.315729	0.315729			GYPP	MLMM	IIMR	Chr2B_6996293	Chr2B	6996293	5.0455e-06	-0.439597	298	0.307133	-0.221566
GYPP	BLINK	IIMR	Chr2A_22277350	Chr2A	22277350	6.9965e-06	-0.34396	298	0.315729	0.315729			GYPP	MLMM	IIMR	Chr4B_29321770	Chr4B	29321770	5.3289e-06	-0.447987	298	0.307133	-0.204568
GYPP	BLINK	IIMR	Chr6A_6541437	Chr6A	6541437	7.07575e-06	-0.577181	298	0.315729	0.315729			GYPP	MLMM	IIMR	Chr2A_22277350	Chr2A	22277350	5.89989e-06	-0.34396	298	0.307133	-0.193553
GYPP	BLINK	IIMR	Chr9B_52965197	Chr9B	52965197	9.16639e-06	-0.439597	298	0.315729	0.315729			GYPP	MLMM	IIMR	Chr3A_42600241	Chr3A	42600241	6.15471e-06	-0.0167785	298	0.307133	0.210381
GYPP	BLINK	IIMR	Chr7B_2003392	Chr7B	2003392	9.23789e-06	-0.332215	298	0.315729	0.315729			GYPP	MLMM	IIMR	Chr7B_15186672	Chr7B	15186672	1.16067e-05	0.145973	298	0.355889	-0.170288
GYPP	BLINK	IIMR	Chr5A_34836414	Chr5A	34836414	9.42281e-06	-0.520134	298	0.315729	0.315729			GYPP	MLMM	IIMR	Chr4B_29321767	Chr4B	29321767	1.16116e-05	-0.347315	298	0.355889	-0.206538
GYPP	BLINK	IIMR	Chr9B_17735063	Chr9B	17735063	1.01231e-05	-0.40604	298	0.315729	0.315729			GYPP	MLMM	IIMR	Chr8B_24056809	Chr8B	24056809	1.17931e-05	-0.258389	298	0.355889	-0.240804
GYPP	BLINK	IIMR	Chr8B_24056809	Chr8B	24056809	1.28579e-05	-0.258389	298	0.356465	0.356465			GYPP	MLMM	IIMR	Chr7B_2003392	Chr7B	2003392	1.37583e-05	-0.332215	298	0.355889	-0.220269
GYPP	BLINK	IIMR	Chr4B_11100707	Chr4B	11100707	2.32118e-05	-0.582215	298	0.507009	0.507009			GYPP	MLMM	IIMR	Chr1B_41898665	Chr1B	41898665	1.42634e-05	-0.530201	298	0.355889	-0.17586
GYPP	BLINK	IIMR	Chr1B_36263655	Chr1B	36263655	2.39103e-05	-0.288591	298	0.507009	0.507009			GYPP	MLMM	IIMR	Chr5A_39000447	Chr5A	39000447	1.78214e-05	-0.409396	298	0.404241	-0.202846
GYPP	BLINK	IIMR	Chr4B_29321767	Chr4B	29321767	2.46854e-05	-0.347315	298	0.507009	0.507009			GYPP	MLMM	IIMR	Chr2A_19773382	Chr2A	19773382	1.96889e-05	-0.384228	298	0.409382	-0.172992
GYPP	BLINK	IIMR	Chr4B_29321770	Chr4B	29321770	2.67446e-05	-0.447987	298	0.507009	0.507009			GYPP	MLMM	IIMR	Chr2A_20797751	Chr2A	20797751	2.15792e-05	-0.426174	298	0.414173	-0.171877
GYPP	BLINK	IIMR	Chr4B_10305023	Chr4B	10305023	2.97226e-05	-0.333893	298	0.507009	0.507009			GYPP	MLMM	IIMR	Chr1B_34840996	Chr1B	34840996	2.65183e-05	-0.197987	298	0.472615	-0.163874
GYPP	BLINK	IIMR	Chr8B_20450511	Chr8B	20450511	3.04802e-05	-0.634228	298	0.507009	0.507009			GYPP	MLMM	IIMR	Chr9A_55276613	Chr9A	55276613	2.91246e-05	-0.526846	298	0.480798	-0.179719
GYPP	BLINK	IIMR	Chr1B_34840996	Chr1B	34840996	3.85288e-05	-0.197987	298	0.600835	0.600835			GYPP	MLMM	IIMR	Chr2A_22732329	Chr2A	22732329	3.14572e-05	-0.258389	298	0.480798	-0.179159
GYPP	BLINK	IIMR	Chr6B_2066465	Chr6B	2066465	4.27696e-05	-0.580537	298	0.627735	0.627735			GYPP	MLMM	IIMR	Chr9B_2915663	Chr9B	2915663	3.4437e-05	-0.265101	298	0.480798	0.165797
GYPP	BLINK	IIMR	Chr1B_41898665	Chr1B	41898665	4.75536e-05	-0.530201	298	0.659175	0.659175			GYPP	MLMM	IIMR	Chr8B_14562641	Chr8B	14562641	3.50026e-05	-0.449664	298	0.480798	-0.177534
GYPP	BLINK	IIMR	Chr8B_26600336	Chr8B	26600336	5.26225e-05	-0.483221	298	0.675575	0.675575			GYPP	MLMM	IIMR	Chr8B_20450511	Chr8B	20450511	3.66123e-05	-0.634228	298	0.480798	-0.168464
GYPP	BLINK	IIMR	Chr8B_35155357	Chr8B	35155357	6.11471e-05	-0.471477	298	0.675575	0.675575			GYPP	MLMM	IIMR	Chr4B_11100707	Chr4B	11100707	3.93862e-05	-0.582215	298	0.491364	-0.171891
GYPP	BLINK	IIMR	Chr8A_22808219	Chr8A	22808219	6.29717e-05	-0.10906	298	0.675575	0.675575			GYPP	MLMM	IIMR	Chr1B_36263655	Chr1B	36263655	4.25268e-05	-0.288591	298	0.505282	-0.159652
GYPP	BLINK	IIMR	Chr5A_37253289	Chr5A	37253289	6.7045e-05	-0.530201	298	0.675575	0.675575			GYPP	MLMM	IIMR	Chr8A_22808219	Chr8A	22808219	4.7808e-05	-0.10906	298	0.522581	-0.17215
GYPP	BLINK	IIMR	Chr3A_42600241	Chr3A	42600241	6.94162e-05	-0.0167785	298	0.675575	0.675575			GYPP	MLMM	IIMR	Chr9B_17735063	Chr9B	17735063	4.9156e-05	-0.40604	298	0.522581	-0.208122
GYPP	BLINK	IIMR	Chr4B_27491672	Chr4B	27491672	7.2447e-05	-0.447987	298	0.675575	0.675575			GYPP	MLMM	IIMR	Chr8A_32759492	Chr8A	32759492	5.18656e-05	-0.468121	298	0.522581	-0.185541
GYPP	BLINK	IIMR	Chr9B_57277573	Chr9B	57277573	7.63846e-05	-0.473154	298	0.675575	0.675575			GYPP	MLMM	IIMR	Chr2A_20812891	Chr2A	20812891	5.34796e-05	-0.176174	298	0.522581	-0.189673
GYPP	BLINK	IIMR	Chr6B_14442910	Chr6B	14442910	7.67369e-05	-0.397651	298	0.675575	0.675575			GYPP	MLMM	IIMR	Chr2A_22239347	Chr2A	22239347	5.77012e-05	-0.345638	298	0.522581	-0.173234
GYPP	BLINK	IIMR	Chr8B_17202017	Chr8B	17202017	7.97359e-05	0.494966	298	0.675575	0.675575			GYPP	MLMM	IIMR	Chr8B_17202017	Chr8B	17202017	5.90914e-05	0.494966	298	0.522581	-0.233826
GYPP	BLINK	IIMR	Chr4A_4012910	Chr4A	4012910	7.97729e-05	0.0805369	298	0.675575	0.675575			GYPP	MLMM	IIMR	Chr2A_48624437	Chr2A	48624437	6.26677e-05	0.291946	298	0.522581	-0.150858
GYPP	BLINK	IIMR	Chr4B_35473009	Chr4B	35473009	8.37041e-05	-0.528523	298	0.675575	0.675575			GYPP	MLMM	IIMR	Chr2A_807044	Chr2A	807044	6.27168e-05	-0.483221	298	0.522581	-0.173793
GYPP	BLINK	IIMR	Chr5A_39000447	Chr5A	39000447	8.75826e-05	-0.409396	298	0.675575	0.675575			GYPP	MLMM	IIMR	Chr7A_29112037	Chr7A	29112037	6.28327e-05	-0.521812	298	0.522581	-0.160529
GYPP	BLINK	IIMR	Chr8B_14836782	Chr8B	14836782	9.0042e-05	-0.431208	298	0.675575	0.675575			GYPP	MLMM	IIMR	Chr5A_16668857	Chr5A	16668857	6.54317e-05	-0.332215	298	0.526642	-0.185634
GYPP	BLINK	IIMR	Chr3A_47772755	Chr3A	47772755	9.58558e-05	-0.397651	298	0.675575	0.675575			GYPP	MLMM	IIMR	Chr8A_5924404	Chr8A	5924404	7.29178e-05	-0.348993	298	0.564424	-0.164419
GYPP	BLINK	IIMR	Chr8A_15456000	Chr8A	15456000	9.86836e-05	0.0520134	298	0.675575	0.675575			GYPP	MLMM	IIMR	Chr8B_26600336	Chr8B	26600336	7.465e-05	-0.483221	298	0.564424	-0.172127
													GYPP	MLMM	IIMR	Chr1A_9692524	Chr1A	9692524	7.93664e-05	-0.27349	298	0.582435	-0.147962
													GYPP	MLMM	IIMR	Chr2A_26134377	Chr2A	26134377	8.82852e-05	-0.501678	298	0.595997	-0.142603
													GYPP	MLMM	IIMR	Chr4A_12073446	Chr4A	12073446	8.98242e-05	-0.422819	298	0.595997	0.180843
													GYPP	MLMM	IIMR	Chr8B_14836782	Chr8B	14836782	9.03685e-05	-0.431208	298	0.595997	-0.165998
													GYPP	MLMM	IIMR	Chr1B_31452970	Chr1B	31452970	9.07691e-05	-0.555369	298	0.595997	-0.159592
													GYPP	MLMM	IIMR	Chr9B_52965197	Chr9B	52965197	9.52161e-05	-0.439597	298	0.609166	-0.188232
													GYPP	MLMM	IIMR	Chr2A_34132039	Chr2A	34132039	9.81781e-05	-0.157718	298	0.612413	-0.176132
Trait	Model	Test location	SNP	Chromosome	Position	P.value	MAF	nobs	H&B.P.Value	Effect			Trait	Model	Test location	SNP	Chromosome	Position	P.value	MAF	nobs	H&B.P.Value	Effect
GYPP	BLINK	Pooled	Chr7B_12986335	Chr7B	12986335	2.46587e-06	0.41806	299	0.30974	0.30974			GYPP	MLMM	Pooled	Chr3A_42600241	Chr3A	42600241	1.62297e-06	-0.0133779	299	0.222245	0.174986
GYPP	BLINK	Pooled	Chr9B_36362745	Chr9B	36362745	2.48278e-06	-0.453177	299	0.30974	0.30974			GYPP	MLMM	Pooled	Chr4B_27491672	Chr4B	27491672	1.78144e-06	-0.461538	299	0.222245	-0.167406
GYPP	BLINK	Pooled	Chr7B_15186672	Chr7B	15186672	5.43228e-06	0.145485	299	0.311837	0.311837			GYPP	MLMM	Pooled	Chr1B_41898665	Chr1B	41898665	4.47153e-06	-0.543478	299	0.331998	-0.145195
GYPP	BLINK	Pooled	Chr9A_51882805	Chr9A	51882805	5.61784e-06	-0.513378	299	0.311837	0.311837			GYPP	MLMM	Pooled	Chr7B_15186672	Chr7B	15186672	6.14145e-06	0.145485	299	0.331998	-0.137788
GYPP	BLINK	Pooled	Chr7B_5816163	Chr7B	5816163	6.24896e-06	0.319398	299	0.311837	0.311837			GYPP	MLMM	Pooled	Chr4B_11100707	Chr4B	11100707	7.83495e-06	-0.595318	299	0.331998	-0.145395
GYPP	BLINK	Pooled	Chr7B_12733605	Chr7B	12733605	1.41902e-05	0.200669	299	0.429267	0.429267			GYPP	MLMM	Pooled	Chr8B_8692371	Chr8B	8692371	1.21262e-05	-0.548495	299	0.331998	-0.135841
GYPP	BLINK	Pooled	Chr9A_8315752	Chr9A	8315752	1.74029e-05	-0.58194	299	0.429267	0.429267			GYPP	MLMM	Pooled	Chr8B_35155357	Chr8B	35155357	1.22386e-05	-0.466555	299	0.331998	-0.142981
GYPP	BLINK	Pooled	Chr8B_17066916	Chr8B	17066916	1.74934e-05	0.090301	299	0.429267	0.429267			GYPP	MLMM	Pooled	Chr5A_16668857	Chr5A	16668857	1.27364e-05	-0.331104	299	0.331998	-0.158763
GYPP	BLINK	Pooled	Chr8B_15865354	Chr8B	15865354	1.78257e-05	0.118729	299	0.429267	0.429267			GYPP	MLMM	Pooled	Chr7A_35835570	Chr7A	35835570	1.6888e-05	-0.423077	299	0.331998	-0.163276
GYPP	BLINK	Pooled	Chr7B_12596763	Chr7B	12596763	1.79041e-05	0.230769	299	0.429267	0.429267			GYPP	MLMM	Pooled	Chr5A_37253289	Chr5A	37253289	1.68948e-05	-0.558528	299	0.331998	-0.149854
GYPP	BLINK	Pooled	Chr1B_31031151	Chr1B	31031151	2.19163e-05	-0.282609	299	0.429267	0.429267			GYPP	MLMM	Pooled	Chr9A_8315752	Chr9A	8315752	1.70049e-05	-0.58194	299	0.331998	-0.13365
GYPP	BLINK	Pooled	Chr7B_12993865	Chr7B	12993865	2.57777e-05	0.137124	299	0.429267	0.429267			GYPP	MLMM	Pooled	Chr8B_14562641	Chr8B	14562641	1.82692e-05	-0.466555	299	0.331998	-0.143123
GYPP	BLINK	Pooled	Chr6B_23291581	Chr6B	23291581	2.66833e-05	-0.476589	299	0.429267	0.429267			GYPP	MLMM	Pooled	Chr1B_36263655	Chr1B	36263655	1.96861e-05	-0.284281	299	0.331998	-0.130786
GYPP	BLINK	Pooled	Chr3A_42710038	Chr3A	42710038	2.69032e-05	-0.16388	299	0.429267	0.429267			GYPP	MLMM	Pooled	Chr3A_55401088	Chr3A	55401088	2.00142e-05	0.244147	299	0.331998	-0.126807
GYPP	BLINK	Pooled	Chr6B_19370898	Chr6B	19370898	2.74222e-05	0.048495	299	0.429267	0.429267			GYPP	MLMM	Pooled	Chr2A_21023074	Chr2A	21023074	2.03593e-05	-0.41806	299	0.331998	-0.146025
GYPP	BLINK	Pooled	Chr4B_6813865	Chr4B	6813865	2.75269e-05	-0.623746	299	0.429267	0.429267			GYPP	MLMM	Pooled	Chr6A_14350584	Chr6A	14350584	2.12895e-05	-0.528428	299	0.331998	0.140442
GYPP	BLINK	Pooled	Chr3A_42600241	Chr3A	42600241	3.06281e-05	-0.0133779	299	0.449533	0.449533			GYPP	MLMM	Pooled	Chr8B_15865354	Chr8B	15865354	2.37548e-05	0.118729	299	0.348652	-0.128875
GYPP	BLINK	Pooled	Chr2B_41840840	Chr2B	41840840	3.42191e-05	0.351171	299	0.474336	0.474336			GYPP	MLMM	Pooled	Chr6B_15900299	Chr6B	15900299	2.75277e-05	-0.404682	299	0.381582	-0.151854
GYPP	BLINK	Pooled	Chr5B_10059646	Chr5B	10059646	4.38197e-05	-0.486622	299	0.552567	0.552567			GYPP	MLMM	Pooled	Chr5B_10059646	Chr5B	10059646	2.92756e-05	-0.486622	299	0.384452	-0.147604
GYPP	BLINK	Pooled	Chr8B_24056809	Chr8B	24056809	4.4292e-05	-0.26087	299	0.552567	0.552567			GYPP	MLMM	Pooled	Chr3A_35256199	Chr3A	35256199	3.18452e-05	-0.225753	299	0.38747	-0.122959
GYPP	BLINK	Pooled	Chr7B_20911408	Chr7B	20911408	4.71652e-05	-0.37291	299	0.560393	0.560393			GYPP	MLMM	Pooled	Chr5A_34836414	Chr5A	34836414	3.26113e-05	-0.5301	299	0.38747	-0.128779
GYPP	BLINK	Pooled	Chr5A_6054751	Chr5A	6054751	5.13675e-05	-0.478261	299	0.5683	0.5683			GYPP	MLMM	Pooled	Chr3A_47155108	Chr3A	47155108	4.27194e-05	-0.267559	299	0.48185	-0.120253
GYPP	BLINK	Pooled	Chr6A_4790808	Chr6A	4790808	5.23861e-05	-0.618729	299	0.5683	0.5683			GYPP	MLMM	Pooled	Chr6A_4790806	Chr6A	4790806	4.44171e-05	-0.573579	299	0.48185	0.134314
GYPP	BLINK	Pooled	Chr8B_8692371	Chr8B	8692371	5.56338e-05	-0.548495	299	0.578385	0.578385			GYPP	MLMM	Pooled	Chr2A_48624437	Chr2A	48624437	4.6837e-05	0.27592	299	0.486932	-0.119321
GYPP	BLINK	Pooled	Chr8A_10711029	Chr8A	10711029	5.98467e-05	-0.474916	299	0.597297	0.597297			GYPP	MLMM	Pooled	Chr3A_40043337	Chr3A	40043337	5.72145e-05	0.117057	299	0.570164	-0.108753
GYPP	BLINK	Pooled	Chr6A_4790806	Chr6A	4790806	6.27261e-05	-0.573579	299	0.601956	0.601956			GYPP	MLMM	Pooled	Chr9A_249584	Chr9A	249584	5.94132e-05	-0.428094	299	0.570164	-0.13298
GYPP	BLINK	Pooled	Chr1A_8613804	Chr1A	8613804	7.07566e-05	-0.145485	299	0.610246	0.610246			GYPP	MLMM	Pooled	Chr9B_9371598	Chr9B	9371598	6.3141e-05	-0.356187	299	0.575499	-0.155344
GYPP	BLINK	Pooled	Chr1A_26750623	Chr1A	26750623	7.07964e-05	-0.301003	299	0.610246	0.610246			GYPP	MLMM	Pooled	Chr8B_24056809	Chr8B	24056809	6.45822e-05	-0.26087	299	0.575499	-0.172642
GYPP	BLINK	Pooled	Chr4B_11100707	Chr4B	11100707	7.2073e-05	-0.595318	299	0.610246	0.610246			GYPP	MLMM	Pooled	Chr6B_37541495	Chr6B	37541495	7.55184e-05	-0.222408	299	0.639438	-0.138232
GYPP	BLINK	Pooled	Chr2A_13637885	Chr2A	13637885	7.33731e-05	-0.270903	299	0.610246	0.610246			GYPP	MLMM	Pooled	Chr1B_7036133	Chr1B	7036133	8.00476e-05	-0.533445	299	0.639438	-0.129869
GYPP	BLINK	Pooled	Chr9B_9371598	Chr9B	9371598	7.59955e-05	-0.356187	299	0.611668	0.611668			GYPP	MLMM	Pooled	Chr8B_1108699	Chr8B	1108699	8.02591e-05	-0.558528	299	0.639438	-0.137085
GYPP	BLINK	Pooled	Chr8B_14807959	Chr8B	14807959	8.01177e-05	-0.40301	299	0.624695	0.624695			GYPP	MLMM	Pooled	Chr3A_47772755	Chr3A	47772755	8.74279e-05	-0.411371	299	0.639438	-0.131323
GYPP	BLINK	Pooled	Chr8B_14562641	Chr8B	14562641	8.48699e-05	-0.466555	299	0.632908	0.632908			GYPP	MLMM	Pooled	Chr9A_51882805	Chr9A	51882805	9.03096e-05	-0.513378	299	0.639438	-0.1365
GYPP	BLINK	Pooled	Chr2A_807044	Chr2A	807044	8.62442e-05	-0.466555	299	0.632908	0.632908			GYPP	MLMM	Pooled	Chr9B_36362745	Chr9B	36362745	9.26268e-05	-0.453177	299	0.639438	-0.148532
GYPP	BLINK	Pooled	Chr9A_47732207	Chr9A	47732207	9.68232e-05	-0.38796	299	0.655536	0.655536			GYPP	MLMM	Pooled	Chr9B_2915663	Chr9B	2915663	9.27754e-05	-0.267559	299	0.639438	0.123946
													GYPP	MLMM	Pooled	Chr8B_26574327	Chr8B	26574327	9.49936e-05	-0.456522	299	0.639438	-0.140743
													GYPP	MLMM	Pooled	Chr2A_30907442	Chr2A	30907442	9.68076e-05	-0.384615	299	0.639438	-0.119484
													GYPP	MLMM	Pooled	Chr9B_17735063	Chr9B	17735063	9.7385e-05	-0.404682	299	0.639438	-0.156615
Trait	Model	Test location	SNP	Chromosome	Position	P.value	MAF	nobs	H&B.P.Value	Effect			Trait	Model	Test location	SNP	Chromosome	Position	P.value	MAF	nobs	H&B.P.Value	Effect
Ca	BLINK	GKVK	Chr3A_37441173	Chr3A	37441173	9.04483e-06	0.160473	296	0.777305	0.777305			Ca	MLMM	GKVK	Chr3A_37441173	Chr3A	37441173	1.09186e-05	0.160473	296	0.890714	-1.44234
Ca	BLINK	GKVK	Chr4A_24505579	Chr4A	24505579	1.40813e-05	-0.577703	296	0.777305	0.777305			Ca	MLMM	GKVK	Chr4A_24505579	Chr4A	24505579	1.68782e-05	-0.577703	296	0.890714	-1.09226
Ca	BLINK	GKVK	Chr8A_33589052	Chr8A	33589052	1.59771e-05	-0.464527	296	0.777305	0.777305			Ca	MLMM	GKVK	Chr8A_33589052	Chr8A	33589052	1.91108e-05	-0.464527	296	0.890714	-1.24248
Ca	BLINK	GKVK	Chr8A_3668080	Chr8A	3668080	1.7582e-05	-0.535473	296	0.777305	0.777305			Ca	MLMM	GKVK	Chr8A_3668080	Chr8A	3668080	2.09982e-05	-0.535473	296	0.890714	-1.11153
Ca	BLINK	GKVK	Chr8A_14979983	Chr8A	14979983	2.83786e-05	-0.317568	296	0.777305	0.777305			Ca	MLMM	GKVK	Chr8A_14979983	Chr8A	14979983	3.36294e-05	-0.317568	296	0.890714	-0.957544
Ca	BLINK	GKVK	Chr3A_47840547	Chr3A	47840547	3.7344e-05	-0.334459	296	0.777305	0.777305			Ca	MLMM	GKVK	Chr3A_47840547	Chr3A	47840547	4.40576e-05	-0.334459	296	0.890714	-1.10423
Ca	BLINK	GKVK	Chr6A_4834044	Chr6A	4834044	4.43533e-05	-0.591216	296	0.777305	0.777305			Ca	MLMM	GKVK	Chr6A_4834044	Chr6A	4834044	5.21811e-05	-0.591216	296	0.890714	-1.04474
Ca	BLINK	GKVK	Chr4A_31705149	Chr4A	31705149	5.06176e-05	-0.364865	296	0.777305	0.777305			Ca	MLMM	GKVK	Chr4A_31705149	Chr4A	31705149	5.94223e-05	-0.364865	296	0.890714	-1.20204
Ca	BLINK	GKVK	Chr1A_23469913	Chr1A	23469913	5.28759e-05	-0.601351	296	0.777305	0.777305			Ca	MLMM	GKVK	Chr1A_23469913	Chr1A	23469913	6.20212e-05	-0.601351	296	0.890714	-1.03223
Ca	BLINK	GKVK	Chr4B_30334749	Chr4B	30334749	5.52609e-05	-0.476351	296	0.777305	0.777305			Ca	MLMM	GKVK	Chr4B_30334749	Chr4B	30334749	6.47878e-05	-0.476351	296	0.890714	-1.19804
Ca	BLINK	GKVK	Chr9A_48777512	Chr9A	48777512	5.6076e-05	-0.599662	296	0.777305	0.777305			Ca	MLMM	GKVK	Chr9A_48777512	Chr9A	48777512	6.57235e-05	-0.599662	296	0.890714	-1.02759
Ca	BLINK	GKVK	Chr4A_19113635	Chr4A	19113635	5.84588e-05	0.0202703	296	0.777305	0.777305			Ca	MLMM	GKVK	Chr4A_19113635	Chr4A	19113635	6.84629e-05	0.0202703	296	0.890714	-0.855871
Ca	BLINK	GKVK	Chr2A_1378457	Chr2A	1378457	6.04051e-05	-0.587838	296	0.777305	0.777305			Ca	MLMM	GKVK	Chr2A_1378457	Chr2A	1378457	7.07151e-05	-0.587838	296	0.890714	-1.02176
Ca	BLINK	GKVK	Chr7A_24080773	Chr7A	24080773	6.62238e-05	-0.197635	296	0.777305	0.777305			Ca	MLMM	GKVK	Chr7A_24080773	Chr7A	24080773	7.74036e-05	-0.197635	296	0.890714	-0.984956
Ca	BLINK	GKVK	Chr1B_30742086	Chr1B	30742086	6.75933e-05	-0.29223	296	0.777305	0.777305			Ca	MLMM	GKVK	Chr1B_30742086	Chr1B	30742086	7.89308e-05	-0.29223	296	0.890714	1.01408
Ca	BLINK	GKVK	Chr3B_16995566	Chr3B	16995566	6.75996e-05	-0.557432	296	0.777305	0.777305			Ca	MLMM	GKVK	Chr3B_16995566	Chr3B	16995566	7.89906e-05	-0.557432	296	0.890714	-1.03013
Ca	BLINK	GKVK	Chr1A_29070608	Chr1A	29070608	6.88157e-05	-0.253378	296	0.777305	0.777305			Ca	MLMM	GKVK	Chr1A_29070608	Chr1A	29070608	8.04018e-05	-0.253378	296	0.890714	-0.972259
Ca	BLINK	GKVK	Chr2A_30017370	Chr2A	30017370	7.01496e-05	-0.381757	296	0.777305	0.777305			Ca	MLMM	GKVK	Chr2A_30017370	Chr2A	30017370	8.19241e-05	-0.381757	296	0.890714	-0.99851
Ca	BLINK	GKVK	Chr2A_22392750	Chr2A	22392750	7.28058e-05	-0.265203	296	0.777305	0.777305			Ca	MLMM	GKVK	Chr2A_22392750	Chr2A	22392750	8.49687e-05	-0.265203	296	0.890714	-1.07769
Ca	BLINK	GKVK	Chr4A_20694832	Chr4A	20694832	7.33624e-05	-0.454392	296	0.777305	0.777305			Ca	MLMM	GKVK	Chr4A_20694832	Chr4A	20694832	8.55921e-05	-0.454392	296	0.890714	-1.0759
Ca	BLINK	GKVK	Chr7A_3081423	Chr7A	3081423	7.56019e-05	-0.371622	296	0.777305	0.777305			Ca	MLMM	GKVK	Chr7A_3081423	Chr7A	3081423	8.81862e-05	-0.371622	296	0.890714	-1.03971
Ca	BLINK	GKVK	Chr9A_34096978	Chr9A	34096978	8.16543e-05	-0.0827703	296	0.777305	0.777305			Ca	MLMM	GKVK	Chr9A_34096978	Chr9A	34096978	9.51113e-05	-0.0827703	296	0.890714	-1.45044
Ca	BLINK	GKVK	Chr2A_692353	Chr2A	692353	8.27703e-05	-0.150338	296	0.777305	0.777305			Ca	MLMM	GKVK	Chr2A_692353	Chr2A	692353	9.64007e-05	-0.150338	296	0.890714	-1.60957
Ca	BLINK	GKVK	Chr1A_37414479	Chr1A	37414479	9.75718e-05	-0.5	296	0.777305	0.777305
Trait	Model	Test location	SNP	Chromosome	Position	P.value	MAF	nobs	H&B.P.Value	Effect			Trait	Model	Test location	SNP	Chromosome	Position	P.value	MAF	nobs	H&B.P.Value	Effect
Ca	BLINK	IIMR	Chr3A_35651458	Chr3A	35651458	6.66485e-06	-0.571667	300	0.989977	0.989977			Ca	MLMM	IIMR	Chr3A_35651458	Chr3A	35651458	6.23323e-06	-0.571667	300	0.951435	-6.21423
Ca	BLINK	IIMR	Chr6A_6827256	Chr6A	6827256	9.11083e-06	-0.43	300	0.989977	0.989977			Ca	MLMM	IIMR	Chr6A_6827256	Chr6A	6827256	8.53757e-06	-0.43	300	0.951435	6.63078
Ca	BLINK	IIMR	Chr1B_7118515	Chr1B	7118515	1.63166e-05	-0.381667	300	0.989977	0.989977			Ca	MLMM	IIMR	Chr1B_7118515	Chr1B	7118515	1.53384e-05	-0.381667	300	0.951435	6.59232
Ca	BLINK	IIMR	Chr1B_7118516	Chr1B	7118516	2.14767e-05	-0.363333	300	0.989977	0.989977			Ca	MLMM	IIMR	Chr1B_7118516	Chr1B	7118516	2.02202e-05	-0.363333	300	0.951435	6.59146
Ca	BLINK	IIMR	Chr1A_29225264	Chr1A	29225264	2.57464e-05	-0.568333	300	0.989977	0.989977			Ca	MLMM	IIMR	Chr1A_29225264	Chr1A	29225264	2.42636e-05	-0.568333	300	0.951435	-5.74684
Ca	BLINK	IIMR	Chr2A_33378655	Chr2A	33378655	4.38376e-05	-0.39	300	0.989977	0.989977			Ca	MLMM	IIMR	Chr2A_33378655	Chr2A	33378655	4.14375e-05	-0.39	300	0.951435	5.89273
Ca	BLINK	IIMR	Chr9B_17973589	Chr9B	17973589	4.62543e-05	-0.386667	300	0.989977	0.989977			Ca	MLMM	IIMR	Chr9B_17973589	Chr9B	17973589	4.37303e-05	-0.386667	300	0.951435	-5.83403
Ca	BLINK	IIMR	Chr5A_39178939	Chr5A	39178939	4.82917e-05	-0.568333	300	0.989977	0.989977			Ca	MLMM	IIMR	Chr5A_39178939	Chr5A	39178939	4.56798e-05	-0.568333	300	0.951435	5.61203
Ca	BLINK	IIMR	Chr1B_31471451	Chr1B	31471451	5.48661e-05	-0.445	300	0.989977	0.989977			Ca	MLMM	IIMR	Chr1B_31471451	Chr1B	31471451	5.19373e-05	-0.445	300	0.951435	5.70202
Ca	BLINK	IIMR	Chr8B_15092840	Chr8B	15092840	5.75772e-05	-0.5	300	0.989977	0.989977			Ca	MLMM	IIMR	Chr8B_15092840	Chr8B	15092840	5.45077e-05	-0.5	300	0.951435	-5.6219
Ca	BLINK	IIMR	Chr8A_27506014	Chr8A	27506014	5.96216e-05	-0.463333	300	0.989977	0.989977			Ca	MLMM	IIMR	Chr8A_27506014	Chr8A	27506014	5.64532e-05	-0.463333	300	0.951435	-5.99112
Ca	BLINK	IIMR	Chr1B_38164442	Chr1B	38164442	6.17705e-05	-0.181667	300	0.989977	0.989977			Ca	MLMM	IIMR	Chr1B_38164442	Chr1B	38164442	5.85096e-05	-0.181667	300	0.951435	-4.78068
Ca	BLINK	IIMR	Chr8A_3646185	Chr8A	3646185	6.27587e-05	-0.475	300	0.989977	0.989977			Ca	MLMM	IIMR	Chr8A_3646185	Chr8A	3646185	5.94475e-05	-0.475	300	0.951435	5.26968
Ca	BLINK	IIMR	Chr8B_26941116	Chr8B	26941116	6.36118e-05	-0.47	300	0.989977	0.989977			Ca	MLMM	IIMR	Chr8B_26941116	Chr8B	26941116	6.02577e-05	-0.47	300	0.951435	5.54991
Ca	BLINK	IIMR	Chr6B_12742441	Chr6B	12742441	6.42052e-05	-0.331667	300	0.989977	0.989977			Ca	MLMM	IIMR	Chr6B_12742441	Chr6B	12742441	6.0826e-05	-0.331667	300	0.951435	6.31982
Ca	BLINK	IIMR	Chr2A_887059	Chr2A	887059	6.44047e-05	-0.508333	300	0.989977	0.989977			Ca	MLMM	IIMR	Chr2A_887059	Chr2A	887059	6.10112e-05	-0.508333	300	0.951435	5.82748
Ca	BLINK	IIMR	Chr8A_4663316	Chr8A	4663316	6.85121e-05	-0.505	300	0.989977	0.989977			Ca	MLMM	IIMR	Chr8A_4663316	Chr8A	4663316	6.49193e-05	-0.505	300	0.952829	-5.6022
Ca	BLINK	IIMR	Chr8B_17141956	Chr8B	17141956	8.53161e-05	0.0233333	300	0.989977	0.989977			Ca	MLMM	IIMR	Chr8B_17141956	Chr8B	17141956	8.09356e-05	0.0233333	300	0.975617	-4.49287
Ca	BLINK	IIMR	Chr8B_28265112	Chr8B	28265112	8.55269e-05	-0.481667	300	0.989977	0.989977			Ca	MLMM	IIMR	Chr8B_28265112	Chr8B	28265112	8.11453e-05	-0.481667	300	0.975617	5.33071
Ca	BLINK	IIMR	Chr3B_22016357	Chr3B	22016357	8.83621e-05	0.0633333	300	0.989977	0.989977			Ca	MLMM	IIMR	Chr3B_22016357	Chr3B	22016357	8.38576e-05	0.0633333	300	0.975617	4.67126
Ca	BLINK	IIMR	Chr1A_29225249	Chr1A	29225249	8.97384e-05	-0.415	300	0.989977	0.989977			Ca	MLMM	IIMR	Chr1A_29225249	Chr1A	29225249	8.51723e-05	-0.415	300	0.975617	-6.02507
Trait	Model	Test location	SNP	Chromosome	Position	P.value	MAF	nobs	H&B.P.Value	Effect			Trait	Model	Test location	SNP	Chromosome	Position	P.value	MAF	nobs	H&B.P.Value	Effect
Ca	BLINK	Pooled	Chr2A_19695337	Chr2A	19695337	3.28797e-06	-0.348333	300	0.664918	0.664918			Ca	MLMM	Pooled	Chr3A_47840547	Chr3A	47840547	4.90125e-06	-0.345	300	0.945052	-1.8747
Ca	BLINK	Pooled	Chr1A_23642875	Chr1A	23642875	6.48992e-06	0.06	300	0.664918	0.664918			Ca	MLMM	Pooled	Chr1A_23642875	Chr1A	23642875	1.65554e-05	0.06	300	0.945052	-1.49443
Ca	BLINK	Pooled	Chr8A_3426969	Chr8A	3426969	1.11431e-05	-0.16	300	0.664918	0.664918			Ca	MLMM	Pooled	Chr1A_26016054	Chr1A	26016054	1.96484e-05	0.171667	300	0.945052	-1.54634
Ca	BLINK	Pooled	Chr3A_54279707	Chr3A	54279707	1.14038e-05	-0.571667	300	0.664918	0.664918			Ca	MLMM	Pooled	Chr5B_1074892	Chr5B	1074892	1.99731e-05	-0.293333	300	0.945052	-1.80082
Ca	BLINK	Pooled	Chr2A_8124613	Chr2A	8124613	1.37065e-05	-0.0533333	300	0.664918	0.664918			Ca	MLMM	Pooled	Chr2A_34406012	Chr2A	34406012	2.34626e-05	-0.476667	300	0.945052	-1.5299
Ca	BLINK	Pooled	Chr3A_34207784	Chr3A	34207784	1.99288e-05	-0.183333	300	0.664918	0.664918			Ca	MLMM	Pooled	Chr2A_19695337	Chr2A	19695337	2.40684e-05	-0.348333	300	0.945052	-1.66071
Ca	BLINK	Pooled	Chr9A_51721677	Chr9A	51721677	2.39044e-05	-0.501667	300	0.664918	0.664918			Ca	MLMM	Pooled	Chr6A_35222513	Chr6A	35222513	2.6699e-05	-0.513333	300	0.945052	-1.68075
Ca	BLINK	Pooled	Chr8B_28752635	Chr8B	28752635	2.66065e-05	-0.395	300	0.664918	0.664918			Ca	MLMM	Pooled	Chr3A_34207784	Chr3A	34207784	3.44142e-05	-0.183333	300	0.945052	1.5394
Ca	BLINK	Pooled	Chr6B_21774365	Chr6B	21774365	3.10062e-05	-0.461667	300	0.664918	0.664918			Ca	MLMM	Pooled	Chr4B_16666378	Chr4B	16666378	3.48634e-05	-0.271667	300	0.945052	1.86503
Ca	BLINK	Pooled	Chr6A_35222513	Chr6A	35222513	3.43613e-05	-0.513333	300	0.664918	0.664918			Ca	MLMM	Pooled	Chr4A_31705149	Chr4A	31705149	4.88202e-05	-0.375	300	0.945052	-1.83678
Ca	BLINK	Pooled	Chr8B_25868747	Chr8B	25868747	3.51393e-05	-0.56	300	0.664918	0.664918			Ca	MLMM	Pooled	Chr3A_7457961	Chr3A	7457961	6.37649e-05	-0.438333	300	0.945052	-1.57049
Ca	BLINK	Pooled	Chr2A_692353	Chr2A	692353	4.19928e-05	-0.145	300	0.664918	0.664918			Ca	MLMM	Pooled	Chr1B_7526787	Chr1B	7526787	6.43401e-05	-0.246667	300	0.945052	-1.55312
Ca	BLINK	Pooled	Chr5B_1074892	Chr5B	1074892	4.24621e-05	-0.293333	300	0.664918	0.664918			Ca	MLMM	Pooled	Chr8A_4663316	Chr8A	4663316	6.49681e-05	-0.505	300	0.945052	-1.66127
Ca	BLINK	Pooled	Chr4A_31705149	Chr4A	31705149	4.29031e-05	-0.375	300	0.664918	0.664918			Ca	MLMM	Pooled	Chr1A_18772656	Chr1A	18772656	6.50154e-05	0.215	300	0.945052	-1.51482
Ca	BLINK	Pooled	Chr3A_47840547	Chr3A	47840547	4.49557e-05	-0.345	300	0.664918	0.664918			Ca	MLMM	Pooled	Chr3A_35651458	Chr3A	35651458	6.51374e-05	-0.571667	300	0.945052	-1.63499
Ca	BLINK	Pooled	Chr2A_1956591	Chr2A	1956591	4.56785e-05	-0.485	300	0.664918	0.664918			Ca	MLMM	Pooled	Chr5B_13983151	Chr5B	13983151	6.90059e-05	-0.31	300	0.945052	-1.76573
Ca	BLINK	Pooled	Chr2A_21580585	Chr2A	21580585	5.10767e-05	-0.225	300	0.664918	0.664918			Ca	MLMM	Pooled	Chr7B_11181308	Chr7B	11181308	7.04739e-05	0.186667	300	0.945052	-1.41827
Ca	BLINK	Pooled	Chr2A_21755010	Chr2A	21755010	5.14662e-05	-0.41	300	0.664918	0.664918			Ca	MLMM	Pooled	Chr5B_13983192	Chr5B	13983192	7.17915e-05	-0.533333	300	0.945052	-1.52551
Ca	BLINK	Pooled	Chr4B_16666378	Chr4B	16666378	5.20475e-05	-0.271667	300	0.664918	0.664918			Ca	MLMM	Pooled	Chr7B_2390650	Chr7B	2390650	7.19647e-05	-0.37	300	0.945052	-1.83924
Ca	BLINK	Pooled	Chr3A_35651458	Chr3A	35651458	5.32977e-05	-0.571667	300	0.664918	0.664918			Ca	MLMM	Pooled	Chr9B_52789208	Chr9B	52789208	8.73595e-05	-0.635	300	0.99999	-1.51209
Ca	BLINK	Pooled	Chr1A_26016054	Chr1A	26016054	5.90739e-05	0.171667	300	0.698482	0.698482			Ca	MLMM	Pooled	Chr1A_13134804	Chr1A	13134804	9.14854e-05	0.0183333	300	0.99999	-1.34042
Ca	BLINK	Pooled	Chr3B_27266656	Chr3B	27266656	6.15869e-05	-0.395	300	0.698482	0.698482			Ca	MLMM	Pooled	Chr3B_27266656	Chr3B	27266656	9.85148e-05	-0.395	300	0.99999	-1.85025
Ca	BLINK	Pooled	Chr1A_17513002	Chr1A	17513002	6.76479e-05	0.0616667	300	0.733866	0.733866
Ca	BLINK	Pooled	Chr8A_25771446	Chr8A	25771446	7.82478e-05	-0.44	300	0.813486	0.813486
Ca	BLINK	Pooled	Chr8B_11476556	Chr8B	11476556	8.98994e-05	-0.455	300	0.829979	0.829979
Ca	BLINK	Pooled	Chr1A_12780125	Chr1A	12780125	9.3215e-05	-0.678333	300	0.829979	0.829979
Ca	BLINK	Pooled	Chr3A_54673813	Chr3A	54673813	9.46891e-05	-0.551667	300	0.829979	0.829979
Ca	BLINK	Pooled	Chr7B_24895991	Chr7B	24895991	9.79606e-05	-0.325	300	0.829979	0.829979
Trait	Model	Test location	SNP	Chromosome	Position	P.value	MAF	nobs	H&B.P.Value	Effect			Trait	Model	Test location	SNP	Chromosome	Position	P.value	MAF	nobs	H&B.P.Value	Effect
Fe	BLINK	GKVK	Chr8A_10695354	Chr8A	10695354	1.09703e-06	-0.533898	295	0.27372	0.27372			Fe	MLMM	GKVK	Chr8A_10695354	Chr8A	10695354	8.11639e-07	-0.533898	295	0.202513	-3.13685
Fe	BLINK	GKVK	Chr9B_32410581	Chr9B	32410581	7.01589e-06	-0.257627	295	0.761948	0.761948			Fe	MLMM	GKVK	Chr8B_35336191	Chr8B	35336191	7.93289e-06	-0.157627	295	0.804035	2.53256
Fe	BLINK	GKVK	Chr8B_35336191	Chr8B	35336191	9.16129e-06	-0.157627	295	0.761948	0.761948			Fe	MLMM	GKVK	Chr9B_32410581	Chr9B	32410581	9.66732e-06	-0.257627	295	0.804035	3.65171
Fe	BLINK	GKVK	Chr8B_9271512	Chr8B	9271512	1.37477e-05	-0.333898	295	0.857553	0.857553			Fe	MLMM	GKVK	Chr8B_9271512	Chr8B	9271512	1.77184e-05	-0.333898	295	0.917368	-2.88585
Fe	BLINK	GKVK	Chr9B_28550223	Chr9B	28550223	2.52719e-05	-0.491525	295	0.916165	0.916165			Fe	MLMM	GKVK	Chr9B_28550223	Chr9B	28550223	2.53551e-05	-0.491525	295	0.917368	2.76406
Fe	BLINK	GKVK	Chr2A_12913429	Chr2A	12913429	3.1413e-05	-0.267797	295	0.916165	0.916165			Fe	MLMM	GKVK	Chr8A_7658084	Chr8A	7658084	2.68256e-05	-0.532203	295	0.917368	-2.67421
Fe	BLINK	GKVK	Chr6B_5241936	Chr6B	5241936	3.30461e-05	0.244068	295	0.916165	0.916165			Fe	MLMM	GKVK	Chr2A_12913429	Chr2A	12913429	3.32235e-05	-0.267797	295	0.917368	-2.82774
Fe	BLINK	GKVK	Chr8A_3646915	Chr8A	3646915	3.34485e-05	-0.29322	295	0.916165	0.916165			Fe	MLMM	GKVK	Chr6B_5241936	Chr6B	5241936	3.70692e-05	0.244068	295	0.917368	2.51556
Fe	BLINK	GKVK	Chr8B_35063361	Chr8B	35063361	4.19083e-05	-0.227119	295	0.916165	0.916165			Fe	MLMM	GKVK	Chr8B_35063361	Chr8B	35063361	3.80145e-05	-0.227119	295	0.917368	3.17845
Fe	BLINK	GKVK	Chr8A_7658084	Chr8A	7658084	4.2812e-05	-0.532203	295	0.916165	0.916165			Fe	MLMM	GKVK	Chr9B_28144339	Chr9B	28144339	4.48163e-05	-0.542373	295	0.917368	2.59175
Fe	BLINK	GKVK	Chr2B_19153974	Chr2B	19153974	4.91968e-05	-0.469492	295	0.916165	0.916165			Fe	MLMM	GKVK	Chr8A_3646915	Chr8A	3646915	5.11943e-05	-0.29322	295	0.917368	2.34879
Fe	BLINK	GKVK	Chr9B_28144339	Chr9B	28144339	4.97835e-05	-0.542373	295	0.916165	0.916165			Fe	MLMM	GKVK	Chr7B_34422236	Chr7B	34422236	5.17013e-05	-0.452542	295	0.917368	2.48789
Fe	BLINK	GKVK	Chr6A_35918536	Chr6A	35918536	5.16175e-05	0.0813559	295	0.916165	0.916165			Fe	MLMM	GKVK	Chr8B_35336208	Chr8B	35336208	5.5626e-05	-0.150847	295	0.917368	2.31066
Fe	BLINK	GKVK	Chr1A_7479266	Chr1A	7479266	5.34006e-05	-0.562712	295	0.916165	0.916165			Fe	MLMM	GKVK	Chr3A_47642665	Chr3A	47642665	5.82469e-05	-0.198305	295	0.917368	2.63662
Fe	BLINK	GKVK	Chr8A_7615366	Chr8A	7615366	6.04373e-05	-0.184746	295	0.916165	0.916165			Fe	MLMM	GKVK	Chr2B_19153974	Chr2B	19153974	6.00788e-05	-0.469492	295	0.917368	-2.66061
Fe	BLINK	GKVK	Chr8B_35336208	Chr8B	35336208	6.06525e-05	-0.150847	295	0.916165	0.916165			Fe	MLMM	GKVK	Chr8A_7615366	Chr8A	7615366	6.08636e-05	-0.184746	295	0.917368	2.26701
Fe	BLINK	GKVK	Chr8B_10203876	Chr8B	10203876	6.32819e-05	-0.476271	295	0.916165	0.916165			Fe	MLMM	GKVK	Chr1A_7479266	Chr1A	7479266	6.68368e-05	-0.562712	295	0.917368	2.53542
Fe	BLINK	GKVK	Chr6A_1751610	Chr6A	1751610	6.89145e-05	-0.332203	295	0.916165	0.916165			Fe	MLMM	GKVK	Chr6A_1751610	Chr6A	1751610	6.85176e-05	-0.332203	295	0.917368	-2.52555
Fe	BLINK	GKVK	Chr8B_18713686	Chr8B	18713686	7.63664e-05	0.162712	295	0.916165	0.916165			Fe	MLMM	GKVK	Chr6A_35918536	Chr6A	35918536	6.98566e-05	0.0813559	295	0.917368	-2.10235
Fe	BLINK	GKVK	Chr3A_47642665	Chr3A	47642665	8.06988e-05	-0.198305	295	0.916165	0.916165			Fe	MLMM	GKVK	Chr8B_10203876	Chr8B	10203876	7.45792e-05	-0.476271	295	0.930416	-2.61133
Fe	BLINK	GKVK	Chr9B_44421574	Chr9B	44421574	8.27285e-05	-0.510169	295	0.916165	0.916165			Fe	MLMM	GKVK	Chr9B_44421574	Chr9B	44421574	8.03889e-05	-0.510169	295	0.955139	-2.54046
Fe	BLINK	GKVK	Chr7B_34422236	Chr7B	34422236	8.4647e-05	-0.452542	295	0.916165	0.916165			Fe	MLMM	GKVK	Chr8B_18713686	Chr8B	18713686	9.24271e-05	0.162712	295	0.989136	2.24575
Fe	BLINK	GKVK	Chr3A_49786532	Chr3A	49786532	8.82833e-05	-0.30678	295	0.916165	0.916165			Fe	MLMM	GKVK	Chr3A_4133454	Chr3A	4133454	9.3262e-05	-0.691525	295	0.989136	-2.33437
Fe	BLINK	GKVK	Chr3B_18156132	Chr3B	18156132	8.8302e-05	-0.527119	295	0.916165	0.916165
Fe	BLINK	GKVK	Chr3A_4133454	Chr3A	4133454	9.17961e-05	-0.691525	295	0.916165	0.916165
Fe	BLINK	GKVK	Chr7B_14453798	Chr7B	14453798	9.55285e-05	0.323729	295	0.916747	0.916747
Trait	Model	Test location	SNP	Chromosome	Position	P.value	MAF	nobs	H&B.P.Value	Effect			Trait	Model	Test location	SNP	Chromosome	Position	P.value	MAF	nobs	H&B.P.Value	Effect
Fe	BLINK	IIMR	Chr8B_20414469	Chr8B	20414469	1.3985e-06	-0.0702341	299	0.262844	0.262844			Fe	MLMM	IIMR	Chr9B_44432447	Chr9B	44432447	2.31438e-06	-0.608696	299	0.41466	-2.02752
Fe	BLINK	IIMR	Chr9B_44432447	Chr9B	44432447	2.10687e-06	-0.608696	299	0.262844	0.262844			Fe	MLMM	IIMR	Chr8B_20414469	Chr8B	20414469	3.32378e-06	-0.0702341	299	0.41466	-1.85237
Fe	BLINK	IIMR	Chr8A_16669908	Chr8A	16669908	1.05754e-05	-0.48495	299	0.826214	0.826214			Fe	MLMM	IIMR	Chr4B_11438791	Chr4B	11438791	8.33045e-06	-0.264214	299	0.692846	2.4081
Fe	BLINK	IIMR	Chr4B_11438791	Chr4B	11438791	1.81345e-05	-0.264214	299	0.826214	0.826214			Fe	MLMM	IIMR	Chr8A_16669908	Chr8A	16669908	2.15637e-05	-0.48495	299	0.845899	-2.01644
Fe	BLINK	IIMR	Chr4B_9018118	Chr4B	9018118	2.07637e-05	-0.371237	299	0.826214	0.826214			Fe	MLMM	IIMR	Chr8B_35336191	Chr8B	35336191	2.17592e-05	-0.152174	299	0.845899	1.75324
Fe	BLINK	IIMR	Chr7B_29432393	Chr7B	29432393	3.28212e-05	-0.464883	299	0.826214	0.826214			Fe	MLMM	IIMR	Chr4B_9018118	Chr4B	9018118	2.48392e-05	-0.371237	299	0.845899	-2.10744
Fe	BLINK	IIMR	Chr2B_8013830	Chr2B	8013830	3.3753e-05	-0.180602	299	0.826214	0.826214			Fe	MLMM	IIMR	Chr5B_40475734	Chr5B	40475734	2.55393e-05	-0.473244	299	0.845899	1.99578
Fe	BLINK	IIMR	Chr1A_15688265	Chr1A	15688265	3.84139e-05	0.249164	299	0.826214	0.826214			Fe	MLMM	IIMR	Chr7B_29432393	Chr7B	29432393	3.66504e-05	-0.464883	299	0.845899	1.86555
Fe	BLINK	IIMR	Chr7B_25902193	Chr7B	25902193	4.20547e-05	-0.282609	299	0.826214	0.826214			Fe	MLMM	IIMR	Chr9A_41377080	Chr9A	41377080	4.07279e-05	-0.434783	299	0.845899	1.88493
Fe	BLINK	IIMR	Chr8B_35336191	Chr8B	35336191	4.47857e-05	-0.152174	299	0.826214	0.826214			Fe	MLMM	IIMR	Chr5A_7176446	Chr5A	7176446	4.21375e-05	-0.367893	299	0.845899	-2.07708
Fe	BLINK	IIMR	Chr2B_40189057	Chr2B	40189057	5.09689e-05	-0.40301	299	0.826214	0.826214			Fe	MLMM	IIMR	Chr9A_41377087	Chr9A	41377087	4.36604e-05	-0.461538	299	0.845899	1.86126
Fe	BLINK	IIMR	Chr5B_40475734	Chr5B	40475734	5.62009e-05	-0.473244	299	0.826214	0.826214			Fe	MLMM	IIMR	Chr9B_53384051	Chr9B	53384051	4.37646e-05	-0.319398	299	0.845899	1.736
Fe	BLINK	IIMR	Chr6B_12353466	Chr6B	12353466	5.66815e-05	-0.177258	299	0.826214	0.826214			Fe	MLMM	IIMR	Chr1A_15688265	Chr1A	15688265	4.4073e-05	0.249164	299	0.845899	-1.81531
Fe	BLINK	IIMR	Chr9A_41377087	Chr9A	41377087	6.26239e-05	-0.461538	299	0.826214	0.826214			Fe	MLMM	IIMR	Chr7B_25902193	Chr7B	25902193	5.12341e-05	-0.282609	299	0.859694	-2.43621
Fe	BLINK	IIMR	Chr5A_7176446	Chr5A	7176446	6.34285e-05	-0.367893	299	0.826214	0.826214			Fe	MLMM	IIMR	Chr8A_22738290	Chr8A	22738290	5.16828e-05	0.319398	299	0.859694	2.76399
Fe	BLINK	IIMR	Chr9A_41377080	Chr9A	41377080	6.34771e-05	-0.434783	299	0.826214	0.826214			Fe	MLMM	IIMR	Chr9B_32589754	Chr9B	32589754	5.89521e-05	-0.434783	299	0.919325	2.05729
Fe	BLINK	IIMR	Chr1A_29714136	Chr1A	29714136	6.60541e-05	-0.461538	299	0.826214	0.826214			Fe	MLMM	IIMR	Chr6B_12353466	Chr6B	12353466	6.56607e-05	-0.177258	299	0.934495	-2.52986
Fe	BLINK	IIMR	Chr9B_53384051	Chr9B	53384051	6.85307e-05	-0.319398	299	0.826214	0.826214			Fe	MLMM	IIMR	Chr3B_18156132	Chr3B	18156132	6.74155e-05	-0.516722	299	0.934495	1.768
Fe	BLINK	IIMR	Chr8A_22738290	Chr8A	22738290	6.89503e-05	0.319398	299	0.826214	0.826214			Fe	MLMM	IIMR	Chr8A_10910419	Chr8A	10910419	8.01902e-05	-0.43311	299	0.954088	-1.77839
Fe	BLINK	IIMR	Chr8A_11236592	Chr8A	11236592	7.09647e-05	-0.523411	299	0.826214	0.826214			Fe	MLMM	IIMR	Chr1A_37699798	Chr1A	37699798	8.56114e-05	-0.476589	299	0.954088	-1.8769
Fe	BLINK	IIMR	Chr7B_1059321	Chr7B	1059321	7.22984e-05	0.09699	299	0.826214	0.826214			Fe	MLMM	IIMR	Chr7B_1059321	Chr7B	1059321	8.93988e-05	0.09699	299	0.954088	-1.54186
Fe	BLINK	IIMR	Chr8A_10910419	Chr8A	10910419	7.82064e-05	-0.43311	299	0.826214	0.826214			Fe	MLMM	IIMR	Chr9B_32597728	Chr9B	32597728	9.36807e-05	-0.431438	299	0.954088	1.92886
Fe	BLINK	IIMR	Chr3B_18156132	Chr3B	18156132	7.86263e-05	-0.516722	299	0.826214	0.826214			Fe	MLMM	IIMR	Chr8B_35336208	Chr8B	35336208	9.64499e-05	-0.145485	299	0.954088	1.629
Fe	BLINK	IIMR	Chr7B_2645454	Chr7B	2645454	7.9472e-05	-0.439799	299	0.826214	0.826214			Fe	MLMM	IIMR	Chr2B_8013830	Chr2B	8013830	9.8308e-05	-0.180602	299	0.954088	-1.81455
Fe	BLINK	IIMR	Chr2B_8596885	Chr2B	8596885	9.65663e-05	-0.62709	299	0.903766	0.903766
Fe	BLINK	IIMR	Chr8A_11199810	Chr8A	11199810	9.85058e-05	-0.489967	299	0.903766	0.903766
Fe	BLINK	IIMR
Trait	Model	Test location	SNP	Chromosome	Position	P.value	MAF	nobs	H&B.P.Value	Effect			Trait	Model	Test location	SNP	Chromosome	Position	P.value	MAF	nobs	H&B.P.Value	Effect
Fe	BLINK	Pooled	Chr8B_35336191	Chr8B	35336191	1.10014e-05	-0.152174	299	0.846603	0.846603			Fe	MLMM	Pooled	Chr8B_35336191	Chr8B	35336191	4.62489e-06	-0.152174	299	0.743773	2.09172
Fe	BLINK	Pooled	Chr9B_53384051	Chr9B	53384051	1.20629e-05	-0.319398	299	0.846603	0.846603			Fe	MLMM	Pooled	Chr8B_20414469	Chr8B	20414469	1.578e-05	-0.0702341	299	0.743773	-1.91623
Fe	BLINK	Pooled	Chr9B_32597728	Chr9B	32597728	1.39742e-05	-0.431438	299	0.846603	0.846603			Fe	MLMM	Pooled	Chr7B_25902193	Chr7B	25902193	1.84757e-05	-0.282609	299	0.743773	-2.85299
Fe	BLINK	Pooled	Chr3B_18156132	Chr3B	18156132	1.789e-05	-0.516722	299	0.846603	0.846603			Fe	MLMM	Pooled	Chr8A_22738290	Chr8A	22738290	2.07779e-05	0.319398	299	0.743773	3.21134
Fe	BLINK	Pooled	Chr2A_47332524	Chr2A	47332524	3.16537e-05	-0.277592	299	0.846603	0.846603			Fe	MLMM	Pooled	Chr3B_18156132	Chr3B	18156132	2.14393e-05	-0.516722	299	0.743773	2.08293
Fe	BLINK	Pooled	Chr8A_22738290	Chr8A	22738290	3.62702e-05	0.319398	299	0.846603	0.846603			Fe	MLMM	Pooled	Chr9B_32410581	Chr9B	32410581	2.55178e-05	-0.254181	299	0.743773	2.80525
Fe	BLINK	Pooled	Chr8B_15588196	Chr8B	15588196	3.79309e-05	-0.551839	299	0.846603	0.846603			Fe	MLMM	Pooled	Chr7B_29432393	Chr7B	29432393	3.18522e-05	-0.464883	299	0.743773	2.08041
Fe	BLINK	Pooled	Chr7B_29432393	Chr7B	29432393	4.07083e-05	-0.464883	299	0.846603	0.846603			Fe	MLMM	Pooled	Chr9B_44432447	Chr9B	44432447	3.45498e-05	-0.608696	299	0.743773	-1.97811
Fe	BLINK	Pooled	Chr9B_28144339	Chr9B	28144339	4.27106e-05	-0.550167	299	0.846603	0.846603			Fe	MLMM	Pooled	Chr4B_11438791	Chr4B	11438791	3.52483e-05	-0.264214	299	0.743773	2.4846
Fe	BLINK	Pooled	Chr9A_41377080	Chr9A	41377080	4.44033e-05	-0.434783	299	0.846603	0.846603			Fe	MLMM	Pooled	Chr6B_5241936	Chr6B	5241936	3.66589e-05	0.254181	299	0.743773	2.03507
Fe	BLINK	Pooled	Chr3A_47642665	Chr3A	47642665	4.69036e-05	-0.185619	299	0.846603	0.846603			Fe	MLMM	Pooled	Chr8B_35336208	Chr8B	35336208	3.71769e-05	-0.145485	299	0.743773	1.90783
Fe	BLINK	Pooled	Chr3A_7513023	Chr3A	7513023	4.82163e-05	-0.160535	299	0.846603	0.846603			Fe	MLMM	Pooled	Chr8B_35063361	Chr8B	35063361	3.80792e-05	-0.22408	299	0.743773	2.58065
Fe	BLINK	Pooled	Chr7B_2645454	Chr7B	2645454	4.9406e-05	-0.439799	299	0.846603	0.846603			Fe	MLMM	Pooled	Chr5B_40475734	Chr5B	40475734	4.98829e-05	-0.473244	299	0.743773	2.13262
Fe	BLINK	Pooled	Chr7B_25902193	Chr7B	25902193	5.069e-05	-0.282609	299	0.846603	0.846603			Fe	MLMM	Pooled	Chr9A_41377080	Chr9A	41377080	5.38407e-05	-0.434783	299	0.743773	2.05558
Fe	BLINK	Pooled	Chr8B_23619496	Chr8B	23619496	5.08957e-05	0.0384615	299	0.846603	0.846603			Fe	MLMM	Pooled	Chr1B_30696002	Chr1B	30696002	5.46681e-05	-0.180602	299	0.743773	-2.01784
Fe	BLINK	Pooled	Chr6B_5241936	Chr6B	5241936	5.67718e-05	0.254181	299	0.885324	0.885324			Fe	MLMM	Pooled	Chr2A_12913429	Chr2A	12913429	5.55754e-05	-0.26087	299	0.743773	-2.20617
Fe	BLINK	Pooled	Chr1A_37699798	Chr1A	37699798	6.60391e-05	-0.476589	299	0.886451	0.886451			Fe	MLMM	Pooled	Chr3A_47642665	Chr3A	47642665	5.82409e-05	-0.185619	299	0.743773	2.13453
Fe	BLINK	Pooled	Chr8B_20414469	Chr8B	20414469	6.62413e-05	-0.0702341	299	0.886451	0.886451			Fe	MLMM	Pooled	Chr9A_41377087	Chr9A	41377087	5.85484e-05	-0.461538	299	0.743773	2.02759
Fe	BLINK	Pooled	Chr8A_11324519	Chr8A	11324519	7.00154e-05	-0.265886	299	0.886451	0.886451			Fe	MLMM	Pooled	Chr3A_7513023	Chr3A	7513023	6.09197e-05	-0.160535	299	0.743773	2.33105
Fe	BLINK	Pooled	Chr9B_28550223	Chr9B	28550223	7.89448e-05	-0.48495	299	0.886451	0.886451			Fe	MLMM	Pooled	Chr9B_53384051	Chr9B	53384051	6.26238e-05	-0.319398	299	0.743773	1.88599
Fe	BLINK	Pooled	Chr1A_7479266	Chr1A	7479266	7.99685e-05	-0.570234	299	0.886451	0.886451			Fe	MLMM	Pooled	Chr7B_2645454	Chr7B	2645454	6.70166e-05	-0.439799	299	0.743773	-2.1894
Fe	BLINK	Pooled	Chr9A_41377087	Chr9A	41377087	8.12729e-05	-0.461538	299	0.886451	0.886451			Fe	MLMM	Pooled	Chr9B_32589754	Chr9B	32589754	7.22134e-05	-0.434783	299	0.743773	2.25898
Fe	BLINK	Pooled	Chr8B_25850122	Chr8B	25850122	8.79917e-05	0.0501672	299	0.886451	0.886451			Fe	MLMM	Pooled	Chr8A_16669908	Chr8A	16669908	7.45772e-05	-0.48495	299	0.743773	-2.08895
Fe	BLINK	Pooled	Chr3B_18156143	Chr3B	18156143	8.81189e-05	-0.494983	299	0.886451	0.886451			Fe	MLMM	Pooled	Chr9B_32597728	Chr9B	32597728	7.59913e-05	-0.431438	299	0.743773	2.16419
Fe	BLINK	Pooled	Chr1A_15688265	Chr1A	15688265	9.38287e-05	0.249164	299	0.886451	0.886451			Fe	MLMM	Pooled	Chr3B_18156143	Chr3B	18156143	7.9711e-05	-0.494983	299	0.743773	1.96196
Fe	BLINK	Pooled	Chr3A_55586718	Chr3A	55586718	9.47495e-05	-0.337793	299	0.886451	0.886451			Fe	MLMM	Pooled	Chr8A_10695354	Chr8A	10695354	8.09352e-05	-0.556856	299	0.743773	-1.96855
													Fe	MLMM	Pooled	Chr1A_560273	Chr1A	560273	8.53686e-05	-0.446488	299	0.743773	-2.13589
													Fe	MLMM	Pooled	Chr2A_31676084	Chr2A	31676084	8.60597e-05	-0.600334	299	0.743773	1.90128
													Fe	MLMM	Pooled	Chr9B_28550223	Chr9B	28550223	8.82701e-05	-0.48495	299	0.743773	2.07534
													Fe	MLMM	Pooled	Chr8B_9271512	Chr8B	9271512	8.94526e-05	-0.337793	299	0.743773	-2.10428
													Fe	MLMM	Pooled	Chr9B_28144339	Chr9B	28144339	9.24086e-05	-0.550167	299	0.743773	1.9844
Trait	Model	Test location	SNP	Chromosome	Position	P.value	MAF	nobs	H&B.P.Value	Effect			Trait	Model	Test location	SNP	Chromosome	Position	P.value	MAF	nobs	H&B.P.Value	Effect
K	BLINK	GKVK	Chr8B_22167038	Chr8B	22167038	7.97363e-07	-0.401042	288	0.198951	0.198951			K	MLMM	GKVK	Chr8B_22167038	Chr8B	22167038	5.74542e-07	-0.401042	288	0.127934	-5.80457
K	BLINK	GKVK	Chr6B_20182767	Chr6B	20182767	6.85279e-06	-0.272569	288	0.279495	0.279495			K	MLMM	GKVK	Chr1A_20148300	Chr1A	20148300	1.02548e-06	0.0729167	288	0.127934	-4.24845
K	BLINK	GKVK	Chr5A_36867911	Chr5A	36867911	7.79517e-06	0.0208333	288	0.279495	0.279495			K	MLMM	GKVK	Chr1A_14626250	Chr1A	14626250	1.60608e-06	0.0972222	288	0.133579	-4.19479
K	BLINK	GKVK	Chr9B_3611185	Chr9B	3611185	7.83901e-06	-0.491319	288	0.279495	0.279495			K	MLMM	GKVK	Chr9B_3611185	Chr9B	3611185	1.81113e-05	-0.491319	288	0.823358	-4.44651
K	BLINK	GKVK	Chr3A_47630078	Chr3A	47630078	8.73543e-06	-0.364583	288	0.279495	0.279495			K	MLMM	GKVK	Chr7A_24078451	Chr7A	24078451	2.10583e-05	-0.359375	288	0.823358	-4.35855
K	BLINK	GKVK	Chr6B_18569341	Chr6B	18569341	9.81285e-06	-0.157986	288	0.279495	0.279495			K	MLMM	GKVK	Chr8B_23282683	Chr8B	23282683	2.49758e-05	0.0416667	288	0.823358	-3.83679
K	BLINK	GKVK	Chr1A_20148300	Chr1A	20148300	9.96236e-06	0.0729167	288	0.279495	0.279495			K	MLMM	GKVK	Chr9A_51688046	Chr9A	51688046	3.36447e-05	-0.574653	288	0.823358	-4.09793
K	BLINK	GKVK	Chr7A_4155359	Chr7A	4155359	1.13079e-05	-0.418403	288	0.279495	0.279495			K	MLMM	GKVK	Chr5A_22386428	Chr5A	22386428	3.49099e-05	-0.545139	288	0.823358	-4.06591
K	BLINK	GKVK	Chr7A_24078451	Chr7A	24078451	1.21091e-05	-0.359375	288	0.279495	0.279495			K	MLMM	GKVK	Chr6B_18569341	Chr6B	18569341	3.80845e-05	-0.157986	288	0.823358	-6.16004
K	BLINK	GKVK	Chr8A_20662852	Chr8A	20662852	1.25528e-05	-0.630208	288	0.279495	0.279495			K	MLMM	GKVK	Chr3B_4083566	Chr3B	4083566	4.90223e-05	-0.552083	288	0.823358	-4.17199
K	BLINK	GKVK	Chr5A_22386428	Chr5A	22386428	1.3171e-05	-0.545139	288	0.279495	0.279495			K	MLMM	GKVK	Chr5A_11908879	Chr5A	11908879	4.96898e-05	-0.0295139	288	0.823358	-3.85085
K	BLINK	GKVK	Chr3B_3993077	Chr3B	3993077	1.3442e-05	-0.460069	288	0.279495	0.279495			K	MLMM	GKVK	Chr7A_4155359	Chr7A	4155359	5.06131e-05	-0.418403	288	0.823358	-4.39875
K	BLINK	GKVK	Chr5A_11908876	Chr5A	11908876	1.48874e-05	0.0138889	288	0.283056	0.283056			K	MLMM	GKVK	Chr1A_29429629	Chr1A	29429629	5.09113e-05	-0.493056	288	0.823358	4.30596
K	BLINK	GKVK	Chr5A_11908879	Chr5A	11908879	1.58822e-05	-0.0295139	288	0.283056	0.283056			K	MLMM	GKVK	Chr3A_48398681	Chr3A	48398681	5.24403e-05	0.154514	288	0.823358	-5.93534
K	BLINK	GKVK	Chr8B_23282683	Chr8B	23282683	1.75372e-05	0.0416667	288	0.289362	0.289362			K	MLMM	GKVK	Chr5A_36867911	Chr5A	36867911	5.32269e-05	0.0208333	288	0.823358	-3.60606
K	BLINK	GKVK	Chr5B_8968510	Chr5B	8968510	1.91322e-05	-0.34375	288	0.289362	0.289362			K	MLMM	GKVK	Chr9B_18299918	Chr9B	18299918	5.6661e-05	-0.501736	288	0.823358	-3.96652
K	BLINK	GKVK	Chr9A_11478791	Chr9A	11478791	1.97152e-05	-0.435764	288	0.289362	0.289362			K	MLMM	GKVK	Chr7A_3230964	Chr7A	3230964	5.67371e-05	-0.223958	288	0.823358	-4.63195
K	BLINK	GKVK	Chr1A_14626250	Chr1A	14626250	2.15851e-05	0.0972222	288	0.299207	0.299207			K	MLMM	GKVK	Chr5A_11908876	Chr5A	11908876	5.9398e-05	0.0138889	288	0.823358	-3.89281
K	BLINK	GKVK	Chr8A_13359016	Chr8A	13359016	3.08479e-05	0.0954861	288	0.405099	0.405099			K	MLMM	GKVK	Chr2A_17147735	Chr2A	17147735	6.83811e-05	-0.286458	288	0.850742	4.10812
K	BLINK	GKVK	Chr3B_4083566	Chr3B	4083566	3.61011e-05	-0.552083	288	0.435713	0.435713			K	MLMM	GKVK	Chr3B_3993077	Chr3B	3993077	7.29232e-05	-0.460069	288	0.850742	-4.42049
K	BLINK	GKVK	Chr9B_18299918	Chr9B	18299918	3.82727e-05	-0.501736	288	0.435713	0.435713			K	MLMM	GKVK	Chr4A_24182061	Chr4A	24182061	8.05633e-05	-0.373264	288	0.850742	-3.81076
K	BLINK	GKVK	Chr3A_48398681	Chr3A	48398681	3.84179e-05	0.154514	288	0.435713	0.435713			K	MLMM	GKVK	Chr2A_17147737	Chr2A	17147737	8.10491e-05	-0.317708	288	0.850742	4.00767
K	BLINK	GKVK	Chr1B_3717984	Chr1B	3717984	5.41975e-05	-0.5	288	0.52219	0.52219			K	MLMM	GKVK	Chr1B_8198715	Chr1B	8198715	8.3118e-05	-0.342014	288	0.850742	-4.53534
K	BLINK	GKVK	Chr6B_15129754	Chr6B	15129754	5.52569e-05	-0.451389	288	0.52219	0.52219			K	MLMM	GKVK	Chr7B_3487516	Chr7B	3487516	8.73004e-05	-0.348958	288	0.850742	4.19242
K	BLINK	GKVK	Chr5A_22745473	Chr5A	22745473	5.93156e-05	-0.560764	288	0.52219	0.52219			K	MLMM	GKVK	Chr6B_15693201	Chr6B	15693201	9.33417e-05	-0.519097	288	0.850742	-4.01539
K	BLINK	GKVK	Chr6A_27688136	Chr6A	27688136	5.97161e-05	-0.510417	288	0.52219	0.52219
K	BLINK	GKVK	Chr8A_13165454	Chr8A	13165454	6.17034e-05	-0.0243056	288	0.52219	0.52219
K	BLINK	GKVK	Chr1B_8198715	Chr1B	8198715	6.68464e-05	-0.342014	288	0.52219	0.52219
K	BLINK	GKVK	Chr7A_3230964	Chr7A	3230964	7.22799e-05	-0.223958	288	0.52219	0.52219
K	BLINK	GKVK	Chr1A_2584228	Chr1A	2584228	7.24287e-05	-0.616319	288	0.52219	0.52219
K	BLINK	GKVK	Chr3A_52715053	Chr3A	52715053	7.53896e-05	-0.506944	288	0.52219	0.52219
K	BLINK	GKVK	Chr2A_26557369	Chr2A	26557369	7.81341e-05	-0.340278	288	0.52219	0.52219
K	BLINK	GKVK	Chr5B_8927978	Chr5B	8927978	7.89591e-05	-0.697917	288	0.52219	0.52219
K	BLINK	GKVK	Chr2B_8646390	Chr2B	8646390	8.07218e-05	-0.491319	288	0.52219	0.52219
K	BLINK	GKVK	Chr2A_33974301	Chr2A	33974301	8.32808e-05	-0.512153	288	0.52219	0.52219
K	BLINK	GKVK	Chr8B_9833106	Chr8B	9833106	8.52447e-05	-0.215278	288	0.52219	0.52219
K	BLINK	GKVK	Chr8B_20195676	Chr8B	20195676	8.90031e-05	0.0746528	288	0.52219	0.52219
K	BLINK	GKVK	Chr7B_20986272	Chr7B	20986272	9.42834e-05	-0.373264	288	0.52219	0.52219
K	BLINK	GKVK	Chr3A_48452441	Chr3A	48452441	9.58682e-05	-0.0763889	288	0.52219	0.52219
K	BLINK	GKVK	Chr9B_52738506	Chr9B	52738506	9.69901e-05	-0.470486	288	0.52219	0.52219
K	BLINK	GKVK	Chr3A_19731715	Chr3A	19731715	9.94546e-05	-0.288194	288	0.52219	0.52219
K	BLINK	GKVK	Chr6A_4790806	Chr6A	4790806	9.99176e-05	-0.579861	288	0.52219	0.52219
Trait	Model	Test location	SNP	Chromosome	Position	P.value	MAF	nobs	H&B.P.Value	Effect			Trait	Model	Test location	SNP	Chromosome	Position	P.value	MAF	nobs	H&B.P.Value	Effect
K	BLINK	IIMR	Chr8B_28246245	Chr8B	28246245	1.93856e-05	-0.515203	296	0.993072	0.993072			K	MLMM	IIMR	Chr8B_28246245	Chr8B	28246245	1.00372e-05	-0.515203	296	0.562487	22.6507
K	BLINK	IIMR	Chr2A_13160039	Chr2A	13160039	4.53772e-05	-0.472973	296	0.993072	0.993072			K	MLMM	IIMR	Chr8B_27366205	Chr8B	27366205	1.24272e-05	-0.486486	296	0.562487	23.2929
K	BLINK	IIMR	Chr8B_24266754	Chr8B	24266754	5.56538e-05	-0.547297	296	0.993072	0.993072			K	MLMM	IIMR	Chr8A_22576514	Chr8A	22576514	1.35823e-05	-0.307432	296	0.562487	-19.2147
K	BLINK	IIMR	Chr8B_27366205	Chr8B	27366205	5.66325e-05	-0.486486	296	0.993072	0.993072			K	MLMM	IIMR	Chr2A_13160039	Chr2A	13160039	1.52504e-05	-0.472973	296	0.562487	21.5638
K	BLINK	IIMR	Chr9A_50562894	Chr9A	50562894	5.72604e-05	-0.52027	296	0.993072	0.993072			K	MLMM	IIMR	Chr4B_2455626	Chr4B	2455626	1.6404e-05	-0.591216	296	0.562487	22.7064
K	BLINK	IIMR	Chr8B_10170946	Chr8B	10170946	6.51053e-05	-0.469595	296	0.993072	0.993072			K	MLMM	IIMR	Chr9A_50562894	Chr9A	50562894	2.10842e-05	-0.52027	296	0.562487	22.4865
K	BLINK	IIMR	Chr8A_30021039	Chr8A	30021039	6.70125e-05	-0.538851	296	0.993072	0.993072			K	MLMM	IIMR	Chr2B_6710494	Chr2B	6710494	2.53716e-05	-0.369932	296	0.562487	22.7593
K	BLINK	IIMR	Chr2B_6710494	Chr2B	6710494	6.82841e-05	-0.369932	296	0.993072	0.993072			K	MLMM	IIMR	Chr8B_24266754	Chr8B	24266754	2.83425e-05	-0.547297	296	0.562487	21.9748
K	BLINK	IIMR	Chr3B_4082167	Chr3B	4082167	6.91842e-05	-0.349662	296	0.993072	0.993072			K	MLMM	IIMR	Chr8B_10170946	Chr8B	10170946	2.9758e-05	-0.469595	296	0.562487	24.2508
K	BLINK	IIMR	Chr4B_2455626	Chr4B	2455626	7.28049e-05	-0.591216	296	0.993072	0.993072			K	MLMM	IIMR	Chr5A_12090684	Chr5A	12090684	2.99021e-05	-0.418919	296	0.562487	21.0247
K	BLINK	IIMR	Chr2A_900030	Chr2A	900030	7.30594e-05	-0.197635	296	0.993072	0.993072			K	MLMM	IIMR	Chr3B_36564509	Chr3B	36564509	3.59941e-05	-0.4375	296	0.562487	23.2318
K	BLINK	IIMR	Chr8B_27921362	Chr8B	27921362	7.46898e-05	-0.390203	296	0.993072	0.993072			K	MLMM	IIMR	Chr9A_44419443	Chr9A	44419443	3.60333e-05	-0.464527	296	0.562487	23.2826
K	BLINK	IIMR	Chr3B_15959145	Chr3B	15959145	7.57467e-05	-0.594595	296	0.993072	0.993072			K	MLMM	IIMR	Chr8B_10209800	Chr8B	10209800	3.76901e-05	-0.366554	296	0.562487	21.1635
K	BLINK	IIMR	Chr8B_10209800	Chr8B	10209800	8.18282e-05	-0.366554	296	0.993072	0.993072			K	MLMM	IIMR	Chr2A_900030	Chr2A	900030	3.806e-05	-0.197635	296	0.562487	27.7548
K	BLINK	IIMR	Chr9A_44419443	Chr9A	44419443	8.93622e-05	-0.464527	296	0.993072	0.993072			K	MLMM	IIMR	Chr3B_4082167	Chr3B	4082167	3.81173e-05	-0.349662	296	0.562487	25.7884
													K	MLMM	IIMR	Chr8A_30021039	Chr8A	30021039	4.07367e-05	-0.538851	296	0.562487	22.0102
													K	MLMM	IIMR	Chr3B_21559469	Chr3B	21559469	4.30679e-05	-0.621622	296	0.562487	20.5853
													K	MLMM	IIMR	Chr8B_27921362	Chr8B	27921362	4.46012e-05	-0.390203	296	0.562487	24.6458
													K	MLMM	IIMR	Chr3B_15959145	Chr3B	15959145	5.11675e-05	-0.594595	296	0.562487	21.3707
													K	MLMM	IIMR	Chr4A_4036797	Chr4A	4036797	6.0816e-05	-0.0219595	296	0.562487	18.3132
													K	MLMM	IIMR	Chr7A_29453509	Chr7A	29453509	6.09649e-05	-0.543919	296	0.562487	19.8842
													K	MLMM	IIMR	Chr2A_9114026	Chr2A	9114026	6.54006e-05	-0.459459	296	0.562487	23.2519
													K	MLMM	IIMR	Chr8A_32821231	Chr8A	32821231	6.76486e-05	-0.234797	296	0.562487	30.3867
													K	MLMM	IIMR	Chr1A_9114867	Chr1A	9114867	6.9794e-05	-0.119932	296	0.562487	18.6458
													K	MLMM	IIMR	Chr3B_15959138	Chr3B	15959138	7.35597e-05	-0.609797	296	0.562487	20.5709
													K	MLMM	IIMR	Chr6A_33616158	Chr6A	33616158	7.36059e-05	-0.587838	296	0.562487	-20.1232
													K	MLMM	IIMR	Chr8B_20029312	Chr8B	20029312	7.7294e-05	0.0287162	296	0.562487	19.0496
													K	MLMM	IIMR	Chr1B_8319921	Chr1B	8319921	8.35777e-05	-0.527027	296	0.562487	20.3862
													K	MLMM	IIMR	Chr5A_41619791	Chr5A	41619791	8.41426e-05	-0.356419	296	0.562487	23.9464
													K	MLMM	IIMR	Chr8B_11750184	Chr8B	11750184	8.69663e-05	-0.461149	296	0.562487	20.71
													K	MLMM	IIMR	Chr5B_21308947	Chr5B	21308947	8.77737e-05	-0.472973	296	0.562487	22.3222
													K	MLMM	IIMR	Chr1B_37024847	Chr1B	37024847	8.80451e-05	-0.516892	296	0.562487	21.1739
													K	MLMM	IIMR	Chr9A_14238928	Chr9A	14238928	8.83323e-05	-0.547297	296	0.562487	21.5681
													K	MLMM	IIMR	Chr4B_10319803	Chr4B	10319803	8.85826e-05	-0.472973	296	0.562487	21.4846
													K	MLMM	IIMR	Chr5A_42491077	Chr5A	42491077	9.26536e-05	-0.54223	296	0.562487	21.7748
													K	MLMM	IIMR	Chr8B_23048213	Chr8B	23048213	9.3898e-05	-0.58277	296	0.562487	19.9431
													K	MLMM	IIMR	Chr3A_34570548	Chr3A	34570548	9.73408e-05	-0.0743243	296	0.562487	-20.2219
													K	MLMM	IIMR	Chr6B_27125260	Chr6B	27125260	9.73513e-05	-0.442568	296	0.562487	23.4056
Trait	Model	Test location	SNP	Chromosome	Position	P.value	MAF	nobs	H&B.P.Value	Effect			Trait	Model	Test location	SNP	Chromosome	Position	P.value	MAF	nobs	H&B.P.Value	Effect
K	BLINK	Pooled	Chr5B_2564377	Chr5B	2564377	8.99262e-06	0.0762712	295	0.472092	0.472092			K	MLMM	Pooled	Chr3B_4082167	Chr3B	4082167	9.50457e-06	-0.350847	295	0.626321	13.9238
K	BLINK	Pooled	Chr2B_6776961	Chr2B	6776961	9.72371e-06	-0.388136	295	0.472092	0.472092			K	MLMM	Pooled	Chr8A_6493663	Chr8A	6493663	2.08335e-05	-0.228814	295	0.626321	-15.5105
K	BLINK	Pooled	Chr2A_20839781	Chr2A	20839781	9.81103e-06	-0.29322	295	0.472092	0.472092			K	MLMM	Pooled	Chr8A_32821231	Chr8A	32821231	2.10985e-05	-0.235593	295	0.626321	16.2593
K	BLINK	Pooled	Chr8A_24690297	Chr8A	24690297	1.10959e-05	-0.522034	295	0.472092	0.472092			K	MLMM	Pooled	Chr8A_24690297	Chr8A	24690297	2.64554e-05	-0.522034	295	0.626321	-11.6979
K	BLINK	Pooled	Chr7B_28906413	Chr7B	28906413	1.23143e-05	0.157627	295	0.472092	0.472092			K	MLMM	Pooled	Chr2A_23009436	Chr2A	23009436	2.70933e-05	-0.401695	295	0.626321	10.5235
K	BLINK	Pooled	Chr8A_6493663	Chr8A	6493663	1.66089e-05	-0.228814	295	0.472092	0.472092			K	MLMM	Pooled	Chr2A_13160039	Chr2A	13160039	2.80062e-05	-0.474576	295	0.626321	10.5371
K	BLINK	Pooled	Chr2A_23009436	Chr2A	23009436	1.79869e-05	-0.401695	295	0.472092	0.472092			K	MLMM	Pooled	Chr7B_28906413	Chr7B	28906413	3.33127e-05	0.157627	295	0.626321	-10.3239
K	BLINK	Pooled	Chr2A_27189516	Chr2A	27189516	1.97552e-05	-0.438983	295	0.472092	0.472092			K	MLMM	Pooled	Chr5A_3122122	Chr5A	3122122	3.39239e-05	-0.418644	295	0.626321	11.8451
K	BLINK	Pooled	Chr3A_34570548	Chr3A	34570548	2.02862e-05	-0.0745763	295	0.472092	0.472092			K	MLMM	Pooled	Chr3B_15959145	Chr3B	15959145	3.78233e-05	-0.598305	295	0.626321	10.9192
K	BLINK	Pooled	Chr6B_11489428	Chr6B	11489428	2.07019e-05	-0.277966	295	0.472092	0.472092			K	MLMM	Pooled	Chr8B_28246245	Chr8B	28246245	3.9708e-05	-0.520339	295	0.626321	10.6495
K	BLINK	Pooled	Chr1A_35559993	Chr1A	35559993	2.08128e-05	-0.388136	295	0.472092	0.472092			K	MLMM	Pooled	Chr8A_32821208	Chr8A	32821208	4.00746e-05	-0.250847	295	0.626321	15.3042
K	BLINK	Pooled	Chr5A_45752874	Chr5A	45752874	3.30488e-05	-0.408475	295	0.670063	0.670063			K	MLMM	Pooled	Chr7B_2406536	Chr7B	2406536	4.01971e-05	-0.5	295	0.626321	11.2074
K	BLINK	Pooled	Chr5B_40470861	Chr5B	40470861	4.09368e-05	-0.574576	295	0.670063	0.670063			K	MLMM	Pooled	Chr2B_7711990	Chr2B	7711990	4.07648e-05	-0.476271	295	0.626321	11.1546
K	BLINK	Pooled	Chr1A_26757686	Chr1A	26757686	4.21874e-05	-0.277966	295	0.670063	0.670063			K	MLMM	Pooled	Chr2B_6710494	Chr2B	6710494	4.14746e-05	-0.372881	295	0.626321	11.1876
K	BLINK	Pooled	Chr1A_7757363	Chr1A	7757363	4.40528e-05	-0.294915	295	0.670063	0.670063			K	MLMM	Pooled	Chr2A_19705035	Chr2A	19705035	4.80508e-05	-0.359322	295	0.626321	10.4463
K	BLINK	Pooled	Chr6B_20328092	Chr6B	20328092	4.68088e-05	-0.428814	295	0.670063	0.670063			K	MLMM	Pooled	Chr3A_34570548	Chr3A	34570548	5.30657e-05	-0.0745763	295	0.626321	-10.5919
K	BLINK	Pooled	Chr7A_23004746	Chr7A	23004746	4.75146e-05	-0.401695	295	0.670063	0.670063			K	MLMM	Pooled	Chr8B_10209800	Chr8B	10209800	5.47351e-05	-0.374576	295	0.626321	10.425
K	BLINK	Pooled	Chr1A_12346454	Chr1A	12346454	5.05738e-05	0.0474576	295	0.670063	0.670063			K	MLMM	Pooled	Chr7A_29239838	Chr7A	29239838	5.66003e-05	-0.562712	295	0.626321	11.3476
K	BLINK	Pooled	Chr9A_51884121	Chr9A	51884121	5.10246e-05	-0.325424	295	0.670063	0.670063			K	MLMM	Pooled	Chr8B_10170946	Chr8B	10170946	6.12599e-05	-0.471186	295	0.626321	11.7465
K	BLINK	Pooled	Chr8A_22576514	Chr8A	22576514	5.55401e-05	-0.29661	295	0.692894	0.692894			K	MLMM	Pooled	Chr5A_41619791	Chr5A	41619791	6.29463e-05	-0.357627	295	0.626321	12.2379
K	BLINK	Pooled	Chr6B_15135865	Chr6B	15135865	7.04501e-05	-0.418644	295	0.808093	0.808093			K	MLMM	Pooled	Chr9A_47755639	Chr9A	47755639	6.87882e-05	-0.388136	295	0.626321	13.019
K	BLINK	Pooled	Chr9B_33327469	Chr9B	33327469	7.63299e-05	-0.60339	295	0.808093	0.808093			K	MLMM	Pooled	Chr9B_16201268	Chr9B	16201268	7.09414e-05	-0.132203	295	0.626321	-13.4027
K	BLINK	Pooled	Chr4B_2455626	Chr4B	2455626	7.68699e-05	-0.594915	295	0.808093	0.808093			K	MLMM	Pooled	Chr3B_16846110	Chr3B	16846110	7.22579e-05	-0.481356	295	0.626321	11.2904
K	BLINK	Pooled	Chr2A_1591654	Chr2A	1591654	7.77289e-05	-0.289831	295	0.808093	0.808093			K	MLMM	Pooled	Chr3B_36564509	Chr3B	36564509	7.4624e-05	-0.442373	295	0.626321	11.2794
K	BLINK	Pooled	Chr7B_2453563	Chr7B	2453563	8.6917e-05	-0.601695	295	0.863593	0.863593			K	MLMM	Pooled	Chr1A_26396522	Chr1A	26396522	7.58814e-05	-0.571186	295	0.626321	10.5723
K	BLINK	Pooled	Chr3A_17628657	Chr3A	17628657	9.44516e-05	-0.422034	295	0.863593	0.863593			K	MLMM	Pooled	Chr8A_22576514	Chr8A	22576514	7.633e-05	-0.29661	295	0.626321	-8.95972
K	BLINK	Pooled	Chr2B_7711990	Chr2B	7711990	9.54021e-05	-0.476271	295	0.863593	0.863593			K	MLMM	Pooled	Chr8B_24522859	Chr8B	24522859	7.91e-05	0.118644	295	0.626321	9.49856
K	BLINK	Pooled	Chr6B_15455404	Chr6B	15455404	9.6912e-05	-0.366102	295	0.863593	0.863593			K	MLMM	Pooled	Chr5B_2564377	Chr5B	2564377	8.06826e-05	0.0762712	295	0.626321	-9.37702
													K	MLMM	Pooled	Chr3A_17669560	Chr3A	17669560	8.277e-05	-0.537288	295	0.626321	10.7537
													K	MLMM	Pooled	Chr8B_24266754	Chr8B	24266754	8.33494e-05	-0.552542	295	0.626321	10.4114
													K	MLMM	Pooled	Chr2A_900030	Chr2A	900030	8.43055e-05	-0.20339	295	0.626321	13.3346
													K	MLMM	Pooled	Chr8A_19752755	Chr8A	19752755	8.57576e-05	-0.411864	295	0.626321	-11.7263
													K	MLMM	Pooled	Chr2A_12436020	Chr2A	12436020	9.16284e-05	-0.359322	295	0.626321	10.8282
													K	MLMM	Pooled	Chr9B_33327469	Chr9B	33327469	9.39144e-05	-0.60339	295	0.626321	10.3037
													K	MLMM	Pooled	Chr5B_14535660	Chr5B	14535660	9.52787e-05	-0.477966	295	0.626321	9.58371
													K	MLMM	Pooled	Chr1A_12346454	Chr1A	12346454	9.66984e-05	0.0474576	295	0.626321	10.2158
													K	MLMM	Pooled	Chr7A_23004746	Chr7A	23004746	9.73844e-05	-0.401695	295	0.626321	-11.7857
													K	MLMM	Pooled	Chr6B_15455404	Chr6B	15455404	9.75949e-05	-0.366102	295	0.626321	-11.7723
Trait	Model	Test location	SNP	Chromosome	Position	P.value	MAF	nobs	H&B.P.Value	Effect			Trait	Model	Test location	SNP	Chromosome	Position	P.value	MAF	nobs	H&B.P.Value	Effect
Mg	BLINK	GKVK	Chr2A_51058763	Chr2A	51058763	2.67925e-06	-0.257525	299	0.668503	0.668503			Mg	MLMM	GKVK	Chr2A_51058763	Chr2A	51058763	2.78772e-06	-0.257525	299	0.569123	-3.71527
Mg	BLINK	GKVK	Chr8B_4263475	Chr8B	4263475	7.22848e-06	-0.498328	299	0.676222	0.676222			Mg	MLMM	GKVK	Chr3A_41686223	Chr3A	41686223	4.67991e-06	-0.262542	299	0.569123	3.48569
Mg	BLINK	GKVK	Chr3A_41686223	Chr3A	41686223	8.73924e-06	-0.262542	299	0.676222	0.676222			Mg	MLMM	GKVK	Chr8B_4263475	Chr8B	4263475	6.84286e-06	-0.498328	299	0.569123	-3.89906
Mg	BLINK	GKVK	Chr5B_22825310	Chr5B	22825310	1.08408e-05	-0.312709	299	0.676222	0.676222			Mg	MLMM	GKVK	Chr5B_22825310	Chr5B	22825310	9.82141e-06	-0.312709	299	0.572023	-4.24333
Mg	BLINK	GKVK	Chr8B_10586218	Chr8B	10586218	1.37523e-05	-0.326087	299	0.686268	0.686268			Mg	MLMM	GKVK	Chr2B_22258030	Chr2B	22258030	1.3531e-05	-0.668896	299	0.572023	3.5881
Mg	BLINK	GKVK	Chr5A_34260955	Chr5A	34260955	2.27855e-05	-0.501672	299	0.858271	0.858271			Mg	MLMM	GKVK	Chr8B_10586218	Chr8B	10586218	1.37555e-05	-0.326087	299	0.572023	-3.85271
Mg	BLINK	GKVK	Chr2B_22258030	Chr2B	22258030	2.40787e-05	-0.668896	299	0.858271	0.858271			Mg	MLMM	GKVK	Chr5A_34260955	Chr5A	34260955	2.29207e-05	-0.501672	299	0.769246	-3.76677
Mg	BLINK	GKVK	Chr5B_11468350	Chr5B	11468350	3.06238e-05	-0.419732	299	0.926118	0.926118			Mg	MLMM	GKVK	Chr5B_11468350	Chr5B	11468350	2.46641e-05	-0.419732	299	0.769246	-3.70586
Mg	BLINK	GKVK	Chr5B_40534377	Chr5B	40534377	3.64686e-05	-0.541806	299	0.926118	0.926118			Mg	MLMM	GKVK	Chr5B_40534377	Chr5B	40534377	3.56635e-05	-0.541806	299	0.861165	-3.43715
Mg	BLINK	GKVK	Chr3A_19985970	Chr3A	19985970	4.94762e-05	-0.317726	299	0.926118	0.926118			Mg	MLMM	GKVK	Chr3A_19985970	Chr3A	19985970	4.6672e-05	-0.317726	299	0.861165	-3.59704
Mg	BLINK	GKVK	Chr8B_25515892	Chr8B	25515892	5.54048e-05	0.157191	299	0.926118	0.926118			Mg	MLMM	GKVK	Chr8B_25515892	Chr8B	25515892	4.79231e-05	0.157191	299	0.861165	3.0991
Mg	BLINK	GKVK	Chr8A_27163141	Chr8A	27163141	5.78749e-05	-0.198997	299	0.926118	0.926118			Mg	MLMM	GKVK	Chr8A_27163141	Chr8A	27163141	5.35926e-05	-0.198997	299	0.861165	-4.71815
Mg	BLINK	GKVK	Chr8A_14012306	Chr8A	14012306	6.26612e-05	-0.371237	299	0.926118	0.926118			Mg	MLMM	GKVK	Chr8B_18693584	Chr8B	18693584	5.71263e-05	-0.0769231	299	0.861165	2.86403
Mg	BLINK	GKVK	Chr8B_18693584	Chr8B	18693584	6.87774e-05	-0.0769231	299	0.926118	0.926118			Mg	MLMM	GKVK	Chr8A_14012306	Chr8A	14012306	6.36459e-05	-0.371237	299	0.861165	-2.97879
Mg	BLINK	GKVK	Chr3B_11696561	Chr3B	11696561	6.89436e-05	-0.563545	299	0.926118	0.926118			Mg	MLMM	GKVK	Chr3B_11696561	Chr3B	11696561	6.53762e-05	-0.563545	299	0.861165	-3.21972
Mg	BLINK	GKVK	Chr7B_4447305	Chr7B	4447305	7.03009e-05	0.152174	299	0.926118	0.926118			Mg	MLMM	GKVK	Chr9B_2901867	Chr9B	2901867	6.86711e-05	-0.376254	299	0.861165	-3.66677
Mg	BLINK	GKVK	Chr9B_2901867	Chr9B	2901867	7.72314e-05	-0.376254	299	0.926118	0.926118			Mg	MLMM	GKVK	Chr7B_4447305	Chr7B	4447305	7.22038e-05	0.152174	299	0.861165	-2.8888
Mg	BLINK	GKVK	Chr3A_17502216	Chr3A	17502216	7.74379e-05	-0.461538	299	0.926118	0.926118			Mg	MLMM	GKVK	Chr3A_17502216	Chr3A	17502216	8.17136e-05	-0.461538	299	0.861165	-3.47577
Mg	BLINK	GKVK	Chr9B_2901929	Chr9B	2901929	8.76278e-05	-0.219064	299	0.926118	0.926118			Mg	MLMM	GKVK	Chr8B_31493653	Chr8B	31493653	8.35812e-05	-0.188963	299	0.861165	3.33151
Mg	BLINK	GKVK	Chr9B_2901962	Chr9B	2901962	9.05505e-05	-0.483278	299	0.926118	0.926118			Mg	MLMM	GKVK	Chr9B_2901929	Chr9B	2901929	8.77184e-05	-0.219064	299	0.861165	-3.57093
Mg	BLINK	GKVK	Chr8B_31493653	Chr8B	31493653	9.10978e-05	-0.188963	299	0.926118	0.926118			Mg	MLMM	GKVK	Chr8A_11824251	Chr8A	11824251	8.9037e-05	-0.197324	299	0.861165	-3.25417
Mg	BLINK	GKVK	Chr5B_40305436	Chr5B	40305436	9.48871e-05	-0.580268	299	0.926118	0.926118			Mg	MLMM	GKVK	Chr5B_40305436	Chr5B	40305436	9.11556e-05	-0.580268	299	0.861165	-3.22213
Mg	BLINK	GKVK	Chr8A_11824251	Chr8A	11824251	9.68711e-05	-0.197324	299	0.926118	0.926118			Mg	MLMM	GKVK	Chr7B_32353031	Chr7B	32353031	9.29025e-05	-0.369565	299	0.861165	-3.39303
Mg	BLINK	GKVK	Chr8A_9200931	Chr8A	9200931	9.99343e-05	-0.56689	299	0.926118	0.926118			Mg	MLMM	GKVK	Chr9B_2901962	Chr9B	2901962	9.36781e-05	-0.483278	299	0.861165	-3.39739
													Mg	MLMM	GKVK	Chr8A_9200931	Chr8A	9200931	9.68398e-05	-0.56689	299	0.861165	-3.31715
Trait	Model	Test location	SNP	Chromosome	Position	P.value	MAF	nobs	H&B.P.Value	Effect			Trait	Model	Test location	SNP	Chromosome	Position	P.value	MAF	nobs	H&B.P.Value	Effect
Mg	BLINK	IIMR	Chr4B_11095163	Chr4B	11095163	2.09296e-11	-0.56	300	5.22216e-06	5.22216e-06			Mg	MLMM	IIMR	Chr4B_11095163	Chr4B	11095163	8.77204e-09	-0.56	300	0.00218872	26.0217
Mg	BLINK	IIMR	Chr3A_57407804	Chr3A	57407804	6.46252e-09	-0.09	300	0.000806235	0.000806235			Mg	MLMM	IIMR	Chr3A_57407804	Chr3A	57407804	2.99292e-06	-0.09	300	0.373383	-16.9807
Mg	BLINK	IIMR	Chr9A_40481713	Chr9A	40481713	1.75149e-07	-0.396667	300	0.0125477	0.0125477			Mg	MLMM	IIMR	Chr5B_14509298	Chr5B	14509298	1.00003e-05	-0.411667	300	0.62287	16.9718
Mg	BLINK	IIMR	Chr5B_14535660	Chr5B	14535660	2.01157e-07	-0.466667	300	0.0125477	0.0125477			Mg	MLMM	IIMR	Chr2A_37444476	Chr2A	37444476	1.10639e-05	-0.568333	300	0.62287	-18.3596
Mg	BLINK	IIMR	Chr4B_23571416	Chr4B	23571416	5.40028e-06	-0.285	300	0.269486	0.788065			Mg	MLMM	IIMR	Chr2B_6776961	Chr2B	6776961	1.39304e-05	-0.381667	300	0.62287	-18.5131
Mg	BLINK	IIMR	Chr9A_53228764	Chr9A	53228764	1.54338e-05	-0.495	300	0.641817	0.770181			Mg	MLMM	IIMR	Chr3A_50847928	Chr3A	50847928	1.49782e-05	-0.371667	300	0.62287	19.8508
Mg	BLINK	IIMR	Chr3A_50847928	Chr3A	50847928	2.16805e-05	-0.371667	300	0.772789	0.788065			Mg	MLMM	IIMR	Chr3B_15139144	Chr3B	15139144	2.01432e-05	-0.338333	300	0.680269	-22.719
Mg	BLINK	IIMR	Chr9B_55163723	Chr9B	55163723	2.86146e-05	-0.536667	300	0.788065	0.788065			Mg	MLMM	IIMR	Chr8B_24584803	Chr8B	24584803	2.18113e-05	0.04	300	0.680269	15.0427
Mg	BLINK	IIMR	Chr8B_25415736	Chr8B	25415736	3.05088e-05	-0.0633333	300	0.788065	0.788065			Mg	MLMM	IIMR	Chr3B_45826858	Chr3B	45826858	3.22922e-05	0.233333	300	0.743089	-16.2145
Mg	BLINK	IIMR	Chr2B_6776961	Chr2B	6776961	3.19802e-05	-0.381667	300	0.788065	0.788065			Mg	MLMM	IIMR	Chr6B_23077923	Chr6B	23077923	3.49156e-05	-0.22	300	0.743089	21.749
Mg	BLINK	IIMR	Chr3B_21559469	Chr3B	21559469	3.96159e-05	-0.613333	300	0.788065	0.788065			Mg	MLMM	IIMR	Chr5B_14535660	Chr5B	14535660	4.22925e-05	-0.466667	300	0.743089	16.4513
Mg	BLINK	IIMR	Chr3A_25648914	Chr3A	25648914	4.05097e-05	-0.543333	300	0.788065	0.788065			Mg	MLMM	IIMR	Chr8B_21649836	Chr8B	21649836	4.38625e-05	-0.31	300	0.743089	20.5756
Mg	BLINK	IIMR	Chr8B_21649836	Chr8B	21649836	4.10647e-05	-0.31	300	0.788065	0.788065			Mg	MLMM	IIMR	Chr7B_27914399	Chr7B	27914399	4.72387e-05	-0.263333	300	0.743089	17.5998
Mg	BLINK	IIMR	Chr5B_14509298	Chr5B	14509298	4.72632e-05	-0.411667	300	0.788065	0.788065			Mg	MLMM	IIMR	Chr4B_23571416	Chr4B	23571416	4.8104e-05	-0.285	300	0.743089	-16.8876
Mg	BLINK	IIMR	Chr6B_13029302	Chr6B	13029302	4.73765e-05	-0.458333	300	0.788065	0.788065			Mg	MLMM	IIMR	Chr8B_25415736	Chr8B	25415736	5.02191e-05	-0.0633333	300	0.743089	14.5515
Mg	BLINK	IIMR	Chr3A_28186790	Chr3A	28186790	5.57663e-05	-0.671667	300	0.869644	0.869644			Mg	MLMM	IIMR	Chr8A_24365945	Chr8A	24365945	5.05319e-05	-0.236667	300	0.743089	15.365
Mg	BLINK	IIMR	Chr3B_725378	Chr3B	725378	6.97471e-05	-0.458333	300	0.908524	0.908524			Mg	MLMM	IIMR	Chr3B_21559469	Chr3B	21559469	5.06291e-05	-0.613333	300	0.743089	16.3757
Mg	BLINK	IIMR	Chr8A_14958987	Chr8A	14958987	7.37347e-05	0.313333	300	0.908524	0.908524			Mg	MLMM	IIMR	Chr9B_27662655	Chr9B	27662655	5.42485e-05	-0.415	300	0.751977	17.3229
Mg	BLINK	IIMR	Chr6A_6827256	Chr6A	6827256	7.43768e-05	-0.43	300	0.908524	0.908524			Mg	MLMM	IIMR	Chr9A_40481713	Chr9A	40481713	6.06e-05	-0.396667	300	0.772535	-17.8716
Mg	BLINK	IIMR	Chr5B_16234673	Chr5B	16234673	7.44071e-05	-0.486667	300	0.908524	0.908524			Mg	MLMM	IIMR	Chr9A_7437653	Chr9A	7437653	6.46221e-05	-0.588333	300	0.772535	-15.9271
Mg	BLINK	IIMR	Chr3A_35360590	Chr3A	35360590	7.90059e-05	-0.191667	300	0.908524	0.908524			Mg	MLMM	IIMR	Chr8B_15092840	Chr8B	15092840	6.50201e-05	-0.5	300	0.772535	-17.0308
Mg	BLINK	IIMR	Chr8B_14791522	Chr8B	14791522	8.24078e-05	-0.388333	300	0.908524	0.908524			Mg	MLMM	IIMR	Chr8B_29656661	Chr8B	29656661	6.81345e-05	-0.531667	300	0.772741	15.9488
Mg	BLINK	IIMR	Chr2B_8437914	Chr2B	8437914	8.3748e-05	-0.556667	300	0.908524	0.908524			Mg	MLMM	IIMR	Chr5A_34907000	Chr5A	34907000	7.50586e-05	-0.538333	300	0.814258	15.6327
Mg	BLINK	IIMR	Chr8B_24584803	Chr8B	24584803	9.03403e-05	0.04	300	0.939204	0.939204			Mg	MLMM	IIMR	Chr3A_45118544	Chr3A	45118544	8.23701e-05	-0.241667	300	0.824162	-22.4443
Mg	BLINK	IIMR	Chr7A_35869185	Chr7A	35869185	9.45098e-05	-0.428333	300	0.943249	0.943249			Mg	MLMM	IIMR	Chr7B_35031156	Chr7B	35031156	8.25777e-05	-0.256667	300	0.824162	16.5706
													Mg	MLMM	IIMR	Chr5A_43906977	Chr5A	43906977	9.26311e-05	-0.0533333	300	0.863086	14.0503
													Mg	MLMM	IIMR	Chr8A_6073203	Chr8A	6073203	9.3396e-05	-0.055	300	0.863086	-16.6465
Trait	Model	Test location	SNP	Chromosome	Position	P.value	MAF	nobs	H&B.P.Value	Effect			Trait	Model	Test location	SNP	Chromosome	Position	P.value	MAF	nobs	H&B.P.Value	Effect
Mg	BLINK	Pooled	Chr5B_14535660	Chr5B	14535660	1.81198e-06	-0.466667	300	0.325761	0.325761			Mg	MLMM	Pooled	Chr4B_11095163	Chr4B	11095163	8.93428e-08	-0.56	300	0.022292	13.2882
Mg	BLINK	Pooled	Chr4B_11095163	Chr4B	11095163	3.49579e-06	-0.56	300	0.325761	0.325761			Mg	MLMM	Pooled	Chr8B_24584803	Chr8B	24584803	7.23118e-06	0.04	300	0.902129	8.75032
Mg	BLINK	Pooled	Chr8B_19435465	Chr8B	19435465	5.86008e-06	0.151667	300	0.325761	0.325761			Mg	MLMM	Pooled	Chr8A_9760598	Chr8A	9760598	2.1425e-05	-0.27	300	0.952623	-12.5922
Mg	BLINK	Pooled	Chr5A_1544518	Chr5A	1544518	6.09513e-06	-0.415	300	0.325761	0.325761			Mg	MLMM	Pooled	Chr6A_6827256	Chr6A	6827256	2.52113e-05	-0.43	300	0.952623	10.6868
Mg	BLINK	Pooled	Chr1A_35466335	Chr1A	35466335	6.52799e-06	-0.165	300	0.325761	0.325761			Mg	MLMM	Pooled	Chr2B_8188450	Chr2B	8188450	2.67042e-05	-0.325	300	0.952623	-9.46349
Mg	BLINK	Pooled	Chr2B_6776961	Chr2B	6776961	1.4205e-05	-0.381667	300	0.428561	0.428561			Mg	MLMM	Pooled	Chr2A_32918911	Chr2A	32918911	2.73343e-05	-0.53	300	0.952623	-10.005
Mg	BLINK	Pooled	Chr1A_19821243	Chr1A	19821243	1.58949e-05	0.318333	300	0.428561	0.428561			Mg	MLMM	Pooled	Chr8A_8258748	Chr8A	8258748	3.12692e-05	-0.403333	300	0.952623	-11.0792
Mg	BLINK	Pooled	Chr4A_11006762	Chr4A	11006762	1.85976e-05	-0.473333	300	0.428561	0.428561			Mg	MLMM	Pooled	Chr6B_20515006	Chr6B	20515006	3.24709e-05	-0.446667	300	0.952623	10.1121
Mg	BLINK	Pooled	Chr6B_12229223	Chr6B	12229223	1.91388e-05	-0.376667	300	0.428561	0.428561			Mg	MLMM	Pooled	Chr6B_3488462	Chr6B	3488462	3.49986e-05	-0.503333	300	0.952623	-9.42834
Mg	BLINK	Pooled	Chr3A_38390421	Chr3A	38390421	1.93424e-05	0.09	300	0.428561	0.428561			Mg	MLMM	Pooled	Chr7A_173591	Chr7A	173591	4.693e-05	-0.375	300	0.952623	-11.5206
Mg	BLINK	Pooled	Chr6B_20515006	Chr6B	20515006	1.93931e-05	-0.446667	300	0.428561	0.428561			Mg	MLMM	Pooled	Chr5B_4234112	Chr5B	4234112	4.94525e-05	-0.295	300	0.952623	-11.4178
Mg	BLINK	Pooled	Chr5A_46082156	Chr5A	46082156	2.06113e-05	-0.483333	300	0.428561	0.428561			Mg	MLMM	Pooled	Chr7A_32419313	Chr7A	32419313	5.23938e-05	-0.405	300	0.952623	-9.74819
Mg	BLINK	Pooled	Chr8B_24584803	Chr8B	24584803	2.24248e-05	0.04	300	0.430402	0.430402			Mg	MLMM	Pooled	Chr8A_34036593	Chr8A	34036593	5.37714e-05	-0.643333	300	0.952623	-9.17498
Mg	BLINK	Pooled	Chr2A_32918911	Chr2A	32918911	2.57025e-05	-0.53	300	0.458075	0.458075			Mg	MLMM	Pooled	Chr4B_23571416	Chr4B	23571416	5.62315e-05	-0.285	300	0.952623	-9.23552
Mg	BLINK	Pooled	Chr8A_9760598	Chr8A	9760598	3.20644e-05	-0.27	300	0.488113	0.488113			Mg	MLMM	Pooled	Chr9A_7437653	Chr9A	7437653	5.72694e-05	-0.588333	300	0.952623	-8.8485
Mg	BLINK	Pooled	Chr7B_8786745	Chr7B	8786745	3.24422e-05	0.253333	300	0.488113	0.488113			Mg	MLMM	Pooled	Chr6B_16489805	Chr6B	16489805	7.09394e-05	-0.51	300	0.984505	-9.31627
Mg	BLINK	Pooled	Chr3A_19189752	Chr3A	19189752	3.32567e-05	-0.403333	300	0.488113	0.488113			Mg	MLMM	Pooled	Chr5A_46082156	Chr5A	46082156	7.22816e-05	-0.483333	300	0.984505	-9.74503
Mg	BLINK	Pooled	Chr7A_32791520	Chr7A	32791520	3.5536e-05	-0.251667	300	0.49259	0.49259			Mg	MLMM	Pooled	Chr3A_50847928	Chr3A	50847928	7.45129e-05	-0.371667	300	0.984505	10.0472
Mg	BLINK	Pooled	Chr4A_20573300	Chr4A	20573300	4.10974e-05	0.27	300	0.539697	0.539697			Mg	MLMM	Pooled	Chr3A_41686223	Chr3A	41686223	7.62044e-05	-0.258333	300	0.984505	8.33458
Mg	BLINK	Pooled	Chr3A_19245558	Chr3A	19245558	5.5295e-05	-0.363333	300	0.689836	0.689836			Mg	MLMM	Pooled	Chr8B_21649836	Chr8B	21649836	7.89148e-05	-0.31	300	0.984505	10.9789
Mg	BLINK	Pooled	Chr3A_19245560	Chr3A	19245560	6.8031e-05	-0.39	300	0.763495	0.763495			Mg	MLMM	Pooled	Chr2A_37444476	Chr2A	37444476	8.30305e-05	-0.568333	300	0.986524	-9.10096
Mg	BLINK	Pooled	Chr7B_16856982	Chr7B	16856982	6.97014e-05	0.355	300	0.763495	0.763495			Mg	MLMM	Pooled	Chr2B_39803313	Chr2B	39803313	9.31743e-05	0.0716667	300	0.999842	10.1061
Mg	BLINK	Pooled	Chr5A_37303085	Chr5A	37303085	7.03792e-05	-0.521667	300	0.763495	0.763495			Mg	MLMM	Pooled	Chr4A_14280927	Chr4A	14280927	9.76921e-05	-0.563333	300	0.999842	-8.75132
Mg	BLINK	Pooled	Chr5B_47407986	Chr5B	47407986	7.44343e-05	-0.218333	300	0.773841	0.773841			Mg	MLMM	Pooled	Chr6B_23077923	Chr6B	23077923	9.91126e-05	-0.22	300	0.999842	11.3068
Mg	BLINK	Pooled	Chr9A_41544368	Chr9A	41544368	7.91779e-05	-0.296667	300	0.79023	0.79023
Mg	BLINK	Pooled	Chr1A_29714136	Chr1A	29714136	8.96145e-05	-0.475	300	0.855446	0.855446
Mg	BLINK	Pooled	Chr5B_18274929	Chr5B	18274929	9.25692e-05	-0.475	300	0.855446	0.855446
Trait	Model	Test location	SNP	Chromosome	Position	P.value	MAF	nobs	H&B.P.Value	Effect			Trait	Model	Test location	SNP	Chromosome	Position	P.value	MAF	nobs	H&B.P.Value	Effect
Na	BLINK	GKVK	Chr8A_15171914	Chr8A	15171914	4.23052e-06	0.43771	297	0.527456	0.527456			Na	MLMM	GKVK	Chr8A_15171914	Chr8A	15171914	3.10484e-06	0.43771	297	0.481405	-0.205912
Na	BLINK	GKVK	Chr6B_20191492	Chr6B	20191492	4.6221e-06	-0.37037	297	0.527456	0.527456			Na	MLMM	GKVK	Chr6B_20191492	Chr6B	20191492	6.08804e-06	-0.37037	297	0.481405	-0.209039
Na	BLINK	GKVK	Chr6B_17448983	Chr6B	17448983	8.32063e-06	-0.158249	297	0.527456	0.527456			Na	MLMM	GKVK	Chr9A_9398145	Chr9A	9398145	6.99451e-06	-0.582492	297	0.481405	-0.173441
Na	BLINK	GKVK	Chr8A_21675758	Chr8A	21675758	8.45583e-06	-0.292929	297	0.527456	0.527456			Na	MLMM	GKVK	Chr6B_17448983	Chr6B	17448983	8.09904e-06	-0.158249	297	0.481405	-0.261847
Na	BLINK	GKVK	Chr5A_34866799	Chr5A	34866799	1.34507e-05	-0.469697	297	0.551793	0.551793			Na	MLMM	GKVK	Chr8A_21675758	Chr8A	21675758	9.64698e-06	-0.292929	297	0.481405	-0.159354
Na	BLINK	GKVK	Chr9A_9398145	Chr9A	9398145	1.4749e-05	-0.582492	297	0.551793	0.551793			Na	MLMM	GKVK	Chr5A_34866799	Chr5A	34866799	1.40952e-05	-0.469697	297	0.518404	-0.166595
Na	BLINK	GKVK	Chr4B_29310177	Chr4B	29310177	2.11981e-05	-0.383838	297	0.551793	0.551793			Na	MLMM	GKVK	Chr5B_16577667	Chr5B	16577667	1.69863e-05	-0.587542	297	0.518404	-0.166545
Na	BLINK	GKVK	Chr8A_24747832	Chr8A	24747832	2.28934e-05	-0.442761	297	0.551793	0.551793			Na	MLMM	GKVK	Chr8A_24747832	Chr8A	24747832	1.73703e-05	-0.442761	297	0.518404	-0.178045
Na	BLINK	GKVK	Chr5B_16577667	Chr5B	16577667	2.64524e-05	-0.587542	297	0.551793	0.551793			Na	MLMM	GKVK	Chr4B_29310177	Chr4B	29310177	2.2876e-05	-0.383838	297	0.518404	-0.185465
Na	BLINK	GKVK	Chr2B_8221160	Chr2B	8221160	2.66117e-05	-0.272727	297	0.551793	0.551793			Na	MLMM	GKVK	Chr2B_8221160	Chr2B	8221160	2.30983e-05	-0.272727	297	0.518404	-0.168647
Na	BLINK	GKVK	Chr3A_17414537	Chr3A	17414537	2.82809e-05	-0.333333	297	0.551793	0.551793			Na	MLMM	GKVK	Chr9A_55441654	Chr9A	55441654	2.55856e-05	-0.405724	297	0.518404	-0.194401
Na	BLINK	GKVK	Chr6B_22000840	Chr6B	22000840	2.98351e-05	-0.360269	297	0.551793	0.551793			Na	MLMM	GKVK	Chr3B_18016621	Chr3B	18016621	2.84603e-05	-0.444444	297	0.518404	-0.165363
Na	BLINK	GKVK	Chr9A_47293393	Chr9A	47293393	3.70306e-05	-0.447811	297	0.551793	0.551793			Na	MLMM	GKVK	Chr9A_47293393	Chr9A	47293393	3.00158e-05	-0.447811	297	0.518404	-0.171863
Na	BLINK	GKVK	Chr3B_4504494	Chr3B	4504494	3.78339e-05	-0.590909	297	0.551793	0.551793			Na	MLMM	GKVK	Chr6B_22000840	Chr6B	22000840	3.56466e-05	-0.360269	297	0.518404	-0.187611
Na	BLINK	GKVK	Chr9A_55441654	Chr9A	55441654	3.79404e-05	-0.405724	297	0.551793	0.551793			Na	MLMM	GKVK	Chr1A_13081642	Chr1A	13081642	3.61671e-05	-0.368687	297	0.518404	-0.189055
Na	BLINK	GKVK	Chr8A_22270217	Chr8A	22270217	3.87628e-05	-0.301347	297	0.551793	0.551793			Na	MLMM	GKVK	Chr3B_4504494	Chr3B	4504494	3.88093e-05	-0.590909	297	0.518404	-0.157053
Na	BLINK	GKVK	Chr7B_33415690	Chr7B	33415690	3.95485e-05	-0.274411	297	0.551793	0.551793			Na	MLMM	GKVK	Chr8A_33962481	Chr8A	33962481	3.8936e-05	-0.526936	297	0.518404	-0.176661
Na	BLINK	GKVK	Chr1A_1920383	Chr1A	1920383	4.35638e-05	0.0286195	297	0.551793	0.551793			Na	MLMM	GKVK	Chr2A_32384665	Chr2A	32384665	3.97282e-05	-0.513468	297	0.518404	-0.158312
Na	BLINK	GKVK	Chr3B_18016621	Chr3B	18016621	4.36536e-05	-0.444444	297	0.551793	0.551793			Na	MLMM	GKVK	Chr6B_31005571	Chr6B	31005571	4.09053e-05	-0.343434	297	0.518404	-0.162202
Na	BLINK	GKVK	Chr1A_13081642	Chr1A	13081642	4.69976e-05	-0.368687	297	0.551793	0.551793			Na	MLMM	GKVK	Chr1A_1920383	Chr1A	1920383	4.15536e-05	0.0286195	297	0.518404	-0.137729
Na	BLINK	GKVK	Chr2A_32384665	Chr2A	32384665	4.86127e-05	-0.513468	297	0.551793	0.551793			Na	MLMM	GKVK	Chr3A_17414537	Chr3A	17414537	4.40553e-05	-0.333333	297	0.523442	-0.196581
Na	BLINK	GKVK	Chr8A_33962481	Chr8A	33962481	5.0427e-05	-0.526936	297	0.551793	0.551793			Na	MLMM	GKVK	Chr8A_22270217	Chr8A	22270217	4.77476e-05	-0.301347	297	0.529984	-0.14385
Na	BLINK	GKVK	Chr3A_34618598	Chr3A	34618598	5.37259e-05	-0.127946	297	0.551793	0.551793			Na	MLMM	GKVK	Chr3A_34618598	Chr3A	34618598	5.15032e-05	-0.127946	297	0.529984	-0.151218
Na	BLINK	GKVK	Chr6B_36992459	Chr6B	36992459	5.51043e-05	0.0521886	297	0.551793	0.551793			Na	MLMM	GKVK	Chr7B_33415690	Chr7B	33415690	5.1787e-05	-0.274411	297	0.529984	-0.149783
Na	BLINK	GKVK	Chr6B_31005571	Chr6B	31005571	5.52875e-05	-0.343434	297	0.551793	0.551793			Na	MLMM	GKVK	Chr1A_28117694	Chr1A	28117694	5.95614e-05	-0.0016835	297	0.529984	0.15441
Na	BLINK	GKVK	Chr7B_26582367	Chr7B	26582367	6.02826e-05	-0.451178	297	0.57222	0.57222			Na	MLMM	GKVK	Chr7B_26582367	Chr7B	26582367	6.21348e-05	-0.451178	297	0.529984	-0.180052
Na	BLINK	GKVK	Chr8B_27536848	Chr8B	27536848	6.43102e-05	-0.400673	297	0.57222	0.57222			Na	MLMM	GKVK	Chr6B_16183990	Chr6B	16183990	6.32486e-05	-0.516835	297	0.529984	-0.164727
Na	BLINK	GKVK	Chr7A_3108477	Chr7A	3108477	6.46939e-05	-0.395623	297	0.57222	0.57222			Na	MLMM	GKVK	Chr3A_45209447	Chr3A	45209447	6.40161e-05	-0.377104	297	0.529984	-0.146291
Na	BLINK	GKVK	Chr3A_3680945	Chr3A	3680945	6.67048e-05	-0.46633	297	0.57222	0.57222			Na	MLMM	GKVK	Chr6B_36992459	Chr6B	36992459	6.45604e-05	0.0521886	297	0.529984	-0.208406
Na	BLINK	GKVK	Chr1A_28117694	Chr1A	28117694	7.02614e-05	-0.0016835	297	0.57222	0.57222			Na	MLMM	GKVK	Chr1B_36253927	Chr1B	36253927	6.50306e-05	-0.439394	297	0.529984	0.152739
Na	BLINK	GKVK	Chr6B_16183990	Chr6B	16183990	7.24826e-05	-0.516835	297	0.57222	0.57222			Na	MLMM	GKVK	Chr7A_3108477	Chr7A	3108477	6.58468e-05	-0.395623	297	0.529984	-0.154009
Na	BLINK	GKVK	Chr1B_36253927	Chr1B	36253927	7.51514e-05	-0.439394	297	0.57222	0.57222			Na	MLMM	GKVK	Chr6B_37635869	Chr6B	37635869	6.96638e-05	0.03367	297	0.539216	-0.140412
Na	BLINK	GKVK	Chr3A_45209447	Chr3A	45209447	7.61634e-05	-0.377104	297	0.57222	0.57222			Na	MLMM	GKVK	Chr7B_7894335	Chr7B	7894335	7.46062e-05	0.245791	297	0.539216	-0.146556
Na	BLINK	GKVK	Chr7A_3508406	Chr7A	3508406	7.79744e-05	-0.493266	297	0.57222	0.57222			Na	MLMM	GKVK	Chr8B_27536848	Chr8B	27536848	7.92637e-05	-0.400673	297	0.539216	-0.17004
Na	BLINK	GKVK	Chr7B_7894335	Chr7B	7894335	8.31689e-05	0.245791	297	0.592901	0.592901			Na	MLMM	GKVK	Chr2B_8141485	Chr2B	8141485	8.22177e-05	-0.624579	297	0.539216	-0.155474
Na	BLINK	GKVK	Chr2B_8141485	Chr2B	8141485	8.61088e-05	-0.624579	297	0.595297	0.595297			Na	MLMM	GKVK	Chr3A_3680945	Chr3A	3680945	8.36779e-05	-0.46633	297	0.539216	-0.163041
Na	BLINK	GKVK	Chr6B_37635869	Chr6B	37635869	8.82766e-05	0.03367	297	0.595297	0.595297			Na	MLMM	GKVK	Chr6A_35127220	Chr6A	35127220	8.53915e-05	-0.328283	297	0.539216	-0.154268
Na	BLINK	GKVK	Chr7B_11362022	Chr7B	11362022	9.64596e-05	-0.313131	297	0.610001	0.610001			Na	MLMM	GKVK	Chr7A_18037460	Chr7A	18037460	8.69969e-05	0.183502	297	0.539216	-0.138393
Na	BLINK	GKVK	Chr6A_35127220	Chr6A	35127220	9.66292e-05	-0.328283	297	0.610001	0.610001			Na	MLMM	GKVK	Chr8A_6049852	Chr8A	6049852	8.70017e-05	-0.446128	297	0.539216	-0.178132
													Na	MLMM	GKVK	Chr8A_15256219	Chr8A	15256219	8.92518e-05	-0.190236	297	0.539216	-0.158741
													Na	MLMM	GKVK	Chr6B_19166409	Chr6B	19166409	9.13078e-05	-0.259259	297	0.539216	-0.200654
													Na	MLMM	GKVK	Chr6A_40402396	Chr6A	40402396	9.24439e-05	-0.0757576	297	0.539216	-0.170667
													Na	MLMM	GKVK	Chr6B_8447898	Chr6B	8447898	9.38708e-05	-0.540404	297	0.539216	-0.154529
													Na	MLMM	GKVK	Chr1B_33215772	Chr1B	33215772	9.94526e-05	-0.481481	297	0.539216	-0.161769
Trait	Model	Test location	SNP	Chromosome	Position	P.value	MAF	nobs	H&B.P.Value	Effect			Trait	Model	Test location	SNP	Chromosome	Position	P.value	MAF	nobs	H&B.P.Value	Effect
Na	BLINK	IIMR	Chr6B_21157462	Chr6B	21157462	1.09017e-06	-0.363481	293	0.27201	0.27201			Na	MLMM	IIMR	Chr6B_21157462	Chr6B	21157462	9.20259e-07	-0.363481	293	0.229615	-0.913116
Na	BLINK	IIMR	Chr6B_30999135	Chr6B	30999135	3.37915e-05	-0.291809	293	0.984731	0.984731			Na	MLMM	IIMR	Chr6B_30999135	Chr6B	30999135	2.97615e-05	-0.291809	293	0.961867	-0.693074
Na	BLINK	IIMR	Chr5A_14810709	Chr5A	14810709	3.50138e-05	-0.418089	293	0.984731	0.984731			Na	MLMM	IIMR	Chr5A_14810709	Chr5A	14810709	3.08462e-05	-0.418089	293	0.961867	-0.758849
Na	BLINK	IIMR	Chr2B_21542500	Chr2B	21542500	3.68049e-05	-0.324232	293	0.984731	0.984731			Na	MLMM	IIMR	Chr2B_21542500	Chr2B	21542500	3.24508e-05	-0.324232	293	0.961867	-0.778127
Na	BLINK	IIMR	Chr8B_21543551	Chr8B	21543551	4.66294e-05	0.0750853	293	0.984731	0.984731			Na	MLMM	IIMR	Chr8B_21543551	Chr8B	21543551	4.12275e-05	0.0750853	293	0.961867	-0.648495
Na	BLINK	IIMR	Chr8B_28943773	Chr8B	28943773	4.67216e-05	-0.542662	293	0.984731	0.984731			Na	MLMM	IIMR	Chr8B_28943773	Chr8B	28943773	4.13011e-05	-0.542662	293	0.961867	-0.653429
Na	BLINK	IIMR	Chr2A_48191755	Chr2A	48191755	4.89245e-05	-0.380546	293	0.984731	0.984731			Na	MLMM	IIMR	Chr2A_48191755	Chr2A	48191755	4.32621e-05	-0.380546	293	0.961867	-0.752963
Na	BLINK	IIMR	Chr6B_4669305	Chr6B	4669305	4.91265e-05	0.0938567	293	0.984731	0.984731			Na	MLMM	IIMR	Chr6B_4669305	Chr6B	4669305	4.34627e-05	0.0938567	293	0.961867	-0.747954
Na	BLINK	IIMR	Chr8A_27506014	Chr8A	27506014	5.14783e-05	-0.474403	293	0.984731	0.984731			Na	MLMM	IIMR	Chr8A_27506014	Chr8A	27506014	4.55687e-05	-0.474403	293	0.961867	-0.72998
Na	BLINK	IIMR	Chr4A_26276513	Chr4A	26276513	5.14793e-05	0.0290102	293	0.984731	0.984731			Na	MLMM	IIMR	Chr4A_26276513	Chr4A	26276513	4.55748e-05	0.0290102	293	0.961867	-0.743604
Na	BLINK	IIMR	Chr2B_3257039	Chr2B	3257039	5.35006e-05	-0.53413	293	0.984731	0.984731			Na	MLMM	IIMR	Chr2B_3257039	Chr2B	3257039	4.74075e-05	-0.53413	293	0.961867	0.673083
Na	BLINK	IIMR	Chr3B_20318052	Chr3B	20318052	5.78656e-05	-0.406143	293	0.984731	0.984731			Na	MLMM	IIMR	Chr3B_20318052	Chr3B	20318052	5.12867e-05	-0.406143	293	0.961867	-0.693045
Na	BLINK	IIMR	Chr7B_35191377	Chr7B	35191377	6.76193e-05	-0.385666	293	0.984731	0.984731			Na	MLMM	IIMR	Chr7B_35191377	Chr7B	35191377	6.00555e-05	-0.385666	293	0.961867	-0.744403
Na	BLINK	IIMR	Chr6A_1606123	Chr6A	1606123	8.60183e-05	-0.511945	293	0.984731	0.984731			Na	MLMM	IIMR	Chr6A_1606123	Chr6A	1606123	7.66651e-05	-0.511945	293	0.961867	0.630251
Na	BLINK	IIMR	Chr6B_21157453	Chr6B	21157453	9.51612e-05	-0.3157	293	0.984731	0.984731			Na	MLMM	IIMR	Chr6B_21157453	Chr6B	21157453	8.48824e-05	-0.3157	293	0.961867	-0.774072
													Na	MLMM	IIMR	Chr3A_35521687	Chr3A	35521687	8.96919e-05	-0.146758	293	0.961867	0.595241
													Na	MLMM	IIMR	Chr7A_3093984	Chr7A	3093984	9.43468e-05	-0.284983	293	0.961867	-0.763027
													Na	MLMM	IIMR	Chr1A_14094085	Chr1A	14094085	9.77762e-05	0.0290102	293	0.961867	-0.526769
Trait	Model	Test location	SNP	Chromosome	Position	P.value	MAF	nobs	H&B.P.Value	Effect			Trait	Model	Test location	SNP	Chromosome	Position	P.value	MAF	nobs	H&B.P.Value	Effect
Na	BLINK	Pooled	Chr7B_20521953	Chr7B	20521953	2.90207e-06	-0.59396	298	0.366625	0.366625			Na	MLMM	Pooled	Chr6B_21157462	Chr6B	21157462	3.2611e-06	-0.354027	298	0.562211	-0.40417
Na	BLINK	Pooled	Chr6B_21157462	Chr6B	21157462	2.93875e-06	-0.354027	298	0.366625	0.366625			Na	MLMM	Pooled	Chr3B_20318052	Chr3B	20318052	4.5065e-06	-0.411074	298	0.562211	-0.360173
Na	BLINK	Pooled	Chr3B_20318052	Chr3B	20318052	4.42656e-06	-0.411074	298	0.366902	0.366902			Na	MLMM	Pooled	Chr2A_42784442	Chr2A	42784442	9.07108e-06	-0.40604	298	0.754445	0.330839
Na	BLINK	Pooled	Chr9A_39988927	Chr9A	39988927	7.36316e-06	-0.221477	298	0.366902	0.366902			Na	MLMM	Pooled	Chr9A_39988927	Chr9A	39988927	1.49894e-05	-0.221477	298	0.759983	-0.315314
Na	BLINK	Pooled	Chr4A_26276513	Chr4A	26276513	1.15666e-05	0.0234899	298	0.366902	0.366902			Na	MLMM	Pooled	Chr3A_45133809	Chr3A	45133809	1.52295e-05	-0.182886	298	0.759983	-0.345529
Na	BLINK	Pooled	Chr2A_21623063	Chr2A	21623063	1.30238e-05	-0.442953	298	0.366902	0.366902			Na	MLMM	Pooled	Chr9A_48570737	Chr9A	48570737	4.31406e-05	-0.362416	298	0.999949	-0.369184
Na	BLINK	Pooled	Chr3A_45133809	Chr3A	45133809	1.53587e-05	-0.182886	298	0.366902	0.366902			Na	MLMM	Pooled	Chr4A_26276513	Chr4A	26276513	4.3202e-05	0.0234899	298	0.999949	-0.34222
Na	BLINK	Pooled	Chr1A_11040511	Chr1A	11040511	1.68985e-05	-0.157718	298	0.366902	0.366902			Na	MLMM	Pooled	Chr2A_49890504	Chr2A	49890504	4.64036e-05	-0.189597	298	0.999949	0.280113
Na	BLINK	Pooled	Chr3B_6423404	Chr3B	6423404	1.77652e-05	-0.370805	298	0.366902	0.366902			Na	MLMM	Pooled	Chr4A_26587806	Chr4A	26587806	5.62309e-05	-0.325503	298	0.999949	-0.269348
Na	BLINK	Pooled	Chr4A_26587806	Chr4A	26587806	1.81374e-05	-0.325503	298	0.366902	0.366902			Na	MLMM	Pooled	Chr2A_20682141	Chr2A	20682141	5.99595e-05	-0.600671	298	0.999949	-0.295523
Na	BLINK	Pooled	Chr2A_20682141	Chr2A	20682141	2.04174e-05	-0.600671	298	0.366902	0.366902			Na	MLMM	Pooled	Chr2B_21542500	Chr2B	21542500	7.50959e-05	-0.315436	298	0.999949	-0.345207
Na	BLINK	Pooled	Chr3A_56246580	Chr3A	56246580	2.05164e-05	-0.590604	298	0.366902	0.366902			Na	MLMM	Pooled	Chr5A_14810709	Chr5A	14810709	7.56103e-05	-0.40604	298	0.999949	-0.335695
Na	BLINK	Pooled	Chr2A_26868372	Chr2A	26868372	2.11179e-05	-0.372483	298	0.366902	0.366902			Na	MLMM	Pooled	Chr3A_56246580	Chr3A	56246580	8.083e-05	-0.590604	298	0.999949	-0.282102
Na	BLINK	Pooled	Chr6B_3081786	Chr6B	3081786	2.12257e-05	-0.424497	298	0.366902	0.366902			Na	MLMM	Pooled	Chr3A_46818469	Chr3A	46818469	8.38425e-05	-0.345638	298	0.999949	-0.264351
Na	BLINK	Pooled	Chr3A_45682303	Chr3A	45682303	2.20573e-05	-0.0654362	298	0.366902	0.366902			Na	MLMM	Pooled	Chr3A_45786323	Chr3A	45786323	8.41264e-05	-0.243289	298	0.999949	-0.280418
Na	BLINK	Pooled	Chr9A_48570737	Chr9A	48570737	2.73489e-05	-0.362416	298	0.426491	0.426491			Na	MLMM	Pooled	Chr2A_26868372	Chr2A	26868372	8.50215e-05	-0.372483	298	0.999949	0.2952
Na	BLINK	Pooled	Chr8B_25409975	Chr8B	25409975	2.93861e-05	0.317114	298	0.431303	0.431303			Na	MLMM	Pooled	Chr1A_11040511	Chr1A	11040511	8.65274e-05	-0.157718	298	0.999949	-0.264941
Na	BLINK	Pooled	Chr2A_42784442	Chr2A	42784442	3.58003e-05	-0.40604	298	0.436192	0.436192			Na	MLMM	Pooled	Chr7B_20521953	Chr7B	20521953	8.66357e-05	-0.59396	298	0.999949	0.292039
Na	BLINK	Pooled	Chr5A_45936028	Chr5A	45936028	3.647e-05	-0.434564	298	0.436192	0.436192
Na	BLINK	Pooled	Chr8B_10999091	Chr8B	10999091	3.69341e-05	-0.327181	298	0.436192	0.436192
Na	BLINK	Pooled	Chr8B_9483049	Chr8B	9483049	3.81238e-05	-0.177852	298	0.436192	0.436192
Na	BLINK	Pooled	Chr2A_49890504	Chr2A	49890504	3.84601e-05	-0.189597	298	0.436192	0.436192
Na	BLINK	Pooled	Chr3A_46818469	Chr3A	46818469	4.12032e-05	-0.345638	298	0.446985	0.446985
Na	BLINK	Pooled	Chr4A_17456351	Chr4A	17456351	4.65645e-05	0.0939597	298	0.481308	0.481308
Na	BLINK	Pooled	Chr9A_13843454	Chr9A	13843454	4.87364e-05	-0.432886	298	0.481308	0.481308
Na	BLINK	Pooled	Chr3A_17473607	Chr3A	17473607	5.01542e-05	-0.323826	298	0.481308	0.481308
Na	BLINK	Pooled	Chr4A_25683830	Chr4A	25683830	5.5094e-05	-0.057047	298	0.509132	0.509132
Na	BLINK	Pooled	Chr2A_31301956	Chr2A	31301956	5.92386e-05	-0.231544	298	0.520291	0.520291
Na	BLINK	Pooled	Chr7A_2995212	Chr7A	2995212	6.04721e-05	-0.348993	298	0.520291	0.520291
Na	BLINK	Pooled	Chr6B_21157453	Chr6B	21157453	6.44956e-05	-0.307047	298	0.535013	0.535013
Na	BLINK	Pooled	Chr3A_45786323	Chr3A	45786323	6.64716e-05	-0.243289	298	0.535013	0.535013
Na	BLINK	Pooled	Chr5A_3984073	Chr5A	3984073	7.24033e-05	0.258389	298	0.559481	0.559481
Na	BLINK	Pooled	Chr8A_27379721	Chr8A	27379721	7.50377e-05	-0.525168	298	0.559481	0.559481
Na	BLINK	Pooled	Chr3A_21325202	Chr3A	21325202	7.82932e-05	-0.263423	298	0.559481	0.559481
Na	BLINK	Pooled	Chr7B_15437583	Chr7B	15437583	7.87048e-05	0.162752	298	0.559481	0.559481
Na	BLINK	Pooled	Chr7A_27373295	Chr7A	27373295	8.18492e-05	-0.496644	298	0.559481	0.559481
Na	BLINK	Pooled	Chr2A_48191755	Chr2A	48191755	8.29655e-05	-0.407718	298	0.559481	0.559481
Na	BLINK	Pooled	Chr4A_23503798	Chr4A	23503798	8.74296e-05	-0.134228	298	0.574069	0.574069
Na	BLINK	Pooled	Chr6B_34734761	Chr6B	34734761	9.853e-05	-0.444631	298	0.626292	0.626292
Trait	Model	Test location	SNP	Chromosome	Position	P.value	MAF	nobs	H&B.P.Value	Effect			Trait	Model	Test location	SNP	Chromosome	Position	P.value	MAF	nobs	H&B.P.Value	Effect
P	BLINK	GKVK	Chr5B_2957823	Chr5B	2957823	1.96878e-06	0.0735786	299	0.267833	0.267833			P	MLMM	GKVK	Chr5B_2957823	Chr5B	2957823	3.27186e-06	0.0735786	299	0.381376	-3.43567
P	BLINK	GKVK	Chr5B_2957808	Chr5B	2957808	2.14686e-06	0.132107	299	0.267833	0.267833			P	MLMM	GKVK	Chr5B_2957808	Chr5B	2957808	4.78345e-06	0.132107	299	0.381376	-3.48141
P	BLINK	GKVK	Chr8B_32332034	Chr8B	32332034	6.04174e-06	-0.421405	299	0.437924	0.437924			P	MLMM	GKVK	Chr3A_19445161	Chr3A	19445161	5.62179e-06	-0.543478	299	0.381376	-3.73056
P	BLINK	GKVK	Chr3A_19445161	Chr3A	19445161	7.02052e-06	-0.543478	299	0.437924	0.437924			P	MLMM	GKVK	Chr8B_32332034	Chr8B	32332034	6.11398e-06	-0.421405	299	0.381376	4.23268
P	BLINK	GKVK	Chr7B_6100669	Chr7B	6100669	1.72532e-05	0.143813	299	0.798602	0.798602			P	MLMM	GKVK	Chr6A_15894199	Chr6A	15894199	1.17355e-05	0.135452	299	0.585626	3.05249
P	BLINK	GKVK	Chr4A_22224150	Chr4A	22224150	2.63135e-05	0.122074	299	0.798602	0.798602			P	MLMM	GKVK	Chr3A_26348020	Chr3A	26348020	1.67205e-05	-0.197324	299	0.695323	3.36228
P	BLINK	GKVK	Chr8B_10586120	Chr8B	10586120	2.68483e-05	-0.128763	299	0.798602	0.798602			P	MLMM	GKVK	Chr8B_10586120	Chr8B	10586120	3.56769e-05	-0.128763	299	0.974388	-4.10853
P	BLINK	GKVK	Chr5B_23266671	Chr5B	23266671	3.00498e-05	-0.528428	299	0.798602	0.798602			P	MLMM	GKVK	Chr7B_6100669	Chr7B	6100669	3.62058e-05	0.143813	299	0.974388	-3.04106
P	BLINK	GKVK	Chr6A_15894199	Chr6A	15894199	3.00552e-05	0.135452	299	0.798602	0.798602			P	MLMM	GKVK	Chr1B_37030223	Chr1B	37030223	3.91838e-05	-0.476589	299	0.974388	3.33379
P	BLINK	GKVK	Chr3A_26348020	Chr3A	26348020	3.20067e-05	-0.197324	299	0.798602	0.798602			P	MLMM	GKVK	Chr5B_23266671	Chr5B	23266671	3.96832e-05	-0.528428	299	0.974388	-3.5583
P	BLINK	GKVK	Chr3B_48243333	Chr3B	48243333	5.17854e-05	0.0953177	299	0.83324	0.83324			P	MLMM	GKVK	Chr5B_38044949	Chr5B	38044949	4.29571e-05	-0.488294	299	0.974388	3.83244
P	BLINK	GKVK	Chr2B_6806028	Chr2B	6806028	5.9334e-05	-0.362876	299	0.83324	0.83324			P	MLMM	GKVK	Chr4A_22224150	Chr4A	22224150	6.77202e-05	0.122074	299	0.999215	-2.95101
P	BLINK	GKVK	Chr5B_2957791	Chr5B	2957791	6.13677e-05	0.122074	299	0.83324	0.83324			P	MLMM	GKVK	Chr6B_27850280	Chr6B	27850280	7.1023e-05	-0.513378	299	0.999215	3.4647
P	BLINK	GKVK	Chr5B_8136154	Chr5B	8136154	6.93528e-05	-0.397993	299	0.83324	0.83324			P	MLMM	GKVK	Chr8B_10141189	Chr8B	10141189	7.62324e-05	-0.551839	299	0.999215	-3.19929
P	BLINK	GKVK	Chr3B_34841335	Chr3B	34841335	7.46871e-05	-0.595318	299	0.83324	0.83324			P	MLMM	GKVK	Chr3B_48243333	Chr3B	48243333	7.85316e-05	0.0953177	299	0.999215	-2.84587
P	BLINK	GKVK	Chr1B_37030223	Chr1B	37030223	7.94526e-05	-0.476589	299	0.83324	0.83324			P	MLMM	GKVK	Chr9A_11658531	Chr9A	11658531	7.91176e-05	-0.284281	299	0.999215	3.49903
P	BLINK	GKVK	Chr6B_27850280	Chr6B	27850280	8.47555e-05	-0.513378	299	0.83324	0.83324			P	MLMM	GKVK	Chr8A_9465993	Chr8A	9465993	8.49399e-05	-0.580268	299	0.999215	-3.2679
P	BLINK	GKVK	Chr8A_10195931	Chr8A	10195931	8.87396e-05	-0.272575	299	0.83324	0.83324			P	MLMM	GKVK	Chr3A_5971991	Chr3A	5971991	9.55077e-05	-0.14214	299	0.999215	-3.54405
P	BLINK	GKVK	Chr8B_10141189	Chr8B	10141189	9.03706e-05	-0.551839	299	0.83324	0.83324			P	MLMM	GKVK	Chr6A_32254318	Chr6A	32254318	9.5726e-05	-0.43311	299	0.999215	3.52333
P	BLINK	GKVK	Chr6B_18073628	Chr6B	18073628	9.55917e-05	-0.468227	299	0.83324	0.83324
P	BLINK	GKVK	Chr9B_32009140	Chr9B	32009140	9.62229e-05	-0.468227	299	0.83324	0.83324
P	BLINK	GKVK	Chr8A_9465993	Chr8A	9465993	9.77708e-05	-0.580268	299	0.83324	0.83324
P	BLINK	GKVK	Chr4A_28824132	Chr4A	28824132	9.87894e-05	0.137124	299	0.83324	0.83324
Trait	Model	Test location	SNP	Chromosome	Position	P.value	MAF	nobs	H&B.P.Value	Effect			Trait	Model	Test location	SNP	Chromosome	Position	P.value	MAF	nobs	H&B.P.Value	Effect
P	BLINK	IIMR	Chr4B_11095163	Chr4B	11095163	3.0675e-09	-0.56	300	0.000765374	0.000765374			P	MLMM	IIMR	Chr7B_36950029	Chr7B	36950029	1.46819e-08	-0.551667	300	0.00366329	-39.5139
P	BLINK	IIMR	Chr7B_36950029	Chr7B	36950029	9.95149e-09	-0.551667	300	0.0012415	0.0012415			P	MLMM	IIMR	Chr1B_39041529	Chr1B	39041529	6.66392e-08	-0.48	300	0.0083136	43.8215
P	BLINK	IIMR	Chr5A_7040659	Chr5A	7040659	1.7348e-06	0.005	300	0.144284	0.144284			P	MLMM	IIMR	Chr8B_32056045	Chr8B	32056045	6.41947e-07	-0.31	300	0.0504283	40.9842
P	BLINK	IIMR	Chr2A_20750230	Chr2A	20750230	5.02909e-06	-0.243333	300	0.313703	0.313703			P	MLMM	IIMR	Chr7B_2647665	Chr7B	2647665	8.08434e-07	-0.385	300	0.0504283	43.1617
P	BLINK	IIMR	Chr8A_22125412	Chr8A	22125412	8.78809e-06	-0.275	300	0.438545	0.438545			P	MLMM	IIMR	Chr2A_23004845	Chr2A	23004845	3.341e-06	-0.19	300	0.166723	-37.411
P	BLINK	IIMR	Chr4A_24911988	Chr4A	24911988	1.14102e-05	-0.51	300	0.474496	0.474496			P	MLMM	IIMR	Chr3B_16846110	Chr3B	16846110	1.47954e-05	-0.47	300	0.607123	34.9946
P	BLINK	IIMR	Chr9A_49819521	Chr9A	49819521	1.46375e-05	-0.478333	300	0.521747	0.521747			P	MLMM	IIMR	Chr9A_39406471	Chr9A	39406471	1.78928e-05	-0.533333	300	0.607123	32.0606
P	BLINK	IIMR	Chr9A_47477743	Chr9A	47477743	1.83995e-05	-0.00833333	300	0.573859	0.573859			P	MLMM	IIMR	Chr8A_20619814	Chr8A	20619814	2.01825e-05	-0.213333	300	0.607123	29.6808
P	BLINK	IIMR	Chr3A_35521687	Chr3A	35521687	3.03395e-05	-0.151667	300	0.772302	0.772302			P	MLMM	IIMR	Chr9B_32393528	Chr9B	32393528	2.18993e-05	-0.353333	300	0.607123	37.3978
P	BLINK	IIMR	Chr3A_46795015	Chr3A	46795015	3.09526e-05	-0.276667	300	0.772302	0.772302			P	MLMM	IIMR	Chr9A_7409145	Chr9A	7409145	2.75824e-05	-0.428333	300	0.663766	31.1361
P	BLINK	IIMR	Chr6B_20726487	Chr6B	20726487	4.31665e-05	-0.345	300	0.812187	0.812187			P	MLMM	IIMR	Chr3A_39336030	Chr3A	39336030	2.92629e-05	-0.101667	300	0.663766	-29.6616
P	BLINK	IIMR	Chr7B_2050688	Chr7B	2050688	4.46724e-05	-0.495	300	0.812187	0.812187			P	MLMM	IIMR	Chr4A_23418332	Chr4A	23418332	3.24768e-05	0.213333	300	0.675278	28.7048
P	BLINK	IIMR	Chr6B_15461279	Chr6B	15461279	4.62523e-05	-0.221667	300	0.812187	0.812187			P	MLMM	IIMR	Chr9A_41544368	Chr9A	41544368	4.26589e-05	-0.296667	300	0.811113	-35.0346
P	BLINK	IIMR	Chr2A_23004845	Chr2A	23004845	4.87256e-05	-0.19	300	0.812187	0.812187			P	MLMM	IIMR	Chr8A_9200225	Chr8A	9200225	4.55113e-05	-0.548333	300	0.811113	-31.0777
P	BLINK	IIMR	Chr1B_39041529	Chr1B	39041529	4.88267e-05	-0.48	300	0.812187	0.812187			P	MLMM	IIMR	Chr9B_34440926	Chr9B	34440926	5.17632e-05	-0.378333	300	0.852162	33.7527
P	BLINK	IIMR	Chr6B_14218285	Chr6B	14218285	5.34759e-05	-0.47	300	0.813503	0.813503			P	MLMM	IIMR	Chr3A_26336960	Chr3A	26336960	5.48912e-05	-0.498333	300	0.852162	31.1017
P	BLINK	IIMR	Chr6B_23688617	Chr6B	23688617	5.65839e-05	-0.278333	300	0.813503	0.813503			P	MLMM	IIMR	Chr2A_20750230	Chr2A	20750230	7.17333e-05	-0.243333	300	0.852162	36.8289
P	BLINK	IIMR	Chr1A_14202715	Chr1A	14202715	5.8687e-05	0.298333	300	0.813503	0.813503			P	MLMM	IIMR	Chr6B_37533332	Chr6B	37533332	9.04478e-05	-0.478333	300	0.852162	-30.3063
P	BLINK	IIMR	Chr8A_24365945	Chr8A	24365945	6.59738e-05	-0.236667	300	0.830224	0.830224			P	MLMM	IIMR	Chr3A_54657683	Chr3A	54657683	9.33849e-05	-0.433333	300	0.852162	31.8485
P	BLINK	IIMR	Chr5B_39952299	Chr5B	39952299	6.97177e-05	-0.436667	300	0.830224	0.830224			P	MLMM	IIMR	Chr4B_11018611	Chr4B	11018611	9.36419e-05	-0.413333	300	0.852162	32.2661
P	BLINK	IIMR	Chr7A_33802569	Chr7A	33802569	6.98755e-05	-0.535	300	0.830224	0.830224			P	MLMM	IIMR	Chr6B_27921589	Chr6B	27921589	9.76061e-05	-0.376667	300	0.852162	30.4893
P	BLINK	IIMR	Chr8A_26779961	Chr8A	26779961	7.55242e-05	-0.335	300	0.850977	0.850977
P	BLINK	IIMR	Chr8A_22687231	Chr8A	22687231	7.84433e-05	-0.105	300	0.850977	0.850977
P	BLINK	IIMR	Chr2A_30603675	Chr2A	30603675	8.28377e-05	-0.475	300	0.861205	0.861205
P	BLINK	IIMR	Chr1A_24407253	Chr1A	24407253	8.64263e-05	0.0516667	300	0.862279	0.862279
P	BLINK	IIMR	Chr7B_2647665	Chr7B	2647665	9.23303e-05	-0.385	300	0.862279	0.862279
P	BLINK	IIMR	Chr8A_9554411	Chr8A	9554411	9.83721e-05	-0.565	300	0.862279	0.862279
Trait	Model	Test location	SNP	Chromosome	Position	P.value	MAF	nobs	H&B.P.Value	Effect			Trait	Model	Test location	SNP	Chromosome	Position	P.value	MAF	nobs	H&B.P.Value	Effect
P	BLINK	Pooled	Chr2A_23004845	Chr2A	23004845	4.70459e-06	-0.19	300	0.657003	0.657003			P	MLMM	Pooled	Chr3A_54657683	Chr3A	54657683	6.5427e-07	-0.433333	300	0.112382	24.0838
P	BLINK	Pooled	Chr1B_39041529	Chr1B	39041529	5.26633e-06	-0.48	300	0.657003	0.657003			P	MLMM	Pooled	Chr4B_11095163	Chr4B	11095163	9.00815e-07	-0.56	300	0.112382	22.7255
P	BLINK	Pooled	Chr7B_29892288	Chr7B	29892288	1.24108e-05	-0.511667	300	0.744858	0.744858			P	MLMM	Pooled	Chr1B_39041529	Chr1B	39041529	3.47619e-06	-0.48	300	0.232061	21.7071
P	BLINK	Pooled	Chr5B_14535660	Chr5B	14535660	1.31273e-05	-0.466667	300	0.744858	0.744858			P	MLMM	Pooled	Chr7B_36950029	Chr7B	36950029	3.72025e-06	-0.551667	300	0.232061	-19.1656
P	BLINK	Pooled	Chr8A_35105238	Chr8A	35105238	1.75102e-05	-0.468333	300	0.744858	0.744858			P	MLMM	Pooled	Chr5B_14535660	Chr5B	14535660	1.10716e-05	-0.466667	300	0.520384	18.6666
P	BLINK	Pooled	Chr4A_6993869	Chr4A	6993869	1.79116e-05	-0.128333	300	0.744858	0.744858			P	MLMM	Pooled	Chr6B_23688617	Chr6B	23688617	1.25137e-05	-0.278333	300	0.520384	18.3644
P	BLINK	Pooled	Chr4B_11095163	Chr4B	11095163	2.27801e-05	-0.56	300	0.808152	0.808152			P	MLMM	Pooled	Chr7B_29892288	Chr7B	29892288	2.24335e-05	-0.511667	300	0.79963	-18.1982
P	BLINK	Pooled	Chr7B_36950029	Chr7B	36950029	2.59115e-05	-0.551667	300	0.808152	0.808152			P	MLMM	Pooled	Chr8A_20619814	Chr8A	20619814	2.78195e-05	-0.213333	300	0.846516	17.8688
P	BLINK	Pooled	Chr5B_4202400	Chr5B	4202400	3.16182e-05	-0.408333	300	0.876567	0.876567			P	MLMM	Pooled	Chr8A_35105238	Chr8A	35105238	3.05343e-05	-0.468333	300	0.846516	-18.8957
P	BLINK	Pooled	Chr2A_3868782	Chr2A	3868782	4.60834e-05	-0.636667	300	0.921779	0.921779			P	MLMM	Pooled	Chr3A_54657675	Chr3A	54657675	3.60561e-05	-0.463333	300	0.89964	19.6575
P	BLINK	Pooled	Chr1A_13540121	Chr1A	13540121	4.93518e-05	0.373333	300	0.921779	0.921779			P	MLMM	Pooled	Chr3B_16846110	Chr3B	16846110	4.46987e-05	-0.47	300	0.910356	19.9557
P	BLINK	Pooled	Chr5B_16894908	Chr5B	16894908	5.08298e-05	-0.433333	300	0.921779	0.921779			P	MLMM	Pooled	Chr8B_14789887	Chr8B	14789887	4.89096e-05	-0.478333	300	0.910356	-18.0462
P	BLINK	Pooled	Chr5A_1544518	Chr5A	1544518	5.70944e-05	-0.415	300	0.921779	0.921779			P	MLMM	Pooled	Chr5A_7040659	Chr5A	7040659	4.93129e-05	0.005	300	0.910356	15.6334
P	BLINK	Pooled	Chr5A_7040659	Chr5A	7040659	6.46762e-05	0.005	300	0.921779	0.921779			P	MLMM	Pooled	Chr8B_10170946	Chr8B	10170946	5.16429e-05	-0.463333	300	0.910356	20.3237
P	BLINK	Pooled	Chr3B_38369783	Chr3B	38369783	7.45567e-05	-0.563333	300	0.921779	0.921779			P	MLMM	Pooled	Chr2B_34097793	Chr2B	34097793	6.12995e-05	-0.255	300	0.910356	16.9296
P	BLINK	Pooled	Chr8B_25426222	Chr8B	25426222	7.67502e-05	0.085	300	0.921779	0.921779			P	MLMM	Pooled	Chr8B_32056045	Chr8B	32056045	6.58185e-05	-0.31	300	0.910356	20.0631
P	BLINK	Pooled	Chr4A_24505579	Chr4A	24505579	7.8618e-05	-0.581667	300	0.921779	0.921779			P	MLMM	Pooled	Chr3B_38369783	Chr3B	38369783	7.94402e-05	-0.563333	300	0.910356	16.0629
P	BLINK	Pooled	Chr8B_14789887	Chr8B	14789887	7.90119e-05	-0.478333	300	0.921779	0.921779			P	MLMM	Pooled	Chr2A_3868782	Chr2A	3868782	8.05261e-05	-0.636667	300	0.910356	16.614
P	BLINK	Pooled	Chr1B_38133926	Chr1B	38133926	8.70269e-05	0.345	300	0.921779	0.921779			P	MLMM	Pooled	Chr6B_21887511	Chr6B	21887511	8.06927e-05	-0.571667	300	0.910356	17.1334
P	BLINK	Pooled	Chr5B_22310732	Chr5B	22310732	8.95147e-05	-0.435	300	0.921779	0.921779			P	MLMM	Pooled	Chr8B_24045747	Chr8B	24045747	9.19897e-05	-0.06	300	0.910356	14.9777
P	BLINK	Pooled	Chr1B_8578729	Chr1B	8578729	9.12763e-05	-0.623333	300	0.921779	0.921779			P	MLMM	Pooled	Chr4B_11018611	Chr4B	11018611	9.73222e-05	-0.413333	300	0.910356	19.7607
P	BLINK	Pooled	Chr8A_20619814	Chr8A	20619814	9.38698e-05	-0.213333	300	0.921779	0.921779
P	BLINK	Pooled	Chr3A_54657683	Chr3A	54657683	9.7015e-05	-0.433333	300	0.921779	0.921779
P	BLINK	Pooled	Chr1A_20841739	Chr1A	20841739	9.83656e-05	0.381667	300	0.921779	0.921779
Trait	Model	Test location	SNP	Chromosome	Position	P.value	MAF	nobs	H&B.P.Value	Effect			Trait	Model	Test location	SNP	Chromosome	Position	P.value	MAF	nobs	H&B.P.Value	Effect
Zn	BLINK	GKVK	Chr8A_10742245	Chr8A	10742245	5.44935e-06	-0.513333	300	0.529259	0.529259			Zn	MLMM	GKVK	Chr8A_10742245	Chr8A	10742245	3.33798e-06	-0.513333	300	0.403335	-0.542796
Zn	BLINK	GKVK	Chr5B_3470339	Chr5B	3470339	7.52258e-06	-0.406667	300	0.529259	0.529259			Zn	MLMM	GKVK	Chr6B_21403265	Chr6B	21403265	5.27822e-06	-0.491667	300	0.403335	-0.530267
Zn	BLINK	GKVK	Chr6B_21403265	Chr6B	21403265	8.81257e-06	-0.491667	300	0.529259	0.529259			Zn	MLMM	GKVK	Chr5B_3470339	Chr5B	3470339	6.07387e-06	-0.406667	300	0.403335	-0.462905
Zn	BLINK	GKVK	Chr3B_48962086	Chr3B	48962086	1.00519e-05	-0.413333	300	0.529259	0.529259			Zn	MLMM	GKVK	Chr3B_48962086	Chr3B	48962086	6.46601e-06	-0.413333	300	0.403335	-0.563072
Zn	BLINK	GKVK	Chr9B_16415663	Chr9B	16415663	1.06059e-05	-0.598333	300	0.529259	0.529259			Zn	MLMM	GKVK	Chr9B_16415663	Chr9B	16415663	8.39935e-06	-0.598333	300	0.419146	-0.488929
Zn	BLINK	GKVK	Chr1B_18981488	Chr1B	18981488	2.24101e-05	-0.565	300	0.728398	0.728398			Zn	MLMM	GKVK	Chr1B_18981488	Chr1B	18981488	2.04028e-05	-0.565	300	0.555556	-0.464515
Zn	BLINK	GKVK	Chr6A_6115560	Chr6A	6115560	2.83657e-05	-0.415	300	0.728398	0.728398			Zn	MLMM	GKVK	Chr8B_26556328	Chr8B	26556328	2.0668e-05	0.065	300	0.555556	0.40664
Zn	BLINK	GKVK	Chr6B_20834115	Chr6B	20834115	3.21005e-05	-0.158333	300	0.728398	0.728398			Zn	MLMM	GKVK	Chr6A_6115560	Chr6A	6115560	2.22473e-05	-0.415	300	0.555556	-0.523227
Zn	BLINK	GKVK	Chr3B_48962092	Chr3B	48962092	3.37019e-05	-0.395	300	0.728398	0.728398			Zn	MLMM	GKVK	Chr6B_20834115	Chr6B	20834115	2.23144e-05	-0.158333	300	0.555556	-0.698422
Zn	BLINK	GKVK	Chr5A_46520421	Chr5A	46520421	4.28688e-05	-0.555	300	0.728398	0.728398			Zn	MLMM	GKVK	Chr3B_48962092	Chr3B	48962092	2.2588e-05	-0.395	300	0.555556	-0.540381
Zn	BLINK	GKVK	Chr8B_12591549	Chr8B	12591549	4.30449e-05	-0.346667	300	0.728398	0.728398			Zn	MLMM	GKVK	Chr6A_37087280	Chr6A	37087280	3.11864e-05	-0.623333	300	0.555556	-0.451468
Zn	BLINK	GKVK	Chr6A_37087280	Chr6A	37087280	4.4761e-05	-0.623333	300	0.728398	0.728398			Zn	MLMM	GKVK	Chr6A_37087277	Chr6A	37087277	3.17307e-05	-0.61	300	0.555556	-0.45465
Zn	BLINK	GKVK	Chr8B_26556328	Chr8B	26556328	4.49301e-05	0.065	300	0.728398	0.728398			Zn	MLMM	GKVK	Chr5A_46520421	Chr5A	46520421	3.54845e-05	-0.555	300	0.555556	-0.464813
Zn	BLINK	GKVK	Chr6A_37087277	Chr6A	37087277	4.69779e-05	-0.61	300	0.728398	0.728398			Zn	MLMM	GKVK	Chr8B_25347378	Chr8B	25347378	3.60858e-05	0.313333	300	0.555556	0.476398
Zn	BLINK	GKVK	Chr4A_11309564	Chr4A	11309564	5.46311e-05	-0.431667	300	0.728398	0.728398			Zn	MLMM	GKVK	Chr8B_12591549	Chr8B	12591549	3.6584e-05	-0.346667	300	0.555556	-0.555033
Zn	BLINK	GKVK	Chr6B_15501463	Chr6B	15501463	5.59408e-05	-0.428333	300	0.728398	0.728398			Zn	MLMM	GKVK	Chr5A_46604644	Chr5A	46604644	3.91995e-05	-0.5	300	0.555556	0.516176
Zn	BLINK	GKVK	Chr9B_16601793	Chr9B	16601793	6.35018e-05	-0.506667	300	0.728398	0.728398			Zn	MLMM	GKVK	Chr4A_11309564	Chr4A	11309564	4.34171e-05	-0.431667	300	0.555556	-0.493936
Zn	BLINK	GKVK	Chr2A_37396840	Chr2A	37396840	6.56936e-05	-0.55	300	0.728398	0.728398			Zn	MLMM	GKVK	Chr6B_15501463	Chr6B	15501463	4.89147e-05	-0.428333	300	0.555556	-0.495059
Zn	BLINK	GKVK	Chr3A_56765639	Chr3A	56765639	6.67744e-05	0.203333	300	0.728398	0.728398			Zn	MLMM	GKVK	Chr9B_16601793	Chr9B	16601793	5.00717e-05	-0.506667	300	0.555556	-0.48222
Zn	BLINK	GKVK	Chr8B_25347378	Chr8B	25347378	6.98282e-05	0.313333	300	0.728398	0.728398			Zn	MLMM	GKVK	Chr5A_13035100	Chr5A	13035100	5.10046e-05	-0.348333	300	0.555556	-0.423026
Zn	BLINK	GKVK	Chr5A_13035100	Chr5A	13035100	7.08291e-05	-0.348333	300	0.728398	0.728398			Zn	MLMM	GKVK	Chr9B_56070863	Chr9B	56070863	5.2074e-05	-0.305	300	0.555556	0.498094
Zn	BLINK	GKVK	Chr9B_53135743	Chr9B	53135743	7.31344e-05	-0.483333	300	0.728398	0.728398			Zn	MLMM	GKVK	Chr2A_37396840	Chr2A	37396840	5.26345e-05	-0.55	300	0.555556	-0.461921
Zn	BLINK	GKVK	Chr3B_7156547	Chr3B	7156547	7.78267e-05	-0.563333	300	0.728398	0.728398			Zn	MLMM	GKVK	Chr9B_53135743	Chr9B	53135743	5.30808e-05	-0.483333	300	0.555556	-0.486586
Zn	BLINK	GKVK	Chr9A_41286149	Chr9A	41286149	7.98269e-05	-0.331667	300	0.728398	0.728398			Zn	MLMM	GKVK	Chr3A_56765639	Chr3A	56765639	5.45981e-05	0.203333	300	0.555556	-0.401652
Zn	BLINK	GKVK	Chr8B_26973324	Chr8B	26973324	9.24222e-05	0.0483333	300	0.728398	0.728398			Zn	MLMM	GKVK	Chr3B_7156547	Chr3B	7156547	5.58498e-05	-0.563333	300	0.555556	-0.439397
Zn	BLINK	GKVK	Chr3A_39495775	Chr3A	39495775	9.29136e-05	-0.148333	300	0.728398	0.728398			Zn	MLMM	GKVK	Chr9A_41286149	Chr9A	41286149	5.78911e-05	-0.331667	300	0.555556	-0.511414
Zn	BLINK	GKVK	Chr3A_55961048	Chr3A	55961048	9.61834e-05	-0.551667	300	0.728398	0.728398			Zn	MLMM	GKVK	Chr3B_27160328	Chr3B	27160328	6.34445e-05	-0.506667	300	0.568927	0.476306
Zn	BLINK	GKVK	Chr8A_24963888	Chr8A	24963888	9.74018e-05	-0.563333	300	0.728398	0.728398			Zn	MLMM	GKVK	Chr8B_26973324	Chr8B	26973324	6.49617e-05	0.0483333	300	0.568927	0.379839
Zn	BLINK	GKVK	Chr5A_46604644	Chr5A	46604644	9.74632e-05	-0.5	300	0.728398	0.728398			Zn	MLMM	GKVK	Chr8A_14835512	Chr8A	14835512	6.81372e-05	-0.261667	300	0.568927	-0.405026
													Zn	MLMM	GKVK	Chr3A_39495775	Chr3A	39495775	6.8405e-05	-0.148333	300	0.568927	-0.418403
													Zn	MLMM	GKVK	Chr5B_11244904	Chr5B	11244904	7.13609e-05	-0.455	300	0.574366	0.44643
													Zn	MLMM	GKVK	Chr1A_2844937	Chr1A	2844937	7.53753e-05	-0.435	300	0.577327	-0.494825
													Zn	MLMM	GKVK	Chr8A_24963888	Chr8A	24963888	7.8356e-05	-0.563333	300	0.577327	-0.435315
													Zn	MLMM	GKVK	Chr1B_7200684	Chr1B	7200684	8.06545e-05	-0.52	300	0.577327	0.463672
													Zn	MLMM	GKVK	Chr5A_41724492	Chr5A	41724492	8.09842e-05	-0.495	300	0.577327	-0.487978
													Zn	MLMM	GKVK	Chr3A_55961048	Chr3A	55961048	8.72944e-05	-0.551667	300	0.586803	-0.456567
													Zn	MLMM	GKVK	Chr1B_35582745	Chr1B	35582745	8.86244e-05	-0.53	300	0.586803	-0.417119
													Zn	MLMM	GKVK	Chr5B_39893270	Chr5B	39893270	9.03481e-05	-0.58	300	0.586803	-0.430278
													Zn	MLMM	GKVK	Chr3A_25674247	Chr3A	25674247	9.44677e-05	-0.133333	300	0.586803	-0.438501
													Zn	MLMM	GKVK	Chr8B_24021895	Chr8B	24021895	9.52049e-05	-0.496667	300	0.586803	-0.471013
													Zn	MLMM	GKVK	Chr6A_26432751	Chr6A	26432751	9.77559e-05	-0.438333	300	0.586803	-0.463174
Trait	Model	Test location	SNP	Chromosome	Position	P.value	MAF	nobs	H&B.P.Value	Effect			Trait	Model	Test location	SNP	Chromosome	Position	P.value	MAF	nobs	H&B.P.Value	Effect
Zn	BLINK	IIMR	Chr5B_3470339	Chr5B	3470339	3.32298e-06	-0.406667	300	0.678461	0.678461			Zn	MLMM	IIMR	Chr5B_11244904	Chr5B	11244904	1.4783e-06	-0.455	300	0.255359	0.544233
Zn	BLINK	IIMR	Chr8A_10742245	Chr8A	10742245	5.43832e-06	-0.513333	300	0.678461	0.678461			Zn	MLMM	IIMR	Chr5B_3470339	Chr5B	3470339	2.69576e-06	-0.406667	300	0.255359	-0.485491
Zn	BLINK	IIMR	Chr5B_11244904	Chr5B	11244904	1.06068e-05	-0.455	300	0.873527	0.873527			Zn	MLMM	IIMR	Chr8A_10742245	Chr8A	10742245	3.07032e-06	-0.513333	300	0.255359	-0.550399
Zn	BLINK	IIMR	Chr8B_26973324	Chr8B	26973324	1.71982e-05	0.0483333	300	0.873527	0.873527			Zn	MLMM	IIMR	Chr8B_26973324	Chr8B	26973324	9.53378e-06	0.0483333	300	0.542305	0.424335
Zn	BLINK	IIMR	Chr6B_21403265	Chr6B	21403265	1.75048e-05	-0.491667	300	0.873527	0.873527			Zn	MLMM	IIMR	Chr6B_21403265	Chr6B	21403265	1.08674e-05	-0.491667	300	0.542305	-0.518759
Zn	BLINK	IIMR	Chr5A_13035100	Chr5A	13035100	3.3209e-05	-0.348333	300	0.998524	0.998524			Zn	MLMM	IIMR	Chr5A_46604644	Chr5A	46604644	2.12679e-05	-0.5	300	0.621418	0.539613
Zn	BLINK	IIMR	Chr2B_30441255	Chr2B	30441255	3.42707e-05	-0.473333	300	0.998524	0.998524			Zn	MLMM	IIMR	Chr5A_13035100	Chr5A	13035100	2.23621e-05	-0.348333	300	0.621418	-0.446903
Zn	BLINK	IIMR	Chr6A_6643198	Chr6A	6643198	3.6152e-05	-0.606667	300	0.998524	0.998524			Zn	MLMM	IIMR	Chr2B_30441255	Chr2B	30441255	2.48029e-05	-0.473333	300	0.621418	-0.503332
Zn	BLINK	IIMR	Chr8A_20819892	Chr8A	20819892	4.04242e-05	-0.198333	300	0.998524	0.998524			Zn	MLMM	IIMR	Chr6A_6643198	Chr6A	6643198	2.67915e-05	-0.606667	300	0.621418	-0.457785
Zn	BLINK	IIMR	Chr6B_17996134	Chr6B	17996134	5.06651e-05	-0.456667	300	0.998524	0.998524			Zn	MLMM	IIMR	Chr8B_32383803	Chr8B	32383803	2.79739e-05	-0.466667	300	0.621418	0.521338
Zn	BLINK	IIMR	Chr7B_16384271	Chr7B	16384271	6.63421e-05	0.101667	300	0.998524	0.998524			Zn	MLMM	IIMR	Chr7B_16384271	Chr7B	16384271	2.95117e-05	0.101667	300	0.621418	0.404945
Zn	BLINK	IIMR	Chr8A_14835512	Chr8A	14835512	6.73601e-05	-0.261667	300	0.998524	0.998524			Zn	MLMM	IIMR	Chr8B_11724093	Chr8B	11724093	3.44544e-05	-0.326667	300	0.621418	0.505551
Zn	BLINK	IIMR	Chr5A_46604644	Chr5A	46604644	7.0443e-05	-0.5	300	0.998524	0.998524			Zn	MLMM	IIMR	Chr6B_17996134	Chr6B	17996134	3.62701e-05	-0.456667	300	0.621418	-0.503569
Zn	BLINK	IIMR	Chr1B_18981488	Chr1B	18981488	7.20193e-05	-0.565	300	0.998524	0.998524			Zn	MLMM	IIMR	Chr9B_56070863	Chr9B	56070863	3.73085e-05	-0.305	300	0.621418	0.513283
Zn	BLINK	IIMR	Chr3B_48962086	Chr3B	48962086	7.5215e-05	-0.413333	300	0.998524	0.998524			Zn	MLMM	IIMR	Chr8A_20819892	Chr8A	20819892	3.82309e-05	-0.198333	300	0.621418	-0.451301
Zn	BLINK	IIMR	Chr8B_21988035	Chr8B	21988035	7.55228e-05	-0.471667	300	0.998524	0.998524			Zn	MLMM	IIMR	Chr8A_14835512	Chr8A	14835512	3.98487e-05	-0.261667	300	0.621418	-0.421586
Zn	BLINK	IIMR	Chr6B_15501463	Chr6B	15501463	7.87995e-05	-0.428333	300	0.998524	0.998524			Zn	MLMM	IIMR	Chr3B_48962086	Chr3B	48962086	5.46032e-05	-0.413333	300	0.801418	-0.511775
Zn	BLINK	IIMR	Chr3B_7156547	Chr3B	7156547	8.089e-05	-0.563333	300	0.998524	0.998524			Zn	MLMM	IIMR	Chr3B_7156547	Chr3B	7156547	6.12808e-05	-0.563333	300	0.80206	-0.441633
Zn	BLINK	IIMR	Chr8B_32383803	Chr8B	32383803	8.38182e-05	-0.466667	300	0.998524	0.998524			Zn	MLMM	IIMR	Chr6B_15501463	Chr6B	15501463	7.15039e-05	-0.428333	300	0.80206	-0.490019
Zn	BLINK	IIMR	Chr8B_11724093	Chr8B	11724093	8.64229e-05	-0.326667	300	0.998524	0.998524			Zn	MLMM	IIMR	Chr8B_21988035	Chr8B	21988035	7.50695e-05	-0.471667	300	0.80206	-0.480498
Zn	BLINK	IIMR	Chr8B_12591549	Chr8B	12591549	9.8787e-05	-0.346667	300	0.998524	0.998524			Zn	MLMM	IIMR	Chr1B_18981488	Chr1B	18981488	7.55533e-05	-0.565	300	0.80206	-0.437916
													Zn	MLMM	IIMR	Chr6A_37087277	Chr6A	37087277	8.63954e-05	-0.61	300	0.80206	-0.434387
													Zn	MLMM	IIMR	Chr6A_37087280	Chr6A	37087280	8.7219e-05	-0.623333	300	0.80206	-0.430686
													Zn	MLMM	IIMR	Chr3A_39495775	Chr3A	39495775	9.06844e-05	-0.148333	300	0.80206	-0.416202
													Zn	MLMM	IIMR	Chr1B_35582745	Chr1B	35582745	9.45659e-05	-0.53	300	0.80206	-0.420751
													Zn	MLMM	IIMR	Chr3A_31091159	Chr3A	31091159	9.64136e-05	-0.146667	300	0.80206	-0.413616
													Zn	MLMM	IIMR	Chr8B_12591549	Chr8B	12591549	9.67061e-05	-0.346667	300	0.80206	-0.532264
													Zn	MLMM	IIMR	Chr3B_27160328	Chr3B	27160328	9.94458e-05	-0.506667	300	0.80206	0.468827
Trait	Model	Test location	SNP	Chromosome	Position	P.value	MAF	nobs	H&B.P.Value	Effect			Trait	Model	Test location	SNP	Chromosome	Position	P.value	MAF	nobs	H&B.P.Value	Effect
Zn	BLINK	Pooled	Chr5B_3748808	Chr5B	3748808	6.42655e-06	0.303333	300	0.588177	0.588177			Zn	MLMM	Pooled	Chr8A_10742245	Chr8A	10742245	2.70316e-06	-0.513333	300	0.38792	-0.555559
Zn	BLINK	Pooled	Chr8B_26556328	Chr8B	26556328	1.10406e-05	0.065	300	0.588177	0.588177			Zn	MLMM	Pooled	Chr5B_3470339	Chr5B	3470339	3.10944e-06	-0.406667	300	0.38792	-0.484337
Zn	BLINK	Pooled	Chr5A_13035100	Chr5A	13035100	1.25341e-05	-0.348333	300	0.588177	0.588177			Zn	MLMM	Pooled	Chr6B_21403265	Chr6B	21403265	5.26683e-06	-0.491667	300	0.403267	-0.538408
Zn	BLINK	Pooled	Chr6B_21403265	Chr6B	21403265	1.50004e-05	-0.491667	300	0.588177	0.588177			Zn	MLMM	Pooled	Chr5B_11244904	Chr5B	11244904	6.46491e-06	-0.455	300	0.403267	0.513041
Zn	BLINK	Pooled	Chr5B_3470339	Chr5B	3470339	1.79042e-05	-0.406667	300	0.588177	0.588177			Zn	MLMM	Pooled	Chr3B_48962086	Chr3B	48962086	1.56478e-05	-0.413333	300	0.600799	-0.548712
Zn	BLINK	Pooled	Chr3A_55306382	Chr3A	55306382	1.92424e-05	-0.651667	300	0.588177	0.588177			Zn	MLMM	Pooled	Chr8B_26973324	Chr8B	26973324	1.81078e-05	0.0483333	300	0.600799	0.412902
Zn	BLINK	Pooled	Chr3B_20155675	Chr3B	20155675	2.1987e-05	-0.296667	300	0.588177	0.588177			Zn	MLMM	Pooled	Chr5A_13035100	Chr5A	13035100	2.86364e-05	-0.348333	300	0.600799	-0.442921
Zn	BLINK	Pooled	Chr3A_53269344	Chr3A	53269344	2.23007e-05	-0.266667	300	0.588177	0.588177			Zn	MLMM	Pooled	Chr5A_46604644	Chr5A	46604644	2.89045e-05	-0.5	300	0.600799	0.533044
Zn	BLINK	Pooled	Chr9A_54116123	Chr9A	54116123	2.31941e-05	-0.566667	300	0.588177	0.588177			Zn	MLMM	Pooled	Chr9B_56070863	Chr9B	56070863	3.37743e-05	-0.305	300	0.600799	0.517985
Zn	BLINK	Pooled	Chr8B_11724093	Chr8B	11724093	2.69257e-05	-0.326667	300	0.588177	0.588177			Zn	MLMM	Pooled	Chr9B_16415663	Chr9B	16415663	3.71421e-05	-0.598333	300	0.600799	-0.460961
Zn	BLINK	Pooled	Chr6B_21354672	Chr6B	21354672	2.81832e-05	-0.561667	300	0.588177	0.588177			Zn	MLMM	Pooled	Chr6B_20834115	Chr6B	20834115	3.80034e-05	-0.158333	300	0.600799	-0.690375
Zn	BLINK	Pooled	Chr4B_23946110	Chr4B	23946110	2.82878e-05	-0.473333	300	0.588177	0.588177			Zn	MLMM	Pooled	Chr1B_18981488	Chr1B	18981488	3.88833e-05	-0.565	300	0.600799	-0.456322
Zn	BLINK	Pooled	Chr8A_10742245	Chr8A	10742245	3.28162e-05	-0.513333	300	0.605563	0.605563			Zn	MLMM	Pooled	Chr8A_14835512	Chr8A	14835512	4.13549e-05	-0.261667	300	0.600799	-0.422434
Zn	BLINK	Pooled	Chr3B_48962086	Chr3B	48962086	3.63687e-05	-0.413333	300	0.605563	0.605563			Zn	MLMM	Pooled	Chr6B_15501463	Chr6B	15501463	4.34804e-05	-0.428333	300	0.600799	-0.50595
Zn	BLINK	Pooled	Chr3A_39495775	Chr3A	39495775	3.6405e-05	-0.148333	300	0.605563	0.605563			Zn	MLMM	Pooled	Chr8B_12591549	Chr8B	12591549	4.4338e-05	-0.346667	300	0.600799	-0.558708
Zn	BLINK	Pooled	Chr3A_56765639	Chr3A	56765639	4.16996e-05	0.203333	300	0.618441	0.618441			Zn	MLMM	Pooled	Chr6B_17996134	Chr6B	17996134	4.80788e-05	-0.456667	300	0.600799	-0.497727
Zn	BLINK	Pooled	Chr7B_1519119	Chr7B	1519119	4.31436e-05	0.0416667	300	0.618441	0.618441			Zn	MLMM	Pooled	Chr2B_30441255	Chr2B	30441255	4.84642e-05	-0.473333	300	0.600799	-0.487376
Zn	BLINK	Pooled	Chr5B_11244904	Chr5B	11244904	4.65318e-05	-0.455	300	0.618441	0.618441			Zn	MLMM	Pooled	Chr3B_7156547	Chr3B	7156547	4.93651e-05	-0.563333	300	0.600799	-0.448848
Zn	BLINK	Pooled	Chr5A_12105174	Chr5A	12105174	4.70936e-05	-0.388333	300	0.618441	0.618441			Zn	MLMM	Pooled	Chr5A_46520421	Chr5A	46520421	5.09429e-05	-0.555	300	0.600799	-0.463009
Zn	BLINK	Pooled	Chr7A_3934721	Chr7A	3934721	6.02747e-05	-0.43	300	0.746903	0.746903			Zn	MLMM	Pooled	Chr8B_32383803	Chr8B	32383803	5.20073e-05	-0.466667	300	0.600799	0.506003
Zn	BLINK	Pooled	Chr6B_20834115	Chr6B	20834115	6.84487e-05	-0.158333	300	0.746903	0.746903			Zn	MLMM	Pooled	Chr6A_37087280	Chr6A	37087280	5.44391e-05	-0.623333	300	0.600799	-0.444371
Zn	BLINK	Pooled	Chr1B_7200684	Chr1B	7200684	7.13423e-05	-0.52	300	0.746903	0.746903			Zn	MLMM	Pooled	Chr6A_37087277	Chr6A	37087277	5.509e-05	-0.61	300	0.600799	-0.447631
Zn	BLINK	Pooled	Chr4B_29318755	Chr4B	29318755	7.14664e-05	-0.485	300	0.746903	0.746903			Zn	MLMM	Pooled	Chr7B_16384271	Chr7B	16384271	5.68457e-05	0.101667	300	0.600799	0.392202
Zn	BLINK	Pooled	Chr7B_16384271	Chr7B	16384271	8.48911e-05	0.101667	300	0.746903	0.746903			Zn	MLMM	Pooled	Chr8B_26556328	Chr8B	26556328	5.77897e-05	0.065	300	0.600799	0.390871
Zn	BLINK	Pooled	Chr3A_35806180	Chr3A	35806180	9.22667e-05	0.005	300	0.746903	0.746903			Zn	MLMM	Pooled	Chr3B_27160328	Chr3B	27160328	6.61303e-05	-0.506667	300	0.612304	0.482173
Zn	BLINK	Pooled	Chr8B_25347378	Chr8B	25347378	9.23656e-05	0.313333	300	0.746903	0.746903			Zn	MLMM	Pooled	Chr3A_39495775	Chr3A	39495775	7.17249e-05	-0.148333	300	0.612304	-0.423624
Zn	BLINK	Pooled	Chr5B_2770666	Chr5B	2770666	9.64445e-05	-0.0216667	300	0.746903	0.746903			Zn	MLMM	Pooled	Chr8A_20819892	Chr8A	20819892	7.30819e-05	-0.198333	300	0.612304	-0.436621
Zn	BLINK	Pooled	Chr8B_18362521	Chr8B	18362521	9.70086e-05	-0.283333	300	0.746903	0.746903			Zn	MLMM	Pooled	Chr8B_24021895	Chr8B	24021895	7.60332e-05	-0.496667	300	0.612304	-0.484277
Zn	BLINK	Pooled	Chr5A_46520421	Chr5A	46520421	9.71669e-05	-0.555	300	0.746903	0.746903			Zn	MLMM	Pooled	Chr8B_11724093	Chr8B	11724093	7.68981e-05	-0.326667	300	0.612304	0.485045
													Zn	MLMM	Pooled	Chr1B_35582745	Chr1B	35582745	7.72268e-05	-0.53	300	0.612304	-0.427398
													Zn	MLMM	Pooled	Chr3B_48962092	Chr3B	48962092	7.79416e-05	-0.395	300	0.612304	-0.513034
													Zn	MLMM	Pooled	Chr6A_6115560	Chr6A	6115560	7.89251e-05	-0.415	300	0.612304	-0.495527
													Zn	MLMM	Pooled	Chr8B_25347378	Chr8B	25347378	8.17859e-05	0.313333	300	0.612304	0.461975
													Zn	MLMM	Pooled	Chr8B_21988035	Chr8B	21988035	8.58032e-05	-0.471667	300	0.612304	-0.478452
													Zn	MLMM	Pooled	Chr3A_31091159	Chr3A	31091159	8.58905e-05	-0.146667	300	0.612304	-0.418029
													Zn	MLMM	Pooled	Chr5A_41724492	Chr5A	41724492	9.10763e-05	-0.495	300	0.631237	-0.491691
													Zn	MLMM	Pooled	Chr9A_41286149	Chr9A	41286149	9.68733e-05	-0.331667	300	0.63476	-0.503417
