# Supplementary material for: Little millet genome reveals evolutionary insights into tetraploid structure and genetic basis of micronutrient density
Source: Nat Commun. 2025 Nov 29;17:74. doi: 10.1038/s41467-025-66716-6 (PMC12769566; doi:10.1038/s41467-025-66716-6)
Supplement: Supplementary file 20 — Supplementaty Data 17 [file 41467_2025_66716_MOESM20_ESM.xlsx]

## Sheet: Data17
Supplementary Data 17. Significant MTAs identified when fastSTRUCTURE, Admixture, DAPC and STRUCTURE were used as a covariate in GWAS and in SV-based GWAS .
Two-sided tests were applied to assess marker-trait associations, and associations with P < 0.0001 were considered significant.
Method	Trait	Model	Test location	SNP	Chromosome	Position	P.value	H&B.P.Value	Effect
fastSTRUCTURE	TW	BLINK	Pooled	Chr2A_3693904	Chr2A	3693904	3.8e-10	9.48e-05	0.02347
Admixture	TW	BLINK	Pooled	Chr2A_3693904	Chr2A	3693904	4.67e-11	1.16e-05	0.0305
DAPC	TW	BLINK	Pooled	Chr2A_3693904	Chr2A	3693904	5.71e-10	0.0001	0.0275
STRUCTURE	TW	BLINK	Pooled	Chr2A_3693904	Chr2A	3693904	9.39e-06	0.9871	0.9871
fastSTRUCTURE	TW	MLMM	Pooled	Chr2A_3693904	Chr2A	3693904	6.11e-07	0.152422	0.021083
Admixture	TW	MLMM	Pooled	Chr2A_3693904	Chr2A	3693904	8.91995e-09	0.00222563	0.024841
DAPC	TW	MLMM	Pooled	Chr2A_3693904	Chr2A	3693904	1.03256e-08	0.00257635	0.0250823
STRUCTURE	TW	MLMM	Pooled	Chr2A_3693904	Chr2A	3693904	6.47703e-07	0.161609	0.0207855
SV	TW	BLINK	Pooled	Chr2A_1933725	Chr2A	1933725	8.9774e-05	0.427115	0.427115
Method	Trait	Model	Test location	SNP	Chromosome	Position	P.value	H&B.P.Value	Effect
fastSTRUCTURE	GYPP	BLINK	Pooled	Chr4B_27491672	Chr4B	27491672	4.16e-05	0.649455	-0.13997
Admixture	GYPP	BLINK	Pooled	Chr4B_27491672	Chr4B	27491672	0.00332103	0.955449	-0.144324
DAPC	GYPP	BLINK	Pooled	Chr4B_27491672	Chr4B	27491672	0.00177411	0.947022	-0.146321
STRUCTURE	GYPP	BLINK	Pooled	Chr4B_27491672	Chr4B	27491672	0.000867834	0.778084	0.778084
fastSTRUCTURE	GYPP	BLINK	Pooled	Chr4B_27491672	Chr4B	27491672	7.61e-08	0.0189	-0.1645
Admixture	GYPP	MLMM	Pooled	Chr4B_27491672	Chr4B	27491672	1.77e-06	0.221	-0.1645
DAPC	GYPP	MLMM	Pooled	Chr4B_27491672	Chr4B	27491672	9.39e-06	0.3141	-0.1645
STRUCTURE	GYPP	MLMM	Pooled	Chr4B_27491672	Chr4B	27491672	1.78e-06	0.2222	-0.1645
SV	GYPP	CMLM	Pooled	Chr4B_24880739	Chr4B	24880739	0.0100349	0.879891	2.37933
SV	GYPP	BLINK	Pooled	Chr4B_24880739	Chr4B	24880739	0.00577237	0.826803	0.826803
Method	Trait	Model	Test location	SNP	Chromosome	Position	P.value	H&B.P.Value	Effect
fastSTRUCTURE	P	BLINK	Pooled	Chr1B_39041529	Chr1B	39041529	5.91e-07	0.147402	24.564
Admixture	P	BLINK	Pooled	Chr1B_39041529	Chr1B	39041529	0.00900436	0.984884	16.6304
DAPC	P	BLINK	Pooled	Chr1B_39041529	Chr1B	39041529	0.00668507	0.953004	17.377
STRUCTURE	P	BLINK	Pooled	Chr1B_39041529	Chr1B	39041529	5.26633e-06	0.657003	0.657003
fastSTRUCTURE	P	MLMM	Pooled	Chr1B_39041529	Chr1B	39041529	2.3e-09	0.0005	25.7695
Admixture	P	MLMM	Pooled	Chr1B_39041529	Chr1B	39041529	4.3e-06	0.766	21.9148
DAPC	P	MLMM	Pooled	Chr1B_39041529	Chr1B	39041529	1.05e-06	0.2614	23.0504
STRUCTURE	P	MLMM	Pooled	Chr1B_39041529	Chr1B	39041529	3.48e-06	0.232	21.707
SV	P	CMLM	Pooled	Chr1B_38352130	Chr1B	38352130	0.000536702	0.103518	-539.069
SV	P	BLINK	Pooled	Chr1B_38352130	Chr1B	38352130	0.000513497	0.0990425	0.0990425
Method	Trait	Model	Test location	SNP	Chromosome	Position	P.value	H&B.P.Value	Effect
fastSTRUCTURE	Fe	BLINK	Pooled	Chr2A_32889668	Chr2A	32889668	4.93e-06	0.5051	3.5677
Admixture	Fe	BLINK	Pooled	Chr2A_32889668	Chr2A	32889668	2.31e-05	0.6729	3.3441
DAPC	Fe	BLINK	Pooled	Chr2A_32889668	Chr2A	32889668	8.59e-06	0.6405	3.5678
STRUCTURE	Fe	BLINK	Pooled	Chr2A_32889668	Chr2A	32889668	0.003976	0.9579	1.6269
fastSTRUCTURE	Fe	MLMM	Pooled	Chr2A_32889668	Chr2A	32889668	0.00463874	0.977424	1.60762
Admixture	Fe	MLMM	Pooled	Chr2A_32889668	Chr2A	32889668	0.0061582	0.995005	1.55587
DAPC	Fe	MLMM	Pooled	Chr2A_32889668	Chr2A	32889668	8.59259e-06	0.640594	3.56787
STRUCTURE	Fe	MLMM	Pooled	Chr2A_32889668	Chr2A	32889668	0.00109776	0.980773	1.85771
SV	Fe	CMLM	Pooled	Chr2A_33434461	Chr2A	33434461	0.00560827	0.930593	15.2937
SV	Fe	BLINK	Pooled	Chr2A_33434461	Chr2A	33434461	0.00413704	0.749815	0.749815
Method	Trait	Model	Test location	SNP	Chromosome	Position	P.value	H&B.P.Value	Effect
fastSTRUCTURE	Fe	BLINK	Pooled	Chr1A_560273	Chr1A	560273	8.71e-06	0.5051	-3.2994
Admixture	Fe	BLINK	Pooled	Chr1A_560273	Chr1A	560273	1.72e-05	0.6729	-3.1595
DAPC	Fe	BLINK	Pooled	Chr1A_560273	Chr1A	560273	2.55e-06	0.6355	-3.5347
STRUCTURE	Fe	BLINK	Pooled	Chr1A_560273	Chr1A	560273	0.000156	0.767	-2.0367
fastSTRUCTURE	Fe	MLMM	Pooled	Chr1A_560273	Chr1A	560273	0.000117951	0.83942	-2.06694
Admixture	Fe	MLMM	Pooled	Chr1A_560273	Chr1A	560273	9.64e-05	0.691702	-2.15117
DAPC	Fe	MLMM	Pooled	Chr1A_560273	Chr1A	560273	2.54733e-06	0.635588	-3.5347
STRUCTURE	Fe	MLMM	Pooled	Chr1A_560273	Chr1A	560273	8.536e-05	0.743773	-2.13589
SV	Fe	CMLM	Pooled	Chr1A_4478948	Chr1A	4478948	0.0163063	0.930593	4.60266
SV	Fe	BLINK	Pooled	Chr1A_4478948	Chr1A	4478948	0.0131473	0.768767	0.768767
