# Supplementary material for: Little millet genome reveals evolutionary insights into tetraploid structure and genetic basis of micronutrient density
Source: Nat Commun. 2025 Nov 29;17:74. doi: 10.1038/s41467-025-66716-6 (PMC12769566; doi:10.1038/s41467-025-66716-6)
Supplement: Supplementary file 21 — Supplementaty Data 18 [file 41467_2025_66716_MOESM21_ESM.xlsx]

## Sheet: Data18
Supplementary Data 18. Marker-trait associations identified in little millet diversity panel using SV markers
Note: DFF = days to 50% flowering; TW = thousand seed weight; GYPP = grain yield per plant; Phenoytpic values from two test sites - GKVK, IIMR, and the BLUPs calculated based on pooled data were used for genome-wide associatoin mapping
Two-sided tests were applied to assess marker-trait associations, and associations with P < 0.0001 were considered significant.
Trait	Model	Test Location	SV	Chr	Pos	P.value	MAF	nobs	H&B.P.Value	Effect		Trait	Model	Test Location	SV	Chr	Pos	P.value	MAF	nobs	H&B.P.Value	Effect
K	BLINK	GKVK	Chr3A_3803308	Chr3A	3803308	1.04387e-09	0.00694444	288	1.48992e-05	1.48992e-05		K	CMLM	GKVK	Chr2B_8362704	Chr2B	8362704	4.37418e-07	0.00694444	288	0.0055673	97.6038
K	BLINK	GKVK	Chr3B_1814918	Chr3B	1814918	5.76869e-06	0.0138889	288	0.0411683	0.0411683		K	CMLM	GKVK	Chr3A_3803308	Chr3A	3803308	7.80116e-07	0.00694444	288	0.0055673	93.9215
K	BLINK	GKVK	Chr3B_21508395	Chr3B	21508395	1.11314e-05	0.0451389	288	0.0426598	0.0426598		K	CMLM	GKVK	Chr1B_41267201	Chr1B	41267201	5.23819e-06	0.00694444	288	0.0249216	95.5278
K	BLINK	GKVK	Chr2B_39759971	Chr2B	39759971	1.19554e-05	0.0138889	288	0.0426598	0.0426598		K	CMLM	GKVK	Chr2A_9729516	Chr2A	9729516	1.33102e-05	0.00694444	288	0.0474943	75.4237
K	BLINK	GKVK	Chr2A_9729516	Chr2A	9729516	1.83473e-05	0.00694444	288	0.0523741	0.0523741		K	CMLM	GKVK	Chr4A_26378281	Chr4A	26378281	1.87908e-05	0.00694444	288	0.0536403	80.1199
K	BLINK	GKVK	Chr2B_8362704	Chr2B	8362704	3.39769e-05	0.00694444	288	0.0808255	0.0808255		Mg	CMLM	GKVK	Chr8A_38291846	Chr8A	38291846	2.84437e-05	0.0200669	299	0.405978	-40.6012
K	BLINK	GKVK	Chr1B_41267201	Chr1B	41267201	5.34923e-05	0.00694444	288	0.0994862	0.0994862		Mg	CMLM	GKVK	Chr4A_7915230	Chr4A	7915230	7.37861e-05	0.0367893	299	0.50866	-29.3887
K	BLINK	GKVK	Chr1B_33833443	Chr1B	33833443	5.57619e-05	0.0138889	288	0.0994862	0.0994862		P	CMLM	GKVK	Chr2A_49147325	Chr2A	49147325	3.9681e-05	0.0100334	299	0.289711	56.5709
Mg	BLINK	GKVK	Chr8A_38291846	Chr8A	38291846	8.61295e-06	0.0200669	299	0.122933	0.122933		P	CMLM	GKVK	Chr6B_3435654	Chr6B	3435654	4.05956e-05	0.0100334	299	0.289711	60.0197
P	BLINK	GKVK	Chr2A_49147325	Chr2A	49147325	2.5451e-05	0.0100334	299	0.186287	0.186287		TW	CMLM	GKVK	Chr9A_7648531	Chr9A	7648531	9.32347e-06	0.0671141	298	0.133074	-0.0695058
P	BLINK	GKVK	Chr6B_3435654	Chr6B	3435654	2.61034e-05	0.0100334	299	0.186287	0.186287		Zn	CMLM	GKVK	Chr3A_48288577	Chr3A	48288577	2.39741e-05	0.11	300	0.342183	-2.73901
TW	BLINK	GKVK	Chr9A_7648531	Chr9A	7648531	2.24795e-13	0.0671141	298	3.2085e-09	3.2085e-09		Ca	CMLM	GKVK	Chr3A_27747183	Chr3A	27747183	8.40688e-05	0.0472973	296	0.700371	7.9514
TW	BLINK	GKVK	Chr8A_4585800	Chr8A	4585800	6.61061e-08	0.00671141	298	0.000471766	0.000471766		TW	CMLM	GKVK	Chr5A_43107635	Chr5A	43107635	8.45287e-05	0.0436242	298	0.601508	-0.0900365
TW	BLINK	GKVK	Chr5A_10081162	Chr5A	10081162	8.09803e-07	0.0100671	298	0.00385277	0.00385277		K	CMLM	GKVK	Chr3A_3803308	Chr3A	3803308	4.3702e-06	0.00694444	288	0.04535	100.215
TW	BLINK	GKVK	Chr5A_43107635	Chr5A	43107635	2.30536e-06	0.0436242	298	0.0082261	0.0082261		K	CMLM	GKVK	Chr2B_8362704	Chr2B	8362704	1.21287e-05	0.00694444	288	0.04535	96.3051
TW	BLINK	GKVK	Chr6B_11532323	Chr6B	11532323	4.27527e-06	0.0134228	298	0.0119878	0.0119878		K	CMLM	GKVK	Chr2B_39759971	Chr2B	39759971	3.23229e-05	0.0138889	288	0.04535	64.1493
TW	BLINK	GKVK	Chr4B_8405319	Chr4B	8405319	5.03938e-06	0.0167785	298	0.0119878	0.0119878		K	CMLM	GKVK	Chr6B_12723182	Chr6B	12723182	7.64734e-05	0.0138889	288	0.04535	59.8582
TW	BLINK	GKVK	Chr1B_7183832	Chr1B	7183832	9.1639e-06	0.0201342	298	0.0186852	0.0186852		K	CMLM	GKVK	Chr2A_815232	Chr2A	815232	8.26105e-05	0.00347222	288	0.04535	122.194
TW	BLINK	GKVK	Chr8B_1894270	Chr8B	1894270	8.84028e-05	0.0201342	298	0.157722	0.157722		K	CMLM	GKVK	Chr2A_15618233	Chr2A	15618233	8.26105e-05	0.00347222	288	0.04535	122.194
Zn	BLINK	GKVK	Chr3A_48288577	Chr3A	48288577	1.2634e-05	0.11	300	0.180325	0.180325		K	CMLM	GKVK	Chr2A_47360758	Chr2A	47360758	8.26105e-05	0.00347222	288	0.04535	122.194
Zn	BLINK	GKVK	Chr7B_2697834	Chr7B	2697834	4.15051e-05	0.133333	300	0.296201	0.296201		K	CMLM	GKVK	Chr2B_17481535	Chr2B	17481535	8.26105e-05	0.00347222	288	0.04535	122.194
												K	CMLM	GKVK	Chr2B_21697734	Chr2B	21697734	8.26105e-05	0.00347222	288	0.04535	122.194
												K	CMLM	GKVK	Chr3A_12097657	Chr3A	12097657	8.26105e-05	0.00347222	288	0.04535	122.194
												K	CMLM	GKVK	Chr3A_31813246	Chr3A	31813246	8.26105e-05	0.00347222	288	0.04535	122.194
												K	CMLM	GKVK	Chr4A_8810104	Chr4A	8810104	8.26105e-05	0.00347222	288	0.04535	122.194
												K	CMLM	GKVK	Chr5A_7924574	Chr5A	7924574	8.26105e-05	0.00347222	288	0.04535	122.194
												K	CMLM	GKVK	Chr5A_24274479	Chr5A	24274479	8.26105e-05	0.00347222	288	0.04535	122.194
												K	CMLM	GKVK	Chr5B_3062194	Chr5B	3062194	8.26105e-05	0.00347222	288	0.04535	122.194
												K	CMLM	GKVK	Chr6A_15868858	Chr6A	15868858	8.26105e-05	0.00347222	288	0.04535	122.194
												K	CMLM	GKVK	Chr6A_35558564	Chr6A	35558564	8.26105e-05	0.00347222	288	0.04535	122.194
												K	CMLM	GKVK	Chr6A_39702004	Chr6A	39702004	8.26105e-05	0.00347222	288	0.04535	122.194
												K	CMLM	GKVK	Chr6B_4192309	Chr6B	4192309	8.26105e-05	0.00347222	288	0.04535	122.194
												K	CMLM	GKVK	Chr6B_26900100	Chr6B	26900100	8.26105e-05	0.00347222	288	0.04535	122.194
												K	CMLM	GKVK	Chr7A_12391568	Chr7A	12391568	8.26105e-05	0.00347222	288	0.04535	122.194
												K	CMLM	GKVK	Chr8A_21240288	Chr8A	21240288	8.26105e-05	0.00347222	288	0.04535	122.194
												K	CMLM	GKVK	Chr8A_22078824	Chr8A	22078824	8.26105e-05	0.00347222	288	0.04535	122.194
												K	CMLM	GKVK	Chr8B_33030117	Chr8B	33030117	8.26105e-05	0.00347222	288	0.04535	122.194
												K	CMLM	GKVK	Chr9A_4041502	Chr9A	4041502	8.26105e-05	0.00347222	288	0.04535	122.194
												K	CMLM	GKVK	Chr9A_53646207	Chr9A	53646207	8.26105e-05	0.00347222	288	0.04535	122.194
Trait	Model	Test Location	SV	Chr	Pos	P.value	MAF	nobs	H&B.P.Value	Effect		Trait	Model	Test Location	SV	Chr	Pos	P.value	MAF	nobs	H&B.P.Value	Effect
DFF	BLINK	IIMR	Chr6B_20364858	Chr6B	20364858	2.65264e-05	0.0167224	299	0.378612	0.378612		DFF	CMLM	IIMR	Chr6B_20364858	Chr6B	20364858	2.09636e-05	0.0167224	299	0.110816	-6.09508
DFF	BLINK	IIMR	Chr8A_38590750	Chr8A	38590750	9.72104e-05	0.0133779	299	0.397987	0.397987		DFF	CMLM	IIMR	Chr8B_25524002	Chr8B	25524002	2.10912e-05	0.0133779	299	0.110816	-7.41799
Fe	BLINK	IIMR	Chr5A_38172491	Chr5A	38172491	2.56574e-05	0.0167224	299	0.271586	0.271586		DFF	CMLM	IIMR	Chr8A_38590750	Chr8A	38590750	2.32921e-05	0.0133779	299	0.110816	-7.23957
Fe	BLINK	IIMR	Chr3B_34791532	Chr3B	34791532	3.80559e-05	0.0200669	299	0.271586	0.271586		DFF	CMLM	IIMR	Chr7A_23185277	Chr7A	23185277	5.17136e-05	0.0100334	299	0.184527	-7.56523
GYPP	BLINK	IIMR	Chr6B_21857434	Chr6B	21857434	2.11944e-05	0.0134228	298	0.302508	0.302508		Ca	CMLM	IIMR	Chr8B_22245130	Chr8B	22245130	7.57709e-05	0.106667	300	1	-28.2899
Mg	BLINK	IIMR	Chr8A_35716302	Chr8A	35716302	7.15542e-05	0.21	300	0.135194	0.135194		K	CMLM	IIMR	Chr8B_14860371	Chr8B	14860371	5.41047e-05	0.0405405	296	0.618392	172.434
Na	BLINK	IIMR	Chr2A_11352918	Chr2A	11352918	3.69538e-05	0.255973	293	0.527441	0.527441		GYPP	CMLM	IIMR	Chr6B_21857434	Chr6B	21857434	5.75729e-05	0.0134228	298	0.821737	2.49405
TW	BLINK	IIMR	Chr1B_42415197	Chr1B	42415197	4.31297e-05	0.00673401	297	0.316158	0.316158		TW	CMLM	IIMR	Chr1A_8594482	Chr1A	8594482	2.27539e-05	0.016835	297	0.170273	-0.355447
TW	BLINK	IIMR	Chr1A_8594482	Chr1A	8594482	8.43235e-05	0.016835	297	0.316158	0.316158		TW	CMLM	IIMR	Chr1B_42415197	Chr1B	42415197	5.53181e-05	0.00673401	297	0.214923	-0.547801
Zn	BLINK	IIMR	Chr3A_48288577	Chr3A	48288577	3.95538e-05	0.11	300	0.515517	0.515517		Zn	CMLM	IIMR	Chr3A_48288577	Chr3A	48288577	4.52186e-05	0.11	300	0.533169	-2.62689
												Na	CMLM	IIMR	Chr8B_14169578	Chr8B	14169578	1.35907e-05	0.0204778	293	0.19398	8.61844
												Na	CMLM	IIMR	Chr2A_11352918	Chr2A	11352918	4.4968e-05	0.255973	293	0.320914	2.63563
												Na	CMLM	IIMR	Chr4A_21878212	Chr4A	21878212	9.62988e-05	0.0136519	293	0.410724	9.35384
												Fe	CMLM	IIMR	Chr5A_38172491	Chr5A	38172491	5.97912e-05	0.0167224	299	0.8534	22.2818
Trait	Model	Test Location	SV	Chr	Pos	P.value	MAF	nobs	H&B.P.Value	Effect		Trait	Model	Test Location	SV	Chr	Pos	P.value	MAF	nobs	H&B.P.Value	Effect
Ca	BLINK	Pool	Chr8B_19025292	Chr8B	19025292	3.97754e-06	0.0566667	300	0.0567714	0.0567714		Ca	CMLM	Pool	Chr8B_19025292	Chr8B	19025292	1.06965e-05	0.0566667	300	0.152671	13.05
Ca	BLINK	Pool	Chr3A_27747183	Chr3A	27747183	2.41293e-05	0.0466667	300	0.172199	0.172199		Ca	CMLM	Pool	Chr3A_27747183	Chr3A	27747183	3.73356e-05	0.0466667	300	0.266445	13.1464
DFF	BLINK	Pool	Chr6B_11055338	Chr6B	11055338	3.33526e-05	0.0166667	300	0.245728	0.245728		DFF	CMLM	Pool	Chr9A_7897194	Chr9A	7897194	6.57615e-05	0.0266667	300	0.282807	-3.67217
DFF	BLINK	Pool	Chr4A_35154260	Chr4A	35154260	5.16488e-05	0.0133333	300	0.245728	0.245728		DFF	CMLM	Pool	Chr5A_45531058	Chr5A	45531058	6.89259e-05	0.0866667	300	0.282807	2.3018
DFF	BLINK	Pool	Chr9A_7574467	Chr9A	7574467	5.16488e-05	0.0133333	300	0.245728	0.245728		DFF	CMLM	Pool	Chr8B_25524002	Chr8B	25524002	7.15443e-05	0.0133333	300	0.282807	-5.58191
DFF	BLINK	Pool	Chr6B_20364858	Chr6B	20364858	7.31817e-05	0.0166667	300	0.253023	0.253023		DFF	CMLM	Pool	Chr6B_20364858	Chr6B	20364858	7.92564e-05	0.0166667	300	0.282807	-4.55737
DFF	BLINK	Pool	Chr8A_12953933	Chr8A	12953933	8.86369e-05	0.0166667	300	0.253023	0.253023		DFF	CMLM	Pool	Chr1A_6123373	Chr1A	6123373	5.7395e-05	0.0266667	300	0.167028	4.15946
Fe	BLINK	Pool	Chr3B_34791532	Chr3B	34791532	4.58238e-05	0.0200669	299	0.654043	0.654043		DFF	CMLM	Pool	Chr8A_38590750	Chr8A	38590750	8.17467e-05	0.0133333	300	0.167028	-5.18998
Mg	BLINK	Pool	Chr8A_35716302	Chr8A	35716302	3.93553e-05	0.21	300	0.186316	0.186316		DFF	CMLM	Pool	Chr6A_346630	Chr6A	346630	8.19168e-05	0.0233333	300	0.167028	-3.9752
Mg	BLINK	Pool	Chr2B_33577578	Chr2B	33577578	5.85545e-05	0.08	300	0.186316	0.186316		Na	CMLM	Pool	Chr9B_26265196	Chr9B	26265196	9.57176e-05	0.0134228	298	0.629623	4.22868
Na	BLINK	Pool	Chr2A_11352918	Chr2A	11352918	4.10977e-05	0.251678	298	0.5774	0.5774		TW	CMLM	Pool	Chr9A_7648531	Chr9A	7648531	4.71564e-05	0.0668896	299	0.542189	-0.134141
Na	BLINK	Pool	Chr9B_26265196	Chr9B	26265196	9.60323e-05	0.0134228	298	0.5774	0.5774		TW	CMLM	Pool	Chr1A_6123373	Chr1A	6123373	2.40524e-05	0.0267559	299	0.17165	-0.221917
TW	BLINK	Pool	Chr9A_7648531	Chr9A	7648531	9.39027e-06	0.0668896	299	0.134027	0.134027		TW	CMLM	Pool	Chr1A_27251601	Chr1A	27251601	7.50219e-05	0.107023	299	0.29083	-0.0980613
TW	BLINK	Pool	Chr1A_37424986	Chr1A	37424986	6.68625e-05	0.0100334	299	0.427115	0.427115		TW	CMLM	Pool	Chr1A_1242440	Chr1A	1242440	8.1505e-05	0.0267559	299	0.29083	-0.214615
TW	BLINK	Pool	Chr2A_1933725	Chr2A	1933725	8.9774e-05	0.0100334	299	0.427115	0.427115		Zn	CMLM	Pool	Chr3A_48288577	Chr3A	48288577	2.43881e-05	0.11	300	0.348092	-2.75122
Zn	BLINK	Pool	Chr3A_48288577	Chr3A	48288577	1.07796e-05	0.11	300	0.153857	0.153857		GYPP	CMLM	Pool	Chr6A_35273619	Chr6A	35273619	6.78039e-05	0.00668896	299	0.492379	2.77084
Zn	BLINK	Pool	Chr7B_2697834	Chr7B	2697834	5.12558e-05	0.133333	300	0.365787	0.365787		GYPP	CMLM	Pool	Chr6B_21857434	Chr6B	21857434	6.89945e-05	0.0133779	299	0.492379	1.91681
Zn	BLINK	Pool	Chr4A_33087961	Chr4A	33087961	9.27687e-05	0.11	300	0.441363	0.441363		K	CMLM	Pool	Chr8A_1364734	Chr8A	1364734	8.7921e-05	0.020339	295	0.472409	117.928
												Na	CMLM	Pool	Chr8B_14169578	Chr8B	14169578	2.12388e-05	0.0201342	298	0.15157	3.96809
												Na	CMLM	Pool	Chr2A_11352918	Chr2A	11352918	6.25761e-05	0.251678	298	0.297716	1.22936
												Na	CMLM	Pool	Chr3A_25341288	Chr3A	25341288	8.49313e-05	0.00671141	298	0.303056	6.10456
												P	CMLM	Pool	Chr7A_23317708	Chr7A	23317708	1.03138e-05	0.0133333	300	0.147208	284.352
