# Supplementary material for: Little millet genome reveals evolutionary insights into tetraploid structure and genetic basis of micronutrient density
Source: Nat Commun. 2025 Nov 29;17:74. doi: 10.1038/s41467-025-66716-6 (PMC12769566; doi:10.1038/s41467-025-66716-6)
Supplement: Supplementary file 22 — Supplementaty Data 19 [file 41467_2025_66716_MOESM22_ESM.xlsx]

## Sheet: Data19
Supplementray Data 19. Evaluation of possible phenotypic correlations of LSVs using interquartile range (IQR) outlier analysis
Phenotype Location	Phenotype	Line	Value	Phenotype Mean	Phenotype Q1	Phenotype Q2	Phenotype Q3
GKVK	TW	IC-0405074	3.22307	2.89779	2.81769	2.90074	2.97866
GKVK	TW	WV-126	2.57261	2.89779	2.81769	2.90074	2.97866
GKVK	TW	WV-309	2.56792	2.89779	2.81769	2.90074	2.97866
GKVK	TW	WV-312	2.51836	2.89779	2.81769	2.90074	2.97866
GKVK	TW	WV-345	2.57266	2.89779	2.81769	2.90074	2.97866
GKVK	Ca	WV-457	478.671	440.335	429.723	440.385	448.878
GKVK	K	GPMR-660	1540.6	1359.74	1315.77	1354.93	1390.89
GKVK	K	GPMR-732	1509.82	1359.74	1315.77	1354.93	1390.89
GKVK	P	GPMR-695	2698.78	2580.28	2548.96	2582.64	2607.66
GKVK	Zn	GPMR-660	25.1663	23.6664	23.3153	23.6443	23.9964
IIMR	DFF	GPMR-622	52.7399	71.6345	67.6565	73.6459	75.0003
IIMR	DFF	GPMR-629	53.4715	71.6345	67.6565	73.6459	75.0003
IIMR	DFF	GPMR-642	54.7867	71.6345	67.6565	73.6459	75.0003
IIMR	DFF	GPMR-649	53.3902	71.6345	67.6565	73.6459	75.0003
IIMR	DFF	GPMR-660	54.6929	71.6345	67.6565	73.6459	75.0003
IIMR	DFF	GPMR-665	54.1224	71.6345	67.6565	73.6459	75.0003
IIMR	DFF	GPMR-671	53.3443	71.6345	67.6565	73.6459	75.0003
IIMR	DFF	GPMR-675	54.4184	71.6345	67.6565	73.6459	75.0003
IIMR	DFF	GPMR-687	56.038	71.6345	67.6565	73.6459	75.0003
IIMR	DFF	GPMR-695	55.0194	71.6345	67.6565	73.6459	75.0003
IIMR	DFF	WV-126	86.2766	71.6345	67.6565	73.6459	75.0003
IIMR	DFF	WV-165	88.9196	71.6345	67.6565	73.6459	75.0003
IIMR	TW	CO 4	1.97795	3.09597	2.8544	3.20374	3.36681
IIMR	TW	IC-0483303	1.93462	3.09597	2.8544	3.20374	3.36681
IIMR	GYPP	WV-309	14.8689	8.04759	6.14088	7.50886	9.42955
IIMR	Fe	WV-356-1	399.496	133.064	63.5719	94.2589	187.215
IIMR	K	WV-232	2768.26	1925.14	1731.26	1898.62	2121.87
IIMR	Na	GPMR-621	35.7328	13.7384	7.19944	11.1669	17.4893
IIMR	Na	GPMR-622	42.2246	13.7384	7.19944	11.1669	17.4893
IIMR	Na	GPMR-631	34.661	13.7384	7.19944	11.1669	17.4893
IIMR	Na	GPMR-660	34.3912	13.7384	7.19944	11.1669	17.4893
IIMR	Na	WV-126	38.1664	13.7384	7.19944	11.1669	17.4893
IIMR	P	GPMR-622	3846.95	2774.43	2525.36	2764.47	3030.12
IIMR	P	GPMR-642	3894.92	2774.43	2525.36	2764.47	3030.12
IIMR	P	WV-358	1673.55	2774.43	2525.36	2764.47	3030.12
IIMR	P	WV-365-1	1677.21	2774.43	2525.36	2764.47	3030.12
IIMR	Zn	GPMR-622	33.1403	20.9182	17.5749	20.7906	23.7646
Pooled	DFF	GPMR-695	46.3521	61.3225	58.4558	62.2626	65.352
Pooled	DFF	WV-165	76.3075	61.3225	58.4558	62.2626	65.352
Pooled	TW	WV-312	2.13866	2.89447	2.71974	2.93284	3.07949
Pooled	Ca	WV-457	506.575	439.807	422.575	437.049	455.457
Pooled	K	WV-126	1801.11	1359.81	1262.74	1353.22	1445.37
Pooled	K	WV-232	1801.19	1359.81	1262.74	1353.22	1445.37
Pooled	K	WV-345	1744.15	1359.81	1262.74	1353.22	1445.37
Pooled	Na	GPMR-610	20.2943	9.74407	6.55755	8.75362	11.8005
Pooled	Na	GPMR-622	20.7354	9.74407	6.55755	8.75362	11.8005
Pooled	Na	GPMR-631	21.1105	9.74407	6.55755	8.75362	11.8005
Pooled	Na	GPMR-660	20.2406	9.74407	6.55755	8.75362	11.8005
Pooled	Na	PAIYUR-2	20.0535	9.74407	6.55755	8.75362	11.8005
Pooled	P	GPMR-642	3159.95	2576.91	2448.18	2572.09	2726.08
Pooled	P	GPMR-660	3144.65	2576.91	2448.18	2572.09	2726.08
Pooled	P	WV-358	2006.97	2576.91	2448.18	2572.09	2726.08
