# Supplementary material for: Little millet genome reveals evolutionary insights into tetraploid structure and genetic basis of micronutrient density
Source: Nat Commun. 2025 Nov 29;17:74. doi: 10.1038/s41467-025-66716-6 (PMC12769566; doi:10.1038/s41467-025-66716-6)
Supplement: Supplementary file 23 — Supplementaty Data 20 [file 41467_2025_66716_MOESM23_ESM.xlsx]

## Sheet: Data20
Supplementary Data 20. Distribution of Ionome Genes in Little Millet
Legend: F=Molecular Function, P= Biological Process, C= Cellular Component
Gene ID (Little Millet)	Copy number	Homologous Gene ID (Other Species)	Homologous Gene Name (Other Species)	Species	Mineral Element	Matching SWISS Prot ID	GO ID	GO Annotation	Reference/Source
Psum.JK8.1r.3Ag002970.1;Psum.JK8.1r.3Ag002980.1;Psum.JK8.1r.3Ag022190.1;Psum.JK8.1r.3Bg003830.1;Psum.JK8.1r.3Bg003840.1;Psum.JK8.1r.3Bg023420.1;Psum.JK8.1r.5Ag006490.1;Psum.JK8.1r.5Bg005610.1;Psum.JK8.1r.8Ag004040.1;Psum.JK8.1r.8Bg004210.1	10	AT1G56160	myb72	Arabidopsis	Fe, Cd, Zn, Co	P81393	GO:0003677	F:DNA binding	Palmer et al. (2013)
Psum.JK8.1r.1Ag022220.1;Psum.JK8.1r.1Bg022030.1;Psum.JK8.1r.7Ag015960.1;Psum.JK8.1r.7Ag015970.1	4	AT4G24120	YSL1	Arabidopsis	Fe, Zn, Cu	Q7XN54	GO:0048316	P:seed development	Waters et al. (2006)
Psum.JK8.1r.9Ag020940.1;Psum.JK8.1r.9Ag020950.1;Psum.JK8.1r.9Bg047880.1	3	AT1G76430	PHT1;9	Arabidopsis	P, As	Q8H074	GO:0006817	P:phosphate ion transport	Remy et al. (2012)
Psum.JK8.1r.1Ag030290.1;Psum.JK8.1r.1Bg030370.1;Psum.JK8.1r.4Ag019260.1;Psum.JK8.1r.4Ag019270.1;Psum.JK8.1r.4Bg020250.1;Psum.JK8.1r.4Bg020260.1	6	AT3G14280		Arabidopsis	S				McDowell et al. (2013)
Psum.JK8.1r.2Ag030800.1;Psum.JK8.1r.2Bg032450.1;Psum.JK8.1r.2Bg032480.1;Psum.JK8.1r.4Ag000900.1;Psum.JK8.1r.5Bg001000.1	5	AT1G20110	FYVE1	Arabidopsis	Fe, Zn, Co, Mn	Q9ASS2	GO:0015031	P:protein transport	Barberon et al. (2014)
Psum.JK8.1r.2Bg039160.1	1	AT1G56430	NAS4	Arabidopsis	Fe, Cd, Co, Mo	A2YQ58	GO:0030418	P:nicotianamine biosynthetic process	Palmer et al. (2013)
Psum.JK8.1r.2Bg007720.1	1	AT2G19110	AtHMA4	Arabidopsis	Zn	Q8H384	GO:0016463	F:zinc-exporting ATPase activity	Hussain et al. (2004); Olsen et al. (2016)
Psum.JK8.1r.2Ag034170.1;Psum.JK8.1r.2Bg035780.1;Psum.JK8.1r.9Ag033900.1;Psum.JK8.1r.9Bg034120.1;Psum.JK8.1r.S0123g0010.1	5	AT3G47640	PYE	Arabidopsis	Fe, Zn, Mn, Co	Q69V10	GO:0046983	F:protein dimerization activity	Long et al. (2010)
Psum.JK8.1r.1Ag009500.1;Psum.JK8.1r.1Bg009720.1	2	AT1G01340	CNGC10	Arabidopsis	K, Ca, Mg	O65717	GO:0005216	F:ion channel activity	Guo et al. (2010)
Psum.JK8.1r.1Ag008420.1;Psum.JK8.1r.1Bg008610.1	2	AT1G31885	NIP3;1	Arabidopsis	As	Q9ATN4	GO:0015267	F:channel activity	Xu et al. (2015)
Psum.JK8.1r.4Ag007660.1;Psum.JK8.1r.7Ag005670.1;Psum.JK8.1r.7Bg005810.1;Psum.JK8.1r.7Bg005820.1	4	AT2G28160	FRU	Arabidopsis	Fe	Q0V7X4	GO:0010039	P:response to iron ion	Yuan et al. (2008)
Psum.JK8.1r.3Ag033870.1;Psum.JK8.1r.3Bg034380.1	2	AT2G47160	BOR1	Arabidopsis	B	Q9M1P7	GO:0048364	P:root development	Miwa et al.(2006)
Psum.JK8.1r.5Bg019710.1;Psum.JK8.1r.7Bg012920.1;Psum.JK8.1r.9Ag037500.1;Psum.JK8.1r.9Bg037600.1	4	AT3G56790	bHLH38	Arabidopsis	Fe	Q9C7E7	GO:0044030	P:regulation of DNA methylation	Yuan et al. (2008)
Psum.JK8.1r.5Ag012670.1;Psum.JK8.1r.5Ag012680.1;Psum.JK8.1r.5Bg011650.1;Psum.JK8.1r.5Bg011660.1	4	AT5G59030	COPT1	Arabidopsis	Cu	Q94EE4	GO:0006952	P:defense response	Sancenón et al. (2004)
Psum.JK8.1r.1Ag029370.1;Psum.JK8.1r.1Bg029370.1;Psum.JK8.1r.5Ag003760.1;Psum.JK8.1r.5Bg003030.1	4	AT5G64930	CPR5	Arabidopsis	K	Q9LV85	GO:0010090	P:trichome morphogenesis	Borghi et al. (2011)
Psum.JK8.1r.1Ag031790.1	1	AT1G14040	PHO1;H3	Arabidopsis	P	Q6K991	GO:0006799	P:polyphosphate biosynthetic process	Khan et al. (2014)
Psum.JK8.1r.2Ag016370.1;Psum.JK8.1r.2Bg017360.1	2	AT2G01770	VIT1	Arabidopsis	Fe	Q6ERE5	GO:0006880	P:intracellular sequestering of iron ion	Kim et al. (2006)
Psum.JK8.1r.3Ag034810.1;Psum.JK8.1r.3Bg035530.1	2	AT2G23150	AtNRAMP3	Arabidopsis	Fe, Mn, Zn	Q2QN30	GO:0055072	P:iron ion homeostasis	Lanquar et al. (2010)
Psum.JK8.1r.4Ag009190.1;Psum.JK8.1r.4Bg010270.1	2	AT2G38460	FPN1	Arabidopsis	Co	Q5Z922	GO:0005381	F:iron ion transmembrane transporter activity	Morrissey et al. (2004)
Psum.JK8.1r.3Ag000590.1	1	AT3G43790	ZIF2	Arabidopsis	Cs	Q94BZ1	GO:0048364	P:root development	Remy et al. (2015)
Psum.JK8.1r.7Ag009450.1;Psum.JK8.1r.7Bg009660.1	2	AT1G01580	FRO2	Arabidopsis	Fe	Q8RWS6	GO:0009416	P:response to light stimulus	Robinson et al. (1999)
Psum.JK8.1r.1Ag023660.1;Psum.JK8.1r.1Bg023610.1	2	AT1G12640	LPCAT1	Arabidopsis	Se, P	Q9CAN8	GO:0006641	P:triglyceride metabolic process	Hoewyk et Kisko et al. (2018)
Psum.JK8.1r.7Bg021880.1	1	AT1G30400	ABCC1	Arabidopsis	Cd	Q42093	GO:0055085	P:transmembrane transport	Park et al. (2012)
Psum.JK8.1r.3Ag025930.1;Psum.JK8.1r.3Bg027430.1	2	AT1G30450	CCC	Arabidopsis	Ca, K, Na,S	Q6Z0E2	GO:0071805	P:potassium ion transmembrane transport	McDowell et al. (2013)
Psum.JK8.1r.1Ag025920.1;Psum.JK8.1r.1Bg025930.1	2	AT1G32450	NIP3;1 AtNRT1.5/ AtNPF7.3	Arabidopsis	K, NO3-	Q9LQL2	GO:0010167	P:response to nitrate	Li et al. (2017)
Psum.JK8.1r.5Ag006440.1;Psum.JK8.1r.5Bg005570.1	2	AT1G36370	AtMSA1	Arabidopsis	S, Se	Q84WV0	GO:0046653	P:tetrahydrofolate metabolic process	Huang, et al. (2016)
Psum.JK8.1r.4Ag009390.1;Psum.JK8.1r.4Bg010450.1	2	AT1G59870	PEN3	Arabidopsis	Cd	Q5Z9S8	GO:0055085	P:transmembrane transport	Kim et al. (2007)
Psum.JK8.1r.4Ag008870.1;Psum.JK8.1r.4Bg009940.1	2	AT1G60960	AtIRT3	Arabidopsis	Fe	Q5Z653	GO:0071577	P:zinc ion transmembrane transport	Lin et al. (2009)
Psum.JK8.1r.7Ag016930.1	1	AT1G63440	AtHMA5	Arabidopsis	Cu	A3AWA4	GO:0030001	P:metal ion transport	Andres-Colás et al. (2006)
Psum.JK8.1r.2Ag037430.1;Psum.JK8.1r.2Bg038970.1	2	AT1G68320	MYB62	Arabidopsis	P	Q10MB4	GO:0009651	P:response to salt stress	Devaiah et al. (2009)
Psum.JK8.1r.9Ag017080.1	1	AT1G80760	NIP6;1	Arabidopsis	B	Q9ATN1	GO:0015267	F:channel activity	Tanaka et al. (2008)
Psum.JK8.1r.3Ag038080.1;Psum.JK8.1r.3Bg039130.1	2	AT2G01980	SOS1/NHX7	Arabidopsis	Na	Q9LKW9	GO:0006814	P:sodium ion transport	Shi et al. (2003)
Psum.JK8.1r.9Ag035660.1;Psum.JK8.1r.9Bg035770.1	2	AT2G13540	ABH1	Arabidopsis	S	Q10LJ0	GO:0000394	P:RNA splicing, via endonucleolytic cleavage and ligation	McDowell et al. (2013)
Psum.JK8.1r.2Ag016480.1;Psum.JK8.1r.2Bg017470.1	2	AT2G21045	AtHAC1	Arabidopsis	As	Q39129	GO:0004792	F:thiosulfate sulfurtransferase activity	Chao, et al. (2014)
Psum.JK8.1r.9Bg030200.1	1	AT2G23240	AtMT4b	Arabidopsis	Cu, Zn	P43401	GO:0008270	F:zinc ion binding	Ren et al. (2012)
Psum.JK8.1r.9Bg016350.1	1	AT2G25680	MOT1	Arabidopsis	Mo	Q9SL95	GO:0015689	P:molybdate ion transport	Baxter, Muthukumar, et al., 2008; Baxter, Vitek, et al., 2008
Psum.JK8.1r.5Ag034990.1;Psum.JK8.1r.5Bg035350.1	2	AT2G28670	ESB1	Arabidopsis	Ca, Mn, Zn, Na, S, K, As, Se, Mo	Q9LQQ0	GO:0048046	C:apoplast	Baxter et al. (2009)
Psum.JK8.1r.3Bg015840.1	1	AT2G33770	PHO2	Arabidopsis	P	Q8VY10	GO:2000185	P:regulation of phosphate transmembrane transport	Liu et al. (2012)
Psum.JK8.1r.9Ag002890.1;Psum.JK8.1r.9Bg002910.1	2	AT2G37430	ZAT11	Arabidopsis	Ni	Q9LX85	GO:0010200	P:response to chitin	Liu et al. (2014)
Psum.JK8.1r.3Bg008870.1	1	AT2G46800	AtMTP1	Arabidopsis	Zn	Q688R1	GO:0006829	P:zinc ion transport	Desbrosses-Fonrouge et al.(2005)
Psum.JK8.1r.9Ag011750.1	1	AT3G01310	VIH2	Arabidopsis	P	Q84WW3	GO:1904966	P:positive regulation of vitamin E biosynthetic process	Zhu et al.(2019)
Psum.JK8.1r.1Ag025000.1;Psum.JK8.1r.1Bg024990.1	2	AT3G06060	TSC10a	Arabidopsis	Na, K, Rb, Mg, Ca, Fe, Mo	F4JZN6	GO:0030148	P:sphingolipid biosynthetic process	Chao et al.(2011)
Psum.JK8.1r.9Ag017970.1;Psum.JK8.1r.9Bg017970.1	2	AT3G08040	FRD3/MAN1	Arabidopsis	Mn	Q9SYD6	GO:0010044	P:response to aluminum ion	Delhaize (1996)
Psum.JK8.1r.7Ag020560.1	1	AT3G12750	AtZIP1	Arabidopsis	Mn	Q7XLD4	GO:0006829	P:zinc ion transport	Milner et al. (2013)
Psum.JK8.1r.7Ag023300.1;Psum.JK8.1r.7Bg023880.1	2	AT3G13320	CAX2	Arabidopsis	Mn, Fe, K, P	Q6K1C4	GO:0006874	P:cellular calcium ion homeostasis	Connorton et al. (2012)
Psum.JK8.1r.7Ag000820.1;Psum.JK8.1r.7Bg000910.1	2	AT3G22890	AtATPS1	Arabidopsis	S	Q43870	GO:0000103	P:sulfate assimilation	Koprivova et al. (2013)
Psum.JK8.1r.3Ag037860.1;Psum.JK8.1r.3Bg038900.1	2	AT3G47950	AHA4	Arabidopsis	Na	Q9LV11	GO:0051453	P:regulation of intracellular pH	Vitart et al. (2001)
Psum.JK8.1r.5Ag024670.1;Psum.JK8.1r.5Bg023630.1	2	AT3G51860	CAX3	Arabidopsis	P, K	Q769E5	GO:0006874	P:cellular calcium ion homeostasis	Conrton et al. (2012)
Psum.JK8.1r.9Ag042530.1	1	AT3G58060	AtMTP8	Arabidopsis	Mn	Q10PP8	GO:0008324	F:cation transmembrane transporter activity	Eroglu et al. (2016, Eroglu et al. (2017)
Psum.JK8.1r.9Ag029600.1;Psum.JK8.1r.9Bg029980.1	2	AT3G58970	MGT6	Arabidopsis	Mg	A2Z9W7	GO:0006811	P:ion transport	Mao et al. (2014)
Psum.JK8.1r.9Ag022430.1;Psum.JK8.1r.9Bg021960.1	2	AT4G02780	GA1	Arabidopsis	Fe	Q6ET36	GO:0009686	P:gibberellin biosynthetic process	Wild et al. (2016)
Psum.JK8.1r.1Ag004880.1;Psum.JK8.1r.1Bg004880.1	2	AT4G10310	AtKT1;1	Arabidopsis	Na	Q6H501	GO:0008324	F:cation transmembrane transporter activity	Baxter et al. (2011)
Psum.JK8.1r.4Bg002680.1;Psum.JK8.1r.5Ag002760.1	2	AT4G13420	HAK5	Arabidopsis	Rb, Cs	Q5JK32	GO:0006813	P:potassium ion transport	Rubio et al. (2008; Qi et al. (2008)
Psum.JK8.1r.5Ag016410.1;Psum.JK8.1r.5Bg015260.1	2	AT4G33000	CBL10	Arabidopsis	K	Q3HRN7	GO:0005509	F:calcium ion binding	Ren et al. (2013)
Psum.JK8.1r.4Ag002970.1;Psum.JK8.1r.4Bg003680.1	2	AT4G37270	HMA1	Arabidopsis	Zn	Q9M3H5	GO:0055069	P:zinc ion homeostasis	Kim et al. (2009)
Psum.JK8.1r.9Ag007110.1;Psum.JK8.1r.9Bg007240.1	2	AT5G15410	CNGC2/DND1	Arabidopsis	Ca, Mg	O65718	GO:0009626	P:plant-type hypersensitive response	McDowell et al. (2013)
Psum.JK8.1r.1Ag001160.1;Psum.JK8.1r.1Bg001130.1	2	AT5G17290	APG5	Arabidopsis	Fe, Mn, Zn	A2X052	GO:0015031	P:protein transport	Potter et al. (2019)
Psum.JK8.1r.3Ag023230.1;Psum.JK8.1r.3Bg024620.1	2	AT5G18830	AtSPL7	Arabidopsis	Cu	Q6I576	GO:0006355	P:regulation of transcription, DNA-templated	Bernal et al. (2012)
Psum.JK8.1r.2Ag018160.1;Psum.JK8.1r.2Bg019150.1	2	AT5G20650	COPT5	Arabidopsis	Cu	Q69P80	GO:0005375	F:copper ion transmembrane transporter activity	Klaumann et al. (2011)
Psum.JK8.1r.4Bg000600.1;Psum.JK8.1r.5Ag000640.1	2	AT5G42130	AtMfl1	Arabidopsis	Fe	Q9FHX2	GO:0010039	P:response to iron ion	Tarantino et al. (2011)
Psum.JK8.1r.5Bg038620.1	1	AT5G44070	PCS1	Arabidopsis	Zn, Cd, As	Q9SWW5	GO:0010038	P:response to metal ion	Kühnlenz et al. (2016); Guo et al. (2008)
Psum.JK8.1r.6Ag007850.1;Psum.JK8.1r.6Bg007420.1	2	AT5G57620	AtMYB36	Arabidopsis	Li, B, Na, Mg, K, Ca, Mn, Fe, Co, Ni, Cu, Zn, Rb, Mo, Cd	Q9FKL2	GO:2000067	P:regulation of root morphogenesis	Kamiya et al. (2015)
Psum.JK8.1r.5Ag028940.1;Psum.JK8.1r.5Bg028440.1	2	LOC_Os01g20160	OsHKT1;5	Rice	Na	A2WNZ9	GO:0006814	P:sodium ion transport	Kobayashi et al. (2017)
Psum.JK8.1r.1Ag029740.1;Psum.JK8.1r.1Bg029700.1	2	LOC_Os02g53490	OsMTP8.2	Rice	Mn	Q6Z7K5	GO:0008324	F:cation transmembrane transporter activity	Takemoto et al. (2017)
Psum.JK8.1r.9Ag036650.1;Psum.JK8.1r.9Bg036720.1	2	LOC_Os03g21240	OsPHR2	Rice	P	B8ANX9	GO:0003677	F:DNA binding	Zhou et al. (2008)
Psum.JK8.1r.7Ag010810.1;Psum.JK8.1r.7Bg011330.1	2	LOC_Os04g38940	OsVIT1	Rice	Fe, Zn	Q6MWE5	GO:0006880	P:intracellular sequestering of iron ion	Zhang et al. (2012)
Psum.JK8.1r.2Ag029040.1;Psum.JK8.1r.2Bg030570.1	2	LOC_Os04g56430	OsBMC	Rice	Fe, Mn, Cu	Q0D5R2	GO:0006468	P:protein phosphorylation	Yang et al. (2013)
Psum.JK8.1r.3Ag015330.1;Psum.JK8.1r.3Bg016400.1	2	LOC_Os05g47780	OsHRZ2	Rice	Fe	Q8LPQ5	GO:0016567	P:protein ubiquitination	Kobayashi et al. (2013)
Psum.JK8.1r.4Ag002030.1;Psum.JK8.1r.5Bg002140.1	2	LOC_Os06g48810	OsHKT2;1	Rice	Na	Q93XI5	GO:0006814	P:sodium ion transport	Horie et al. (2007)
Psum.JK8.1r.6Ag002880.1	1	LOC_Os08g05590	OsNIP3;2	Rice	As	Q7EYH7	GO:0015267	F:channel activity	Chen, Sun, et al. (2017); Chen, Chen, et al. (2017)
Psum.JK8.1r.1Ag011710.1	1	AT1G08490	CPNIFS	Arabidopsis	Se, S	Q93WX6	GO:0006790	P:sulfur compound metabolic process	Van Hoewyk et al. (2005)
Psum.JK8.1r.1Bg018150.1	1	AT1G14870	PCR2	Arabidopsis	Zn	B6TYV8	GO:0008285	P:negative regulation of cell proliferation	Song et al. (2010)
Psum.JK8.1r.2Bg002910.1	1	AT1G30270	CIPK23	Arabidopsis	K	Q6ZLP5	GO:0010118	P:stomatal movement	Xu et al. (2006)
Psum.JK8.1r.2Ag027690.1	1	AT1G62180	AtAPR2	Arabidopsis	S, Se	Q6Z4A7	GO:0019419	P:sulfate reduction	Loudet et al. (2007); Chao, et al. (2014)
Psum.JK8.1r.4Bg004520.1	1	AT1G80830	AtNRAMP1	Arabidopsis	Mn	Q653V6	GO:0055072	P:iron ion homeostasis	Cailliatte et al. (2010)
Psum.JK8.1r.5Bg007750.1	1	AT2G39450	AtMTP11	Arabidopsis	Mn	Q5NA18	GO:0010486	F:manganese:proton antiporter activity	Peiter et al. (2007)
Psum.JK8.1r.7Bg025930.1	1	AT3G15380	AtCTL1	Arabidopsis	Na, Fe, Zn, Mn, Mo	Q94AN2	GO:0010051	P:xylem and phloem pattern formation	Gao et al. (2017)
Psum.JK8.1r.9Bg007650.1	1	AT4G16370	OPT3	Arabidopsis	Fe, Cd	O23482	GO:1990388	P:xylem-to-phloem iron transport	Zhai et al. (2014)
Psum.JK8.1r.3Bg008880.1	1	AT4G23100	GSH1	Arabidopsis	Cd, As	Q8GU95	GO:0006750	P:glutathione biosynthetic process	Guo et al. (2008)
Psum.JK8.1r.9Bg029910.1	1	AT5G03455	ACR2	Arabidopsis	As, P	Q336V5	GO:0004725	F:protein tyrosine phosphatase activity	Dhankher et al. (2006)
Psum.JK8.1r.9Bg008230.1	1	AT5G09690	MGT7	Arabidopsis	Mg	B8AJT9	GO:0046873	F:metal ion transmembrane transporter activity	Kamiya et al. (2012)
Psum.JK8.1r.4Ag007230.1	1	AT5G35410	SOS2	Arabidopsis	Na	Q69Q47	GO:0009651	P:response to salt stress	McDowell et al. (2013)
Psum.JK8.1r.6Bg001670.1	1	AT5G54810	AtTSB1	Arabidopsis	Cd	P43284	GO:0000162	P:tryptophan biosynthetic process	Sanjaya et al. (2008)
Psum.JK8.1r.5Ag033580.1	1	LOC_Os01g03914	OsMTP9	Rice	Mn	Q9LDU0	GO:0008324	F:cation transmembrane transporter activity	Ueno et al. (2015)
Psum.JK8.1r.5Ag019860.1	1	LOC_Os01g45990	AKT1	Rice	K	P0C550	GO:0034765	P:regulation of ion transmembrane transport	Ahmad et al. (2016)
Psum.JK8.1r.5Bg006280.1	1	LOC_Os01g64250	OsHORZ1	Rice	Fe				Kobayashi et al. (2013)
Psum.JK8.1r.5Bg005840.1	1	LOC_Os01g64890	OsMGT1	Rice	Mg, Na	A2WXD3	GO:0015693	P:magnesium ion transport	Chen, et al. (2017)
Psum.JK8.1r.1Ag003670.1	1	LOC_Os02g06290	OsHAC4	Rice	As	Q38853	GO:0009611	P:response to wounding	Xu et al. (2017)
Psum.JK8.1r.1Bg006420.1	1	LOC_Os02g10290	OsHMA4	Rice	Cu	Q6H7M3	GO:0030001	P:metal ion transport	Huang, et al. (2016)
Psum.JK8.1r.1Bg027880.1	1	LOC_Os02g51110	LSI1	Rice	Se	Q19KC1	GO:0015840	P:urea transport	Zhao et al. (2010)
Psum.JK8.1r.9Ag044260.1	1	LOC_Os03g09140	OsRab6a	Rice	Fe, Zn	O80501	GO:0006890	P:retrograde vesicle-mediated transport, Golgi to ER	Yang and Zhang (2016)
Psum.JK8.1r.9Bg038610.1	1	LOC_Os03g18550	OsMIT	Rice	Fe	Q55DY8	GO:0048250	P:iron import into the mitochondrion	Bashir et al. (2011)
Psum.JK8.1r.7Bg006960.1	1	LOC_Os04g32920	OsHAK1	Rice	Cs	Q6VVA6	GO:0006813	P:potassium ion transport	Rai et al. (2017)
Psum.JK8.1r.5Ag038090.1	1	LOC_Os05g34290	OsPCS1*	Rice	As	Q9SWW5	GO:0010038	P:response to metal ion	Hayashi et al. (2017)
Psum.JK8.1r.3Bg021260.1	1	LOC_Os05g39560	OsZIP5	Rice	Zn	Q6L8G0	GO:0006829	P:zinc ion transport	Lee et al. (2010)
Psum.JK8.1r.4Ag022360.1	1	LOC_Os06g05160	SPDT	Rice	P	Q9LW86	GO:0015293	F:symporter activity	Yamaji et al. (2017)
Psum.JK8.1r.8Bg009250.1	1	LOC_Os07g01810	TPKb	Rice	K	Q8LIN5	GO:0071805	P:potassium ion transmembrane transport	Ahmad et al. (2016)
Psum.JK8.1r.2Ag004730.1	1	LOC_Os07g09000	OsPHF1	Rice	P	Q8GYE0	GO:0003400	P:regulation of COPII vesicle coating	Chen et al. (2011)
Psum.JK8.1r.2Ag006130.1	1	LOC_Os07g15370	NRAMP5	Rice	Fe, Mn, Cd	Q8H4H5	GO:0055072	P:iron ion homeostasis	Sasaki et al. (2012)
Psum.JK8.1r.6Ag002520.1	1	LOC_Os08g04390	OsPRI1	Rice	Fe	Q9FH37	GO:0006355	P:regulation of transcription, DNA-templated	Zhang et al. (2017)
Psum.JK8.1r.8Bg008600.1	1	LOC_Os08g10480	OsATX1	Rice	Cu	Q94BT9	GO:0006825	P:copper ion transport	Zhang, Cao, et al. (2018); Zhang, Chen, et al. (2018)
Psum.JK8.1r.8Ag015620.1	1	LOC_Os12g32400	OsbHLH133	Rice	Fe	Q7XHI9	GO:0046983	F:protein dimerization activity	Wang, Sun, et al. (2013a); Wang, Ying, et al. (2013b)
