# Supplementary material for: Little millet genome reveals evolutionary insights into tetraploid structure and genetic basis of micronutrient density
Source: Nat Commun. 2025 Nov 29;17:74. doi: 10.1038/s41467-025-66716-6 (PMC12769566; doi:10.1038/s41467-025-66716-6)
Supplement: Supplementary file 24 — Supplementaty Data 21 [file 41467_2025_66716_MOESM24_ESM.xlsx]

## Sheet: Data21
Supplementary Data 21. Biosample IDs for raw sequencing data of little millet diversity panel
Accession	Sample Name	SPUID	Organism	Tax ID	Cultivar	BioProject
SAMN46040103	G79	G79	Panicum sumatrense	305658	GPMR-653	PRJNA1204366
SAMN46040104	G80	G80	Panicum sumatrense	305658	GPMR-666	PRJNA1204366
SAMN46040105	G81	G81	Panicum sumatrense	305658	GPMR-695	PRJNA1204366
SAMN46040106	G84	G84	Panicum sumatrense	305658	GPMR-705	PRJNA1204366
SAMN46040107	G85	G85	Panicum sumatrense	305658	GPMR-669	PRJNA1204366
SAMN46040108	G86	G86	Panicum sumatrense	305658	GPMR-721	PRJNA1204366
SAMN46040109	G87	G87	Panicum sumatrense	305658	GPMR-673	PRJNA1204366
SAMN46040110	G88	G88	Panicum sumatrense	305658	GPMR-672	PRJNA1204366
SAMN46040111	G89	G89	Panicum sumatrense	305658	GPMR-755	PRJNA1204366
SAMN46040112	G90	G90	Panicum sumatrense	305658	GPMR-713	PRJNA1204366
SAMN46040113	G91	G91	Panicum sumatrense	305658	GPMR-725	PRJNA1204366
SAMN46040114	G92	G92	Panicum sumatrense	305658	GPMR-675	PRJNA1204366
SAMN46040115	G93	G93	Panicum sumatrense	305658	GPMR-664	PRJNA1204366
SAMN46040116	G94	G94	Panicum sumatrense	305658	GPMR-735	PRJNA1204366
SAMN46040117	G95	G95	Panicum sumatrense	305658	GPMR-745	PRJNA1204366
SAMN46040118	G96	G96	Panicum sumatrense	305658	GPMR-635	PRJNA1204366
SAMN46040119	G97	G97	Panicum sumatrense	305658	GPMR-671	PRJNA1204366
SAMN46040120	G98	G98	Panicum sumatrense	305658	GPMR-665	PRJNA1204366
SAMN46040121	G99	G99	Panicum sumatrense	305658	GPMR-628	PRJNA1204366
SAMN46040122	G100	G100	Panicum sumatrense	305658	GPMR-720	PRJNA1204366
SAMN46040123	G101	G101	Panicum sumatrense	305658	GPMR-642	PRJNA1204366
SAMN46040124	G102	G102	Panicum sumatrense	305658	GPMR-732	PRJNA1204366
SAMN46040125	G103	G103	Panicum sumatrense	305658	GPMR-629	PRJNA1204366
SAMN46040126	G104	G104	Panicum sumatrense	305658	GPMR-622	PRJNA1204366
SAMN46040127	G105	G105	Panicum sumatrense	305658	GPMR-692	PRJNA1204366
SAMN46040128	G106	G106	Panicum sumatrense	305658	GPMR-627	PRJNA1204366
SAMN46040129	G107	G107	Panicum sumatrense	305658	GPMR-605	PRJNA1204366
SAMN46040130	G108	G108	Panicum sumatrense	305658	GPMR-703	PRJNA1204366
SAMN46040131	G109	G109	Panicum sumatrense	305658	GPMR-613	PRJNA1204366
SAMN46040132	G110	G110	Panicum sumatrense	305658	GPMR-693	PRJNA1204366
SAMN46040133	G111	G111	Panicum sumatrense	305658	GPMR-634	PRJNA1204366
SAMN46040134	G112	G112	Panicum sumatrense	305658	GPMR-674	PRJNA1204366
SAMN46040135	G114	G114	Panicum sumatrense	305658	GPMR-687	PRJNA1204366
SAMN46040136	G115	G115	Panicum sumatrense	305658	GPMR-700	PRJNA1204366
SAMN46040137	G116	G116	Panicum sumatrense	305658	GPMR-711	PRJNA1204366
SAMN46040138	G118	G118	Panicum sumatrense	305658	GPMR-617	PRJNA1204366
SAMN46040139	G119	G119	Panicum sumatrense	305658	GPMR-609	PRJNA1204366
SAMN46040140	G120	G120	Panicum sumatrense	305658	GPMR-676	PRJNA1204366
SAMN46040141	G121	G121	Panicum sumatrense	305658	GPMR-660	PRJNA1204366
SAMN46040142	G122	G122	Panicum sumatrense	305658	GPMR-649	PRJNA1204366
SAMN46040143	G123	G123	Panicum sumatrense	305658	GPMR-714	PRJNA1204366
SAMN46040144	G124	G124	Panicum sumatrense	305658	GPMR-701	PRJNA1204366
SAMN46040145	G125	G125	Panicum sumatrense	305658	GPMR-734	PRJNA1204366
SAMN46040146	G126	G126	Panicum sumatrense	305658	GPMR-737	PRJNA1204366
SAMN46040147	G127	G127	Panicum sumatrense	305658	GPMR-719	PRJNA1204366
SAMN46040148	G128	G128	Panicum sumatrense	305658	GPMR-691	PRJNA1204366
SAMN46040149	G129	G129	Panicum sumatrense	305658	GPMR-718	PRJNA1204366
SAMN46040150	G130	G130	Panicum sumatrense	305658	GPMR-710	PRJNA1204366
SAMN46040151	G131	G131	Panicum sumatrense	305658	GPMR-708	PRJNA1204366
SAMN46040152	G133	G133	Panicum sumatrense	305658	GPMR-724	PRJNA1204366
SAMN46040153	G134	G134	Panicum sumatrense	305658	GPMR-730	PRJNA1204366
SAMN46040154	G135	G135	Panicum sumatrense	305658	GPMR-640	PRJNA1204366
SAMN46040155	G137	G137	Panicum sumatrense	305658	GPMR-610	PRJNA1204366
SAMN46040156	G138	G138	Panicum sumatrense	305658	GPMR-704	PRJNA1204366
SAMN46040157	G139	G139	Panicum sumatrense	305658	GPMR-596	PRJNA1204366
SAMN46040158	G140	G140	Panicum sumatrense	305658	GPMR-709	PRJNA1204366
SAMN46040159	G141	G141	Panicum sumatrense	305658	GPMR-698	PRJNA1204366
SAMN46040160	G142	G142	Panicum sumatrense	305658	GPMR-631	PRJNA1204366
SAMN46040161	G143	G143	Panicum sumatrense	305658	GPMR-696	PRJNA1204366
SAMN46040162	G144	G144	Panicum sumatrense	305658	GPMR-771	PRJNA1204366
SAMN46040163	G145	G145	Panicum sumatrense	305658	GPMR-733	PRJNA1204366
SAMN46040164	G146	G146	Panicum sumatrense	305658	GPMR-670	PRJNA1204366
SAMN46040165	G147	G147	Panicum sumatrense	305658	GPMR-621	PRJNA1204366
SAMN46040166	G148	G148	Panicum sumatrense	305658	GPMR-689	PRJNA1204366
SAMN46040167	G149	G149	Panicum sumatrense	305658	GPMR-688	PRJNA1204366
SAMN46040168	G150	G150	Panicum sumatrense	305658	IC-0482980	PRJNA1204366
SAMN46040169	G152	G152	Panicum sumatrense	305658	IC-0483040	PRJNA1204366
SAMN46040170	G153	G153	Panicum sumatrense	305658	IC-0483042	PRJNA1204366
SAMN46040171	G154	G154	Panicum sumatrense	305658	IC-0483072	PRJNA1204366
SAMN46040172	G155	G155	Panicum sumatrense	305658	IC-0483133	PRJNA1204366
SAMN46040173	G156	G156	Panicum sumatrense	305658	IC-0483302	PRJNA1204366
SAMN46040174	G157	G157	Panicum sumatrense	305658	IC-0483303	PRJNA1204366
SAMN46040175	G158	G158	Panicum sumatrense	305658	IC-0483345	PRJNA1204366
SAMN46040176	G159	G159	Panicum sumatrense	305658	IC-0482808	PRJNA1204366
SAMN46040177	G160	G160	Panicum sumatrense	305658	IC-0482850	PRJNA1204366
SAMN46040178	G161	G161	Panicum sumatrense	305658	IC-0482851	PRJNA1204366
SAMN46040179	G162	G162	Panicum sumatrense	305658	IC-0482852	PRJNA1204366
SAMN46040180	G163	G163	Panicum sumatrense	305658	IC-0482907	PRJNA1204366
SAMN46040181	G164	G164	Panicum sumatrense	305658	IC-0028422	PRJNA1204366
SAMN46040182	G165	G165	Panicum sumatrense	305658	IC-0404913	PRJNA1204366
SAMN46040183	G166	G166	Panicum sumatrense	305658	IC-0404919	PRJNA1204366
SAMN46040184	G167	G167	Panicum sumatrense	305658	IC-0404924	PRJNA1204366
SAMN46040185	G168	G168	Panicum sumatrense	305658	IC-0404929	PRJNA1204366
SAMN46040186	G169	G169	Panicum sumatrense	305658	IC-0405074	PRJNA1204366
SAMN46040187	G170	G170	Panicum sumatrense	305658	IC-0405086	PRJNA1204366
SAMN46040188	G171	G171	Panicum sumatrense	305658	IC-0405124	PRJNA1204366
SAMN46040189	G172	G172	Panicum sumatrense	305658	IC-0345046	PRJNA1204366
SAMN46040190	G173	G173	Panicum sumatrense	305658	IC-405043	PRJNA1204366
SAMN46040191	G174	G174	Panicum sumatrense	305658	LIT-274-1	PRJNA1204366
SAMN46040192	G175	G175	Panicum sumatrense	305658	GPMR-902	PRJNA1204366
SAMN46040193	G176	G176	Panicum sumatrense	305658	GPMR-223	PRJNA1204366
SAMN46040194	G177	G177	Panicum sumatrense	305658	GPMR-6	PRJNA1204366
SAMN46040195	G178	G178	Panicum sumatrense	305658	WV-161	PRJNA1204366
SAMN46040196	G179	G179	Panicum sumatrense	305658	WV-165	PRJNA1204366
SAMN46040197	G180	G180	Panicum sumatrense	305658	WV-167	PRJNA1204366
SAMN46040198	G181	G181	Panicum sumatrense	305658	WV-168	PRJNA1204366
SAMN46040199	G182	G182	Panicum sumatrense	305658	WV-204	PRJNA1204366
SAMN46040200	G183	G183	Panicum sumatrense	305658	WV-207	PRJNA1204366
SAMN46040201	G184	G184	Panicum sumatrense	305658	WV-406	PRJNA1204366
SAMN46040202	G185	G185	Panicum sumatrense	305658	IC-0483193	PRJNA1204366
SAMN46040203	G186	G186	Panicum sumatrense	305658	IC-0483197	PRJNA1204366
SAMN46040204	G187	G187	Panicum sumatrense	305658	IC-0483220	PRJNA1204366
SAMN46040205	G188	G188	Panicum sumatrense	305658	IC-0483221	PRJNA1204366
SAMN46040206	G189	G189	Panicum sumatrense	305658	IC-0483179	PRJNA1204366
SAMN46040207	G190	G190	Panicum sumatrense	305658	800 GANNA	PRJNA1204366
SAMN46040208	G191	G191	Panicum sumatrense	305658	PAIYUR-1	PRJNA1204366
SAMN46040209	G192	G192	Panicum sumatrense	305658	PAIYUR-2	PRJNA1204366
SAMN46040210	G193	G193	Panicum sumatrense	305658	CO 2	PRJNA1204366
SAMN46040211	G194	G194	Panicum sumatrense	305658	CO 3	PRJNA1204366
SAMN46040212	G195	G195	Panicum sumatrense	305658	CO 4	PRJNA1204366
SAMN46040213	G196	G196	Panicum sumatrense	305658	IC-0482826	PRJNA1204366
SAMN46040214	G197	G197	Panicum sumatrense	305658	GPMR 1153-1-1	PRJNA1204366
SAMN46040215	G198	G198	Panicum sumatrense	305658	GPMR 1153-1-3	PRJNA1204366
SAMN46040216	G199	G199	Panicum sumatrense	305658	GPMR 1153-1-6	PRJNA1204366
SAMN46040217	G200	G200	Panicum sumatrense	305658	GPMR 1153-1-7	PRJNA1204366
SAMN46040218	G201	G201	Panicum sumatrense	305658	LMV-518 2-1	PRJNA1204366
SAMN46040219	G202	G202	Panicum sumatrense	305658	LMV-518 2-2	PRJNA1204366
SAMN46040220	G203	G203	Panicum sumatrense	305658	LMV-518 2-7	PRJNA1204366
SAMN46040221	G204	G204	Panicum sumatrense	305658	LMV-518 2-9	PRJNA1204366
SAMN46040222	G205	G205	Panicum sumatrense	305658	LMV-518 3-11	PRJNA1204366
SAMN46040223	G206	G206	Panicum sumatrense	305658	LMV-518 3-13	PRJNA1204366
SAMN46040224	G207	G207	Panicum sumatrense	305658	IIMR-6169	PRJNA1204366
SAMN46040225	G208	G208	Panicum sumatrense	305658	IIMR-6170	PRJNA1204366
SAMN46040226	G209	G209	Panicum sumatrense	305658	IIMR-6177-3	PRJNA1204366
SAMN46040227	G210	G210	Panicum sumatrense	305658	IIMR-6177-2	PRJNA1204366
SAMN46040228	G211	G211	Panicum sumatrense	305658	IC-0482770	PRJNA1204366
SAMN46040229	G212	G212	Panicum sumatrense	305658	IC-0483142	PRJNA1204366
SAMN46040230	G213	G213	Panicum sumatrense	305658	K-1	PRJNA1204366
SAMN46040231	G214	G214	Panicum sumatrense	305658	TNAU-63	PRJNA1204366
SAMN46040232	G215	G215	Panicum sumatrense	305658	ATL-1	PRJNA1204366
SAMN46040233	G216	G216	Panicum sumatrense	305658	CG-KUTKI-01	PRJNA1204366
SAMN46040234	G217	G217	Panicum sumatrense	305658	CG-KUTKI-02	PRJNA1204366
SAMN46040235	G218	G218	Panicum sumatrense	305658	CG-KUTKI-03	PRJNA1204366
SAMN46040236	G221	G221	Panicum sumatrense	305658	WV-125	PRJNA1204366
SAMN46040237	G222	G222	Panicum sumatrense	305658	WV-126	PRJNA1204366
SAMN46040238	G226	G226	Panicum sumatrense	305658	WV-146	PRJNA1204366
SAMN46040239	G227	G227	Panicum sumatrense	305658	WV-148	PRJNA1204366
SAMN46040240	G230	G230	Panicum sumatrense	305658	WV-169	PRJNA1204366
SAMN46040241	G231	G231	Panicum sumatrense	305658	WV-170	PRJNA1204366
SAMN46040242	G232	G232	Panicum sumatrense	305658	WV-171	PRJNA1204366
SAMN46040243	G233	G233	Panicum sumatrense	305658	WV-172	PRJNA1204366
SAMN46040244	G234	G234	Panicum sumatrense	305658	WV-172-1	PRJNA1204366
SAMN46040245	G235	G235	Panicum sumatrense	305658	WV-172-2	PRJNA1204366
SAMN46040246	G236	G236	Panicum sumatrense	305658	WV-173	PRJNA1204366
SAMN46040247	G237	G237	Panicum sumatrense	305658	WV-173-1	PRJNA1204366
SAMN46040248	G238	G238	Panicum sumatrense	305658	WV-175	PRJNA1204366
SAMN46040249	G239	G239	Panicum sumatrense	305658	WV-175-1	PRJNA1204366
SAMN46040250	G240	G240	Panicum sumatrense	305658	WV-175-2	PRJNA1204366
SAMN46040251	G241	G241	Panicum sumatrense	305658	WV-176	PRJNA1204366
SAMN46040252	G242	G242	Panicum sumatrense	305658	WV-181	PRJNA1204366
SAMN46040253	G244	G244	Panicum sumatrense	305658	WV-188	PRJNA1204366
SAMN46040254	G245	G245	Panicum sumatrense	305658	WV-190	PRJNA1204366
SAMN46040255	G246	G246	Panicum sumatrense	305658	WV-190-1	PRJNA1204366
SAMN46040256	G247	G247	Panicum sumatrense	305658	WV-190-2	PRJNA1204366
SAMN46040257	G250	G250	Panicum sumatrense	305658	WV-198	PRJNA1204366
SAMN46040258	G252	G252	Panicum sumatrense	305658	WV-208	PRJNA1204366
SAMN46040259	G253	G253	Panicum sumatrense	305658	WV-213	PRJNA1204366
SAMN46040260	G254	G254	Panicum sumatrense	305658	WV-215	PRJNA1204366
SAMN46040261	G255	G255	Panicum sumatrense	305658	WV-221	PRJNA1204366
SAMN46040262	G256	G256	Panicum sumatrense	305658	WV-225	PRJNA1204366
SAMN46040263	G259	G259	Panicum sumatrense	305658	WV-228	PRJNA1204366
SAMN46040264	G260	G260	Panicum sumatrense	305658	WV-229	PRJNA1204366
SAMN46040265	G261	G261	Panicum sumatrense	305658	WV-230	PRJNA1204366
SAMN46040266	G262	G262	Panicum sumatrense	305658	WV-232	PRJNA1204366
SAMN46040267	G263	G263	Panicum sumatrense	305658	WV-239	PRJNA1204366
SAMN46040268	G268	G268	Panicum sumatrense	305658	WV-251	PRJNA1204366
SAMN46040269	G269	G269	Panicum sumatrense	305658	WV-259	PRJNA1204366
SAMN46040270	G270	G270	Panicum sumatrense	305658	WV-260	PRJNA1204366
SAMN46040271	G271	G271	Panicum sumatrense	305658	WV-260-1	PRJNA1204366
SAMN46040272	G272	G272	Panicum sumatrense	305658	IC-0483143	PRJNA1204366
SAMN46040273	G273	G273	Panicum sumatrense	305658	WV-261-1	PRJNA1204366
SAMN46040274	G274	G274	Panicum sumatrense	305658	WV-261-2	PRJNA1204366
SAMN46040275	G276	G276	Panicum sumatrense	305658	WV-267	PRJNA1204366
SAMN46040276	G277	G277	Panicum sumatrense	305658	WV-267-1	PRJNA1204366
SAMN46040277	G278	G278	Panicum sumatrense	305658	WV-268	PRJNA1204366
SAMN46040278	G279	G279	Panicum sumatrense	305658	WV-268-1	PRJNA1204366
SAMN46040279	G280	G280	Panicum sumatrense	305658	WV-271	PRJNA1204366
SAMN46040280	G281	G281	Panicum sumatrense	305658	WV-271-1	PRJNA1204366
SAMN46040281	G282	G282	Panicum sumatrense	305658	WV-275	PRJNA1204366
SAMN46040282	G283	G283	Panicum sumatrense	305658	WV-276	PRJNA1204366
SAMN46040283	G284	G284	Panicum sumatrense	305658	WV-276-1	PRJNA1204366
SAMN46040284	G285	G285	Panicum sumatrense	305658	WV-276-2	PRJNA1204366
SAMN46040285	G286	G286	Panicum sumatrense	305658	WV-279	PRJNA1204366
SAMN46040286	G287	G287	Panicum sumatrense	305658	WV-279-1	PRJNA1204366
SAMN46040287	G288	G288	Panicum sumatrense	305658	WV-280	PRJNA1204366
SAMN46040288	G289	G289	Panicum sumatrense	305658	WV-284	PRJNA1204366
SAMN46040289	G290	G290	Panicum sumatrense	305658	WV-285	PRJNA1204366
SAMN46040290	G291	G291	Panicum sumatrense	305658	WV-286	PRJNA1204366
SAMN46040291	G292	G292	Panicum sumatrense	305658	WV-286-1	PRJNA1204366
SAMN46040292	G293	G293	Panicum sumatrense	305658	WV-289	PRJNA1204366
SAMN46040293	G294	G294	Panicum sumatrense	305658	WV-289-1	PRJNA1204366
SAMN46040294	G295	G295	Panicum sumatrense	305658	WV-290	PRJNA1204366
SAMN46040295	G296	G296	Panicum sumatrense	305658	WV-291	PRJNA1204366
SAMN46040296	G297	G297	Panicum sumatrense	305658	WV-292	PRJNA1204366
SAMN46040297	G298	G298	Panicum sumatrense	305658	WV-293	PRJNA1204366
SAMN46040298	G299	G299	Panicum sumatrense	305658	WV-294	PRJNA1204366
SAMN46040299	G300	G300	Panicum sumatrense	305658	WV-296	PRJNA1204366
SAMN46040300	G302	G302	Panicum sumatrense	305658	WV-296-2	PRJNA1204366
SAMN46040301	G304	G304	Panicum sumatrense	305658	WV-301	PRJNA1204366
SAMN46040302	G305	G305	Panicum sumatrense	305658	WV-301-1	PRJNA1204366
SAMN46040303	G306	G306	Panicum sumatrense	305658	WV-304	PRJNA1204366
SAMN46040304	G307	G307	Panicum sumatrense	305658	WV-304-1	PRJNA1204366
SAMN46040305	G308	G308	Panicum sumatrense	305658	WV-305	PRJNA1204366
SAMN46040306	G309	G309	Panicum sumatrense	305658	WV-306	PRJNA1204366
SAMN46040307	G311	G311	Panicum sumatrense	305658	WV-309	PRJNA1204366
SAMN46040308	G312	G312	Panicum sumatrense	305658	WV-312	PRJNA1204366
SAMN46040309	G313	G313	Panicum sumatrense	305658	WV-313	PRJNA1204366
SAMN46040310	G314	G314	Panicum sumatrense	305658	WV-313-1	PRJNA1204366
SAMN46040311	G315	G315	Panicum sumatrense	305658	WV-314	PRJNA1204366
SAMN46040312	G316	G316	Panicum sumatrense	305658	WV-314-1	PRJNA1204366
SAMN46040313	G317	G317	Panicum sumatrense	305658	WV-315	PRJNA1204366
SAMN46040314	G319	G319	Panicum sumatrense	305658	WV-319	PRJNA1204366
SAMN46040315	G320	G320	Panicum sumatrense	305658	WV-319-1	PRJNA1204366
SAMN46040316	G321	G321	Panicum sumatrense	305658	WV-320	PRJNA1204366
SAMN46040317	G322	G322	Panicum sumatrense	305658	WV-320-1	PRJNA1204366
SAMN46040318	G323	G323	Panicum sumatrense	305658	WV-322	PRJNA1204366
SAMN46040319	G324	G324	Panicum sumatrense	305658	WV-322-1	PRJNA1204366
SAMN46040320	G325	G325	Panicum sumatrense	305658	WV-324	PRJNA1204366
SAMN46040321	G326	G326	Panicum sumatrense	305658	WV-325	PRJNA1204366
SAMN46040322	G327	G327	Panicum sumatrense	305658	WV-325-1	PRJNA1204366
SAMN46040323	G328	G328	Panicum sumatrense	305658	WV-326	PRJNA1204366
SAMN46040324	G329	G329	Panicum sumatrense	305658	WV-327	PRJNA1204366
SAMN46040325	G331	G331	Panicum sumatrense	305658	WV-329	PRJNA1204366
SAMN46040326	G332	G332	Panicum sumatrense	305658	WV-330	PRJNA1204366
SAMN46040327	G333	G333	Panicum sumatrense	305658	WV-331	PRJNA1204366
SAMN46040328	G334	G334	Panicum sumatrense	305658	WV-335	PRJNA1204366
SAMN46040329	G336	G336	Panicum sumatrense	305658	WV-338	PRJNA1204366
SAMN46040330	G337	G337	Panicum sumatrense	305658	WV-340	PRJNA1204366
SAMN46040331	G338	G338	Panicum sumatrense	305658	WV-342	PRJNA1204366
SAMN46040332	G340	G340	Panicum sumatrense	305658	WV-345	PRJNA1204366
SAMN46040333	G341	G341	Panicum sumatrense	305658	WV-353	PRJNA1204366
SAMN46040334	G342	G342	Panicum sumatrense	305658	WV-353-1	PRJNA1204366
SAMN46040335	G343	G343	Panicum sumatrense	305658	WV-353-2	PRJNA1204366
SAMN46040336	G344	G344	Panicum sumatrense	305658	WV-356	PRJNA1204366
SAMN46040337	G345	G345	Panicum sumatrense	305658	WV-356-1	PRJNA1204366
SAMN46040338	G347	G347	Panicum sumatrense	305658	WV-358	PRJNA1204366
SAMN46040339	G348	G348	Panicum sumatrense	305658	WV-363	PRJNA1204366
SAMN46040340	G349	G349	Panicum sumatrense	305658	WV-365	PRJNA1204366
SAMN46040341	G350	G350	Panicum sumatrense	305658	WV-365-1	PRJNA1204366
SAMN46040342	G351	G351	Panicum sumatrense	305658	WV-365-2	PRJNA1204366
SAMN46040343	G352	G352	Panicum sumatrense	305658	WV-371	PRJNA1204366
SAMN46040344	G353	G353	Panicum sumatrense	305658	WV-374	PRJNA1204366
SAMN46040345	G354	G354	Panicum sumatrense	305658	WV-376	PRJNA1204366
SAMN46040346	G355	G355	Panicum sumatrense	305658	WV-379	PRJNA1204366
SAMN46040347	G356	G356	Panicum sumatrense	305658	WV-380	PRJNA1204366
SAMN46040348	G357	G357	Panicum sumatrense	305658	WV-383	PRJNA1204366
SAMN46040349	G358	G358	Panicum sumatrense	305658	WV-383-1	PRJNA1204366
SAMN46040350	G359	G359	Panicum sumatrense	305658	WV-383-2	PRJNA1204366
SAMN46040351	G360	G360	Panicum sumatrense	305658	WV-384	PRJNA1204366
SAMN46040352	G361	G361	Panicum sumatrense	305658	WV-385	PRJNA1204366
SAMN46040353	G362	G362	Panicum sumatrense	305658	WV-387	PRJNA1204366
SAMN46040354	G363	G363	Panicum sumatrense	305658	WV-391	PRJNA1204366
SAMN46040355	G364	G364	Panicum sumatrense	305658	WV-391-1	PRJNA1204366
SAMN46040356	G366	G366	Panicum sumatrense	305658	WV-395	PRJNA1204366
SAMN46040357	G367	G367	Panicum sumatrense	305658	WV-395-1	PRJNA1204366
SAMN46040358	G368	G368	Panicum sumatrense	305658	WV-396	PRJNA1204366
SAMN46040359	G369	G369	Panicum sumatrense	305658	WV-397	PRJNA1204366
SAMN46040360	G370	G370	Panicum sumatrense	305658	WV-398	PRJNA1204366
SAMN46040361	G372	G372	Panicum sumatrense	305658	WV-402	PRJNA1204366
SAMN46040362	G373	G373	Panicum sumatrense	305658	WV-403	PRJNA1204366
SAMN46040363	G374	G374	Panicum sumatrense	305658	WV-404	PRJNA1204366
SAMN46040364	G375	G375	Panicum sumatrense	305658	WV-404-1	PRJNA1204366
SAMN46040365	G376	G376	Panicum sumatrense	305658	WV-405	PRJNA1204366
SAMN46040366	G377	G377	Panicum sumatrense	305658	WV-407	PRJNA1204366
SAMN46040367	G378	G378	Panicum sumatrense	305658	WV-407-1	PRJNA1204366
SAMN46040368	G379	G379	Panicum sumatrense	305658	WV-408	PRJNA1204366
SAMN46040369	G380	G380	Panicum sumatrense	305658	WV-409	PRJNA1204366
SAMN46040370	G381	G381	Panicum sumatrense	305658	WV-410	PRJNA1204366
SAMN46040371	G382	G382	Panicum sumatrense	305658	WV-411	PRJNA1204366
SAMN46040372	G383	G383	Panicum sumatrense	305658	WV-412	PRJNA1204366
SAMN46040373	G384	G384	Panicum sumatrense	305658	WV-413	PRJNA1204366
SAMN46040374	G385	G385	Panicum sumatrense	305658	WV-415	PRJNA1204366
SAMN46040375	G386	G386	Panicum sumatrense	305658	WV-417	PRJNA1204366
SAMN46040376	G387	G387	Panicum sumatrense	305658	WV-420	PRJNA1204366
SAMN46040377	G388	G388	Panicum sumatrense	305658	WV-423	PRJNA1204366
SAMN46040378	G389	G389	Panicum sumatrense	305658	WV-424	PRJNA1204366
SAMN46040379	G390	G390	Panicum sumatrense	305658	WV-426	PRJNA1204366
SAMN46040380	G391	G391	Panicum sumatrense	305658	WV-430	PRJNA1204366
SAMN46040381	G392	G392	Panicum sumatrense	305658	WV-432	PRJNA1204366
SAMN46040382	G393	G393	Panicum sumatrense	305658	WV-433	PRJNA1204366
SAMN46040383	G394	G394	Panicum sumatrense	305658	WV-435	PRJNA1204366
SAMN46040384	G395	G395	Panicum sumatrense	305658	WV-436	PRJNA1204366
SAMN46040385	G396	G396	Panicum sumatrense	305658	WV-438	PRJNA1204366
SAMN46040386	G397	G397	Panicum sumatrense	305658	WV-440	PRJNA1204366
SAMN46040387	G398	G398	Panicum sumatrense	305658	WV-443	PRJNA1204366
SAMN46040388	G399	G399	Panicum sumatrense	305658	WV-446	PRJNA1204366
SAMN46040389	G400	G400	Panicum sumatrense	305658	WV-450	PRJNA1204366
SAMN46040390	G401	G401	Panicum sumatrense	305658	WV-456	PRJNA1204366
SAMN46040391	G402	G402	Panicum sumatrense	305658	WV-457	PRJNA1204366
SAMN46040392	G403	G403	Panicum sumatrense	305658	WV-460	PRJNA1204366
SAMN46040393	G404	G404	Panicum sumatrense	305658	WV-461	PRJNA1204366
SAMN46040394	G405	G405	Panicum sumatrense	305658	WV-466	PRJNA1204366
SAMN46040395	G406	G406	Panicum sumatrense	305658	WV-469	PRJNA1204366
SAMN46040396	G407	G407	Panicum sumatrense	305658	WV-470	PRJNA1204366
SAMN46040397	G408	G408	Panicum sumatrense	305658	WV-472	PRJNA1204366
SAMN46040398	G409	G409	Panicum sumatrense	305658	WV-472-1	PRJNA1204366
SAMN46040399	G417	G417	Panicum sumatrense	305658	JK 8	PRJNA1204366
SAMN46040400	G418	G418	Panicum sumatrense	305658	BL 6	PRJNA1204366
SAMN46040401	G419	G419	Panicum sumatrense	305658	OLM 203	PRJNA1204366
SAMN46040402	G420	G420	Panicum sumatrense	305658	CLMV 1/Jaicar Sama1	PRJNA1204366
