# Supplementary material for: Little millet genome reveals evolutionary insights into tetraploid structure and genetic basis of micronutrient density
Source: Nat Commun. 2025 Nov 29;17:74. doi: 10.1038/s41467-025-66716-6 (PMC12769566; doi:10.1038/s41467-025-66716-6)
Supplement: Supplementary file 26 — Source Data [file 41467_2025_66716_MOESM26_ESM.xlsx]

## Sheet: Figure 1D
Source Data- Fig. 1D Nutrient profile (g/kg seed) of the JK-8 variety.
	Value (g/1000g)
Total Protein	109.8
Total Fat	52
Carbohydrates	709.2
Crude Fibre	78.7
Dietary Fibre	73.1
Vitamins	0.105
Minerals	1.11
Fig. 1E Micronutrient profile (ppm) of the JK-8 variety
Micronutrient	ppm
Iron	288.48
Zinc	42.84
Calcium	1000
Potassium	2700
Phosphorus	4100
Sodium	48.17
Magnesium	2900

## Sheet: Figure2D
Source Data- Figure 2D: Number of gene pairs for different dominance patterns
Patterns	Germinating seed (GS)	Radicle (RD)	Plumule (PU)	Young leaf (YL)	Young root (YR)	Crown meristem (CM)	Vegetative stem (VS)	Panicle early (PE)	Panicle mid (PM)	Panicle late (PL)	Overall
A dominant	525	530	520	753	1184	519	425	575	545	449	6025
Balanced	12443	12405	8550	9881	9699	12814	11547	13176	13273	11788	115576
B dominant	549	569	519	813	1170	556	434	592	552	471	6225

## Sheet: Figure 3F
	Source Data- Figure 3F. Copies of full-length LTRs in the Little millet and Broomcorn millet genome
		LTR Family	Little Millet	Broomcorn millet
	Copia	Ale	426	262
		Alesia	31	17
		Angela	185	12
		Bianca	61	46
		Ikeros	112	335
		Ivana	213	156
		SIRE	380	36
		TAR	201	9
		Tork	24	9
	Gypsy	Athila	218	63
		CRM	684	521
		Ogre	27	2090
		Reina	149	152
		Retand	475	315
		Tekay	2209	1597
	Unclassified		468	250

## Sheet: Figure 4D
Source Data- Figure 4D. Size distribution of structural variants (SVs) identified in the diversity panel.
	SizeClass	DEL	DUP	INS	INV	Total
	<50 bp	3517	0	578	157	4252
	50-100 bp	2280	0	152	196	2628
	101-1000 bp	2849	465	0	253	3567
	1001-10000 bp	1726	338	0	63	2127
	>10000 bp	1050	420	0	229	1699
	Total	11422	1223	730	898	14273

## Sheet: Supplementary Fig 6
Source Data- Supplementary Figure 6: Relative expression levels of B homoeologs (REb) for each representative gene pair (a-f)
Gene pairs	Germinating seed (GS)	Radicle (RD)	Plumule (PU)	Young leaf (YL)	Young root (YR)	Crown meristem (CM)	Vegetative stem (VS)	Panicle early (PE)	Panicle mid (PM)	Panicle late (PL)	Overall
Psum.JK8.1r.1Ag000030_Psum.JK8.1r.1Bg000030	0.493279	0.557758	0.48975	0.492398	0.421831	0.526565	0.508958	0.483849	0.481891	0.506861	0.496651
Psum.JK8.1r.3Ag001910_Psum.JK8.1r.3Bg001160	0.0917362	0.052143	0.0232647	0.159493	0.0982659	0.171264	0.0677521	0.159665	0.133668	0.185164	0.116742
Psum.JK8.1r.2Ag025410_Psum.JK8.1r.2Bg026860	0.908751	0.932004	0.921686	0.996339	0.870536	0.938503	0.971691	0.995189	0.884436	0.871986	0.931374
Psum.JK8.1r.1Ag000530_Psum.JK8.1r.1Bg000430	0.45138	0.343736	0.252762	0.0393537	0.318843	0.102572	0.116339	0.250425	0.201125	0.0631343	0.187588
Psum.JK8.1r.1Ag005650_Psum.JK8.1r.1Bg005660	0.660858	0.944892	0.874177	0.255144	0.906434	0.84611	0.763488	0.889294	0.541039	0.818716	0.759922
Psum.JK8.1r.5Ag032390_Psum.JK8.1r.5Bg033250	0.791822	0.359191	0.531402	0.987091	0.173371	0.387855	0.11489	0.521325	0.709084	0.853906	0.515346

## Sheet: Supplementary Fig 8A
Source Data- Supplementary Figure 8B. Copies and age distribution of full-length LTRs in the little millet genome
Little Millet_JK-8	1 mya	2 mya	3 mya	4 mya	5 mya	6 mya	> 6 mya	Count
Copia_Ale	300	101	21	3	1	0	0	426
Copia_Alesia	20	9	2	0	0	0	0	31
Copia_Angela	18	142	21	4	0	0	0	185
Copia_Bianca	20	26	11	4	0	0	0	61
Copia_Ikeros	14	49	38	10	1	0	0	112
Copia_Ivana	165	37	8	3	0	0	0	213
Copia_SIRE	269	97	11	3	0	0	0	380
Copia_TAR	163	27	10	1	0	0	0	201
Copia_Tork	9	5	8	2	0	0	0	24
Gypsy_Athila	48	109	58	3	0	0	0	218
Gypsy_CRM	476	135	65	6	2	0	0	684
Gypsy_Ogre	0	11	13	1	2	0	0	27
Gypsy_Reina	58	70	18	3	0	0	0	149
Gypsy_Retand	65	262	132	16	0	0	0	475
Gypsy_Tekay	1932	233	38	6	0	0	0	2209
Unclassified	145	206	100	14	2	1	0	468

## Sheet: Supplementary Fig 8B
Source Data- Supplementary Figure 8B. Copies and age distribution of full-length LTRs in the Broomcorn millet genome
Broomcorn millet_AJ8	1 mya	2 mya	3 mya	4 mya	5 mya	6 mya	> 6 mya	Count
Copia_Ale	134	97	28	2	1	0	0	262
Copia_Alesia	0	3	12	2	0	0	0	17
Copia_Angela	0	3	2	6	1	0	0	12
Copia_Bianca	2	20	19	4	1	0	0	46
Copia_Ikeros	159	118	42	12	4	0	0	335
Copia_Ivana	90	38	25	2	1	0	0	156
Copia_SIRE	6	16	10	3	1	0	0	36
Copia_TAR	1	2	1	5	0	0	0	9
Copia_Tork	0	5	3	0	1	0	0	9
Gypsy_Athila	0	15	38	9	1	0	0	63
Gypsy_CRM	401	55	41	21	3	0	0	521
Gypsy_Ogre	1485	548	39	18	0	0	0	2090
Gypsy_Reina	91	39	21	1	0	0	0	152
Gypsy_Retand	38	93	120	56	8	0	0	315
Gypsy_Tekay	1503	72	17	4	0	1	0	1597
Unclassified	38	75	87	36	11	3	0	250

## Sheet: Supplementary Fig 12B
Source Data- Supplementary Figure 12B. Total number of structural variants (SVs) identified in the diversity panel.
SizeType	DEL	DUP	INS	INV	Total
Count	11422	1223	730	898	14273

## Sheet: Supplementary Fig 14B
Source Data- Supplementay Figure 14b. Summary different types fo SV distribution across the chromosome
Chr	chr_length	DEL	DUP	INS	INV	Total
Psum.JK8.chr1A	43243216	680	77	54	52	863
Psum.JK8.chr1B	43137477	551	62	46	46	705
Psum.JK8.chr2A	53162992	814	67	55	53	989
Psum.JK8.chr2B	53115015	499	92	28	57	676
Psum.JK8.chr3A	61397489	951	94	55	58	1158
Psum.JK8.chr3B	50789506	530	74	33	49	686
Psum.JK8.chr4A	36975915	537	49	36	48	670
Psum.JK8.chr4B	35829819	374	43	29	43	489
Psum.JK8.chr5A	47000000	588	59	46	55	748
Psum.JK8.chr5B	50323433	598	51	26	61	736
Psum.JK8.chr6A	41209881	547	62	21	38	668
Psum.JK8.chr6B	37846408	488	59	28	38	613
Psum.JK8.chr7A	39612390	501	58	33	43	635
Psum.JK8.chr7B	37794386	517	60	34	29	640
Psum.JK8.chr8A	41957870	1026	74	73	52	1225
Psum.JK8.chr8B	40861194	876	92	63	44	1075
Psum.JK8.chr9A	58551545	599	65	27	67	758
Psum.JK8.chr9B	57786484	714	82	41	62	899
Psum.JK8.chr0		32	3	2	3	40
Total		11422	1223	730	898	14273

## Sheet: Supplementary Fig 15
	Source Data- Supplementary Figure 15. SVs distribution across the gene proximity regions
	SVType	WithinGene	Flank1K	Flank2K	Flank3K	FlankOver3K	Total
	Deletion	1474	1937	1377	902	5732	11422
	Insertion	35	192	135	79	289	730
	Duplication	529	141	83	46	424	1223
	Inversion	356	126	77	66	273	898
	Total	2394	2396	1672	1093	6718	14273

[truncated: 2 more sheets: Supplementary Fig 22, Supplementary Fig 24B]
